# Supplementary material for: Integrative Analyses Reveal Tstd1 as a Potential Modulator of HDL Cholesterol and Mitochondrial Function in Mice
Source: Cells. 2021 Nov 1;10(11):2976. doi: 10.3390/cells10112976 (PMC8616306; doi:10.3390/cells10112976)
Supplement: Supplementary file 1 [file cells-10-02976-s001.zip]

Archive with 12 entries (12 files):
- Table S1.xlsx
- __MACOSX/._Table S1.xlsx
- Table S2.xlsx
- __MACOSX/._Table S2.xlsx
- Table S3.xlsx
- __MACOSX/._Table S3.xlsx
- Table S4.txt
- __MACOSX/._Table S4.txt
- Table S5.txt
- __MACOSX/._Table S5.txt
- Table S6.txt
- __MACOSX/._Table S6.txt
