# Supplementary material for: Integrative Analyses Reveal Tstd1 as a Potential Modulator of HDL Cholesterol and Mitochondrial Function in Mice
Source: Cells. 2021 Nov 1;10(11):2976. doi: 10.3390/cells10112976 (PMC8616306; doi:10.3390/cells10112976)
Supplement: Supplementary file 1 [file cells-10-02976-s001.zip › Table S1.xlsx]

## Sheet: Sheet1
GEO ID	species	sample size
GSE25097	human	557
GSE25935	human	464
GSE34798	human	459
GSE36376	human	433
GSE63898	human	396
GSE76297	human	304
GSE102079	human	257
GSE5975	human	238
GSE94417	human	195
GSE54236	human	161
GSE39791	human	144
GSE55092	human	140
GSE46444	human	136
GSE62743	human	132
GSE83148	human	128
GSE47969	human	125
GSE64041	human	125
GSE47197	human	124
GSE84044	human	124
GSE53399	human	120
GSE80058	human	119
GSE15331	human	117
GSE17183	human	108
GSE61276	human	106
GSE69715	human	103
GSE78737	human	103
GSE17856	human	95
GSE62232	human	91
GSE43619	human	88
GSE45267	human	87
GSE103580	human	86
GSE40231	human	66
GSE53791	human	64
GSE2109	human	352
GSE45684	mouse	1084
B6BTBR	mouse	483
GSE44783	mouse	450
MXIF2	mouse	440
GSE30140	mouse	435
GSE13870	mouse	429
GSE25506	mouse	387
GSE72759	mouse	384
GSE2814	mouse	311
GSE11338	mouse	302
GSE13752	mouse	302
GSE20901	mouse	298
GSE20903	mouse	298
GSE20902	mouse	294
GSE99558	mouse	262
GSE18858	mouse	242
GSE55489	mouse	235
GSE60684	mouse	167
GSE65772	mouse	167
GSE93591	mouse	154
GSE10493	mouse	144
GSE16886	mouse	142
GSE55084	mouse	120
GSE87633	mouse	122
GSE44088	mouse	111
GSE43977	mouse	97
GSE50789	mouse	96
GSE54597	mouse	96
GSE48126	mouse	95
GSE78273	mouse	93
GSE68364	mouse	91
GSE47345	mouse	88
GSE73552	mouse	84
GSE30534	mouse	80
GSE27948	mouse	75
GSE3330	mouse	60
GSE77102	mouse	72
