# Supplementary material for: Integrative Analyses Reveal Tstd1 as a Potential Modulator of HDL Cholesterol and Mitochondrial Function in Mice
Source: Cells. 2021 Nov 1;10(11):2976. doi: 10.3390/cells10112976 (PMC8616306; doi:10.3390/cells10112976)
Supplement: Supplementary file 1 [file cells-10-02976-s001.zip › Table S2.xlsx]

## Sheet: Sheet 1
gene_id	symbol	GSE25097	GSE25935	GSE34798	GSE36376	GSE63898	GSE76297	GSE102079	GSE5975	GSE94417	GSE54236	GSE39791	GSE55092	GSE46444	GSE62743	GSE83148	GSE47969	GSE64041	GSE47197	GSE84044	GSE53399	GSE80058	GSE15331	GSE17183	GSE61276	GSE69715	GSE78737	GSE17856	GSE62232	GSE43619	GSE45267	GSE103580	GSE40231	GSE53791	GSE2109	mean
100131187	TSTD1	1	1	1	1	1	1	1	1	1	1	1	1	1	1	1	1	1	1	1	1	1	1	1	1	1	1	1	1	1	1	1	1	1	1	1
7923	HSD17B8	0.596	0.692	0.669	0.584	0.487	0.243	0.429	0.16	0.578	0.394	0.459	0.728	-0.002	0.444	0.537	0.478	-0.02	0.543	0.478	-0.026	-0.031	0.528	0.59	NA	0.67	0.67	0.417	0.504	0.538	0.485	0.526	0.032	0.251	0.507	0.428424
5824	PEX19	0.573	0.647	0.72	0.583	0.409	0.382	0.313	0.158	0.495	0.279	0.555	0.604	-0.03	0.45	0.255	0.017	0.356	0.388	0.294	0.309	0.485	0.74	0.411	0.531	0.697	0.697	0.223	0.223	0.652	0.431	0.677	0.143	0.246	0.444	0.422265
25874	MPC2	0.515	0.589	0.832	0.619	0.429	0.401	0.283	0.212	0.638	0.297	0.514	0.56	-0.17	0.305	0.449	-0.106	0.393	0.445	0.398	0.225	0.336	0.793	0.282	0.46	0.627	0.627	0.274	0.197	0.589	0.334	0.622	0.024	0.237	0.376	0.400176
8574	AKR7A2	0.432	0.775	0.759	0.466	0.358	0.272	0.125	0.176	0.581	0.22	0.306	0.621	-0.136	0.086	0.498	0.29	0.004	0.656	0.449	0.121	0.481	0.689	0.584	0.661	0.799	0.799	0.213	0.069	0.272	0.256	0.7	0.397	0.259	0.3	0.398176
28978	TMEM14A	0.403	0.716	0.83	0.719	0.394	0.344	0.043	0.057	0.55	0.303	0.61	0.381	-0.058	0.314	0.534	0.441	0.039	0.451	0.461	0.052	0.492	0.686	0.521	0.588	0.637	0.637	0.064	0.298	0.636	-0.038	0.598	-0.019	0.222	0.183	0.384971
63931	MRPS14	0.432	0.484	0.662	0.509	0.354	0.477	0.175	0.207	0.417	0.476	0.236	0.55	0.047	0.377	0.478	0.331	0.267	0.501	0.447	-0.015	0.336	0.71	0.51	0.16	0.747	0.747	0.214	0.316	0.406	0.265	0.489	0.221	0.123	0.386	0.383588
114926	SMIM19	NA	0.731	0.871	0.532	0.368	0.083	0.364	0.257	0.557	0.456	0.378	0.554	-0.074	0.297	0.547	-0.203	0.159	0.418	0.535	0.278	-0.142	0.847	0.528	0.653	0.676	0.676	0.407	0.202	0.452	0.222	0.593	-0.221	0.303	0.354	0.383576
5827	PXMP2	0.572	0.742	0.701	0.525	0.323	0.236	0.277	0.073	0.691	0.38	0.407	0.516	-0.055	0.354	0.494	-0.124	0.184	0.404	0.484	-0.157	0.128	0.538	0.536	0.634	0.718	0.718	0.35	0.197	0.451	0.22	0.682	0.083	0.335	0.216	0.377441
10455	ECI2	0.472	0.758	0.284	0.572	0.383	0.218	0.335	0.066	0.554	0.177	0.624	0.721	-0.011	0.345	0.397	-0.221	0.177	0.295	0.373	0.122	0.33	0.658	0.367	0.67	0.77	0.77	NA	0.307	0.623	0.285	0.482	-0.073	0.28	0.202	0.373091
256394	SERPINA11	NA	0.768	0.747	0.256	0.241	0.106	NA	NA	0.538	0.221	0.154	NA	0.059	0.246	NA	NA	0.23	0.276	NA	NA	0.223	0.675	NA	0.638	NA	NA	0.341	NA	0.264	NA	0.536	NA	0.526	NA	0.370789
1528	CYB5A	0.425	0.726	0.59	0.577	0.377	0.273	0.312	0.118	0.64	0.292	0.602	0.648	-0.082	0.238	0.494	0.283	0.117	0.247	0.459	0.089	0.101	0.515	0.47	0.34	0.337	0.337	NA	0.174	0.618	0.193	0.744	0.278	0.365	0.15	0.365061
28956	LAMTOR2	0.383	0.635	0.779	0.492	0.38	0.284	0.271	NA	0.441	0.386	0.463	0.594	0.28	0.427	0.614	0.29	0.198	0.147	0.589	-0.027	-0.077	0.772	0.127	0.174	0.531	0.531	0.189	0.246	0.524	0.444	0.402	-0.025	-0.038	0.512	0.361758
3094	HINT1	0.491	0.607	0.853	0.601	0.361	0.236	0.096	NA	0.618	0.39	0.585	0.305	-0.19	0.145	0.405	0.262	-0.035	0.362	0.423	0.009	0.357	0.819	0.583	0.048	0.531	0.531	NA	-0.054	0.55	0.34	0.719	0.188	0.391	0.048	0.361719
5264	PHYH	0.394	0.801	0.449	0.549	0.392	0.199	0.26	0.199	0.639	0.297	0.493	0.548	0.06	0.417	0.284	-0.166	0.2	0.147	0.275	0.625	0.075	0.73	0.281	0.796	0.632	0.632	0.38	0.289	0.526	0.086	0.744	-0.185	-0.06	0.246	0.359824
1350	COX7C	0.449	0.512	0.813	0.619	0.285	0.372	0.12	0.082	0.516	0.439	0.543	0.533	0.109	0.025	0.655	-0.231	0.229	0.337	0.645	0.511	-0.164	0.72	0.172	0.137	0.591	0.591	0.216	-0.047	0.538	0.279	0.706	0.329	0.202	0.362	0.358676
9446	GSTO1	NA	0.718	0.704	0.491	0.418	0.152	0.272	0.07	0.523	0.345	0.467	0.801	-0.198	0.183	0.442	0.001	0.172	0.345	0.356	0.069	0.564	0.627	0.234	0.566	0.706	0.706	NA	0.187	0.408	0.099	0.659	-0.14	0.36	0.158	0.358281
51097	SCCPDH	0.294	0.648	0.645	0.363	0.461	0.384	0.204	0.294	0.593	0.185	0.242	0.495	-0.164	0.455	0.357	-0.064	0.436	0.266	0.323	0.019	0.316	0.685	0.284	0.643	0.666	0.666	0.339	0.278	0.371	0.3	0.736	-0.09	0.341	0.207	0.358176
51024	FIS1	0.457	0.599	0.529	0.506	0.421	0.187	0.219	0.139	0.417	0.44	0.226	0.556	0.038	0.399	0.607	0.034	0.32	0.428	0.554	0.142	-0.238	0.559	0.321	0.614	0.776	0.776	0.159	0.216	0.244	0.374	0.424	0.308	0.114	0.289	0.357471
282679	AQP11	0.386	0.65	0.663	0.422	0.369	0.234	0.255	NA	0.548	0.321	0.544	0.504	0.118	0.346	0.473	0.088	0.024	0.492	0.407	-0.145	0.326	0.522	0.486	0.562	0.496	0.496	0.097	0.125	0.526	0.269	0.571	0.067	0.356	0.195	0.357364
2230	FDX1	0.272	0.658	0.844	0.382	0.467	0.389	0.345	0.306	0.419	0.509	0.345	0.601	0.107	0.413	0.39	-0.025	0.248	0.122	0.336	-0.013	0	0.778	0.315	0.41	0.633	0.633	0.432	0.151	0.487	0.088	0.642	-0.012	0.277	0.168	0.356382
4697	NDUFA4	0.117	0.541	0.88	0.479	0.436	0.397	0.196	0.062	0.489	0.425	0.375	0.576	0.209	0.05	0.522	-0.172	0.303	0.49	0.539	0.279	0.189	0.812	0.252	0.183	0.665	0.665	0.129	0.004	0.389	0.198	0.415	0.185	0.483	0.32	0.355353
51084	CRYL1	0.354	0.668	0.791	0.519	0.347	0.258	0.31	-0.107	0.578	0.28	0.392	0.661	0.009	0.428	0.289	0.371	-0.026	0.106	0.292	0.11	0.281	0.666	0.413	0.6	0.672	0.672	0.314	0.257	0.489	0.164	0.607	-0.009	-0.065	0.34	0.353853
2677	GGCX	0.426	0.632	0.665	0.51	0.355	0.329	0.201	0.146	0.545	0.271	0.46	0.518	0.173	0.33	0.168	0.279	0.29	0.402	0.075	0.353	0.082	0.591	0.263	0.241	0.677	0.677	0.449	0.193	0.512	0.195	0.71	-0.208	0.191	0.263	0.351882
522	ATP5PF	NA	0.611	0.691	0.657	0.394	0.234	0.224	0.217	0.624	0.252	0.575	0.664	-0.195	0.226	0.378	-0.245	0.236	0.42	0.397	0.125	-0.361	0.785	0.256	0.507	0.563	0.563	0.605	-0.03	0.536	0.205	0.685	0.262	0.224	0.311	0.351394
5106	PCK2	0.507	0.753	0.596	0.484	0.394	0.155	0.26	0.176	0.535	0.138	0.455	0.517	0.347	0.461	0.149	0.09	0.115	0.451	0.107	-0.074	0.329	0.643	0.342	0.715	0.34	0.34	0.363	0.24	0.509	0.21	0.49	0.161	0.41	0.234	0.351235
26589	MRPL46	0.421	0.616	0.717	0.585	0.369	0.293	0.263	0.239	0.402	0.148	0.492	0.653	0.099	0.389	0.532	0.066	-0.083	0.236	0.507	-0.041	-0.421	0.512	0.484	0.416	0.594	0.594	0.353	0.316	0.497	0.295	0.384	0.277	0.292	0.367	0.348912
115416	MALSU1	0.461	0.606	0.629	0.571	0.378	0.233	0.114	0.167	0.613	0.424	0.581	0.165	-0.065	0.031	0.289	0.169	0.04	0.531	0.268	-0.037	0.477	0.583	0.525	0.281	0.754	0.754	-0.206	0.097	0.55	0.257	0.646	0.345	0.49	0.08	0.347088
116541	MRPL54	0.391	0.625	0.709	0.497	0.293	0.024	0.294	NA	0.362	0.465	0.378	0.663	-0.173	0.338	0.614	0.247	-0.161	0.285	0.577	-0.201	0.201	0.748	0.127	0.328	0.75	0.75	0.203	0.358	0.46	0.425	0.38	0.119	0.063	0.294	0.346455
5096	PCCB	0.518	0.666	0.617	0.507	0.436	0.245	0.281	0.079	0.546	-0.01	0.458	0.646	0.099	0.197	0.222	0.146	0.172	0.461	0.195	0.012	0.149	0.496	0.335	0.607	0.603	0.603	0.318	0.183	0.45	0.185	0.531	0.374	0.489	-0.054	0.345941
8409	UXT	0.54	0.474	0.644	0.521	0.036	0.35	0.23	0	0.577	0.448	0.502	0.625	-0.025	0.126	0.589	0.202	0.162	0.553	0.568	-0.265	-0.326	0.597	0.61	NA	0.753	0.753	-0.059	0.161	0.403	0.4	0.709	0.076	0.201	0.269	0.345576
10857	PGRMC1	0.463	0.631	0.686	0.492	0.438	0.304	0.307	0.101	0.602	0.297	0.491	0.663	-0.169	0.272	0.002	0.493	0.247	0.332	0.052	-0.104	-0.018	0.731	0.251	NA	0.607	0.607	0.416	0.198	0.569	0.205	0.609	0.113	0.071	0.342	0.342455
7263	TST	0.453	0.688	0.594	0.156	0.242	0.316	0.237	0.277	0.704	0.254	0.359	0.559	0.032	0.272	0.211	0.237	0.148	0.312	0.126	0.358	0.073	0.534	0.527	0.463	0.609	0.609	NA	0.422	0.371	0.274	0.743	0.096	-0.382	0.308	0.338848
866	SERPINA6	0.503	0.716	0.287	0.69	0.298	0.247	0.285	0.389	0.627	0.304	0.599	0.543	0.142	0.303	0.256	-0.113	0.278	0.277	0.213	-0.06	-0.195	0.369	0.439	0.464	0.702	0.702	0.429	0.273	0.546	0.235	0.666	-0.104	-0.032	0.218	0.338118
51234	EMC4	0.544	0.536	0.567	0.685	0.416	0.421	0.151	NA	0.378	0.345	0.582	0.548	-0.23	0.133	0.519	-0.161	-0.011	0.589	0.507	-0.084	-0.093	0.656	0.413	0.211	0.688	0.688	-0.011	0.263	0.592	0.169	0.313	0.199	0.34	0.268	0.337303
10899	JTB	0.412	0.476	0.768	0.601	0.38	0.464	0.119	0.172	0.597	0.252	0.513	0.391	0.134	0.191	0.578	-0.136	0.28	0.433	0.587	-0.193	0.018	0.587	0.477	-0.019	0.573	0.573	0.035	-0.087	0.627	0.281	0.733	-0.04	0.189	0.499	0.337206
131118	DNAJC19	0.413	0.724	0.7	0.644	0.374	0.412	0.261	0.076	0.556	0.411	0.528	0.473	0.08	0.265	0.551	-0.173	0.13	0.395	0.574	-0.085	-0.284	0.645	0.11	0.647	0.478	0.478	0.044	0.178	0.558	0.04	0.572	0.115	0.249	0.296	0.336324
126328	NDUFA11	0.297	0.583	0.846	0.593	0.22	0.192	0.191	NA	0.611	0.448	0.56	0.571	-0.234	0.238	0.524	0.149	0.007	0.457	0.489	0.167	0.191	0.701	0.176	-0.022	0.403	0.403	0.096	0.039	0.483	0.405	0.644	0.233	0.158	0.247	0.335333
392636	AGMO	0.398	0.691	0.697	0.202	0.344	0.238	NA	NA	0.466	0.188	0.166	NA	0.083	0.236	NA	NA	0.183	0.347	NA	NA	0.052	0.633	NA	0.67	NA	NA	0.209	NA	0.286	NA	0.589	NA	0.027	NA	0.33525
4706	NDUFAB1	0.578	0.613	0.849	0.196	0.354	0.163	0.094	0.123	0.53	0.289	0.223	0.493	0.163	0.009	0.453	-0.087	0.186	0.349	0.473	0.139	0.438	0.803	0.314	-0.046	0.747	0.747	0.39	-0.1	0.218	0.367	0.623	-0.062	0.483	0.267	0.334676
84992	PIGY	0.382	0.61	0.77	0.599	0.314	0.01	0.17	NA	0.478	0.133	0.56	0.549	-0.049	0.08	0.519	0.198	NA	0.115	0.472	-0.005	0.083	NA	0.413	0.411	0.523	0.523	0.068	0.203	0.544	0.155	0.593	0.156	0.525	0.265	0.334419
84693	MCEE	0.445	0.602	0.514	0.536	0.364	0.052	0.304	0.267	0.315	0.36	0.503	0.586	0.129	0.246	0.498	-0.041	0.201	0.257	0.481	0.132	-0.414	0.417	0.226	0.557	0.613	0.613	0.33	0.388	0.522	0.129	0.271	0.099	0.387	0.447	0.333412
1351	COX8A	NA	0.56	0.761	0.512	0.352	0.423	0.067	0.216	0.369	0.313	0.472	0.472	-0.013	0.255	0.464	-0.244	-0.09	0.104	0.471	-0.043	0.466	0.772	0.593	-0.02	0.704	0.704	0.262	-0.007	0.446	0.224	0.688	-0.081	0.473	0.341	0.332909
6038	RNASE4	0.367	0.573	0.62	0.475	0.327	NA	0.165	0.081	0.548	0.264	0.427	0.597	0.078	0.336	0.184	0.264	0.097	0.209	0.221	0.09	-0.102	NA	0.222	0.386	0.725	0.725	0.367	0.306	0.476	0.205	0.699	-0.051	0.263	0.499	0.332594
59286	UBL5	0.499	0.627	0.592	0.52	0.362	0.099	0.14	0.151	0.456	0.477	0.482	0.255	-0.149	0.239	0.614	0.197	0.148	0.449	0.633	0.302	-0.285	0.677	0.389	0.169	0.571	0.571	-0.066	-0.024	0.471	0.269	0.708	0.293	0.497	-0.031	0.332412
51643	TMBIM4	0.279	0.589	0.708	0.616	0.395	0.396	0.138	0.239	0.395	0.239	0.49	0.5	0.058	0.097	0.259	0.026	0.284	0.277	0.414	0.027	0.197	0.535	0.05	0.364	0.648	0.648	0.096	0.369	0.538	0.196	0.598	0.158	0.389	0.079	0.332088
116540	MRPL53	-0.037	0.341	0.704	0.446	0.078	0.277	NA	0.18	0.579	0.465	0.427	NA	0.224	0.265	NA	NA	-0.029	0.437	NA	0.102	0.152	0.675	NA	0.339	NA	NA	0.128	NA	0.465	NA	0.71	NA	0.37	NA	0.331727
5919	RARRES2	0.235	0.706	0.563	0.169	0.416	0.095	0.277	0.126	0.614	0.451	0.356	0.577	0.269	0.338	0.332	0.201	0.176	0.269	0.274	0.004	-0.022	0.519	0.372	0.298	0.677	0.677	0.206	0.336	0.389	0.322	0.568	0.14	0.292	0.044	0.331353
4712	NDUFB6	0.484	0.654	0.826	0.679	0.406	0.28	0.233	0.115	0.458	0.376	0.604	-0.098	0.042	0.217	0.189	0.11	0.223	0.553	0.133	0.118	-0.15	0.74	0.332	0.512	0.469	0.469	0.225	0.377	0.521	0.213	0.551	-0.197	0.424	0.136	0.330118
594	BCKDHB	0.35	0.748	0.752	0.474	0.305	0.242	0.283	0.058	0.494	0.225	0.443	0.547	-0.182	0.422	0.328	-0.05	0.125	0.167	0.247	-0.169	0.511	0.799	0.26	0.606	0.45	0.45	0.34	0.274	0.455	0.195	0.545	-0.002	0.176	0.323	0.329147
8799	PEX11B	0.344	0.667	0.722	0.54	0.358	0.455	0.274	0.068	0.3	0.292	0.58	0.282	-0.36	0.35	0.097	0.137	0.25	0.393	0.107	-0.012	0.5	0.528	0.387	0.437	0.661	0.661	0.217	0.121	0.658	0.293	0.347	0.197	0.049	0.291	0.329147
84265	POLR3GL	0.415	0.622	0.622	0.457	0.52	0.228	0.283	0.234	0.252	0.24	0.398	0.487	0.001	0.059	0.485	-0.033	0.275	0.431	0.486	0.464	-0.202	0.392	0.384	0.569	0.58	0.58	0.3	0.218	0.447	0.472	0.243	-0.098	0.212	0.157	0.328824
670	BPHL	0.409	0.694	0.346	0.513	0.39	0.305	0.337	0.148	0.555	0.218	0.411	0.372	0.072	0.517	0.212	0.398	0.151	0.328	0.221	0.254	0.078	0.098	0.127	0.715	0.359	0.359	0.449	0.384	0.474	0.327	0.596	-0.079	0.181	0.252	0.328559
6391	SDHC	0.456	0.525	0.192	0.386	0.348	0.491	0.207	0.041	0.613	0.094	0.382	0.493	-0.16	0.446	0.199	-0.107	0.349	0.451	0.116	-0.015	0.543	0.581	0.137	0.551	0.539	0.539	0.334	0.219	0.51	0.201	0.691	0.025	0.394	0.362	0.327441
373156	GSTK1	0.482	0.664	0.278	0.399	0.193	0.286	0.315	0.177	0.433	0.404	0.368	0.573	0.047	0.249	0.397	-0.065	0.232	0.513	0.381	0.076	-0.316	0.34	0.209	0.645	0.659	0.659	0.346	0.051	0.463	0.254	0.655	0.056	0.342	0.328	0.326265
3029	HAGH	0.543	0.618	0.335	0.484	0.221	0.183	0.314	0.357	0.673	0.174	0.354	0.637	0.099	0.47	0.356	0.182	0.075	0.168	0.328	-0.106	-0.063	0.159	0.346	0.662	0.424	0.424	0.433	0.17	0.466	0.347	0.655	-0.273	0.544	0.328	0.326088
22977	AKR7A3	0.276	0.66	0.704	0.264	0.198	0.207	0.237	NA	0.61	0.176	0.243	0.617	0.11	0.183	0.185	0.225	0.127	0.279	0.266	-0.236	0.331	0.679	0.468	0.551	0.526	0.526	0.51	0.018	0.311	0.122	0.647	-0.095	0.305	0.509	0.325424
79568	MAIP1	0.356	0.691	0.813	0.515	0.335	0.229	0.2	0.145	-0.033	0.306	0.406	0.523	0.142	0.33	0.466	-0.157	NA	0.02	0.44	0.141	0.283	0.816	0.372	0.328	0.572	0.572	0.559	0.179	0.467	0.067	-0.05	-0.153	0.465	0.39	0.325303
118487	CHCHD1	0.432	0.589	0.778	0.531	0.353	0.274	0.141	NA	0.429	0.425	0.459	0.512	0.018	0.206	0.604	-0.088	0.049	0.327	0.562	0.264	-0.112	0.826	0.552	-0.207	0.703	0.703	-0.058	0.078	0.395	0.229	0.309	0.155	0.091	0.206	0.325303
132299	OCIAD2	0.275	0.621	0.779	0.297	0.303	0.197	-0.032	NA	0.459	0.315	0.271	0.559	-0.077	0.265	0.532	0.472	0.105	0.2	0.494	0.344	-0.287	0.793	0.613	0.548	0.582	0.582	NA	-0.062	0.331	0.067	0.668	0.105	-0.123	0.168	0.323875
501	ALDH7A1	0.348	0.724	0.468	0.419	0.37	0.281	0.262	0.278	0.519	-0.007	0.418	0.612	-0.073	0.175	0.2	0.32	0.239	0.218	0.178	-0.188	0.125	0.618	0.335	0.751	0.492	0.492	0.306	0.312	0.583	0.143	0.513	0.229	0.211	0.111	0.323
8416	ANXA9	0.257	0.66	0.687	0.508	0.28	0.407	0.151	0.251	0.548	0.33	0.515	0.413	-0.178	0.297	0.409	-0.167	-0.034	0.323	0.402	0.146	0.077	0.633	0.218	0.465	0.624	0.624	0.147	0.036	0.506	0.156	0.528	0.181	0.168	0.368	0.321647
64928	MRPL14	0.26	0.51	0.662	0.45	0.38	0.322	-0.008	NA	0.463	0.264	0.376	0.42	0.182	0.01	0.469	0.07	-0.083	0.352	0.444	0.261	-0.272	0.691	0.312	0.264	0.745	0.745	0.177	0.347	0.311	0.235	0.327	0.355	0.34	0.231	0.321576
6119	RPA3	0.408	0.524	0.734	0.602	0.378	0.016	0.159	0.268	0.401	0.364	0.507	0.433	-0.009	0.089	0.553	0.241	-0.06	0.435	0.492	0.313	-0.239	0.691	0.196	NA	0.673	0.673	0.056	0.185	0.425	0.228	0.592	-0.263	0.273	0.27	0.321455
11112	HIBADH	0.355	0.647	0.714	0.301	0.397	0.203	0.231	-0.05	0.593	0.069	0.375	0.502	0.057	0.321	0.297	-0.239	-0.019	0.271	0.262	0.385	0.433	0.781	0.078	0.633	0.527	0.527	0.172	0.228	0.503	0.116	0.636	-0.007	0.45	0.169	0.321118
51596	CUTA	0.438	0.665	0.697	0.491	0.351	0.254	0.08	-0.038	0.614	0.231	0.562	0.253	-0.146	0.282	0.491	0.306	-0.194	0.284	0.461	0.047	0.395	0.643	0.432	0.323	0.672	0.672	0.032	0.214	0.567	0.245	0.696	-0.057	-0.295	0.243	0.320912
51218	GLRX5	0.487	0.552	0.838	0.367	0.437	0.168	0.203	0.206	0.692	0.219	0.412	0.587	-0.01	0.145	0.511	-0.302	0.018	0.445	0.47	0.058	-0.269	0.704	0.491	0.17	0.595	0.595	0.35	0.175	0.432	0.077	0.713	0.156	-0.071	0.279	0.320588
55837	EAPP	0.32	0.562	0.534	0.404	0.446	0.159	0.162	0.17	0.113	0.379	0.429	0.565	-0.32	0.313	0.446	0.23	0.281	0.384	0.458	0.243	0.11	0.844	0.492	0.152	0.704	0.704	0.126	0.209	0.434	0.253	0.19	0.095	-0.164	0.448	0.319853
8269	TMEM187	0.443	0.645	0.29	0.543	0.226	0.017	0.25	0.08	0.121	0.398	0.423	0.455	-0.049	0.323	0.368	0.235	-0.092	0.503	0.273	0.472	0.538	0.668	0.347	NA	0.562	0.562	0.273	0.256	0.381	0.289	0.169	-0.011	0.119	0.468	0.319545
64976	MRPL40	0.275	0.538	0.617	0.581	0.252	0.168	0.064	NA	0.525	0.38	0.409	0.405	0.073	0.333	0.61	0.197	0.107	0.568	0.576	0.11	-0.33	0.678	0.259	0.326	0.519	0.519	0.109	0.15	0.427	0.156	0.624	0.06	0.133	0.105	0.318879
686	BTD	0.54	0.656	0.602	0.554	0.357	0.35	0.274	-0.036	0.35	0.037	0.319	0.669	-0.164	0.452	0.392	0.024	0.058	0.484	0.283	-0.298	0.143	0.625	0.204	0.616	0.585	0.585	0.443	0.169	0.453	0.211	0.363	-0.243	0.537	0.237	0.318559
197370	NSMCE1	0.407	0.68	0.673	0.182	0.207	0.264	0.11	0.223	0.564	0.369	0.085	0.476	0.08	0.163	0.55	0.165	-0.003	0.376	0.496	0.186	-0.447	0.624	0.471	NA	0.687	0.687	0.292	0.074	-0.048	0.311	0.634	0.105	0.557	0.302	0.318242
80195	TMEM254	0.326	0.785	0.703	0.236	0.338	0.434	0.29	0.222	0.578	0.375	0.324	0.564	-0.173	0.455	0.287	-0.216	-0.007	0.383	0.313	-0.151	0.402	0.68	0.117	0.548	0.605	0.605	0.123	0.301	0.449	-0.065	0.687	-0.36	0.328	0.331	0.318147
8804	CREG1	0.192	0.607	0.851	0.534	0.435	0.372	0.34	0.081	0.362	0.266	0.532	0.503	0.069	0.201	-0.042	0.237	0.474	0.203	-0.052	-0.153	-0.269	0.757	0.305	0.31	0.56	0.56	0.497	0.06	0.544	0.346	0.666	0.096	0.199	0.158	0.317676
7104	TM4SF4	0.352	0.716	0.65	0.249	0.35	0.388	0.187	0.237	0.272	0.257	0.264	0.575	-0.168	0.008	0.026	-0.174	0.503	0.444	0.095	0.226	0.026	0.545	0.648	0.555	0.723	0.723	0.216	0.155	0.348	0.246	0.491	0.138	0.23	0.293	0.317471
8738	CRADD	0.405	0.548	0.847	0.61	0.263	0.154	0.261	-0.028	0.245	0.38	0.405	0.592	-0.042	0.33	0.51	0.035	0.102	0.382	0.505	-0.18	0.052	0.797	0.18	0.484	0.641	0.641	0.393	0.27	0.454	0.231	0.118	-0.271	0.495	-0.025	0.317176
84681	HINT2	0.494	0.61	0.327	0.401	0.242	0.147	0.282	0.074	0.65	0.4	0.036	0.583	-0.168	0.299	0.57	-0.004	0.124	0.509	0.492	0.034	-0.398	0.59	0.567	0.466	0.473	0.473	0.432	0.294	0.131	0.318	0.632	0.175	0.205	0.315	0.316912
6647	SOD1	0.46	NA	0.512	0.455	0.305	0.121	0.167	0.17	0.689	0.254	0.46	0.578	-0.338	0.277	0.433	0.354	0.017	0.288	0.406	0.325	0.073	0.33	0.284	0.527	0.313	0.313	0.536	0.149	0.529	0.224	0.694	-0.028	0.166	0.338	0.314576
3176	HNMT	0.304	0.724	0.48	0.444	0.324	0.278	0.239	0.117	0.436	0.377	0.234	0.276	-0.197	0.411	0.362	0.443	0.252	0.028	0.378	0.304	0.023	0.627	0.034	0.715	0.494	0.494	0.465	0.358	0.219	0.04	0.494	-0.241	0.548	0.16	0.313059
4708	NDUFB2	0.53	0.466	0.727	0.583	0.403	0.089	0.144	0.142	0.69	0.412	0.355	0.442	-0.258	0.053	0.561	-0.017	0.058	0.281	0.56	-0.217	-0.167	0.705	0.223	0.357	0.714	0.714	0.317	-0.047	0.335	0.183	0.764	0.274	0.326	-0.073	0.312618
6554	SLC10A1	0.461	0.626	0.688	0.328	0.397	0.172	0.349	0.265	0.646	0.21	0.239	0.486	0.115	0.359	0.421	-0.229	0.266	0.329	0.338	-0.433	-0.315	0.592	0.171	0.619	0.326	0.326	NA	0.206	0.412	0.265	0.574	0.438	0.399	0.235	0.311545
54539	NDUFB11	0.354	0.455	0.557	0.343	0.295	0.32	0.236	0.19	0.598	0.444	0.367	0.488	-0.101	0.153	0.57	-0.425	-0.085	0.47	0.521	0.257	-0.396	0.616	0.481	NA	0.74	0.74	NA	0.09	0.352	0.416	0.586	0.072	-0.053	0.308	0.311219
8722	CTSF	0.527	0.668	0.655	0.311	0.33	0.119	0.34	0.165	0.331	0.304	0.29	0.427	-0.063	0.361	0.284	0.206	0.151	0.128	0.29	0.059	-0.228	0.363	0.457	0.673	0.686	0.686	0.61	0.299	0.346	0.234	0.372	-0.047	0.079	0.15	0.310676
27258	LSM3	0.546	0.588	0.704	0.647	0.367	0.293	0.113	0.059	0.42	0.455	0.475	0.491	-0.198	0.04	0.458	-0.024	0.309	0.369	0.48	-0.163	-0.328	0.669	0.038	0.293	0.754	0.754	0.303	0.073	0.437	0.143	0.555	-0.022	0.145	0.303	0.310176
5191	PEX7	0.445	0.722	0.74	0.441	0.388	0.442	0.023	0.14	0.008	0.328	0.441	0.428	0.054	0.093	0.434	0.119	0.19	0.387	0.426	-0.278	0.36	0.551	0.295	0.557	0.596	0.596	0.144	0.196	0.457	0.171	0.061	-0.019	0.399	0.209	0.310118
8455	ATRN	0.302	0.667	0.435	0.556	0.365	0.396	0.171	0.28	0.486	-0.034	0.567	0.335	-0.026	0.461	-0.136	0.21	0.372	0.526	-0.224	0.265	0.093	0.384	0.231	0.403	0.627	0.627	0.139	0.371	0.589	0.245	0.575	-0.176	0.276	0.182	0.31
388789	SMIM26	0.566	NA	NA	0.56	NA	0.352	0.093	NA	NA	NA	0.567	0.45	-0.164	NA	0.564	-0.27	NA	0.242	0.65	0.226	-0.322	NA	0.508	0.228	0.593	0.593	NA	0.198	0.522	0.339	NA	0.06	NA	0.263	0.309909
7314	UBB	NA	0.557	0.712	0.633	0.344	0.189	0.167	NA	0.489	0.062	0.551	0.538	-0.206	0.217	0.402	0.041	0.041	0.454	0.338	0.006	0.257	0.611	0.43	0.413	0.633	0.633	NA	0.033	0.472	0.136	0.654	-0.068	-0.147	0.001	0.309452
5092	PCBD1	0.382	0.543	0.658	0.516	0.365	0.295	0.367	0.082	0.664	0.335	0.418	0.603	-0.218	0.382	0.362	0.027	-0.105	0.294	0.433	-0.271	-0.02	0.682	0.224	0.311	0.614	0.614	0.107	0.239	0.45	0.144	0.762	-0.083	-0.047	0.368	0.308735
58488	PCTP	0.301	0.706	0.722	0.413	0.273	0.118	0.263	0.032	0.688	0.136	0.431	0.495	-0.069	0.208	0.21	-0.088	0.047	0.114	0.202	0.136	-0.037	0.722	0.292	0.321	0.584	0.584	0.141	0.199	0.463	0.214	0.735	0.273	0.252	0.386	0.307853
54948	MRPL16	0.399	0.644	0.559	0.593	0.294	0.317	0.202	0.218	0.378	0.137	0.359	0.39	-0.239	0.246	0.426	-0.087	0.196	0.189	0.391	0.285	0.234	0.565	0.322	0.553	0.666	0.666	NA	0.301	0.435	0.077	0.399	0.098	-0.284	0.203	0.30703
136647	MPLKIP	0.321	0.597	0.604	0.364	0.316	0.18	0.127	NA	0.623	0.329	0.461	0.15	0.008	0.355	0.339	0.172	0.194	0.191	0.338	0.508	0.229	0.473	0.137	0.364	0.37	0.37	-0.143	0.397	0.387	0.2	0.569	0.08	0.206	0.313	0.306939
126823	KLHDC9	0.389	0.734	0.607	0.583	0.189	0.05	0.198	NA	-0.006	0.377	0.592	0.284	0.222	0.078	0.411	0.18	-0.004	0.468	0.384	-0.019	0.27	0.484	0.347	0.767	0.229	0.229	0.315	0.356	0.595	0.371	-0.192	-0.015	0.254	0.396	0.306758
64951	MRPS24	NA	0.48	0.689	0.512	0.3	-0.037	0.1	0.224	0.697	0.377	0.327	0.488	-0.222	0.328	0.565	-0.365	NA	0.207	0.534	0.049	0.296	0.65	0.602	0.235	0.699	0.699	0.049	0.046	0.318	0.217	0.766	-0.077	-0.13	0.181	0.306375
725	C4BPB	0.306	0.619	0.585	0.52	0.16	0.272	0.238	0.166	0.558	0.152	0.499	0.598	-0.135	0.436	0.377	-0.169	0.18	0.177	0.356	-0.118	-0.031	0.554	0.365	0.047	0.491	0.491	0.151	0.416	0.565	0.285	0.544	0.075	0.377	0.303	0.306176
28959	TMEM176B	0.482	0.59	0.383	0.455	0.309	0.217	0.321	0.039	0.553	0.203	0.432	0.642	-0.283	0.342	0.152	0.344	0.204	0.393	0.258	0.401	0.433	0.48	0.117	NA	0.564	0.564	0.202	0.263	0.475	0.164	0.546	-0.037	-0.153	-0.001	0.304667
122961	ISCA2	0.365	0.651	0.772	0.284	0.391	0.199	0.195	0.067	0.224	0.432	0.302	0.629	-0.089	0.289	0.429	-0.161	-0.233	0.612	0.394	0.232	0.266	0.85	0.447	-0.017	0.707	0.707	0.002	0.262	0.049	0.158	0.169	0.23	0.295	0.229	0.304059
100506658	OCLN	NA	0.607	NA	NA	NA	0.605	0.207	0.228	NA	0.386	NA	0.104	NA	NA	0.032	0.141	0.553	-0.082	0.013	NA	0.169	0.379	0.385	NA	0.638	0.638	0.308	0.183	NA	0.302	NA	0.103	0.224	0.555	0.303545
10400	PEMT	0.341	0.563	0.716	0.393	0.319	0.166	0.335	0.02	0.511	0.218	0.257	0.547	0.161	0.358	0.357	-0.004	0.05	0.308	0.339	-0.097	0.078	0.598	0.325	0.656	0.449	0.449	0.328	0.085	0.258	0.212	0.495	-0.01	0.23	0.291	0.303
83787	ARMC10	NA	0.527	0.795	0.634	0.426	0.232	0.023	-0.069	0.396	0.411	0.545	0.149	-0.119	0.211	0.432	0.383	0.229	0.295	0.49	0.215	-0.058	0.749	0.153	0.037	0.63	0.63	-0.073	0.049	0.523	0.094	0.462	0.161	0.387	0.047	0.302909
2517	FUCA1	0.224	0.736	0.67	0.369	0.457	0.264	0.204	0.204	0.304	0.011	0.201	0.578	0.143	0.122	0.037	0.18	0.439	0.376	-0.023	0.217	-0.264	0.632	0.385	0.654	0.656	0.656	0.387	0.153	0.221	0.153	0.629	-0.164	0.464	0.015	0.302647
26275	HIBCH	0.251	0.743	0.323	0.476	0.415	0.192	0.239	0.165	0.397	-0.045	0.275	0.418	0.072	0.232	0.235	0.143	0.287	-0.05	0.197	0.677	-0.444	0.495	0.405	0.609	0.608	0.608	0.419	0.294	0.52	0.221	0.408	-0.039	0.208	0.326	0.302353
2939	GSTA2	NA	0.747	0.689	0.435	0.166	0.112	NA	-0.223	0.512	0.326	0.345	NA	0.003	0.091	NA	NA	0.108	0.037	NA	NA	-0.048	0.733	NA	0.763	NA	NA	0.237	NA	0.375	NA	0.482	NA	0.153	NA	0.30215
4258	MGST2	0.433	0.678	0.644	0.342	0.277	0.38	0.241	0.129	0.648	0.318	0.178	0.353	0.19	0.207	0.591	-0.08	0.062	0.168	0.581	0.15	-0.337	0.478	0.447	0.503	0.264	0.264	0.227	0.289	0.265	0.269	0.696	0.039	0.108	0.268	0.302059
54494	C11orf71	0.414	0.611	0.606	0.404	0.223	0.204	0.194	0.077	0.443	0.327	0.347	0.411	0.12	0.316	0.54	0.211	-0.012	0.398	0.492	-0.182	0.191	0.479	0.434	0.573	0.055	0.055	0.289	0.128	0.426	0.021	0.531	0.162	0.507	0.272	0.301971
55277	FGGY	0.41	0.52	NA	0.548	0.307	0.222	0.142	0.043	0.34	0.521	0.459	0.363	0.058	0.387	0.191	0.365	0.469	0.38	0.217	-0.19	0.34	0.583	-0.025	0.204	0.379	0.379	0.435	0.05	0.449	0.373	0.684	0.048	0.197	0.113	0.301848
84191	CIAO2A	0.483	0.634	0.747	0.561	0.318	0.183	0.049	0.096	0.494	0.182	0.518	0.643	-0.2	0.168	0.364	-0.45	0.237	0.347	0.291	0.299	0.178	0.695	0.377	0.26	0.331	0.331	0.056	0.052	0.548	0.026	0.603	0.016	0.528	0.291	0.301647
3033	HADH	0.39	0.734	0.631	0.123	0.134	0.17	0.267	-0.01	0.555	-0.018	0.231	0.692	-0.139	0.283	0.172	-0.146	0.042	0.11	0.175	0.131	0.306	0.596	0.64	0.555	0.43	0.43	0.402	0.176	0.381	0.149	0.552	0.132	0.579	0.396	0.3015
4594	MMUT	0.422	0.697	0.099	0.427	0.333	0.259	0.294	0.188	0.671	0.17	0.337	0.343	-0.17	0.429	0.183	0.103	0.281	0.197	0.176	-0.134	-0.377	0.266	0.553	0.596	0.566	0.566	0.361	0.463	0.478	0.198	0.647	0.267	0.103	0.254	0.301353
25824	PRDX5	0.382	0.494	0.849	0.466	0.317	0.097	0.042	0.054	0.553	0.29	0.385	0.469	-0.283	0.174	0.554	0.063	-0.061	0.424	0.56	0.051	0.239	0.798	0.418	-0.104	0.66	0.66	0.138	0.097	0.3	0.3	0.572	-0.044	0.099	0.227	0.301176
9950	GOLGA5	0.125	0.524	0.397	0.523	0.44	0.327	0.183	-0.007	0.275	0.183	0.535	0.614	0.155	0.135	-0.074	0.247	0.269	0.278	-0.077	0.353	0.354	0.735	0.498	-0.03	0.624	0.624	-0.051	0.318	0.608	0.152	0.503	0.155	0.083	0.26	0.301118
4720	NDUFS2	0.485	0.604	0.653	0.332	0.349	0.478	0.201	0.265	0.403	-0.061	0.39	0.551	0.127	0.323	0.037	0.095	0.374	0.534	0.008	-0.151	-0.263	0.717	0.27	-0.121	0.78	0.78	0.234	0.039	0.298	0.269	0.477	0.066	0.214	0.465	0.300647
3764	KCNJ8	0.33	0.494	0.68	0.222	0.206	0.014	0.197	0.046	0.496	0.2	0.064	0.6	-0.156	0.107	0.308	0.337	-0.111	0.255	0.296	0.307	0.304	0.565	0.554	0.435	0.706	0.706	0.14	0.371	0.259	0.148	0.618	-0.159	0.49	0.186	0.300441
283	ANG	NA	0.671	0.543	0.356	0.242	0.285	0.225	0.176	0.512	0.275	0.356	0.451	-0.053	0.278	0.203	0.075	NA	0.268	0.147	0.357	-0.436	0.448	0.322	0.449	0.491	0.491	NA	0.35	0.452	0.142	0.498	0.227	0.159	0.349	0.30029
55825	PECR	NA	0.743	0.758	0.389	0.359	0.291	0.331	0.162	0.381	0.254	0.444	0.31	0.223	0.255	0.174	-0.109	0.188	0.122	0.168	0.177	-0.282	0.61	0.252	0.716	0.245	0.245	0.429	0.145	0.573	0.099	0.258	0.391	0.288	0.319	0.300242
28972	SPCS1	0.349	0.509	0.811	0.584	0.329	0.341	0.03	0.04	0.427	0.133	0.491	0.342	0.032	-0.011	0.162	0.132	-0.055	0.349	0.183	-0.135	0.459	0.808	0.62	0.001	0.641	0.641	NA	0.105	0.442	0.1	0.421	-0.008	0.083	0.55	0.300182
26073	POLDIP2	0.123	0.627	0.596	0.597	0.111	0.359	0.155	0.114	0.626	0.226	0.571	0.566	0.274	0.022	0.17	-0.056	-0.057	0.301	0.352	0.03	0.313	0.551	0.51	0.354	0.448	0.448	0.059	-0.051	0.529	0.166	0.738	0.005	0.202	0.216	0.299853
28957	MRPS28	0.262	0.611	0.787	0.487	0.37	0.258	0.037	0.035	0.263	0.273	0.505	0.469	-0.145	0.175	0.514	0.181	0.192	0.066	0.479	0.124	0.012	0.799	0.389	NA	0.524	0.524	0.129	0.229	0.481	0.126	0.239	-0.196	0.343	0.347	0.299667
148534	TLCD4	0.367	0.647	0.293	0.57	0.33	0.237	0.324	0.052	0.562	0.161	0.441	0.506	0.048	0.226	0.063	0.366	NA	0.101	0.003	-0.067	0.418	0.215	0.363	0.307	0.433	0.433	0.28	0.325	0.4	0.198	0.647	-0.045	0.283	0.389	0.299273
5357	PLS1	0.383	0.583	0.537	0.5	0.404	0.36	0.016	0.097	0.346	0.045	0.535	0.412	-0.001	0.091	-0.068	-0.128	0.363	0.238	0.003	0.124	0.474	0.593	0.304	0.368	0.619	0.619	0	0.16	0.575	0.144	0.487	0.198	0.469	0.323	0.299206
55856	ACOT13	0.377	0.653	0.633	0.469	0.248	0.208	0.189	0.158	0.494	0.355	0.362	0.409	0.101	0.286	0.556	-0.13	0.105	0.301	0.478	-0.026	-0.22	0.616	0.26	0.585	0.504	0.504	0.211	0.226	0.466	0.169	0.437	-0.085	0.001	0.264	0.298941
462	SERPINC1	0.493	0.7	0.608	0.345	0.276	0.189	0.28	0.241	0.599	0.058	0.408	0.594	0.027	0.258	-0.086	-0.09	0.194	0.43	-0.089	-0.26	0.274	0.34	0.337	0.346	0.661	0.661	NA	0.283	0.472	0.205	0.712	-0.23	0.436	0.183	0.298636
51374	ATRAID	0.217	0.649	0.797	0.629	0.265	0.279	-0.045	0.006	0.429	0.315	0.48	0.306	-0.028	0.13	0.504	-0.135	0.134	0.459	0.485	-0.008	0.282	0.689	0.508	0.288	0.658	0.658	0.032	0.121	0.406	0.117	0.531	-0.371	0.012	0.349	0.298471
5867	RAB4A	0.219	0.529	0.799	0.552	0.25	0.428	0.101	NA	0.149	0.239	0.476	0.53	0.099	0.241	0.179	-0.066	NA	0.294	0.168	-0.153	0.24	0.843	0.196	0.251	0.641	0.641	-0.05	0.304	0.494	0.148	-0.049	-0.05	0.436	0.452	0.297844
5683	PSMA2	0.367	0.63	0.616	0.309	0.423	0.204	0.093	0.052	0.414	0.322	0.16	0.273	0.09	0.017	0.414	0.08	0.236	0.376	0.371	0.045	-0.139	0.671	0.234	0.615	0.715	0.715	0.238	0.143	0.374	0.209	0.532	-0.152	0.212	0.255	0.297471
145553	MDP1	0.401	0.629	0.731	0.562	0.206	-0.341	0.105	0.121	0.155	0.394	0.402	0.598	-0.326	0.232	0.522	0.503	-0.136	0.247	0.515	0.52	0.129	0.728	0.477	NA	0.601	0.601	0.264	0.111	0.381	0.203	0.149	-0.159	0.354	-0.066	0.297364
518	ATP5MC3	0.229	0.606	0.839	0.561	0.338	0.287	0.241	0.089	0.604	0.022	0.373	0.62	-0.107	0.132	0.231	-0.234	-0.039	0.297	0.201	-0.29	0.462	0.799	0.155	0.433	0.578	0.578	0.345	-0.111	0.374	0.155	0.715	0.083	0.23	0.307	0.297147
150684	COMMD1	0.424	0.488	0.639	0.222	0.341	0.192	0.124	0.095	0.352	0.427	0.038	0.6	0.141	-0.091	0.572	0.25	0.307	0.501	0.555	-0.243	0.063	0.342	0.136	0.454	0.73	0.73	0.333	0.088	-0.057	0.185	0.589	0.155	0.204	0.213	0.297029
2108	ETFA	0.368	0.613	0.294	0.617	0.427	0.292	0.238	0.076	0.376	-0.001	0.539	0.555	-0.425	0.289	0.104	-0.017	0.348	0.19	0.087	0.503	-0.127	0.673	0.185	0.222	0.624	0.624	0.359	0.257	0.52	0.202	0.485	0.089	0.134	0.37	0.296765
51522	TMEM14C	NA	0.657	0.787	0.52	0.355	0.275	0.063	-0.027	0.324	0.261	0.398	0.302	0.095	0.011	0.434	0.061	0.087	0.174	0.452	-0.155	0.437	0.711	0.555	-0.017	0.757	0.757	0.014	0.185	0.393	-0.131	0.605	0.182	0.228	0.035	0.296515
79896	THNSL1	0.369	0.587	0.417	0.48	0.329	0.083	0.124	0.169	0.286	0.089	0.418	0.507	0.043	0.273	0.215	0.251	0.09	0.204	0.202	0.029	0.064	0.429	0.365	0.693	0.524	0.524	0.351	0.255	0.51	0.183	0.187	0.224	0.453	0.154	0.2965
55699	IARS2	0.302	0.681	0.509	0.476	0.383	0.499	0.04	0.004	0.296	-0.21	0.518	0.386	0.163	0.256	-0.064	0.109	0.149	0.292	-0.069	0.437	0.321	0.708	0.273	0.175	0.713	0.713	-0.161	0.319	0.544	0.152	0.61	-0.134	0.223	0.46	0.296265
81853	TMEM14B	0.023	0.597	0.765	0.428	0.378	0.294	0.089	-0.04	0.299	0.226	0.567	0.329	-0.139	0.078	0.49	0.118	-0.065	0.283	0.574	-0.021	-0.079	0.635	0.495	0.117	0.814	0.814	NA	0.215	0.542	0.043	0.435	0.284	-0.061	0.239	0.295939
1891	ECH1	0.351	0.67	0.519	0.31	0.356	0.357	0.171	-0.055	0.432	0.03	0.328	0.645	0.002	0.17	0.051	0.254	-0.225	0.502	0.057	0.156	0.561	0.602	0.512	NA	0.534	0.534	0.215	0.181	0.335	0.285	0.494	-0.046	0.061	0.395	0.295273
5438	POLR2I	0.552	0.391	0.798	0.307	0.178	0.212	-0.077	0.017	0.518	0.437	0.201	0.53	-0.129	0.114	0.622	-0.329	-0.093	0.436	0.618	0.01	0.464	0.812	0.648	NA	0.512	0.512	0.153	0.08	0.058	0.302	0.608	-0.024	0.262	0.036	0.29503
51103	NDUFAF1	0.37	0.682	0.449	0.588	0.371	0.33	0.249	0.078	0.055	0.144	0.364	0.797	-0.123	0.356	0.351	0.083	0.33	0.285	0.352	0.141	-0.388	0.729	0.649	0.306	0.614	0.614	NA	0.313	0.406	0.246	-0.312	-0.123	0.28	0.145	0.294879
2098	ESD	0.281	0.701	0.358	0.639	0.303	0.236	0.23	0.008	0.629	0.355	0.556	0.608	-0.229	0.241	0.272	-0.184	0.089	0.279	0.376	0.005	0.163	0.466	0.306	0.389	0.541	0.541	0.074	0.038	0.562	0.018	0.626	0.003	0.457	0.086	0.294794
2217	FCGRT	0.242	0.733	0.679	0.325	0.035	0.03	0.296	0.021	0.378	0.23	0.238	0.62	-0.068	0.151	0.33	0.299	0.121	0.103	0.302	0.092	0.219	0.61	0.53	0.59	0.57	0.57	NA	0.125	0.345	0.252	0.583	-0.054	0.024	0.194	0.294394
8228	PNPLA4	0.416	0.712	0.725	0.165	0.26	0.11	0.323	0.072	0.255	0.398	0.269	0.58	-0.248	0.207	0.376	-0.102	-0.008	0.344	0.341	0.128	0.448	0.623	0.194	NA	0.695	0.695	0.084	0.102	0.333	0.085	0.215	0.016	0.412	0.485	0.294242
3158	HMGCS2	0.287	0.661	0.53	0.321	0.172	0.235	0.345	0.176	0.632	-0.002	0.373	0.379	-0.097	0.165	0.121	0.212	0.308	0.231	0.104	0.369	-0.01	0.211	0.449	0.655	0.418	0.418	0.183	0.096	0.454	0.267	0.653	-0.062	0.39	0.353	0.294029
10965	ACOT2	NA	0.567	0.441	0.634	0.319	0.217	0.226	0.079	0.438	0.087	0.428	0.597	-0.03	0.269	0.162	0.176	-0.001	NA	0.195	0.441	NA	0.399	0.317	0.152	0.504	0.504	0.344	0.163	0.344	0.215	0.446	0.175	0.09	0.209	0.293774
128240	NAXE	0.314	0.495	-0.025	0.385	0.331	0.458	0.17	NA	0.549	0.346	0.439	0.442	-0.005	0.185	0.462	0.199	0.314	0.317	0.467	-0.222	0.115	0.007	0.488	0.021	0.745	0.745	0.174	0.019	0.461	0.25	0.697	-0.142	0.022	0.452	0.293182
374659	HDDC3	0.247	0.513	0.625	0.519	0.299	0.182	0.156	0.169	0.407	0.418	0.342	0.445	0.154	0.05	0.471	0.095	0.068	0.191	0.464	0.071	-0.242	0.712	0.48	0.157	0.529	0.529	0.222	0.247	0.309	0.36	0.372	-0.128	0.154	0.367	0.292765
79622	SNRNP25	0.344	0.602	0.745	0.329	0.073	0.001	0.094	0.209	0.506	0.361	0.307	0.059	0.293	0.234	0.518	-0.152	-0.073	0.495	0.476	-0.135	-0.202	0.649	0.436	0.052	0.735	0.735	0.137	0.065	0.162	0.28	0.592	0.403	0.266	0.357	0.292735
7009	TMBIM6	0.335	0.656	0.816	-0.06	0.276	0.282	0.153	0.022	0.596	-0.007	0.287	0.56	0.061	0.135	-0.005	-0.026	0.177	0.141	-0.038	-0.378	0.493	0.755	0.535	0.47	0.64	0.64	0.332	-0.003	0.395	0.064	0.748	0.371	0.189	0.319	0.292088
3032	HADHB	0.336	0.692	0.496	0.557	0.344	0.226	0.182	0.011	0.396	-0.125	0.515	0.532	-0.052	0.249	-0.237	0.082	0.223	0.356	-0.213	0.254	-0.133	0.661	0.598	0.322	0.657	0.657	0.217	-0.051	0.486	0.262	0.501	0.346	0.277	0.295	0.291735
1610	DAO	0.48	0.64	0.56	0.43	0.336	0.187	0.249	0.126	0.528	0.197	0.327	0.581	0.005	0.341	0.266	-0.128	0.138	0.25	0.232	-0.07	-0.03	0.223	0.295	0.575	0.611	0.611	0.22	0.098	0.37	0.33	0.554	0.189	0.016	0.168	0.291324
1652	DDT	0.2	0.47	0.087	0.423	0.294	0.134	0.248	0.175	0.663	0.258	0.379	0.53	-0.128	0.252	0.264	-0.05	0.296	0.126	0.219	0.31	0.253	0.327	0.298	0.334	0.575	0.575	NA	0.287	0.505	0.315	0.665	-0.115	0.107	0.332	0.291152
54884	RETSAT	0.175	0.632	0.51	0.458	0.279	0.321	0.276	0.236	0.436	-0.134	0.455	0.693	0.052	0.444	-0.075	0.249	-0.076	0.368	0.001	-0.204	-0.092	0.51	0.377	NA	0.669	0.669	0.295	0.171	0.435	0.228	0.642	0.12	0.202	0.275	0.290818
29796	UQCR10	0.506	0.658	0.397	0.479	0.267	0.181	0.135	0.097	0.507	0.321	-0.134	0.561	-0.045	0.293	0.642	-0.022	0.098	0.456	0.592	-0.21	-0.424	0.617	0.392	0.091	0.7	0.7	0.512	0.119	-0.115	0.109	0.717	0.128	0.228	0.334	0.290794
2644	GCHFR	0.353	0.633	0.736	0.34	0.335	-0.148	0.178	0.046	0.43	0.411	0.288	0.62	0.027	0.27	0.52	-0.145	0.014	0.397	0.46	0.06	-0.18	0.643	0.39	0.383	0.427	0.427	0.226	0.12	0.253	0.268	0.419	0.127	0.172	0.382	0.290647
2052	EPHX1	0.426	0.7	0.607	0.325	0.338	0.227	0.257	0.11	0.623	0.002	0.387	0.422	-0.169	0.447	0.166	0.113	0.038	0.408	0.12	0.055	0.063	0.482	0.141	0.454	0.318	0.318	0.299	0.211	0.451	0.324	0.614	0.1	0.176	0.325	0.290529
10632	ATP5MG	0.369	0.59	0.82	0.558	0.307	0.28	0.118	0.011	0.486	0.277	0.343	0.444	-0.056	0.146	0.427	-0.214	0.324	0.077	0.43	-0.251	0.42	0.766	0.171	0.284	0.669	0.669	0.302	-0.127	0.38	-0.016	0.593	0.062	0.37	-0.154	0.290441
171425	CLYBL	0.219	0.776	0.379	0.207	0.317	0.307	0.331	NA	0.427	0.253	0.111	0.587	0.102	0.385	0.191	0.033	0.071	0.154	0.197	0.044	0.348	0.454	0.201	0.743	0.519	0.519	0.407	0.239	0.277	0.25	0.501	-0.06	0.116	-0.029	0.290182
9804	TOMM20	0.253	0.537	0.481	0.457	0.237	0.401	0.011	-0.024	0.307	0.085	0.396	0.275	0.153	0.082	0.394	0.261	0.039	0.193	0.423	0.239	0.184	0.645	0.219	0.33	0.689	0.689	-0.22	0.26	0.444	0.066	0.518	-0.025	0.569	0.292	0.29
84647	PLA2G12B	0.286	0.693	0.778	0.137	0.395	0.238	0.225	-0.049	0.439	0.275	0.12	0.644	-0.011	0.212	0.606	-0.309	0.085	0.193	0.531	-0.22	0.387	0.706	0.213	0.46	0.701	0.701	0.284	0.086	0.133	0.103	0.401	0.143	0.178	0.094	0.289941
6726	SRP9	NA	0.631	0.705	0.527	0.402	0.452	0.046	0.227	0.434	0.1	0.398	0.279	-0.298	0.179	0.132	-0.009	0.332	0.218	0.152	0.128	-0.082	0.716	0.254	NA	0.603	0.603	0.036	0.18	0.515	0.105	0.561	0.292	0.318	0.134	0.289687
54344	DPM3	0.407	0.616	0.455	0.535	0.185	0.13	0.161	0.194	0.52	0.348	0.516	-0.069	-0.073	0.344	0.603	0.381	-0.166	0.062	0.567	0.111	-0.347	0.738	0.337	0.411	0.34	0.34	0.085	0.383	0.453	0.389	0.508	0.004	-0.151	0.532	0.289676
51071	DERA	0.383	0.641	0.628	0.404	0.355	0.243	0.176	-0.056	0.49	0.137	0.385	0.266	-0.013	-0.071	0.368	0.069	-0.004	0.271	0.362	0.069	0.387	0.675	0.484	0.547	0.389	0.389	0.318	0.089	0.421	0.178	0.573	0.175	-0.061	0.177	0.289529
55650	PIGV	0.426	0.726	0.678	-0.114	0.272	0.127	0.26	0.177	0.297	0.284	-0.102	0.599	-0.367	0.397	0.345	0.27	-0.021	0.44	0.295	0.047	0.537	0.504	0.436	0.513	0.541	0.541	0.296	0.255	-0.028	0.21	0.347	-0.008	0.323	0.34	0.2895
3080	CFHR2	0.317	0.697	0.354	0.538	0.281	0.192	0.272	0.151	0.608	0.186	0.476	0.649	-0.36	0.405	0.255	0.213	0.22	0.236	0.25	0.275	-0.054	0.427	0.263	0.418	0.216	0.216	0.2	0.293	0.476	0.247	0.568	-0.166	0.329	0.193	0.289441
51495	HACD3	0.398	0.606	0.751	0.532	0.39	0.448	-0.051	NA	0.643	-0.139	0.487	0.608	0.126	0.246	-0.117	0.334	0.098	0.217	-0.13	-0.204	0.496	0.705	0.199	0.118	0.539	0.539	0.027	0.26	0.541	0.011	0.588	-0.087	0.036	0.331	0.289273
1163	CKS1B	NA	0.401	0.457	0.595	0.302	0.303	-0.036	NA	0.401	0.212	0.446	0.256	0.192	-0.048	0.422	0.304	0.26	0.216	0.41	0.39	-0.167	0.496	0.446	NA	0.643	0.643	-0.166	0.126	0.499	0.207	0.414	-0.235	0.291	0.286	0.289226
539	ATP5PO	0.469	0.471	0.744	0.66	0.328	0.21	0.151	0.071	0.57	0.204	0.561	0.581	-0.102	0.197	0.301	-0.186	0.207	0.149	0.34	-0.122	0.315	0.802	0.125	0.198	0.606	0.606	NA	-0.141	0.521	0.175	0.687	-0.232	0.048	0.023	0.289
6156	RPL30	NA	0.413	0.799	0.567	0.269	0.226	-0.164	NA	0.345	0.271	0.462	0.378	-0.257	-0.043	0.547	-0.153	0.169	0.106	0.595	0.409	0.315	0.756	0.366	0.222	0.446	0.446	NA	0.018	0.425	-0.07	0.647	-0.048	0.454	0.035	0.288742
54930	HAUS4	0.262	0.507	0.492	0.515	0.179	0.142	0.09	-0.033	0.348	0.199	0.382	0.256	0.103	0.266	0.269	0.467	-0.047	0.46	0.267	-0.019	0.502	0.056	0.339	0.467	0.425	0.425	0.049	0.218	0.336	0.276	0.436	0.13	0.51	0.533	0.288441
6920	TCEA3	0.278	0.674	0.665	0.17	0.257	0.216	0.157	-0.149	0.476	0.074	0.401	0.188	0.269	0.239	0.32	-0.183	0.007	0.452	0.267	0.344	0.09	0.549	0.296	0.554	0.522	0.522	0.366	0.2	0.416	0.337	0.394	-0.149	0.123	0.465	0.288441
64979	MRPL36	0.257	0.496	0.839	0.615	0.291	-0.272	0.025	-0.072	0.424	0.48	0.534	0.573	0.124	0.188	0.428	-0.201	-0.099	0.428	0.418	-0.11	-0.393	0.703	0.42	NA	0.632	0.632	0.287	-0.029	0.465	0.069	0.595	0.081	0.62	0.068	0.288364
56994	CHPT1	0.46	0.647	0.801	0.62	0.377	0.28	0.034	0.09	0.549	0.368	0.534	-0.114	-0.212	0.253	0.183	0.232	0.153	0.369	0.087	0.104	0.091	0.787	0.121	0.272	0.31	0.31	0.037	0.049	0.525	0.221	0.709	0.056	0.331	0.165	0.288206
210	ALAD	0.462	0.571	0.406	0.373	0.254	0.28	0.286	0.106	0.6	-0.003	0.446	0.507	-0.067	0.436	0.068	-0.037	-0.08	0.405	0.07	0.23	-0.494	0.515	0.322	0.513	0.459	0.459	0.221	0.406	0.519	0.149	0.594	0.386	0.079	0.357	0.288176
27232	GNMT	0.447	0.629	0.367	0.385	0.339	0.128	0.392	0.131	0.418	0.412	0.375	0.352	0.043	0.322	0.294	-0.124	0.235	0.314	0.274	-0.569	-0.149	0.321	0.488	0.573	0.448	0.448	0.314	0.451	0.436	0.275	0.375	0.27	0.151	0.229	0.288059
27243	CHMP2A	0.327	0.518	0.297	0.38	0.336	0.298	0.153	0.041	0.281	0.323	0.476	0.559	-0.114	0.199	0.375	0.206	0.177	0.277	0.499	0.077	0.109	0.393	0.186	0.316	0.69	0.69	0.136	0.169	0.343	0.479	0.388	-0.32	0.276	0.25	0.287941
280636	SELENOH	0.465	0.624	NA	0.275	0.453	NA	0.096	NA	0.648	0.17	0.238	0.033	-0.102	0.006	0.378	0.159	0.214	0.387	0.353	0.028	0.179	NA	0.222	0.138	0.468	0.468	0.103	0.308	0.311	0.231	0.81	0.112	0.579	0.277	0.2877
282969	FUOM	0.286	0.689	0.364	0.157	0.324	0.216	0.278	NA	0.594	0.381	0.195	0.76	-0.035	0.268	0.544	-0.015	-0.069	0.164	0.505	-0.246	0.432	0.3	0.317	0.4	0.623	0.623	0.28	0.301	0.186	0.239	0.606	-0.048	-0.202	0.072	0.287545
25934	NIPSNAP3A	0.335	0.72	0.801	0.307	0.396	0.308	0.244	NA	0.254	0.271	0.382	0.481	-0.112	0.153	0.111	0.456	0.175	0.213	0.031	-0.312	0.182	0.666	0.332	0.319	0.486	0.486	0.531	0.232	0.416	0.233	0.475	-0.289	0.055	0.135	0.287061
4259	MGST3	0.446	0.351	0.794	0.694	0.393	0.445	0.088	0.168	0.446	0.291	0.571	0.476	0.124	0.297	0.254	-0.299	0.115	0.35	0.32	0.077	0.241	0.747	-0.235	0.041	0.548	0.548	0.174	-0.082	0.607	0.165	0.604	-0.152	0.457	-0.307	0.286971
3920	LAMP2	0.436	0.605	0.709	0.499	0.319	0.408	0.136	0.032	0.005	0.079	0.443	0.584	0.049	0.169	-0.285	0.179	0.335	0.202	-0.345	0.235	0.476	0.662	0.514	NA	0.422	0.422	0.235	0.184	0.453	0.236	0.344	0.282	0.376	0.068	0.286909
223	ALDH9A1	0.439	0.741	0.468	0.256	0.416	0.272	0.317	0.216	0.522	0.142	0.473	0.422	0.046	-0.006	0.03	0.116	0.271	0.304	0.033	-0.07	-0.185	0.56	0.335	0.573	0.195	0.195	0.461	0.149	0.614	0.216	0.546	0.04	0.219	0.422	0.286706
148738	HJV	0.378	0.681	0.634	0.488	0.362	0.244	0.275	0.02	0.504	0.124	0.42	0.419	0.067	0.448	0.293	0.05	0.088	0.382	0.218	0.151	-0.189	0.528	0.335	0.541	0.174	0.174	0.227	0.339	0.446	0.338	0.555	-0.107	-0.103	0.243	0.286676
79001	VKORC1	0.429	0.41	0.618	0.3	0.199	0.081	0.093	-0.059	0.53	0.333	0.301	0.645	0.288	0.15	0.148	0.245	-0.029	0.107	0.175	-0.133	0.543	0.61	0.572	0.061	0.667	0.667	0.398	-0.167	0.233	0.238	0.55	0.12	0.103	0.313	0.286441
23588	KLHDC2	0.329	0.548	0.522	0.245	0.284	0.315	0.189	0.11	0.487	0.072	0.356	0.413	0.047	0.113	0.229	0.365	0.167	0.574	0.288	0.143	-0.239	0.347	0.518	0.322	0.284	0.284	-0.028	0.316	0.471	0.153	0.637	-0.018	0.447	0.435	0.286029
3075	CFH	0.218	0.712	0.201	0.459	0.277	0.149	0.167	0.097	0.525	0.015	0.514	0.546	-0.107	0.318	0.064	0.444	0.331	0.085	0.077	0.116	-0.033	0.592	0.465	0.268	0.639	0.639	0.257	0.172	0.532	0.179	0.602	-0.12	0.175	0.147	0.285941
113246	C12orf57	0.301	0.415	0.564	0.618	0.275	0.103	0.173	NA	0.518	0.361	0.436	0.611	0.055	0.145	0.398	0.146	0.231	0.061	0.393	0.195	-0.037	0.302	0.492	0.035	0.645	0.645	0.081	0.207	0.382	0.363	0.554	-0.327	-0.143	0.231	0.285727
55224	ETNK2	0.403	0.389	0.529	0.326	0.201	0.175	0.296	0.073	0.555	0.216	0.354	0.541	0.092	0.407	0.353	-0.24	0.083	0.36	0.287	-0.094	0.446	0.479	0.372	0.436	0.179	0.179	0.217	0.159	0.481	0.196	0.555	0.123	0.415	0.167	0.285588
122970	ACOT4	0.399	0.494	0.655	0.522	0.5	0.269	0.339	NA	0.145	0.338	0.409	0.733	-0.2	0.504	0.283	-0.099	0.244	0.455	0.234	-0.058	-0.095	0.433	0.194	NA	0.444	0.444	0.246	0.242	0.399	0.252	0.192	0.065	0.041	0.112	0.285469
84233	TMEM126A	0.337	0.478	0.77	0.648	0.38	0.157	0.077	-0.051	0.427	0.364	0.58	0.381	0.064	0.203	0.483	-0.293	0.116	0.411	0.437	-0.351	-0.343	0.831	0.546	0	0.671	0.671	NA	0.07	0.56	-0.023	0.523	-0.13	0.296	0.129	0.285424
84311	MRPL45	0.301	0.555	0.769	0.556	0.165	0.306	0.07	-0.053	0.551	0.138	0.563	0.356	0.05	0.136	0.396	0.033	-0.014	0.324	0.415	-0.097	0.043	0.79	0.218	-0.137	0.624	0.624	0.027	0.131	0.521	0.102	0.59	0.414	0.166	0.065	0.285235
1632	ECI1	0.493	0.646	0.243	0.399	0.144	0.223	0.318	0.041	0.645	0.02	0.468	0.732	-0.094	0.366	0.445	-0.005	0.095	0.238	0.408	-0.075	-0.221	0.499	0.429	NA	0.488	0.488	0.166	0.246	0.443	0.39	0.653	-0.369	0.001	0.441	0.28497
374882	TMEM205	NA	0.684	0.264	0.079	0.364	0.306	0.273	0.062	0.645	0.462	0.178	0.7	0.033	0.045	0.586	0.142	0.235	0.306	0.503	-0.261	-0.205	0.328	0.437	0.218	0.674	0.674	NA	0.069	0.203	0.371	0.625	0.166	-0.342	0.292	0.284875
10467	ZNHIT1	0.419	0.515	-0.049	0.073	0.32	0.326	0.141	0.175	0.619	0.318	0.094	0.564	-0.006	0.247	0.485	0.398	-0.076	0.035	0.515	0.033	0.502	0.246	0.346	0.388	0.544	0.544	0.271	0.146	0.178	0.302	0.675	0.243	-0.029	0.176	0.284647
55967	NDUFA12	0.398	0.584	0.768	0.655	0.321	0.096	0.003	0.195	0.382	0.428	0.513	0.29	-0.081	-0.042	0.452	-0.222	0.012	0.366	0.443	-0.086	-0.422	0.749	0.409	0.304	0.669	0.669	0.198	-0.062	0.496	0.015	0.495	-0.057	0.621	0.116	0.284559
56935	SMCO4	0.135	0.61	0.574	0.357	0.28	0.309	0.179	0.19	0.345	0.275	0.406	0.325	0.191	0.222	0.223	0.194	0.432	0.007	0.192	0.12	-0.261	0.498	0.54	0.297	0.663	0.663	0.248	0.196	0.421	0.17	0.458	0.038	0.134	0.04	0.284441
84317	CCDC115	0.15	0.57	0.779	0.48	0.273	0.065	0.051	0.016	0.149	0.169	0.349	0.514	0.168	-0.068	0.145	0.497	-0.134	0.315	0.192	0.162	0.353	0.634	0.53	0.664	0.627	0.627	0.232	0.125	0.354	0.116	0.327	-0.114	0.093	0.259	0.284382
4724	NDUFS4	0.439	0.485	0.697	0.62	0.341	0.314	0.159	0.088	0.271	-0.154	0.606	0.28	-0.092	0.19	0.437	0.052	0.175	0.205	0.394	0.038	0.185	0.642	-0.033	0.504	0.467	0.467	-0.012	0.137	0.598	0.14	0.141	0.135	0.526	0.223	0.284265
11162	NUDT6	NA	0.789	0.716	0.42	0.306	0.026	0.237	0.223	0.376	0.172	0.367	0.216	0.032	0.191	0.468	0.094	-0.083	0.307	0.467	0.032	0.271	0.613	0.16	0.427	0.239	0.239	0.344	0.306	0.347	0.293	0.286	-0.083	0.248	0.325	0.28397
285343	TCAIM	0.35	0.636	0.352	0.539	0.329	0.197	0.113	0.11	0.45	0.194	0.454	0.265	0.13	0.16	0.248	0.039	0.233	0.164	0.184	0.197	0.33	0.377	0.211	0.241	0.647	0.647	0.309	-0.071	0.413	0.18	0.539	0.013	0.351	0.113	0.283647
6694	SPP2	0.25	0.728	0.457	0.319	0.285	0.186	0.32	0.17	0.603	0.237	0.228	0.462	-0.077	0.218	0.369	0.006	0.242	0.099	0.342	-0.204	-0.318	0.261	0.534	0.73	0.45	0.45	NA	0.296	0.334	0.129	0.602	-0.08	0.508	0.217	0.283424
10591	DNPH1	0.411	0.668	0.752	0.37	0.284	0.24	0.109	0.191	0.544	0.33	0.461	0.373	-0.168	0.244	0.398	-0.08	-0.064	0.19	0.453	-0.413	-0.332	0.619	0.582	0.294	0.674	0.674	0.015	0.362	0.508	0.287	0.564	-0.226	0.163	0.159	0.283412
6392	SDHD	NA	0.701	0.613	0.542	0.368	0.201	0.234	-0.004	0.65	0.212	0.504	0.298	0.12	0.226	0.324	-0.161	0.152	0.147	0.243	0.005	0.439	0.59	-0.113	NA	0.441	0.441	0.445	0.015	0.529	0.046	0.709	0.053	0.266	-0.184	0.282875
4717	NDUFC1	0.341	0.587	0.845	0.56	0.24	0.028	0.122	0.128	0.547	0.329	0.418	0.419	-0.114	0.033	0.355	-0.226	0.247	0.169	0.393	-0.006	0.126	0.784	0.304	0.299	0.301	0.301	NA	0.107	0.379	0.139	0.695	0.304	0.036	0.134	0.282545
4711	NDUFB5	NA	0.666	0.725	0.574	0.387	0.403	0.129	0.095	0.282	0.312	0.43	0.361	-0.063	0.102	0.367	-0.208	0.303	0.273	0.363	-0.099	0.054	0.769	0.224	0.198	0.641	0.641	0.162	-0.085	0.405	-0.086	0.427	0.085	0.385	0.096	0.282364
116236	ABHD15	0.38	0.562	NA	0.236	0.338	0.067	0.351	0.157	0.452	0.242	0.315	0.394	0.18	0.211	0.216	0.174	0.005	0.355	0.187	0.15	0.188	NA	0.436	0.596	0.471	0.471	0.249	0.134	0.346	0.215	0.518	0.045	0.257	0.137	0.282344
23557	SNAPIN	0.4	0.557	0.748	0.442	0.296	0.351	0.123	0.054	0.154	0.332	0.378	0.341	-0.141	0.2	0.299	0.104	0.246	0.4	0.293	0.033	0.314	0.7	0.481	0.056	0.587	0.587	0.082	0.082	0.313	0.192	0.372	-0.097	-0.006	0.321	0.282176
29956	CERS2	0.243	0.542	0.479	0.219	0.333	0.48	0.163	NA	0.517	-0.004	0.58	0.419	-0.286	0.448	0.09	0.247	0.327	0.364	0.091	-0.093	0.105	0.055	0.523	0.018	0.465	0.465	0.086	0.141	0.643	0.284	0.702	-0.008	0.295	0.375	0.282061
13	AADAC	0.16	0.727	0.626	0.49	0.349	0.253	0.161	0.006	0.433	0.073	0.465	0.662	-0.317	0.227	0.112	-0.161	0.119	0.389	0.109	0.382	0.091	0.621	0.504	0.531	0.083	0.083	0.248	0.158	0.467	0.229	0.609	-0.089	0.486	0.284	0.281471
51170	HSD17B11	0.296	0.593	0.46	0.548	0.303	0.345	0.13	0.13	0.293	0.107	0.502	0.451	-0.181	0.237	0.258	0.261	0.254	0.236	0.265	0.234	0.126	0.641	0.522	0.074	0.242	0.242	0.255	0.207	0.413	-0.014	0.594	-0.064	0.333	0.271	0.281294
10901	DHRS4	NA	0.717	0.372	0.22	0.275	NA	0.27	0.121	0.531	0.23	0.086	0.603	0.145	0.167	0.276	0.028	NA	0.433	0.279	-0.406	0.132	0.344	0.426	0.441	0.787	0.787	0.346	0.159	0.165	0.285	0.576	-0.077	-0.103	0.103	0.281226
124936	CYB5D2	0.299	0.665	0.672	0.411	0.212	0.021	0.244	NA	0.322	0.181	0.321	0.654	-0.226	0.344	0.442	0.159	-0.061	0.289	0.413	-0.334	-0.273	0.613	0.311	0.612	0.381	0.381	0.283	0.225	0.431	0.135	0.333	0.221	0.292	0.3	0.281
2879	GPX4	0.26	0.654	0.596	0.345	0.162	0.212	0.094	-0.036	0.487	0.309	0.404	0.652	0.012	0.226	0.49	0.255	-0.113	0.498	0.458	-0.238	-0.298	0.543	0.317	0.468	0.418	0.418	-0.136	0.275	0.403	0.242	0.738	0.071	0.105	0.257	0.280824
23169	SLC35D1	0.238	0.623	0.71	0.48	0.211	0.264	0.219	0.195	0.466	0.267	0.226	0.502	0.275	0.242	-0.06	0.182	0.326	0.284	-0.119	-0.164	0.156	0.564	0.352	NA	0.379	0.379	0.405	-0.007	0.219	0.187	0.657	0.31	0.157	0.141	0.280788
51142	CHCHD2	NA	0.372	0.619	0.361	0.413	0.365	0.059	0.093	0.423	0.349	0.32	0.442	-0.183	0.053	0.45	0.107	0.13	0.425	0.407	0.124	0.326	0.631	0.269	-0.041	0.766	0.766	0.097	-0.029	0.249	0.27	0.604	-0.244	0.043	0.23	0.280788
199857	ALG14	0.531	0.66	0.638	0.675	0.389	0.359	0.112	0.128	0.205	0.479	0.428	-0.066	0.172	0.341	0.447	0.089	0.3	0.159	0.462	-0.352	-0.17	0.634	0.251	0.234	0.596	0.596	0.17	0.178	0.462	0.204	0.377	-0.189	0	0.014	0.279794
1259	CNGA1	0.355	0.602	0.222	0.341	0.337	0.191	0.357	0.334	0.36	0.425	0.26	0.322	0.185	0.174	0.338	-0.17	0.289	0.246	0.302	0.17	0.175	0.366	0.255	0.669	0.387	0.387	NA	0.039	0.266	0.223	0.243	0.139	0.369	0.072	0.279697
84661	DPY30	NA	0.606	0.562	0.601	0.323	0.164	-0.053	-0.111	0.51	0.344	0.487	0.331	-0.021	-0.173	0.546	-0.038	0.267	0.297	0.562	0.197	-0.322	0.618	0.296	NA	0.582	0.582	0.211	-0.113	0.522	0.027	0.627	-0.065	0.213	0.368	0.279594
10175	CNIH1	0.445	0.614	0.743	0.667	0.438	0.248	0.256	-0.077	0.152	0.27	0.477	0.529	-0.07	0.194	0.009	0.333	0.293	0.483	0	-0.113	-0.118	0.606	0.443	0.137	0.415	0.415	0.106	0.269	0.437	0.164	0.542	0.123	0.096	-0.021	0.279559
5446	PON3	NA	0.715	0.526	0.071	0.4	0.296	0.253	0.058	0.649	0.31	0.195	0.493	-0.072	0.302	0.393	0.023	0.323	0.05	0.349	-0.268	-0.094	0.358	0.446	0.52	0.442	0.442	0.277	0.317	0.314	0.068	0.675	-0.048	0.238	0.196	0.279303
9104	RGN	0.335	0.746	0.534	0.479	0.227	0.194	0.385	0.109	0.633	0.132	0.432	0.383	-0.215	0.468	0.138	0.133	0.04	0.191	0.013	0.231	-0.052	0.701	0.476	NA	0.086	0.086	0.214	0.33	0.499	0.068	0.621	0.099	0.179	0.321	0.279273
8743	TNFSF10	0.425	0.606	0.066	0.544	0.328	0.146	0.289	0.112	0.496	0.136	0.435	0.173	0.043	0.101	0.226	0.289	0.291	0.275	0.156	0.491	-0.065	-0.034	0.354	0.649	0.601	0.601	0.275	0.191	0.396	0.138	0.514	0.241	-0.031	0.026	0.278941
3155	HMGCL	0.284	0.73	0.622	0.078	0.131	0.168	0.185	0.15	0.543	0.064	-0.013	0.635	0.265	0.094	0.369	-0.179	0.093	0.26	0.375	0.074	0.258	0.451	0.313	0.603	0.622	0.622	0.397	0.154	0.116	0.14	0.538	-0.025	0.057	0.301	0.278676
3053	SERPIND1	0.293	0.651	0.601	0.262	0.264	0.16	0.138	0.233	0.652	-0.016	0.394	0.535	0.005	0.255	0.043	-0.363	0.17	0.377	-0.061	-0.582	0.055	0.478	0.284	0.717	0.591	0.591	0.252	0.461	0.479	0.258	0.71	-0.026	0.421	0.189	0.278559
3396	MRPL58	0.282	0.442	0.55	0.494	0.31	0.344	0.093	0.176	0.189	0.152	0.358	0.527	0.081	0.208	0.419	0.054	0.162	0.337	0.426	-0.139	0.523	0.577	0.297	-0.272	0.689	0.689	0.023	0.06	0.367	0.25	0.309	0.094	-0.005	0.403	0.2785
84266	ALKBH7	0.197	0.542	0.047	0.567	0.328	-0.06	0.302	0.216	0.331	0.493	0.539	0.738	0.254	0.299	0.403	-0.171	0.046	0.29	0.491	0.067	0.298	0.201	0.071	0.4	0.66	0.66	0.13	0.109	0.533	0.374	0.212	-0.327	-0.138	0.36	0.278294
55365	TMEM176A	0.423	0.635	0.123	0.029	0.267	0.211	0.235	0.002	0.615	0.32	0.297	0.614	0.133	0.382	0.208	0.288	0.268	0.273	0.281	0.418	-0.133	0.377	0.231	0.227	0.626	0.626	0.209	0.041	0.324	0.174	0.676	-0.034	-0.068	0.163	0.278265
34	ACADM	0.397	0.742	0.388	0.451	0.294	0.137	0.224	0.086	0.54	0.031	0.392	0.639	-0.114	0.196	0.033	-0.139	0.14	0.018	0.037	0.227	-0.067	0.684	0.302	0.633	0.582	0.582	0.46	0.068	0.473	0.096	0.541	0.017	0.141	0.227	0.278176
254863	TMEM256	NA	0.526	0.643	-0.113	0.022	0.062	0.139	NA	0.597	0.403	-0.129	0.628	0.173	0.133	0.589	0.448	NA	0.271	0.557	0.029	0.429	0.531	0.213	0.371	0.251	0.251	0.175	0.3	-0.11	0.205	0.511	-0.129	0.218	0.428	0.278129
55146	ZDHHC4	0.185	0.503	0.88	0.45	0.313	0.211	0.2	0.028	0.393	0.297	0.329	0.512	0.133	0.253	0.326	-0.249	-0.003	0.297	0.461	-0.425	0.402	0.818	0.448	0.262	0.296	0.296	0.158	0.115	0.192	0.207	0.514	0.007	0.61	0.036	0.278088
1603	DAD1	0.411	0.428	0.813	0.6	0.356	0.322	-0.055	0.084	0.422	0.37	0.441	0.517	-0.115	-0.078	0.247	-0.057	0.114	0.381	0.234	0.175	-0.056	0.763	0.613	-0.294	0.705	0.705	0.035	-0.198	0.398	0.162	0.699	0.165	-0.103	0.25	0.278059
80344	DCAF11	0.483	0.617	0.101	0.253	0.326	0.248	0.314	0.388	0.543	0.247	0.191	0.525	0.066	0.425	0.271	-0.124	0.251	0.426	0.239	-0.084	0.095	0.335	0.124	0.525	0.622	0.622	0.36	0.153	0.096	0.341	0.567	-0.25	-0.189	0.332	0.277618
64080	RBKS	0.428	0.56	0.799	0.047	0.221	0.245	0.304	0.027	0.341	0.394	-0.107	0.639	-0.195	0.322	0.485	0.131	0.246	0.203	0.496	-0.074	0.177	0.639	0.428	0.219	0.58	0.58	0.354	-0.027	0.103	0.171	0.401	-0.005	0.174	0.129	0.2775
18	ABAT	0.396	0.713	0.492	0.247	0.323	0.198	0.31	0.182	0.583	0.209	0.3	0.403	0.105	0.451	0.017	0.082	0.193	0.16	0.014	-0.06	0.193	0.472	0.511	0.259	0.237	0.237	0.403	0.238	0.527	0.323	0.615	-0.143	-0.158	0.396	0.277294
145853	C15orf61	0.352	0.504	0.845	0.577	0.243	0.011	0.059	NA	0.147	0.425	0.535	0.471	-0.045	NA	0.366	-0.445	0.045	0.42	0.391	0.338	0.167	0.783	0.285	0.319	0.522	0.522	-0.111	0.308	0.517	0.222	-0.033	0.015	-0.132	0.247	0.277188
10991	SLC38A3	0.278	0.601	0.519	-0.09	0.265	0.263	0.345	0.134	0.683	0.204	0.106	0.491	-0.096	0.385	0.171	-0.288	0.29	0.363	0.163	0.338	0.078	0.627	0.199	0.556	0.492	0.492	0.314	0.208	0.2	0.252	0.691	-0.18	0.146	0.22	0.277059
29105	CFAP20	0.415	0.589	0.728	0.5	0.354	0.096	0.111	-0.098	0.479	0.354	0.222	0.444	-0.321	0.154	0.363	0.465	-0.196	0.265	0.343	-0.011	-0.061	0.563	0.549	0.628	0.492	0.492	0.075	0.099	0.423	0.261	0.429	-0.03	0.106	0.134	0.276941
1329	COX5B	0.511	0.489	0.21	0.617	0.289	0.23	0.165	0.22	0.519	0.399	0.503	0.174	-0.391	0.183	0.478	-0.246	-0.015	0.102	0.592	0.008	0.218	0.388	0.425	0.355	0.356	0.356	NA	0.096	0.495	0.239	0.586	-0.116	0.434	0.267	0.276848
10404	CPQ	0.271	0.715	0.738	0.532	0.31	0.221	0.097	0.075	0.247	-0.013	0.532	0.488	-0.191	0.231	0.065	0.458	0.093	0.288	0.014	0.291	-0.251	0.714	0.351	0.58	0.561	0.561	0.188	0.179	0.552	0.041	0.382	-0.206	0.087	0.21	0.276794
3712	IVD	0.34	0.676	0.532	0.275	0.237	0.23	0.256	0.098	0.643	0.064	0.286	0.428	0.103	0.35	0.189	0.158	0.091	0.185	0.165	0.11	0.299	0.568	0.46	0.535	-0.175	-0.175	0.364	0.247	0.373	0.151	0.691	0.014	0.398	0.242	0.276706
1892	ECHS1	NA	0.719	0.608	-0.015	0.178	0.24	0.266	0.032	0.734	0.105	0.093	0.65	0.18	0.11	0.191	0.246	-0.011	0.096	0.126	-0.191	0.4	0.441	0.473	0.494	0.469	0.469	0.248	0.108	0.181	0.095	0.729	0.099	0.295	0.27	0.276606
23456	ABCB10	0.306	0.598	0.591	0.56	0.352	0.426	0.141	0.318	0.24	0.117	0.403	0.364	0.242	0.285	0.007	0.168	-0.011	0.144	-0.053	-0.069	0.298	0.542	-0.041	NA	0.533	0.533	-0.007	0.272	0.518	0.188	0.47	0.168	0.17	0.355	0.276606
6613	SUMO2	NA	0.458	0.631	0.453	0.257	0.31	NA	0.098	0.301	0.215	0.355	NA	-0.139	-0.078	NA	NA	NA	0.063	NA	0.401	0.547	0.713	NA	NA	NA	NA	-0.152	NA	0.254	NA	0.56	NA	0.005	NA	0.276421
5267	SERPINA4	NA	0.677	0.588	0.247	0.341	0.291	0.35	-0.033	0.622	0.078	0.078	0.521	-0.28	0.393	0.221	-0.32	0.112	0.307	0.088	-0.373	0.288	0.533	0.396	0.525	0.627	0.627	0.438	0.259	0.207	0.188	0.515	0.018	0.33	0.257	0.276242
85025	TMEM60	0.371	0.536	0.662	0.488	0.363	0.134	-0.001	0.093	0.213	0.432	0.416	0.223	-0.088	0.263	0.394	-0.105	0.229	0.272	0.397	0.336	-0.268	0.522	0.307	0.48	0.665	0.665	0.066	0.15	0.318	0.11	0.27	0.319	0.173	-0.013	0.276235
152100	CMC1	0.347	0.628	NA	0.56	0.393	0.267	0.156	NA	0.183	0.406	0.497	0.509	-0.107	0.205	0.259	0.012	0.013	0.445	0.288	0.344	-0.318	NA	0.294	0.233	0.665	0.665	0.12	0.045	0.459	0.3	0.021	0.038	0.399	0.234	0.276129
9185	REPS2	0.378	0.515	0.479	0.48	0.385	0.252	0.392	-0.05	0.311	0.33	0.337	0.494	-0.008	0.408	0.103	0.123	0.27	0.081	0.005	-0.138	-0.506	0.465	0.133	NA	0.735	0.735	0.357	0.233	0.415	0.25	0.446	0.058	0.235	0.407	0.276061
9375	TM9SF2	0.457	0.507	0.7	0.157	0.383	0.403	0.268	-0.038	0.47	-0.021	0.341	0.559	0.037	0.037	-0.392	0.202	0.326	0.399	-0.358	0.117	0.438	0.662	0.471	-0.155	0.647	0.647	0.191	0.184	0.348	0.098	0.669	0.114	0.407	0.105	0.275882
64112	MOAP1	0.363	0.575	0.495	0.582	0.333	0.189	0.202	-0.157	0.226	-0.133	0.429	0.317	0.022	0.223	-0.02	0.397	0.186	0.356	0.001	0.178	-0.274	0.26	0.504	0.316	0.688	0.688	0.339	0.266	0.394	0.227	0.389	0.038	0.462	0.317	0.275824
4694	NDUFA1	0.471	0.414	0.57	0.592	0.2	0.072	0.05	0.126	0.615	0.418	0.463	0.325	-0.14	0.161	0.429	-0.079	0.15	0.295	0.5	0.278	0.003	0.489	0.248	NA	0.238	0.238	-0.056	0.13	0.517	0.282	0.707	-0.187	0.089	0.481	0.275424
51241	COX16	NA	0.587	0.723	0.514	0.354	NA	0.208	0.202	0.397	0.461	-0.032	0.448	0.058	0.008	0.392	-0.166	NA	0.397	0.436	-0.298	0.07	0.755	0.198	0.187	0.491	0.491	0.419	0.318	0.064	0.197	0.225	-0.014	0.255	0.184	0.275129
79717	PPCS	NA	0.747	0.735	0.379	0.382	0.332	0.08	0.132	0.241	0.263	0.367	0.088	0.064	-0.027	0.466	0.213	0.164	0.183	0.465	-0.14	0.267	0.739	0.16	0.363	0.603	0.603	0.341	-0.003	0.466	0.087	0.496	-0.134	0.387	-0.433	0.27503
55300	PI4K2B	0.256	0.654	0.453	0.594	0.361	0.269	0.225	0.004	0.172	0.01	0.51	0.526	-0.117	0.311	0.151	0.168	0.252	0.324	0.077	-0.118	0.171	0.416	0.195	0.214	0.591	0.591	0.23	0.412	0.532	0.138	0.275	-0.1	0.175	0.428	0.275
4700	NDUFA6	0.51	0.467	0.521	0.446	0.33	0.184	-0.01	0.165	0.525	0.267	0.248	0.386	0.031	0.202	0.417	-0.118	0.312	0.424	0.407	-0.136	-0.484	0.601	0.597	-0.076	0.732	0.732	0.253	0.065	0.298	0.111	0.608	0.018	0.384	-0.072	0.274853
9936	CD302	0.059	0.628	0.739	0.419	0.138	NA	NA	-0.042	0.452	0.191	0.404	NA	-0.018	0.343	NA	NA	NA	0.056	NA	0.194	-0.275	0.746	NA	0.063	NA	NA	0.221	NA	0.412	NA	0.574	NA	0.192	NA	0.2748
900	CCNG1	0.305	0.501	0.484	0.409	0.434	0.289	0.161	-0.074	0.449	0.331	0.448	0.498	-0.122	0.133	0.283	-0.288	0.162	0.293	0.247	0.237	0.47	0.475	0.28	0.371	0.284	0.284	0.036	0.225	0.423	0.126	0.586	-0.144	0.282	0.457	0.274559
345275	HSD17B13	0.274	0.625	0.53	0.218	0.168	0.059	NA	NA	0.543	0.131	0.202	NA	0.066	0.016	NA	NA	0.196	0.092	NA	NA	-0.173	0.457	NA	0.607	NA	NA	0.44	NA	0.254	NA	0.536	NA	0.249	NA	0.2745
2165	F13B	0.43	0.69	0.344	0.648	0.354	0.192	0.29	0.094	0.556	0.128	0.464	0.621	-0.058	0.369	0.004	0.082	0.264	0.272	-0.008	-0.449	-0.261	0.448	0.178	0.558	0.494	0.494	NA	0.295	0.444	0.171	0.547	0.192	0.009	0.201	0.274455
84836	ABHD14B	0.175	0.57	0.595	-0.138	0.206	0.122	0.345	0.009	0.602	0.186	0.011	0.665	0.091	0.395	0.173	0.297	-0.139	0.398	0.219	-0.304	0.435	0.707	0.19	0.468	0.432	0.432	0.4	0.036	0.042	0.213	0.699	-0.095	0.458	0.431	0.274294
229	ALDOB	0.435	0.726	0.605	0.292	0.233	0.258	0.29	0.135	0.639	0.205	0.333	0.342	0.088	0.187	0.224	-0.489	0.303	0.238	0.265	-0.097	0.012	0.595	0.287	0.613	0.395	0.395	NA	0.034	0.471	0.17	0.662	-0.298	0.333	0.17	0.274273
170622	COMMD6	0.171	0.531	NA	0.554	0.259	0.035	0.173	NA	0.457	0.466	0.425	0.527	0.067	0.039	0.481	-0.12	0.009	0.158	0.482	0.162	0.067	NA	-0.017	NA	0.572	0.572	0.226	0.184	0.346	0.439	0.6	-0.005	0.291	0.071	0.274067
7105	TSPAN6	0.3	0.446	0.711	0.276	0.351	0.349	0.104	0.198	0.409	0.278	0.354	0.488	-0.053	0.286	0.141	0.328	0.1	0.218	0.089	-0.087	0.131	0.538	0.404	NA	0.599	0.599	0.072	0.19	0.374	-0.193	0.531	-0.24	0.329	0.411	0.273667
79053	ALG8	0.165	0.552	0.671	0.366	0.324	0.369	0.059	0.076	0.402	0.108	0.497	0.295	0.071	0.268	0.17	0.268	0.177	0.342	0.172	0.034	0.404	0.312	0.437	-0.15	0.578	0.578	NA	0.253	0.455	0.046	0.397	-0.141	0.187	0.282	0.273455
1525	CXADR	0.184	0.615	0.596	0.328	0.161	0.649	0.097	0.285	0.635	-0.096	0.431	0.177	0.098	0.322	-0.019	0.052	0.132	0.245	-0.107	-0.098	0.391	0.56	0.194	0.396	0.241	0.241	0.213	0.385	0.435	0.148	0.683	-0.011	0.331	0.372	0.272529
388335	TMEM220	0.223	0.616	0.761	0.036	0.229	0.212	0.244	NA	0.361	0.513	0.054	0.169	0.087	0.257	0.45	0.131	0.189	NA	0.4	-0.234	-0.174	0.612	0.452	0.309	0.272	0.272	0.309	0.299	0.116	0.224	0.386	0.035	0.598	0.297	0.272031
7386	UQCRFS1	0.438	0.554	0.844	0.56	0.324	0.229	0.13	0.091	0.311	0.161	0.419	0.607	0.141	0.195	0.152	-0.177	0.171	0.278	0.138	-0.218	-0.284	0.817	0.337	NA	0.62	0.62	0.23	-0.155	0.405	0.147	0.518	0.093	0.016	0.263	0.27197
119032	BORCS7	NA	0.596	0.691	0.554	0.292	0.252	0.185	0.169	0.467	0.052	0.447	0.608	0.016	0.221	0.185	0.045	NA	0.143	0.137	-0.234	-0.412	0.738	0.417	0.25	0.396	0.396	0.251	0.219	0.406	0.142	0.494	0.147	0.18	0.251	0.271906
1573	CYP2J2	0.307	0.675	0.261	0.242	0.236	0.191	0.31	-0.101	0.661	0.023	0.294	0.477	0.102	0.223	0.163	0.22	0.045	0.139	0.109	0.203	-0.219	0.371	0.358	0.643	0.532	0.532	0.27	0.096	0.412	0.195	0.693	-0.181	0.461	0.292	0.271618
283377	SPRYD4	0.463	0.603	NA	0.325	0.225	0.226	0.225	NA	0.548	0.268	0.138	0.531	0.264	0.309	0.504	0.181	0.209	0.132	0.468	-0.457	-0.286	NA	0.284	0.386	0.607	0.607	0.225	0.216	0.323	0.071	0.67	0.042	-0.06	0.173	0.271613
51027	BOLA1	0.408	0.676	0.434	0.559	0.246	0.227	0.068	0.373	0.317	0.301	0.325	0.081	0.156	0.312	0.508	0.157	-0.105	0.332	0.478	-0.128	-0.22	0.316	0.231	0.111	0.353	0.353	-0.043	0.154	0.576	0.262	0.486	0.332	0.31	0.284	0.271471
10542	LAMTOR5	0.171	0.335	0.848	0.544	0.288	0.147	0.004	-0.047	0.523	0.247	0.375	0.432	0.251	-0.083	0.465	-0.128	0.188	0.337	0.481	0.048	-0.304	0.842	0.409	-0.253	0.735	0.735	-0.097	-0.069	0.351	0.147	0.565	-0.067	0.59	0.215	0.271324
2938	GSTA1	0.318	0.762	0.445	0.391	0.231	0.137	0.175	0.036	0.492	0.308	0.343	0.385	-0.161	0.161	0.266	-0.184	0.235	NA	0.166	-0.206	NA	0.251	0.478	0.735	0.534	0.534	0.203	0.19	0.4	0.116	0.45	-0.064	0.351	0.202	0.27125
29087	THYN1	0.113	0.66	0.15	0.561	0.388	0.012	0.241	-0.053	0.254	0.397	0.496	0.464	0.036	0.122	0.459	0.308	-0.014	0.253	0.493	0.201	-0.436	0.167	0.269	0.313	0.624	0.624	0.373	0.193	0.412	0.022	0.465	0.057	0.308	0.282	0.271
7485	GET1	0.466	0.466	0.738	0.516	0.348	0.253	0.13	0.171	-0.053	0.303	0.512	0.453	0.063	0.105	0.299	-0.123	0.187	0.18	0.275	0	0.458	0.583	0.188	0.024	0.649	0.649	0.155	0.141	0.544	0	-0.243	0.196	0.334	0.245	0.270941
84954	MPND	0.28	0.533	0.504	0.009	0.186	0.087	0.322	0.333	0.24	0.246	0.206	0.73	0.231	0.172	0.304	0.085	-0.042	0.435	0.376	-0.262	-0.039	0.601	0.014	0.542	0.641	0.641	0.097	0.241	0.3	0.336	0.267	0.084	0.166	0.346	0.270941
5104	SERPINA5	0.318	0.57	0.567	0.024	0.303	0.248	0.287	0.381	0.637	0.003	0.131	0.588	-0.308	0.2	0.073	0.061	0.337	0.272	0.056	-0.373	0.009	0.491	0.349	0.5	0.668	0.668	0.397	0.199	0.193	0.215	0.565	-0.107	0.42	0.269	0.270912
27109	DMAC2L	0.587	0.647	0.607	0.66	0.413	0.234	0.111	0.002	-0.018	0.437	0.552	0.412	0.052	0.263	0.484	0.082	0.167	0.542	0.453	-0.483	0.283	0.551	0.025	0.194	0.426	0.426	0.167	0.3	0.5	0.086	-0.174	-0.028	0.071	0.175	0.270765
11001	SLC27A2	0.394	0.67	0.529	0.429	0.275	0.289	0.385	0.18	0.522	0.139	0.322	0.428	0.032	0.399	-0.009	-0.296	0.245	0.242	-0.06	0.148	-0.167	0.562	0.28	0.18	0.499	0.499	0.438	0.082	0.438	0.147	0.574	0.026	0.106	0.278	0.270735
93974	ATP5IF1	0.635	0.64	0.326	0.419	0.336	0.159	0.233	-0.043	0.675	0.36	0.338	-0.06	-0.249	0.289	0.45	0.17	0.278	0.276	0.383	0.083	-0.167	0.371	0.425	0.331	0.228	0.228	0.598	0.086	0.352	0.201	0.768	-0.178	-0.071	0.32	0.270294
51	ACOX1	0.288	0.703	0.364	0.581	0.233	0.314	0.123	-0.019	0.608	0.032	0.347	0.509	0.109	0.294	0.119	0.001	0.182	0.053	0.075	0.288	0.004	0.499	0.066	0.513	0.393	0.393	0.334	0.081	0.419	0.141	0.729	-0.011	0.162	0.257	0.270118
4718	NDUFC2	0.213	0.647	0.77	0.04	0.309	NA	0.301	-0.073	0.603	0.395	0.291	0.361	-0.162	0.097	0.293	-0.093	NA	0.305	0.386	-0.053	-0.177	0.778	0.385	0.235	0.618	0.618	0.155	0.272	0.278	-0.004	0.593	-0.279	0.38	0.161	0.270094
51094	ADIPOR1	0.123	0.376	0.644	0.54	0.333	0.484	0.159	-0.029	0.368	0.254	0.505	0.32	0.193	0.392	0.313	-0.207	0.104	0.177	0.363	0.248	0.485	0.063	0.119	-0.206	0.611	0.611	-0.029	0.216	0.549	0.082	0.663	-0.078	0.053	0.375	0.269824
2542	SLC37A4	0.213	0.488	0.34	0.095	0.238	0.274	0.41	NA	0.673	0.241	0.23	0.438	0.115	0.136	0.074	-0.132	0.185	0.235	0.106	-0.175	0.268	0.291	0.47	0.348	0.614	0.614	0.354	0.091	0.281	0.119	0.716	0.076	0.214	0.262	0.269758
4709	NDUFB3	0.067	0.605	0.802	0.623	0.306	0.151	0.019	-0.243	0.443	0.295	0.434	0.365	-0.305	0.228	0.419	-0.166	0.117	0.314	0.455	0.102	-0.012	0.681	0.545	0.129	0.685	0.685	NA	0.022	0.434	-0.089	0.454	0.012	0.32	0.001	0.269636
9167	COX7A2L	0.133	0.453	0.785	0.457	0.267	0.353	-0.076	0.029	0.535	0.147	0.376	0.361	-0.235	0.101	0.469	0.104	0.042	0.186	0.441	-0.187	0.452	0.744	0.462	0.233	0.674	0.674	0.304	-0.221	0.371	-0.024	0.63	-0.241	0.245	0.117	0.269441
6048	RNF5	0.475	0.444	0.543	0.639	0.075	0.347	0.229	0.064	0.263	0.22	0.542	0.496	0.071	0.296	0.346	-0.332	NA	0.421	0.377	-0.068	0.071	0.366	0.305	NA	0.789	0.789	-0.167	0.251	0.499	0.159	0.144	0.052	-0.02	-0.066	0.269375
54543	TOMM7	0.325	0.502	0.662	0.278	NA	-0.035	0.112	NA	NA	0.352	0.206	0.385	-0.074	-0.256	0.608	-0.144	NA	0.337	0.623	NA	-0.176	0.688	0.1	0.534	0.701	0.701	-0.013	0.213	0.226	0.273	NA	0.065	0.095	0.254	0.269357
8379	MAD1L1	0.233	0.509	0.203	0.463	0.19	-0.218	0.311	0.09	0.418	0.335	0.41	0.426	0.283	0.178	0.218	0.087	-0.011	0.264	0.291	0	-0.252	0.44	0.204	0.616	0.753	0.753	0.313	0.051	0.37	0.16	0.428	-0.05	0.272	0.42	0.269353
9380	GRHPR	0.268	0.551	0.779	0.342	0.158	0.11	0.227	0.176	0.697	0.013	0.116	0.636	0.021	0.303	0.276	0.017	-0.214	0.36	0.286	-0.254	0.09	0.614	0.339	0.661	0.341	0.341	0.33	0.131	0.274	0.133	0.625	-0.093	0.239	0.264	0.269324
124	ADH1A	0.183	0.664	0.577	0.217	0.137	0.183	0.227	NA	0.603	-0.018	0.292	0.406	0.007	0.132	0.246	0.201	0.108	0.052	0.213	0.471	-0.22	0.416	0.443	0.589	0.389	0.389	0.215	0.196	0.469	0.091	0.567	-0.09	0.303	0.225	0.269182
55651	NHP2	0.219	0.324	0.84	0.533	0.287	-0.042	-0.042	-0.121	0.434	0.26	0.497	0.22	0.146	0.084	0.347	0.261	-0.03	0.173	0.43	-0.281	0.077	0.764	0.19	NA	0.701	0.701	-0.203	0.006	0.523	0.128	0.64	0.333	0.343	0.141	0.269182
25972	UNC50	0.401	0.48	0.779	0.531	0.335	0.191	0.146	0.035	0.237	0.017	0.385	0.499	0.093	-0.063	0.105	0.126	0.192	0.297	0.081	0.134	0.265	0.817	0.493	0.016	0.696	0.696	0.034	0.168	0.419	-0.075	0.203	-0.154	0.24	0.31	0.2685
25912	C1orf43	NA	0.411	0.738	0.508	0.331	0.495	0.04	0.271	0.578	-0.02	0.575	0.33	-0.082	0.365	-0.057	-0.146	0.248	0.451	-0.006	-0.217	0.36	0.715	-0.04	-0.105	0.547	0.547	0.058	-0.055	0.609	0.127	0.706	-0.234	0.437	0.365	0.268182
5281	PIGF	0.257	0.606	0.778	0.621	0.32	0.185	0.072	0.283	-0.325	0.414	0.434	0.405	0.11	0.134	0.27	-0.007	0.338	0.432	0.265	0.51	-0.275	0.688	0.4	0.135	0.686	0.686	0.028	0.036	0.573	0.075	-0.387	-0.048	0.327	0.088	0.268059
152189	CMTM8	0.394	0.554	0.44	0.256	0.287	0.345	0.214	NA	0.412	0.311	0.367	0.273	0.149	0.014	0.408	0.063	0.001	0.095	0.38	0.107	0.396	0.561	0.522	0.437	0.112	0.112	0.161	0.112	0.336	0.285	0.365	-0.015	-0.042	0.432	0.268
56945	MRPS22	0.316	0.624	0.607	0.473	0.425	0.313	0.099	0.125	0.499	0.222	0.28	0.214	-0.083	0.228	0.504	-0.154	0.159	0.323	0.445	0.028	-0.412	0.705	0.595	-0.073	0.523	0.523	0.207	0.135	0.453	-0.052	0.622	0.082	0.131	0.026	0.268
10490	VTI1B	0.328	0.62	0.66	0.191	0.424	0.2	0.232	-0.038	0.282	0.492	0.303	0.602	-0.068	0.241	0.036	-0.198	0.25	0.415	0.026	-0.083	-0.356	0.768	0.141	NA	0.675	0.675	0.303	0.14	0.255	0.08	0.583	-0.038	0.539	0.158	0.267818
55827	DCAF6	0.478	0.566	0.277	0.504	0.335	0.371	0.155	0.222	0.462	0.165	0.499	0.423	-0.026	0.385	0.02	-0.209	0.319	0.124	0.128	0.382	0.153	0.421	-0.038	0.255	0.11	0.11	0.277	0.305	0.561	0.376	0.587	-0.195	0.426	0.169	0.267559
4190	MDH1	0.383	0.605	0.679	0.592	0.293	0.302	0.099	0.042	0.452	0.058	0.448	0.476	-0.161	0.169	-0.078	-0.243	0.368	0.354	-0.136	0.145	0.11	0.653	0.483	0.1	0.613	0.613	0.278	-0.158	0.448	-0.024	0.616	0.284	-0.06	0.293	0.267529
115817	DHRS1	0.339	0.628	0.075	0.245	0.264	0.171	0.323	-0.013	0.595	0.259	0.122	0.587	-0.071	0.241	0.221	0.397	0.12	0.419	0.228	-0.284	-0.016	-0.172	0.449	0.752	0.617	0.617	0.488	0.196	0.34	0.152	0.569	-0.049	-0.017	0.303	0.2675
128	ADH5	0.331	0.686	0.7	0.533	0.315	0.292	0.125	-0.18	0.372	-0.012	0.379	0.285	-0.035	0.228	0.303	0.075	-0.119	0.25	0.276	0.064	-0.005	0.642	0.587	0.389	0.565	0.565	0.225	0.141	0.404	-0.027	0.588	-0.268	0.336	0.082	0.267412
130013	ACMSD	0.463	0.613	0.481	0.403	0.24	0.157	0.32	0.127	0.407	0.309	0.179	0.597	0.069	0.217	0.396	0.006	0.41	0.237	0.428	-0.173	-0.258	0.544	0.297	0.211	0.21	0.21	0.148	0.033	0.306	0.169	0.472	0.4	0.202	0.259	0.267324
2271	FH	0.495	0.569	0.573	-0.086	0.386	0.346	0.36	0.153	0.477	0.035	0.087	0.44	0.047	0.152	-0.064	-0.127	0.348	0.385	-0.035	0.106	-0.074	0.683	0.077	NA	0.549	0.549	0.278	0.29	0.25	0.159	0.518	0.071	0.529	0.292	0.267212
23417	MLYCD	0.338	0.661	0.803	0.427	0.205	0.056	0.208	-0.088	0.228	0.07	0.47	0.354	0.043	0.457	0.111	0.003	0.095	0.169	0.203	0.148	0.044	0.668	0.152	0.39	0.408	0.408	0.257	0.119	0.442	0.104	0.358	0.275	0.263	0.23	0.267029
10040	TOM1L1	0.403	0.491	0.179	0.678	0.383	0.461	0.143	0.225	0.381	0.124	0.455	0.209	0.145	0.417	0.106	0.14	0.189	0.469	0.005	-0.019	-0.382	0.545	0.474	0.349	0.248	0.248	0.004	0.183	0.46	0.425	0.408	-0.111	0.32	0.311	0.266647
475	ATOX1	0.379	0.679	0.046	0.169	0.35	0.276	0.134	0.08	0.581	0.537	0.07	0.48	0.07	0.074	0.528	0.21	0.001	0.282	0.509	-0.169	0.108	0.217	0.423	0.534	0.501	0.501	0.029	0.176	0.149	0.324	0.761	-0.1	0.004	0.142	0.266324
117143	TADA1	0.422	0.603	0.418	0.486	0.422	0.39	0.16	-0.104	0.456	0.196	0.612	-0.186	0.047	0.419	0.354	-0.026	0.344	0.41	0.256	0.122	-0.013	-0.062	-0.052	0.297	0.282	0.282	0.09	0.48	0.682	0.31	0.39	0.158	0.23	0.179	0.266294
125488	TTC39C	0.329	0.549	0.607	0.24	0.15	0.326	0.2	NA	0.506	0.441	0.069	0.32	-0.001	0.371	0.419	0.277	0.502	0.043	0.343	-0.493	0.317	0.636	0.329	0.233	0.373	0.373	0.123	0.068	0.292	0.26	0.568	-0.186	0.062	0.135	0.266091
400569	MED11	0.322	0.557	NA	0.369	0.264	0.155	0.207	NA	0.221	0.39	0.448	0.389	-0.078	0.319	0.498	-0.178	0.043	0.21	0.479	-0.043	-0.21	NA	0.208	0.127	0.675	0.675	0.277	0.287	0.464	0.118	0.417	-0.165	0.437	0.366	0.266065
26273	FBXO3	0.348	0.647	0.373	0.629	0.342	0.393	0.098	0.063	0.174	0.21	0.438	0.278	-0.082	0.052	0.108	0	0.284	0.079	0.012	0.273	0.429	0.659	0.006	0.294	0.527	0.527	0.202	0.116	0.474	0.153	0.341	0.17	0.382	0.043	0.265941
56954	NIT2	0.22	0.668	0.464	0.349	0.166	0.389	0.251	0.217	0.232	0.336	0.111	0.475	-0.239	0.328	0.357	0.361	0.122	0.137	0.274	-0.103	0.123	0.028	0.357	0.398	0.476	0.476	0.391	0.078	0.373	0.165	0.368	0.088	0.246	0.34	0.265353
84274	COQ5	0.327	0.695	0.378	0.544	0.311	0.217	0.163	-0.08	0.25	0.091	0.373	0.367	0.017	0.112	0.331	-0.083	0.026	0.372	0.358	-0.089	0.135	0.13	0.555	0.417	0.605	0.605	0.128	0.224	0.455	0.235	0.422	0.21	0.026	0.189	0.265176
292	SLC25A5	0.296	0.445	0.649	0.568	0.294	0.275	0.037	0.1	0.379	-0.115	0.509	0.459	-0.211	0.039	0.121	0.34	-0.116	0.383	0.056	-0.008	0.363	0.429	0.571	NA	0.6	0.6	0.03	-0.195	0.475	0.05	0.59	0.105	0.449	0.18	0.265061
79590	MRPL24	0.285	0.604	0.203	0.432	0.255	0.335	0.135	0.016	0.483	0.091	0.532	0.378	-0.215	0.383	0.313	0.066	0.09	0.312	0.449	-0.049	0.012	0.257	0.366	NA	0.464	0.464	0.014	0.107	0.613	0.345	0.523	0.226	-0.035	0.293	0.265061
51650	MRPS33	0.437	0.539	0.798	0.59	0.339	0.205	0.071	0.106	0.298	0.434	0.447	0.311	0.022	0.156	0.595	-0.202	-0.005	0.233	0.587	-0.186	-0.417	0.795	0.129	0.143	0.706	0.706	-0.023	0.032	0.29	0.093	0.45	-0.015	0.179	0.161	0.264824
1666	DECR1	0.273	0.739	0.372	0.143	0.245	0.223	0.175	0.112	0.586	0.152	0.209	0.634	-0.264	0.244	0.217	-0.052	0.242	0.249	0.139	0.43	0.243	0.553	0.438	0.555	0.36	0.36	0.262	0.026	0.268	0.009	0.678	-0.243	0.267	0.155	0.264676
26092	TOR1AIP1	0.423	0.55	0.562	0.569	0.265	0.27	0.173	0.021	0.387	0.137	0.396	0.484	0.12	0.208	0.124	-0.22	0.228	0.168	0.049	-0.091	0.415	0.548	0.028	0.537	0.557	0.557	0.059	0.353	0.443	0.197	0.553	-0.106	-0.242	0.277	0.264676
54148	MRPL39	0.172	0.568	0.581	0.655	0.393	0.165	0.191	0.261	0.309	0.322	0.569	0.215	-0.098	0.062	0.128	-0.067	0.176	0.273	0.112	0.016	0.035	0.742	0.061	0.22	0.419	0.419	0.499	0.211	0.536	0.197	0.348	-0.062	0.275	0.092	0.264559
29093	MRPL22	0.292	0.546	0.765	0.494	0.254	0.269	0.129	-0.007	0.152	0.315	0.511	0.473	0.035	0.1	0.512	0	0.147	0.279	0.524	0.213	-0.228	0.829	0.38	-0.205	0.56	0.56	0.015	0.065	0.485	0.087	-0.143	0.134	0.314	0.139	0.264559
1347	COX7A2	0.483	0.433	0.378	0.636	0.257	0.317	0.025	0.035	0.627	0.238	0.487	0.446	-0.102	-0.004	0.451	-0.12	0.229	0.141	0.481	0.046	-0.289	0.464	0.421	NA	0.397	0.397	0.247	0.002	0.453	0.246	0.671	0.218	0.016	0.003	0.264545
55069	TMEM248	0.118	0.419	0.758	0.488	0.259	0.342	-0.015	-0.222	0.459	0.108	0.478	0.214	-0.119	0.173	0.022	0.413	0.152	0.231	0.054	-0.126	0.267	0.727	0.64	-0.223	0.657	0.657	-0.153	0.192	0.484	0.321	0.648	0.172	0.241	0.152	0.264353
124512	METTL23	NA	0.516	NA	0.493	0.318	0.305	0.02	NA	0.145	0.176	0.353	0.335	0.181	0.009	0.329	0.093	0.174	0.369	0.378	0.088	0.111	NA	0.59	0.148	0.618	0.618	-0.086	-0.028	0.383	0.176	0.305	0.179	0.247	0.375	0.263933
6383	SDC2	0.312	0.493	0.597	0.301	0.245	0.197	0.094	0.164	0.626	-0.071	0.459	0.638	0.109	0.202	0.212	0.477	0.016	0.158	0.224	0.043	-0.33	0.266	0.28	0.709	0.375	0.375	-0.05	0.159	0.446	-0.044	0.683	-0.104	0.545	0.167	0.263912
27089	UQCRQ	NA	0.539	0.481	0.523	0.213	0.114	0.107	0.174	0.164	0.347	0.443	0.467	-0.112	0.295	0.398	0.033	0.146	0.291	0.331	-0.134	-0.125	0.512	0.447	0.251	0.43	0.43	NA	0.046	0.507	0.394	0.219	0.279	0.025	0.206	0.263781
9588	PRDX6	NA	0.539	0.538	0.15	0.29	0.294	0.189	0.208	0.506	0.144	0.239	0.53	0.176	0.168	0.221	0.175	0.203	0.196	0.226	-0.091	0.349	0.666	0.328	0.459	0.143	0.143	NA	0.156	0.405	0.257	0.674	-0.189	-0.018	0.158	0.2635
52	ACP1	0.223	0.61	0.658	0.61	0.293	0.406	-0.016	0.027	0.502	0.278	0.525	0.211	-0.074	0.085	0.36	-0.154	0.168	0.124	0.388	-0.057	0.12	0.623	0.158	-0.171	0.66	0.66	0.218	0.04	0.491	0.062	0.473	0.058	0.22	0.179	0.263471
92259	MRPS36	0.58	0.449	0.661	0.084	0.364	0.246	0.178	0.094	0.243	0.512	-0.075	0.526	0.011	0.242	0.598	-0.198	0.306	0.264	0.623	0.091	-0.273	0.598	0.302	0.47	0.485	0.485	0.196	0.04	0.154	0.371	0.119	0.128	-0.09	0.172	0.263412
25793	FBXO7	0.199	0.583	0.73	0.642	0.255	0.267	0.089	0.175	0.528	0.238	0.351	0.302	-0.167	0.377	0.083	0.22	0.113	0.209	0.054	-0.1	0.362	0.528	0.102	0.251	0.154	0.154	0.204	0.374	0.379	0.236	0.7	-0.07	0.281	0.149	0.263294
51668	HSPB11	0.453	0.592	0.529	0.616	0.34	0.025	0.035	0.144	0.221	0.266	0.448	-0.15	-0.106	0.115	0.096	0.414	0.151	0.484	0.053	0.434	0.228	0.369	0.108	NA	0.475	0.475	NA	0.172	0.444	0.195	0.375	0.108	0.388	-0.073	0.26325
64776	C11orf1	0.316	0.659	0.743	0.467	0.296	0.056	0.33	-0.067	0.37	0.325	0.283	0.328	0.148	0.066	0.582	0.514	-0.028	0.172	0.586	-0.287	-0.397	0.602	0.16	0.718	0.423	0.423	0.291	0.075	0.276	-0.001	0.509	-0.282	0.047	0.247	0.263235
54996	MTARC2	0.351	0.636	0.127	0.551	0.319	0.285	0.401	0.29	0.618	0.233	0.434	0.193	0.015	0.465	0.231	-0.218	0.209	0.13	0.262	0.17	-0.127	-0.012	0.324	0.341	0.209	0.209	0.328	0.292	0.576	0.317	0.603	-0.26	0.196	0.251	0.263206
6834	SURF1	0.566	0.588	0.751	0.528	0.236	0.057	0.208	-0.043	0.584	0.356	0.311	0.02	0.025	0.244	0.311	0.128	-0.183	0.34	0.292	0.067	0.333	0.701	0.307	NA	0.084	0.084	0.126	0.259	0.257	0.243	0.597	-0.068	0.218	0.151	0.26297
51258	MRPL51	0.409	0.604	0.45	0.635	0.191	0.147	-0.024	0.11	0.487	0.232	0.471	0.254	-0.249	0.187	0.388	-0.106	0.05	0.287	0.407	-0.277	-0.345	0.555	0.372	-0.105	0.742	0.742	NA	0.097	0.36	0.097	0.681	0.14	0.503	0.182	0.262848
506	ATP5F1B	0.399	0.573	0.672	0.431	0.304	0.409	0.027	-0.115	0.464	-0.326	0.323	0.489	0.065	0.029	-0.25	-0.11	0.17	0.265	-0.193	0.027	0.23	0.533	0.576	0.386	0.683	0.683	NA	-0.166	0.375	-0.036	0.61	0.265	0.5	0.382	0.262848
6919	TCEA2	0.291	0.58	0.11	0.326	0.115	0.063	0.17	0.338	0.237	0.361	0.086	0.402	0.216	0.296	0.282	0.2	0.407	0.378	0.318	-0.005	0.126	0.233	0.119	0.722	0.516	0.516	0.436	0.103	0.148	0.247	0.146	0.003	0.276	0.173	0.262794
7108	TM7SF2	0.301	0.636	-0.222	0.227	0.246	0.313	0.168	0.242	0.392	0.218	0.301	0.605	0.059	0.505	0.114	0.002	0.101	0.601	0.152	-0.076	0.253	0.045	0.502	0.439	0.248	0.248	0.066	0.409	0.332	0.179	0.387	0.451	0.056	0.43	0.262647
80349	WDR61	0.405	0.601	0.71	0.642	0.33	0.27	0.021	0.135	-0.162	0.244	0.522	0.426	0.056	0.148	0.135	0.145	0.272	0.482	0.152	0.042	0.07	0.616	0.122	0.152	0.168	0.168	0.274	0.316	0.489	0.23	-0.095	0.337	0.514	-0.013	0.262471
55937	APOM	0.284	0.737	0.507	0.31	0.335	0.186	0.299	0.192	0.599	0.236	0.323	0.34	-0.065	0.236	0.429	-0.146	0.13	0.181	0.361	-0.02	-0.323	0.432	0.212	NA	0.233	0.233	0.259	0.217	0.352	0.194	0.64	0.093	0.35	0.31	0.262303
10549	PRDX4	0.296	0.52	0.8	0.254	0.272	0.161	0.084	-0.018	0.526	0.256	0.286	0.496	0.243	-0.006	0.138	0.319	0.228	0.335	0.052	0.132	0.08	0.803	0.581	NA	0.672	0.672	0.219	-0.161	0.275	-0.018	0.621	-0.415	-0.175	0.125	0.262212
29058	TMEM230	0.189	0.636	0.723	0.53	0.22	0.272	-0.036	-0.049	0.406	0.135	0.496	0.537	-0.302	0.197	0.074	0.065	-0.086	0.423	0.189	-0.026	0.469	0.703	0.229	0.279	0.468	0.468	-0.059	0.211	0.532	0.004	0.702	-0.18	0.326	0.156	0.261794
570	BAAT	0.255	0.577	0.487	0.446	0.181	0.227	0.228	0.101	0.579	0.037	0.425	0.466	0.115	0.341	0.134	-0.155	0.118	0.417	0.127	0.134	-0.13	0.473	0.217	0.509	0.295	0.295	NA	0.142	0.452	0.153	0.602	-0.129	0.239	0.279	0.261727
10327	AKR1A1	0.396	0.627	0.058	0.444	0.354	0.219	0.182	0.221	0.477	0.124	0.337	0.4	0.009	0.081	0.001	0.601	0.052	0.525	-0.065	0.03	-0.062	-0.086	0.495	0.513	0.658	0.658	0.365	-0.026	0.336	0.175	0.523	-0.203	0.226	0.251	0.261647
1725	DHPS	0.4	NA	0.567	0.308	0.155	0.263	0.287	0.221	0.188	0.309	0.301	0.543	0.168	0.246	0.117	0.018	0.128	0.51	0.292	0.2	-0.224	NA	-0.036	0.195	0.591	0.591	-0.083	0.24	0.307	0.574	0.262	0.078	NA	0.394	0.261613
98	ACYP2	0.355	0.656	0.713	0.552	0.26	0.084	0.191	0.132	0.093	0.415	0.44	0.652	0.075	0.154	0.382	0.032	0.065	0.2	0.392	-0.2	0.087	0.663	0.301	0.268	0.362	0.362	0.338	0.158	0.356	0.187	-0.018	-0.259	0.348	0.089	0.261324
10972	TMED10	0.246	0.511	0.71	0.651	0.386	0.283	0.04	0.094	0.439	0.018	0.409	0.601	-0.106	0.161	-0.236	0.096	0.218	0.326	-0.295	0.162	0.154	0.585	0.181	NA	0.629	0.629	0.014	0.283	0.404	0.158	0.695	0.165	-0.158	0.17	0.261303
1203	CLN5	0.233	0.571	0.586	0.424	0.349	0.036	0.262	-0.357	0.231	0.33	0.286	0.68	0.308	-0.162	0.144	0.282	0.206	0.144	0.128	-0.243	-0.186	0.637	0.313	0.329	0.717	0.717	0.221	0.328	0.206	0.294	0.415	0.013	0.224	0.218	0.261294
9377	COX5A	0.336	0.533	0.844	0.501	0.395	0.32	0.156	0.193	0.501	0.273	0.394	0.54	-0.329	0.133	0.233	-0.033	0.078	0.384	0.238	-0.479	-0.027	0.778	0.381	NA	0.542	0.542	0.05	0.03	0.374	0.015	0.674	-0.353	0.32	0.082	0.261182
7036	TFR2	0.365	0.601	0.532	0.207	0.273	0.138	0.33	-0.056	0.594	0.062	0.305	0.392	-0.026	0.372	-0.027	-0.227	0.273	0.369	0.063	0.157	-0.326	0.534	0.153	0.336	0.39	0.39	0.289	0.349	0.461	0.179	0.668	0.257	0.333	0.164	0.261
51647	CIAO2B	NA	0.36	0.873	0.184	0.252	0.032	0.048	0.157	0.501	0.342	0.08	0.346	-0.044	0.02	0.461	-0.128	-0.233	0.267	0.492	0.338	-0.2	0.837	0.426	0.017	0.666	0.666	0.281	0.093	0.131	0.214	0.681	0.11	0.186	0.156	0.26097
101927809	LOC101927809	NA	0.473	NA	NA	NA	NA	0.062	NA	NA	0.437	NA	-0.137	NA	NA	0.57	-0.058	NA	NA	0.553	NA	NA	NA	0.428	NA	0.173	0.173	0.06	0.24	NA	0.232	NA	0.163	0.471	0.332	0.26075
79783	SUGCT	0.213	0.706	0.111	0.499	0.422	0.259	0.215	0.006	0.301	0.237	0.356	0.472	0.137	0.285	0.234	-0.238	0.121	0.113	0.278	0.256	-0.292	0.131	0.265	0.758	0.583	0.583	0.209	0.26	0.388	0.192	0.33	-0.019	0.196	0.295	0.260647
23582	CCNDBP1	0.411	NA	0.737	0.631	0.256	0.272	0.226	0.252	0.017	0.137	0.454	0.608	-0.017	-0.026	-0.104	0.321	0.261	0.331	-0.072	0.029	-0.048	NA	0.255	-0.184	0.66	0.66	0.011	0.274	0.466	0.267	0.276	0.304	NA	0.415	0.260645
2705	GJB1	0.325	0.651	0.452	-0.018	0.254	0.307	0.384	0.233	0.491	0.219	0.07	0.646	-0.289	0.37	0.304	-0.313	0.061	0.517	0.327	0.213	-0.021	0.252	0.392	NA	0.501	0.501	0.316	0.147	0.205	0.462	0.521	-0.443	0.152	0.404	0.260394
51506	UFC1	0.242	0.552	0.48	0.512	0.322	0.471	0.013	0.077	0.256	0.335	0.421	0.446	0.127	0.14	0.259	0.275	0.32	0.43	0.325	-0.285	-0.558	0.214	0.278	-0.128	0.661	0.661	0.036	0.122	0.496	0.164	0.497	0.009	0.343	0.34	0.260382
27249	MMADHC	0.274	0.564	0.626	0.545	0.292	0.255	0.065	0.109	0.419	0.115	0.448	0.525	-0.133	0.257	0.192	-0.144	0.301	0.168	0.24	0.234	-0.294	0.635	0.394	0.186	0.51	0.51	0.199	0.059	0.443	-0.058	0.479	-0.034	0.206	0.266	0.260382
23412	COMMD3	0.254	0.548	0.619	0.604	0.265	0.192	-0.046	0.14	0.318	0.213	0.459	0.349	0.014	-0.135	0.446	0.233	NA	0.339	0.438	-0.123	0.131	0.52	0.361	0.291	0.483	0.483	0.018	0.055	0.468	-0.032	0.455	-0.092	0.27	0.054	0.260364
388722	C1orf53	0.373	0.681	NA	0.548	0.324	0.067	0.229	NA	0.039	0.458	0.511	0.254	-0.034	0.335	0.496	0.236	-0.138	0.401	0.483	-0.468	0.181	NA	0.247	0.574	0.312	0.312	0.041	0.338	0.511	0.228	-0.043	0.091	0.38	0.102	0.26029
8630	HSD17B6	0.444	0.743	0.594	0.507	NA	0.097	0.271	0.043	NA	0.065	0.46	0.593	0.021	0.152	0.164	-0.192	0.13	0.276	0.085	0.163	-0.213	0.425	0.404	0.35	0.488	0.488	0.292	0.112	0.521	0.125	NA	0.033	0.176	0.252	0.26029
8623	ASMTL	0.312	0.544	0.508	0.295	0.267	-0.034	0.248	0.134	0.427	0.165	0.24	0.504	0.063	0.121	0.111	0.263	-0.116	0.172	0.142	0.28	0.175	0.454	0.393	NA	0.738	0.738	0.119	0.337	0.244	0.255	0.493	-0.28	0	0.277	0.260273
6390	SDHB	0.416	0.638	0.804	0.292	0.282	0.132	0.158	-0.12	0.559	0.123	0.147	0.398	0.115	0.206	0.116	-0.183	0.164	0.424	0.177	0.029	-0.195	0.777	0.106	-0.13	0.566	0.566	0.525	-0.032	0.3	0.13	0.71	0.12	0.455	0.064	0.259971
4329	ALDH6A1	NA	0.766	0.639	0.216	0.214	0.172	0.283	0.152	0.568	0.101	0.302	0.479	-0.156	0.384	0.073	0.025	0.102	0.206	0.073	-0.123	-0.062	0.716	0.187	0.439	0.173	0.173	0.309	0.32	0.486	0.167	0.571	0.381	-0.071	0.312	0.259909
8991	SELENBP1	0.451	0.541	-0.002	0.472	0.176	0.3	0.286	NA	0.384	-0.046	0.285	0.643	-0.213	0.491	0.035	0.067	0.049	0.37	0.051	-0.187	0.186	0.117	0.518	0.243	0.309	0.309	0.293	0.215	0.484	0.336	0.475	0.202	0.212	0.52	0.259758
64757	MTARC1	0.414	0.439	0.246	0.317	0.253	0.335	0.364	0.413	0.334	0.161	0.179	0.322	0.2	0.469	0.327	-0.01	0.235	0.196	0.294	-0.136	-0.173	0.175	0.109	0.278	0.52	0.52	0.35	0.282	0.31	0.307	0.529	-0.197	0.129	0.331	0.259471
509	ATP5F1C	0.355	0.639	0.68	0.533	0.37	0.292	-0.036	-0.007	0.512	0.138	0.585	0.413	-0.067	0.204	-0.09	0.046	0.242	0.174	-0.149	0.26	-0.103	0.645	0.402	NA	0.445	0.445	0.198	-0.165	0.545	-0.064	0.686	-0.091	0.426	0.097	0.259394
23559	WBP1	NA	0.504	0.538	0.253	0.027	0.203	0.174	0.368	0.308	0.351	0.147	0.334	0.17	0.078	0.423	0.188	NA	0.518	0.414	0.296	0.115	0.304	0.026	0.456	0.346	0.346	0.204	0.049	0.205	0.237	0.256	-0.055	0.196	0.313	0.259125
9326	ZNHIT3	0.354	0.567	0.777	0.547	0.379	0.227	0.057	NA	-0.142	0.318	0.468	0.431	-0.233	0.199	0.511	-0.039	0.001	0.366	0.492	0.232	-0.142	0.723	0.266	-0.102	0.682	0.682	-0.102	0.064	0.398	0.062	0.023	-0.071	0.388	0.168	0.259121
3827	KNG1	0.35	0.75	0.383	0.244	0.294	0.198	0.313	0.24	0.592	0.092	0.291	0.402	-0.248	0.138	-0.087	-0.23	0.221	0.224	-0.139	0.079	-0.203	0.429	0.375	0.598	0.595	0.595	0.198	0.179	0.35	0.257	0.688	0	0.46	0.179	0.259029
9528	TMEM59	0.289	0.6	0.716	0.123	0.364	0.34	0.126	0.148	0.462	0.051	0.161	0.188	0.087	-0.073	-0.078	0.05	0.338	0.294	-0.16	-0.061	0.557	0.771	-0.013	0.154	0.445	0.445	0.354	0.223	0.271	0.065	0.654	0.151	0.563	0.193	0.258765
84520	GON7	0.201	0.591	0.625	0.527	0.355	0.132	0.139	0.017	0.119	0.325	0.404	0.462	0.214	0.327	0.184	-0.006	0.11	0.163	0.246	0.386	0.085	0.458	0.13	-0.151	0.602	0.602	0.248	0.222	0.415	0.08	0.122	-0.144	0.481	0.118	0.2585
57179	KIAA1191	0.24	0.49	NA	0.456	0.212	0.276	0.135	0.188	0.507	0.123	0.411	0.333	-0.047	0.127	-0.015	0.207	0.161	-0.018	0.087	-0.181	0.575	NA	0.674	0.554	0.358	0.358	0.214	0.013	0.478	0.113	0.552	0.259	0.429	-0.009	0.258125
2990	GUSB	0.3	0.571	0.485	0.527	0.265	0.32	0.138	0.286	0.511	-0.18	0.327	-0.012	0.096	0.274	-0.068	0.308	0.385	0.21	0.008	-0.358	0.042	0.539	0.157	0.546	0.448	0.448	0.471	0.191	0.417	0.306	0.643	0.151	0.023	-0.003	0.258
717	C2	0.224	0.649	0.068	0.144	0.288	0.165	0.336	0.245	0.45	0.027	0.442	0.52	-0.007	0.353	-0.009	-0.036	0.254	0.33	0.029	0.085	0.216	0.271	0.289	0.095	0.684	0.684	0.246	0.282	0.471	0.292	0.558	-0.009	0.027	0.109	0.258
7993	UBXN8	0.199	0.687	0.61	0.396	0.22	0.216	0.212	-0.001	0.194	0.186	0.422	0.524	0.156	0.227	0.305	0.31	0.105	0.017	0.259	-0.476	-0.057	0.845	0.198	0.024	0.509	0.509	0.432	0.3	0.396	0.105	0.18	-0.015	0.469	0.109	0.258
1962	EHHADH	0.326	0.657	0.502	0.543	0.365	0.202	0.222	0.227	0.655	-0.021	0.399	0.365	0.033	0.228	-0.048	0.123	0.004	0.075	-0.06	0.101	0.134	0.742	0.176	0.462	0.08	0.08	0.347	0.19	0.456	0.095	0.694	0.053	0.143	0.214	0.257765
11258	DCTN3	0.489	0.512	0.632	0.579	0.285	0.094	0.188	-0.215	0.305	0.255	0.257	0.474	-0.054	0.036	0.38	0.059	-0.024	0.484	0.353	0.03	0.046	0.505	0.205	0.079	0.742	0.742	-0.029	0.148	0.143	0.285	0.432	0.091	0.042	0.214	0.257765
1622	DBI	0.255	0.619	0.519	0.436	0.354	0.069	0.137	0.05	0.563	0.284	0.397	0.435	-0.092	0.166	0.434	-0.201	0.088	0.196	0.37	0.347	0.158	0.537	0.388	-0.246	0.288	0.288	NA	0.019	0.312	0.138	0.63	0.256	0	0.308	0.257636
11345	GABARAPL2	0.316	0.405	0.765	0.604	0.296	0.086	0.102	-0.027	0.262	0.336	0.443	0.444	-0.325	-0.008	0.272	0.193	-0.101	0.314	0.299	0.446	-0.309	0.573	0.583	-0.076	0.632	0.632	0.112	0.164	0.442	0.075	0.522	-0.337	0.29	0.333	0.257588
4701	NDUFA7	0.521	0.637	0.503	0.522	0.236	0.334	0.16	0.243	0.515	0.427	0.402	0.259	0.11	0.14	0.43	-0.129	-0.074	0.186	0.402	-0.034	-0.057	0.621	0.073	0.235	0.241	0.241	0.027	0.063	0.388	0.161	0.597	-0.178	0.24	0.31	0.257412
28970	C11orf54	0.433	0.592	0.434	0.507	0.32	0.272	0.286	0.2	0.511	0.14	0.31	0.497	-0.151	0.34	0.022	-0.089	0.277	-0.151	-0.024	-0.435	0.325	0.835	0.278	0.48	0.402	0.402	0.401	0.194	0.444	0.015	0.626	-0.178	0.02	0.215	0.257353
6715	SRD5A1	0.219	0.63	0.69	0.224	0.265	0.155	0.29	0.258	0.468	0.371	0.205	0.435	0.072	0.262	0.284	0.116	0.042	0.077	0.206	-0.283	0.313	0.74	0.395	NA	0.096	0.096	0.503	0.09	0.302	0.06	0.361	0.083	0.303	0.162	0.257273
130589	GALM	0.276	0.593	0.407	0.097	0.264	0.32	0.124	-0.141	0.632	0.088	0.205	0.305	0.066	0.258	0.2	0.129	0.305	0.41	0.137	0.15	-0.079	0.288	0.419	0.423	0.449	0.449	0.495	-0.08	0.185	0.144	0.672	-0.04	0.34	0.244	0.256882
23362	PSD3	0.27	0.453	0.235	0.374	0.085	0.201	0.236	0.115	0.426	0.132	0.302	0.199	0.266	0.38	0.032	0.437	0.309	0.264	0.021	0.058	0.466	0.421	0.18	0.513	0.006	0.006	0.392	0.304	0.398	0.218	0.453	0.219	0.172	0.183	0.256647
344	APOC2	0.359	0.677	0.577	0.276	0.129	0.236	0.28	0.248	0.481	0.274	0.325	0.114	-0.295	0.138	0.178	-0.385	NA	0.378	0.392	0.343	-0.063	0.278	0.271	0.569	0.22	0.22	NA	0.356	0.348	0.344	0.7	-0.186	0.225	0.201	0.2565
847	CAT	0.445	0.704	0.511	0.337	0.33	0.229	0.273	0.348	0.576	0.026	0.405	0.5	-0.065	0.239	0.01	0.137	0.095	0.014	-0.073	0.153	0.002	0.423	0.079	0.6	0.031	0.031	0.441	0.212	0.561	0.35	0.585	0.087	-0.085	0.21	0.2565
23478	SEC11A	-0.062	0.55	0.688	0.405	0.357	0.316	0.072	0.208	0.344	-0.053	0.304	0.43	-0.032	0.011	0.378	0.125	-0.14	0.073	0.378	0.124	0.561	0.736	0.496	-0.218	0.636	0.636	-0.079	0.318	0.209	0.065	0.651	-0.036	0.333	-0.069	0.256324
55107	ANO1	0.224	0.467	0.541	0.273	0.207	0.302	0.339	-0.012	0.556	0.163	0.285	0.301	0.19	0.258	-0.074	0.164	0.349	0.145	-0.051	-0.225	0.188	0.401	0.277	0.39	0.518	0.518	0.392	0.226	0.358	0.38	0.517	-0.257	-0.008	0.402	0.256
2538	G6PC	0.311	0.46	0.486	0.308	0.253	0.227	0.378	0.024	0.373	0.256	0.332	0.619	-0.034	0.264	0.099	-0.068	0.263	0.086	0.141	-0.048	0.089	0.291	0.155	0.305	0.485	0.485	0.306	0.199	0.468	0.202	0.311	0.187	0.161	0.325	0.255853
2638	GC	0.257	0.66	0.56	0.305	0.258	0.223	0.163	0.068	0.531	0	0.432	0.57	-0.086	0.069	0.052	-0.187	0.313	0.307	0.05	-0.002	-0.394	0.388	0.427	0.202	0.582	0.582	NA	0.085	0.427	0.145	0.628	0.192	0.412	0.221	0.255758
4704	NDUFA9	NA	0.623	0.705	0.295	0.002	0.3	0.056	-0.169	0.578	0.133	0.11	0.425	0.179	0.241	0.219	-0.146	0.15	0.322	0.188	-0.145	0.447	0.732	0.528	NA	0.771	0.771	0.001	-0.039	0.078	0.045	0.542	-0.16	0.149	0.244	0.255469
310	ANXA7	0.234	0.617	0.583	0.276	0.355	0.34	0.174	0.009	0.328	0.163	0.261	0.564	0.026	0.301	0.068	0.036	0.273	0.143	0.003	-0.253	0.534	0.704	0.444	-0.257	0.312	0.312	0.051	0.365	0.301	-0.022	0.63	0.151	0.284	0.374	0.255412
51510	CHMP5	0.187	0.532	0.635	0.585	0.276	0.105	0.148	0.101	0.273	0.049	0.373	0.331	0.082	0.079	0.075	0.442	0.173	0.316	0.029	0.277	-0.132	0.627	0.388	-0.014	0.571	0.571	0.111	0.347	0.34	-0.057	0.37	-0.01	0.294	0.207	0.255324
125988	MICOS13	0.336	0.47	NA	0.55	0.114	-0.05	0.11	NA	0.37	0.388	0.476	0.574	0.259	0.219	0.538	0.046	-0.142	0.451	0.515	-0.274	-0.307	NA	0.279	0.251	0.569	0.569	0.063	0.06	0.424	0.318	0.476	0.121	0.049	0.093	0.255323
732	C8B	0.355	0.561	0.497	0.325	0.185	0.165	0.255	0.121	0.483	0.098	0.318	0.433	-0.03	0.262	0.068	-0.248	0.302	0.203	0.114	-0.097	0.04	0.433	0.4	NA	0.575	0.575	0.231	0.082	0.449	0.237	0.482	0.101	0.3	0.149	0.255273
207063	DHRSX	0.267	0.642	0.874	0.186	0.295	NA	0.263	0.256	0.455	0.499	0.228	0.66	-0.033	-0.058	0.383	-0.242	-0.054	0.046	0.321	-0.287	-0.122	0.841	0.174	NA	0.499	0.499	0.147	0.183	0.29	0.198	0.506	-0.001	0.22	0.022	0.254906
9556	ATP5MPL	0.373	0.449	0.7	0.394	0.251	0.293	0.085	0.132	0.393	0.536	0.232	0.496	0.018	0.006	0.524	-0.337	0.232	0.217	0.565	0.2	-0.365	0.541	0.451	0.023	0.61	0.61	0.127	-0.036	0.179	0.063	0.168	0.038	0.143	0.348	0.254676
29958	DMGDH	0.282	0.741	0.301	0.394	0.319	0.107	0.256	0.049	0.588	0.043	0.386	0.305	-0.011	0.41	0.172	-0.205	0.104	0.137	0.113	-0.083	0.193	0.603	0.151	0.676	0.256	0.256	0.3	0.111	0.446	0.049	0.565	0.065	0.376	0.197	0.254471
7982	ST7	0.178	0.595	0.595	0.215	0.34	0.275	0.119	0.063	0.477	0.3	0.392	0.118	0.047	0.257	0.368	0.229	0.184	0.346	0.299	-0.067	-0.253	0.475	0.318	0.316	0.368	0.368	0.092	0.048	0.415	0.022	0.572	0.249	0.247	0.082	0.254382
6166	RPL36AL	0.168	0.462	0.275	0.587	0.334	0.18	0.119	0.028	0.428	0.188	0.489	0.585	-0.008	0.053	0.474	0.165	0.151	0.076	0.491	0.022	-0.051	0.645	0.299	0.012	0.632	0.632	0.038	0.187	0.412	0.314	0.557	-0.208	-0.332	0.243	0.254324
121053	C12orf45	0.369	0.421	0.672	0.334	0.189	0.123	-0.052	NA	0.42	0.456	0.186	0.371	0.149	0.025	0.374	0.172	0.215	0.218	0.341	-0.186	0.154	0.817	-0.086	0.237	0.329	0.329	0.123	-0.004	0.103	0.192	0.464	0.367	0.287	0.28	0.254212
25854	FAM149A	0.259	0.633	NA	0.204	0.106	0.166	0.244	0.211	0.31	0.21	0.274	0.128	0.171	0.317	0.373	0.043	0.311	0.005	0.328	-0.022	0.008	NA	0.356	0.695	0.534	0.534	0.286	0.071	0.241	0.262	0.382	0.133	0.14	0.219	0.254125
84284	NTPCR	0.353	0.588	0.755	0.36	0.268	0.281	-0.015	0.274	0.362	0.03	0.318	0.068	0.153	0.134	0.311	0.039	-0.087	0.33	0.231	0.053	-0.011	0.637	0.479	0.36	0.425	0.425	0.053	0.21	0.317	-0.01	0.326	0.325	0.319	-0.024	0.254029
5494	PPM1A	0.478	0.631	0.687	0.56	0.325	0.211	0.216	0.235	0.188	0.035	0.206	0.331	-0.032	0.27	0.041	0.068	0.242	-0.093	0.044	0.004	0.215	0.692	0.119	0.06	0.534	0.534	0.211	0.261	0.252	0.183	0.422	-0.25	0.406	0.349	0.253971
64981	MRPL34	0.244	0.341	0.793	0.386	0.089	0.084	0.184	0.106	0.501	0.302	0.325	0.57	-0.084	0.173	0.366	-0.28	-0.006	0.122	0.369	0.096	0.172	0.634	0.382	0.322	0.458	0.458	0.146	-0.136	0.353	0.137	0.547	0.209	0.109	0.162	0.253941
79090	TRAPPC6A	0.287	0.624	0.649	-0.098	0.362	0.068	0.147	0.336	0.444	0.402	-0.232	0.535	-0.117	0.199	0.551	0.366	-0.248	0.412	0.533	-0.038	-0.061	0.548	0.177	0.296	0.519	0.519	0.415	0.092	-0.228	0.343	0.21	-0.095	0.349	0.366	0.253882
26269	FBXO8	0.201	0.47	0.645	0.435	0.242	0.286	0.2	-0.051	0.248	0.136	0.317	0.547	-0.229	0.289	0.06	0.141	0.27	0.142	-0.034	0.199	0.251	0.565	0.567	0.391	0.457	0.457	0.216	0.318	0.256	0.132	0.323	-0.14	0.066	0.256	0.253794
6675	UAP1	0.112	0.487	0.33	0.11	0.29	0.267	0.226	0.179	0.481	0.215	0.295	0.48	-0.1	0.317	0.166	-0.103	0.416	0.299	0.107	0.205	-0.139	0.271	0.333	0.2	0.384	0.384	0.314	0.353	0.552	0.254	0.503	-0.231	0.286	0.381	0.253647
23242	COBL	0.291	0.554	0.279	0.259	0.091	0.438	0.264	0.249	0.313	0.172	0.356	0.12	-0.061	0.245	-0.153	-0.138	0.274	0.214	-0.11	0.357	0.118	0.565	0.371	0.587	0.372	0.372	0.326	0.11	0.533	0.314	0.304	-0.132	0.197	0.568	0.2535
94107	TMEM203	0.342	0.6	0.76	0.073	0.326	-0.048	0.131	0.033	0.26	0.067	0.308	0.38	0.186	-0.077	0.302	0.063	0.161	0.524	0.308	0.061	0.253	0.61	0.477	0.106	0.689	0.689	-0.046	0.095	0.323	0.142	0.424	-0.208	0.043	0.257	0.253353
138716	RPP25L	0.445	0.648	0.517	0.598	0.238	-0.21	0.26	NA	0.341	0.394	0.494	-0.085	0.087	0.307	0.509	-0.356	-0.104	0.439	0.471	-0.094	-0.254	0.316	0.114	0.459	0.619	0.619	0.036	0.23	0.395	0.085	0.376	0.144	0.096	0.223	0.253242
8665	EIF3F	NA	0.527	0.707	0.565	0.169	0.232	0.005	0.056	0.504	-0.032	0.379	0.395	-0.114	0.042	0.172	0.065	0.153	0.265	0.223	-0.276	0.407	0.733	-0.042	NA	0.498	0.498	-0.079	0.128	0.336	0.165	0.605	0.185	0.367	0.264	0.253188
100128731	OST4	0.36	0.513	NA	0.503	0.302	0.069	-0.065	NA	0.38	0.443	0.322	0.518	-0.271	-0.095	0.454	0.183	NA	0.244	0.454	0.036	0.219	NA	0.316	NA	0.627	0.627	-0.084	-0.031	0.346	0.173	0.647	-0.145	-0.011	0.305	0.253069
26998	FETUB	0.471	0.777	-0.127	0.304	0.275	0.22	0.298	0.222	0.487	0.273	0.178	0.46	0.058	0.361	0.001	-0.023	0.323	0.238	-0.05	-0.059	0.083	0.038	0.189	0.775	0.571	0.571	0.288	0.26	0.335	0.135	0.537	0.022	-0.218	0.328	0.252971
197257	LDHD	0.344	0.631	-0.035	0.281	0.188	0.072	0.28	NA	0.55	0.188	0.189	0.426	0.234	0.474	0.286	0.079	0.03	0.092	0.282	-0.057	-0.268	0.275	0.304	0.549	0.229	0.229	0.293	0.22	0.298	0.225	0.55	0.451	0.047	0.411	0.252939
10311	VPS26C	0.383	0.467	0.233	0.638	0.353	0.302	0.172	0.21	0.245	0.197	0.516	0.526	0.217	0.054	0.122	-0.145	0.244	0.249	0.059	0.13	0.507	0.34	0.216	-0.034	0.654	0.654	0.272	-0.12	0.499	0.104	0.446	-0.263	0.068	0.079	0.252765
100506161	TAF1A-AS1	NA	0.447	NA	NA	NA	0.189	0.121	NA	NA	0.42	NA	0.238	NA	NA	0.41	0.114	NA	NA	0.324	NA	NA	NA	0.162	NA	0.508	0.508	0.079	0.287	NA	0.184	NA	0.08	0.252	-0.029	0.252588
4534	MTM1	0.334	0.597	0.276	0.612	0.253	0.324	0.301	0.104	0.233	-0.068	0.474	0.512	-0.033	0.187	-0.03	0.135	0.275	NA	-0.082	-0.035	0.334	0.391	0.174	NA	0.368	0.368	0.19	0.303	0.484	0.14	0.413	-0.124	0.329	0.343	0.252563
6856	SYPL1	0.433	0.504	0.662	0.618	0.387	0.358	0.09	-0.02	0.183	0.307	0.396	0.457	-0.04	0.251	-0.109	-0.27	0.425	0.15	-0.119	0.155	0.191	0.539	0.287	-0.188	0.706	0.706	-0.035	0.128	0.48	0.154	0.414	-0.021	0.104	0.301	0.252471
2647	BLOC1S1	NA	0.484	0.199	0.123	0.164	0.217	0.134	0.05	0.6	0.438	0.248	0.298	-0.212	0.25	0.531	0.089	NA	0.38	0.555	0.124	-0.148	0.378	0.231	0.332	0.189	0.189	NA	0.19	0.179	0.298	0.632	0.061	0.134	0.475	0.252
6230	RPS25	NA	0.408	0.674	0.575	0.243	0.213	0.091	-0.01	0.433	0.325	0.438	0.374	-0.075	-0.233	0.384	-0.048	-0.018	0.053	0.481	0.291	0.455	0.623	0.256	NA	0.524	0.524	-0.047	0.219	0.423	0.031	0.555	-0.03	0.008	-0.084	0.25175
5162	PDHB	0.34	0.622	0.652	0.326	0.286	0.25	0.084	-0.031	0.525	0.014	0.256	0.511	-0.099	0.038	0.149	0.02	0.117	0.207	0.147	-0.129	-0.312	0.564	0.527	0.178	0.588	0.588	NA	0.007	0.191	0.071	0.727	0.347	0.203	0.343	0.251727
1933	EEF1B2	0.174	0.435	0.719	0.577	0.207	NA	0.035	-0.063	0.335	0.08	0.409	0.377	0.182	-0.023	0.439	-0.149	-0.283	0.016	0.45	0.019	0.454	0.757	0.191	0.073	0.59	0.59	-0.126	0.227	0.357	-0.044	0.568	0.218	0.363	0.152	0.251697
90701	SEC11C	0.241	0.481	0.737	0.525	0.245	0.248	0.117	0.215	0.313	0.19	0.532	0.606	-0.118	0.039	0.145	0.07	0.292	0.264	0.03	0.208	-0.424	0.638	0.183	-0.159	0.753	0.753	NA	0.108	0.605	0.151	0.189	-0.063	-0.018	0.195	0.251242
6342	SCP2	0.361	0.663	0.393	0.459	0.315	0.196	0.27	0.104	0.601	-0.008	0.36	0.534	0.029	0.29	-0.005	-0.013	0.189	0.03	-0.077	-0.056	0.285	0.666	0.427	0.219	0.101	0.101	0.411	0.131	0.392	0.118	0.615	0.094	0.068	0.277	0.251176
10667	FARS2	NA	0.552	-0.259	0.549	0.385	0.298	0.195	-0.033	0.28	0.155	0.455	0.368	0.029	0.17	0.524	-0.065	0.177	0.288	0.476	0.137	0.043	-0.534	-0.001	0.353	0.755	0.755	0.101	0.368	0.368	0.301	0.462	0.093	0.371	0.17	0.251091
80762	NDFIP1	0.415	0.487	0.629	-0.047	0.316	0.335	0.301	-0.011	0.604	0.228	-0.001	0.557	-0.03	0.084	0.122	0.172	0.362	0.101	0.091	0.233	-0.358	0.479	0.418	0.532	0.516	0.516	0.134	0.169	0.077	0.208	0.678	-0.223	0.11	0.331	0.251029
11261	CHP1	NA	0.55	0.595	0.372	0.28	0.33	0.214	-0.081	0.474	0.08	0.301	0.419	-0.134	0.199	0.293	0.324	0.286	0.115	0.251	0.396	-0.327	0.511	0.07	0.005	0.423	0.423	0.38	0.07	0.465	0.122	0.731	0.036	-0.173	0.267	0.250515
115286	SLC25A26	0.24	0.555	0.564	0.421	0.159	0.295	0.09	NA	0.224	0.389	0.373	0.452	-0.276	0.165	0.523	-0.289	0.057	NA	0.492	-0.469	0.208	0.223	0.498	0.091	0.663	0.663	0.254	0.172	0.369	0.277	0.219	-0.219	0.336	0.296	0.250469
92359	CRB3	NA	0.619	0.614	0.476	0.06	0.139	0.231	0.14	0.358	0.605	0.452	0.653	0.098	0.234	0.362	-0.312	-0.043	0.167	0.423	0.114	-0.137	0.742	0.36	-0.039	0.12	0.12	0.441	-0.002	0.428	0.202	0.267	-0.097	-0.024	0.494	0.250455
81892	SLIRP	NA	0.459	0.296	0.598	0.335	0.311	0.126	0.134	0.581	0.416	0.468	0.416	-0.164	0.06	0.465	-0.064	0.055	0.129	0.478	-0.078	-0.525	0.185	0.506	-0.108	0.659	0.659	0.053	0.119	0.466	0.137	0.517	0.114	0.328	0.13	0.250333
4668	NAGA	0.362	0.493	0.563	0.444	0.201	0.168	0.094	0.17	0.351	-0.141	0.323	0.634	0.121	0.102	0.012	0.054	0.138	0.447	-0.017	-0.227	0.245	0.662	0.205	0.246	0.592	0.592	-0.017	0.348	0.347	0.111	0.571	0.109	0.023	0.18	0.250176
27069	GHITM	0.375	0.672	0.631	0.279	0.339	0.307	0.233	0.083	0.436	0.119	0.242	0.571	0.113	0.099	-0.069	-0.007	0.142	-0.152	-0.019	0.068	0.517	0.337	0.519	0.069	0.609	0.609	0.159	0.055	0.371	-0.073	0.607	-0.067	-0.035	0.364	0.250088
3028	HSD17B10	0.478	0.61	-0.163	0.515	0.299	0.097	0.211	0.143	0.521	0.213	0.378	0.661	0.063	0.269	0.46	0.144	0.08	0.442	0.434	-0.071	-0.476	-0.04	0.582	NA	0.584	0.584	0.073	0.034	0.402	0.146	0.547	-0.007	-0.283	0.316	0.249879
346	APOC4	0.452	0.75	0.244	0.236	0.264	0.027	NA	0.295	0.535	0.232	0.215	NA	-0.106	0.395	NA	NA	NA	0.207	NA	-0.034	-0.538	0.375	NA	0.429	NA	NA	0.241	NA	0.391	NA	0.48	NA	0.151	NA	0.249571
123803	NTAN1	NA	0.476	0.466	0.491	0.305	0.268	0.176	0.046	0.174	0.34	0.355	0.255	-0.302	0.136	0.244	0.137	0.297	0.105	0.201	0.537	-0.052	0.177	0.415	NA	0.625	0.625	0.18	0.145	0.401	0.319	0.201	-0.277	0.257	0.261	0.2495
154807	VKORC1L1	0.353	0.633	0.591	0.501	0.335	0.259	0.094	0.192	0.268	0.324	0.506	0.26	0.128	0.134	0.055	-0.181	0.21	0.387	0.023	0.128	-0.421	0.409	0.133	-0.035	0.598	0.598	0.194	0.19	0.502	0.257	0.561	0.044	0.218	0.027	0.249265
2329	FMO4	0.447	0.613	-0.187	0.469	0.329	0.285	0.265	0.129	0.499	0.308	0.438	0.34	-0.063	0.455	0.155	0.046	0.189	0.369	0.1	-0.342	0.171	-0.235	0.219	0.659	0.363	0.363	0.326	0.293	0.536	0.2	0.529	-0.188	0.138	0.252	0.249118
252995	FNDC5	0.395	0.392	0.335	0.238	0.261	0.255	0.254	0.23	0.319	0.306	0.153	0.031	0.144	0.372	0.087	0.013	0.411	0.38	0.068	0.18	0.449	-0.363	0.414	0.661	0.41	0.41	0.503	0.154	0.308	0.235	0.291	-0.108	0.183	0.098	0.249088
6154	RPL26	-0.033	0.443	0.767	0.517	0.218	0.029	NA	0.014	0.186	0.229	0.38	NA	-0.097	-0.12	NA	NA	0.125	-0.114	NA	0.274	0.161	0.754	NA	NA	NA	NA	NA	NA	0.292	NA	0.593	NA	0.358	NA	0.2488
6135	RPL11	0.186	0.412	0.359	0.113	0.132	0.091	-0.057	-0.017	0.269	0.155	0.134	0.537	0	-0.193	0.514	0.403	0.067	0.272	0.528	0.256	0.379	0.459	0.308	0.036	0.652	0.652	NA	0.112	0.08	0.113	0.576	0.021	0.29	0.359	0.248424
224	ALDH3A2	0.192	0.652	0.454	0.306	0.259	0.302	0.102	0.112	0.594	-0.169	0.395	0.246	-0.123	0.327	-0.051	0.4	-0.252	-0.015	-0.064	-0.01	0.301	0.408	0.264	0.703	0.43	0.43	0.237	0.199	0.42	0.138	0.675	0.187	0.054	0.341	0.248353
10682	EBP	0.416	0.5	0.257	0.45	0.228	0.36	0.203	-0.053	0.606	0.18	0.401	0.041	0.036	0.24	0.308	-0.23	0.021	0.253	0.339	-0.051	0.025	0.39	0.19	NA	0.597	0.597	0.243	0.146	0.338	0.264	0.61	0.42	-0.197	0.059	0.248091
55163	PNPO	0.376	0.6	0.304	0.408	0.282	0.284	0.254	0.257	0.594	0.347	0.456	0.568	-0.083	0.261	0.077	0.123	-0.047	-0.051	0.024	-0.138	-0.239	0.334	0.391	0.468	0.415	0.415	0.149	0.122	0.509	0.193	0.709	-0.022	-0.111	0.205	0.248059
54499	TMCO1	0.124	0.556	0.746	0.317	0.306	0.508	0.12	0.084	0.274	0.1	0.323	0.324	-0.023	0.165	0.188	0.117	0.343	0.233	0.113	-0.117	-0.435	0.717	0.53	-0.211	0.632	0.632	0.118	0.129	0.508	0.204	0.399	0.03	0.028	0.35	0.248
515	ATP5PB	NA	0.624	0.561	0.622	0.15	0.178	0.187	-0.068	0.52	0.007	0.475	0.458	0.231	0.132	0.269	-0.14	0.163	0.265	0.247	-0.176	-0.267	0.667	0.253	0.008	0.693	0.693	-0.078	-0.029	0.407	0.152	0.56	-0.096	0.416	0.1	0.248
345757	FAM174A	0.225	0.583	0.723	0.551	0.362	0.174	0.238	NA	0.018	0.404	0.55	0.455	-0.192	0.145	0.107	0.24	0.028	0.136	0.088	0.154	-0.262	0.797	0.202	0.153	0.359	0.359	0.008	0.026	0.586	0.143	0.136	-0.122	0.535	0.267	0.247758
6514	SLC2A2	0.247	0.706	0.625	0.143	0.342	0.229	0.223	0.207	0.677	0.075	0.249	0.398	0.26	0.12	-0.122	-0.08	-0.001	0.272	-0.081	-0.144	0.26	0.587	0.314	0.687	0.251	0.251	0.225	0.158	0.393	0.094	0.719	-0.019	-0.017	0.174	0.247706
8723	SNX4	0.034	0.627	0.527	0.213	0.292	0.364	0.196	-0.055	0.418	-0.134	0.507	0.411	0.013	0.161	0.187	0.117	0.23	0.245	0.138	-0.171	0.13	0.624	0.237	0.201	0.522	0.522	0.251	0.27	0.534	0.061	0.503	-0.115	0.152	0.209	0.247676
7365	UGT2B10	0.256	0.737	0.362	0.217	0.118	0.16	NA	0.012	0.594	-0.017	0.22	NA	-0.17	0.226	NA	NA	0.143	-0.021	NA	NA	-0.04	0.276	NA	0.729	NA	NA	0.281	NA	0.315	NA	0.66	NA	0.142	NA	0.247619
11179	ZNF277	0.29	0.593	0.296	0.555	0.425	0.326	0.083	0.008	0.31	0.251	0.405	0.186	0.06	0.126	0.162	0.242	0.344	0.201	0.074	0.446	-0.398	0.531	-0.151	0.414	0.398	0.398	-0.035	0.179	0.43	0.169	0.469	0.207	0.357	0.067	0.247588
114908	TMEM123	0.23	0.538	0.734	0.536	0.306	0.229	0.101	-0.03	0.342	0.117	0.453	0.362	-0.155	0.084	-0.047	0.341	0.42	-0.256	-0.077	-0.082	0.455	0.77	0.327	0.175	0.541	0.541	0.244	0.147	0.439	-0.08	0.53	-0.033	0.048	0.163	0.247441
84316	NAA38	0.298	0.368	0.495	0.516	0.162	0.119	0.068	0.168	0.43	0.068	0.285	0.523	-0.116	0.128	0.592	0.084	-0.108	-0.013	0.541	0.019	0.399	0.155	0.331	0.266	0.673	0.673	NA	0.22	0.148	0.296	0.465	-0.251	-0.149	0.309	0.247333
1361	CPB2	0.367	0.672	0.49	0.384	0.322	0.186	0.156	0.186	0.57	0.159	0.484	0.566	-0.127	0.344	0.186	-0.194	0.202	0.214	0.076	-0.002	-0.244	NA	0.447	0.187	0.292	0.292	0.243	0.255	0.535	0.144	0.674	-0.197	0.075	0.212	0.247152
51023	MRPS18C	NA	0.393	0.763	0.579	0.301	0.069	0.162	0.06	0.245	0.351	0.439	0.583	-0.225	0.186	0.411	-0.14	0.24	0.349	0.446	-0.145	-0.395	0.727	0.1	0.014	0.568	0.568	0.231	0.16	0.407	0.132	0.221	-0.12	0.517	-0.047	0.24697
10548	TM9SF1	0.378	0.352	0.726	0.695	0.301	0.23	-0.025	0.03	0.403	0.117	0.555	0.444	0.265	0.018	-0.126	0.449	0.087	0.556	-0.118	-0.069	0.293	0.697	0.375	-0.164	0.627	0.627	0.013	-0.223	0.568	0.14	0.302	0.185	-0.251	-0.063	0.246882
11000	SLC27A3	0.14	0.506	-0.042	0.127	0.243	0.341	0.316	0.419	0.345	0.291	0.123	0.461	0.1	0.183	0.008	0.317	0.43	0.303	0.003	0.141	0.078	0.206	-0.046	0.419	0.632	0.632	0.443	0.147	0.08	0.395	0.255	-0.075	0.172	0.297	0.246765
801	CALM1	0.07	0.6	0.447	0.308	0.169	0.079	0.199	0.011	0.489	0.234	0.085	0.5	-0.314	0.011	0.135	0.361	0.137	0.246	0.115	0.055	0.432	0.355	0.238	0.541	0.66	0.66	0.26	0.1	0.155	0.118	0.675	-0.037	0.21	0.08	0.246588
3273	HRG	0.368	0.788	0.583	0.309	0.296	0.184	0.311	0.196	0.548	0.046	0.311	0.444	-0.145	0.271	-0.087	-0.28	0.378	0.205	-0.157	-0.058	-0.418	0.396	0.386	0.607	0.504	0.504	NA	0.06	0.476	0.179	0.626	-0.207	0.28	0.228	0.246424
1191	CLU	-0.069	0.742	0.758	0.246	0.087	0.183	0.15	0.101	0.427	-0.02	0.312	0.449	0.124	0.003	0.061	0.212	0.066	0.233	0.047	0.285	0.001	0.738	0.278	0.218	0.548	0.548	0.392	0.156	0.166	0.178	0.468	-0.264	0.243	0.304	0.246206
10330	CNPY2	0.31	0.539	0.716	0.256	0.237	0.297	-0.01	0.244	0.522	0.25	0.381	0.31	-0.208	0.243	0.358	0.39	0.099	0.148	0.328	0.051	-0.28	0.686	0.202	0.079	0.471	0.471	0.065	0.065	0.281	-0.018	0.574	-0.126	0.251	0.182	0.246
10367	MICU1	0.308	0.665	0.353	0.09	0.034	0.164	0.216	-0.146	0.653	0.234	0.135	0.579	0.131	0.074	0.238	0.366	0.033	0.284	0.277	0.278	-0.329	0.045	0.087	0.672	0.432	0.432	0.105	0.243	0.195	0.224	0.646	0.219	0.162	0.26	0.245853
84833	ATP5MD	0.344	0.397	0.705	0.382	0.258	NA	0.027	0.174	0.534	0.382	0.2	0.396	0.18	-0.057	0.338	-0.232	0.178	0.049	0.441	0.133	-0.105	0.652	0.539	0.161	0.331	0.331	-0.1	0.018	0.206	-0.147	0.617	0.18	0.308	0.293	0.245848
10588	MTHFS	0.355	0.58	0.686	0.444	0.368	0.221	0.324	0.19	0.568	0.436	0.292	0.461	0.142	0.24	0.369	-0.038	NA	0.154	0.331	-0.279	-0.406	0.596	0.027	0.031	0.385	0.385	0.361	0.022	0.419	0.086	0.59	-0.048	-0.34	0.157	0.245727
11079	RER1	0.272	0.325	0.815	0.145	0.173	0.291	0.025	-0.095	0.595	-0.152	0.285	0.553	-0.289	0.353	0.13	0.065	0.273	0.305	0.179	-0.216	0.547	0.697	0.683	0.025	0.589	0.589	0.108	-0.108	0.213	0.098	0.614	-0.408	0.441	0.228	0.245529
1349	COX7B	0.444	0.539	0.657	0.357	0.302	0.202	0.186	0.059	0.528	0.412	0.383	0.481	-0.31	0.246	0.133	-0.097	0.334	0.257	0.136	-0.297	0.155	0.57	0.106	NA	0.35	0.35	0.077	-0.091	0.451	0.122	0.638	0.191	-0.142	0.369	0.245394
58505	OSTC	NA	0.461	0.781	0.402	0.204	0.27	0.054	-0.086	0.349	0.183	0.448	0.461	0.101	0.029	0.22	0.356	0.145	0.203	0.254	0.165	-0.024	0.774	0.324	-0.311	0.669	0.669	-0.138	-0.048	0.361	0.019	0.496	0.118	0.201	-0.015	0.245303
7366	UGT2B15	NA	0.739	0.227	0.523	0.292	0.26	0.119	0.136	0.624	-0.053	0.466	0.408	0.082	0.168	0.104	-0.227	NA	0.127	0.011	0.077	-0.398	0.399	0.572	0.539	0.115	0.115	0.365	0.051	0.4	0.101	0.699	0.328	0.247	0.221	0.244906
10935	PRDX3	0.273	0.639	0.582	0.593	0.339	0.324	0.129	0.068	0.535	-0.082	0.472	0.539	-0.13	0.186	-0.071	0.073	0.031	0.395	-0.11	-0.033	0.322	0.573	0.107	NA	0.38	0.38	0.081	0.13	0.423	-0.045	0.73	-0.144	0.108	0.282	0.244818
5720	PSME1	0.315	0.541	0.013	0.431	0.394	0.256	0.082	0.016	0.397	0.079	0.371	0.451	0.023	0.139	-0.105	0.35	0.098	0.503	-0.185	-0.145	0.239	0.246	0.459	0.208	0.673	0.673	0.043	-0.026	0.419	0.207	0.439	0.251	0.339	0.128	0.244765
11136	SLC7A9	0.311	0.651	0.544	0.125	0.267	0.29	0.086	0.174	0.398	0.259	0.182	0.321	0.279	0.335	0.332	-0.218	0.331	0.359	0.271	-0.173	-0.268	0.484	0.231	0.457	0.247	0.247	0.221	0.088	0.229	0.178	0.634	0.128	0.378	-0.062	0.244588
8801	SUCLG2	NA	0.537	0.579	0.016	0.364	0.225	0.19	-0.011	0.506	0.026	0.203	0.587	-0.094	0.212	0.018	-0.193	0.18	-0.085	-0.016	-0.101	0.455	0.589	0.202	0.493	0.576	0.576	0.42	0.193	0.377	0.083	0.647	0.012	0.018	0.286	0.244545
2109	ETFB	0.257	0.588	-0.227	0.377	0.241	0.197	0.091	0.178	0.461	0.194	0.364	0.506	-0.111	0.253	0.354	0.172	-0.032	-0.106	0.373	0.124	0.477	0.007	0.383	0.355	0.495	0.495	0.331	0.07	0.37	0.259	0.476	0.186	-0.171	0.326	0.2445
144363	ETFRF1	NA	0.676	NA	0.227	0.335	0.152	0.288	0.01	0.361	0.364	0.128	0.436	0.02	0.116	0.292	-0.398	0.214	0.111	0.327	-0.07	0.061	NA	0.175	0.371	0.385	0.385	0.375	0.247	0.306	0.269	0.474	0.324	0.445	0.173	0.244484
58480	RHOU	0.254	0.555	0.148	0.026	0.199	0.424	0.175	0.225	0.255	0.396	0.061	0.106	0.292	0.033	0.11	0.025	0.309	0.386	0.098	0.169	0.395	0.17	0.168	0.432	0.272	0.272	0.189	0.329	0.232	0.271	0.348	0.317	0.224	0.445	0.244412
28971	AAMDC	0.183	0.702	0.036	0.65	0.303	0.176	0.156	0.074	0.246	0.424	0.589	0.414	-0.215	0.125	0.534	-0.127	0.295	0.391	0.524	0.214	-0.207	-0.092	0.063	0.523	0.464	0.464	0.41	0.259	0.526	0.222	0.112	-0.081	-0.026	-0.023	0.244353
51128	SAR1B	0.235	0.527	0.207	0.594	0.383	0.331	0.284	0.068	0.419	0.171	0.469	0.539	0.078	0.303	0.027	-0.269	0.325	0.252	-0.02	-0.197	0.114	0.073	0.185	0.013	0.343	0.343	0.345	0.066	0.526	0.21	0.632	0.421	0.152	0.154	0.244206
55272	IMP3	0.267	0.46	0.581	0.315	0.309	0.158	0.12	0.243	0.415	0.325	0.341	0.564	-0.175	0.211	0.314	-0.032	-0.093	0.134	0.451	-0.425	0.199	0.544	0.201	-0.209	0.604	0.604	0.072	0.222	0.407	0.248	0.559	0.055	-0.092	0.405	0.244176
252839	TMEM9	0.249	0.611	0.509	0.075	0.203	0.193	0.078	0.007	0.392	0.342	0.281	0.416	0.145	0.128	0.255	0.39	0.03	0.254	0.197	0.266	0.111	0.216	0.642	-0.181	0.78	0.78	0.151	0.11	0.077	0.148	0.463	-0.211	-0.119	0.311	0.244088
3698	ITIH2	0.26	0.665	0.392	0.359	0.288	0.233	0.083	0.227	0.562	-0.072	0.428	0.465	-0.306	0.168	-0.331	-0.158	0.287	0.013	-0.284	0.132	0.2	0.31	0.273	0.647	0.447	0.447	0.442	0.351	0.438	0.172	0.625	-0.045	0.356	0.224	0.244059
10434	LYPLA1	0.18	0.55	0.713	0.547	0.22	0.318	0.054	-0.066	0.42	-0.043	0.482	0.43	0.029	0.154	0.023	-0.032	0.255	0.17	0.004	0.022	0.433	0.523	0.117	-0.145	0.552	0.552	-0.092	0.036	0.48	-0.053	0.653	0.254	0.282	0.275	0.244029
6146	RPL22	NA	0.649	0.575	0.506	0.011	-0.033	-0.107	-0.017	0.373	0.07	0.41	0.434	0.029	-0.022	0.481	-0.053	0.075	0.178	0.514	0.171	-0.045	0.648	0.206	0.397	0.517	0.517	-0.053	0.123	0.37	-0.068	0.597	0.137	0.4	0.062	0.244
55505	NOP10	0.327	0.391	0.811	0.527	0.376	0.173	-0.018	0.107	0.303	0.325	0.283	0.551	0.101	-0.081	0.335	-0.024	0.105	0.29	0.299	-0.099	-0.197	0.733	0.377	-0.336	0.617	0.617	0.072	0.164	0.228	0.118	0.617	0.121	-0.211	0.291	0.243912
191	AHCY	0.227	0.52	0.371	0.43	0.195	0.149	0.039	0.217	0.65	-0.06	0.496	0.398	-0.028	0.231	0.362	0.275	-0.051	0.455	0.331	-0.234	0.238	0.459	0.348	NA	0.372	0.372	-0.255	0.065	0.443	-0.035	0.708	-0.218	0.434	0.133	0.243545
57544	TXNDC16	0.206	0.697	NA	0.416	0.313	0.198	0.212	0.075	0.303	0.089	0.296	0.345	0.071	-0.067	-0.158	0.128	0.298	0.49	-0.207	0.15	0.496	NA	0.242	0.19	0.489	0.489	0.098	0.234	0.375	0.182	0.204	0.135	0.504	0.295	0.243375
259	AMBP	0.371	0.672	0.221	0.379	0.213	0.184	0.131	0.121	0.521	0.113	0.367	-0.131	-0.326	0.384	0.154	-0.093	0.238	0.465	0.235	-0.12	0.369	0.021	0.399	0.238	0.417	0.417	NA	0.398	0.415	0.176	0.477	0.088	0.277	0.234	0.243182
10063	COX17	0.574	0.446	0.444	0.597	0.264	0.271	0.101	0.076	0.62	0.389	0.502	-0.008	0.128	0.181	0.202	0.167	NA	-0.105	0.153	-0.142	-0.039	0.409	0.172	NA	-0.107	-0.107	0.237	0.398	0.515	0.427	0.694	-0.176	0.241	0.256	0.243125
622	BDH1	0.234	0.669	-0.062	0.613	0.271	0.24	0.262	0.236	0.631	0.114	0.424	0.299	0.043	0.37	0.182	-0.259	0.132	-0.06	0.13	0.108	0.082	-0.215	0.149	0.637	0.423	0.423	0.408	0.263	0.431	0.088	0.612	-0.057	0.168	0.277	0.243118
83597	RTP3	0.379	0.653	0.438	0.196	0.316	0.124	0.269	0.171	0.496	0.192	0.297	0.388	0.128	0.341	0.231	-0.415	0.084	0.335	0.152	-0.032	0.057	0.584	0.239	0.375	0.533	0.533	0.231	0.19	0.268	0.223	0.568	-0.236	-0.181	0.127	0.242765
84522	JAGN1	0.205	0.55	0.729	0.09	0.322	0.354	0.002	-0.154	0.464	0.29	-0.013	0.515	-0.111	0.305	0.43	0.006	-0.076	-0.069	0.419	0.196	-0.313	0.7	0.472	0.293	0.593	0.593	0.178	-0.028	-0.015	0.284	0.558	0.144	0.01	0.331	0.242765
6152	RPL24	-0.04	0.461	0.661	0.553	0.019	0.191	-0.042	0.079	0.354	0.26	0.468	0.325	0.002	-0.065	0.54	0.153	0.101	0.027	0.561	0.237	0.072	0.549	0.344	-0.025	0.416	0.416	-0.032	0.101	0.428	0.075	0.667	-0.105	0.231	0.271	0.242735
10599	SLCO1B1	0.176	0.705	0.306	0.34	0.18	0.191	0.299	NA	0.627	0.089	0.23	0.226	-0.319	0.362	0.177	-0.07	0.128	0.12	0.139	0.192	-0.028	0.222	0.436	0.593	0.332	0.332	0.272	0.125	0.373	0.177	0.641	-0.243	0.454	0.215	0.242394
5009	OTC	0.294	0.755	0.245	0.233	0.317	0.209	0.244	0.045	0.484	0.136	0.211	0.648	0.125	0.227	0.033	0.051	0.187	0.3	-0.114	-0.126	-0.363	0.538	0.259	NA	0.603	0.603	0.193	0.246	0.346	0.047	0.411	0.248	0.163	0.197	0.242273
55788	LMBRD1	0.418	0.582	0.592	0.596	0.252	0.423	0.128	-0.018	0.445	0.02	0.429	0.397	-0.142	0.284	-0.018	-0.059	0.394	-0.016	-0.153	0.14	0.469	0.501	-0.045	0.325	-0.064	-0.064	0.486	0.163	0.467	0.355	0.544	-0.088	0.418	0.07	0.242088
51126	NAA20	0.259	0.579	0.757	0.472	0.28	0.216	-0.009	-0.019	0.316	0.159	0.334	0.255	0.067	-0.074	0.365	0.13	0.128	0.385	0.404	-0.114	0.045	0.786	0.486	-0.033	0.218	0.218	0.046	0.061	0.449	0.112	0.472	-0.107	0.39	0.198	0.242088
1733	DIO1	0.248	0.545	0.646	0.406	0.213	0.209	0.118	0.026	0.564	0.1	0.295	0.412	-0.038	0.153	0.293	-0.071	0.038	0.107	0.147	-0.128	-0.059	0.499	0.391	0.412	0.328	0.328	0.288	-0.01	0.313	0.027	0.625	0.121	0.366	0.318	0.242059
2720	GLB1	0.185	0.581	0.736	0.458	0.259	0.38	0.164	0.071	0.379	-0.17	0.446	0.393	0.202	-0.283	-0.244	0.37	0.083	0.422	-0.279	0.134	0.162	0.536	0.429	0.13	0.632	0.632	0.071	-0.092	0.399	0.107	0.574	-0.074	0.309	0.123	0.241912
1548	CYP2A6	NA	0.693	0.425	0.27	0.272	0.09	0.227	NA	0.546	0.213	0.2	0.17	0.041	0.345	0.214	-0.361	NA	NA	0.237	0.097	NA	0.474	0.218	0.54	0.188	0.188	0.174	0.294	0.338	0.269	0.493	-0.065	0.042	0.183	0.241897
55246	CCDC25	0.265	0.642	0.367	0.095	0.158	0.187	0.194	0.094	0.483	0.182	0.102	0.383	0.073	0.014	0.345	-0.062	0.043	0.08	0.338	-0.16	0.487	0.293	0.469	0.05	0.534	0.534	0.429	0.086	0.182	0.15	0.516	0.481	0.142	0.043	0.241735
55256	ADI1	0.21	0.646	0.682	0.045	0.273	0.12	0.124	0.103	0.593	0.133	0.142	0.58	-0.199	0.293	0.268	0.427	0.17	0.219	0.209	-0.336	-0.231	0.67	0.45	0.198	0.18	0.18	0.353	0.192	0.315	0.215	0.638	-0.234	0.383	0.207	0.241706
4247	MGAT2	0.144	0.535	0.778	0.523	0.333	0.04	0.076	0.043	0.426	0.271	0.428	0.591	-0.01	0.31	-0.109	0.401	0.254	0.305	-0.051	-0.127	0.298	0.762	-0.043	-0.119	0.554	0.554	0.05	0.067	0.491	-0.171	0.423	0.227	-0.162	0.118	0.241471
6358	CCL14	NA	NA	NA	0.433	NA	0.241	0.194	NA	NA	0.357	0.268	0.492	0.041	0.188	0.4	0.137	NA	-0.096	0.397	NA	0.166	NA	0.142	0.443	0.345	0.345	0.211	-0.029	0.215	0.151	NA	0.122	NA	0.389	0.241391
79086	SMIM7	0.399	0.623	0.383	0.007	0.323	0.306	0.128	0.094	0.408	0.387	0.036	0.333	-0.006	0.156	0.494	0.216	0.24	0.245	0.497	-0.25	-0.075	0.408	-0.013	0.053	0.664	0.664	0.109	0.114	-0.076	0.266	0.562	0.209	0.206	0.096	0.241353
48	ACO1	0.293	0.573	0.508	0.111	0.28	0.303	0.313	-0.087	0.551	0.05	0.083	0.285	-0.046	0.252	0.042	-0.16	0.362	0.342	-0.016	0.074	0.272	0.474	0.068	0.186	0.553	0.553	0.32	0.168	0.302	0.118	0.647	0.152	0.284	-0.009	0.241206
10282	BET1	0.281	0.619	0.6	0.524	0.337	0.181	0.025	-0.023	0.263	0.419	0.419	0.321	0.1	0.156	0.121	0.177	0.29	0.037	0.117	-0.097	-0.085	0.574	0.245	-0.005	0.607	0.607	-0.074	0.147	0.443	-0.071	0.333	0.346	0.2	0.066	0.241176
84545	MRPL43	0.421	0.587	0.81	0.276	0.193	0.234	0.072	NA	0.202	0.188	0.192	0.392	-0.055	0.213	0.291	0.149	-0.152	0.403	0.297	0.123	0.501	0.501	0.302	-0.041	0.601	0.601	-0.045	0.032	0.182	-0.12	0.217	-0.245	0.222	0.409	0.241
57107	PDSS2	0.332	0.667	0.576	0.029	0.185	0.386	0.046	0.19	0.347	0.106	0.082	0.379	0.036	0.224	0.237	0.171	0.201	0.194	0.169	-0.055	0.214	0.612	0.362	0.181	0.535	0.535	0.111	0.139	0.114	0.227	0.46	-0.191	0.111	0.277	0.240853
53354	PANK1	0.242	0.566	0.461	0.26	0.228	0.116	0.252	0.211	0.452	0.169	0.149	0.368	0.081	0.362	0.081	-0.005	0.037	0.131	0.052	0.267	0.385	0.365	0.29	0.623	0.204	0.204	0.319	0.14	0.317	0.213	0.375	0.183	-0.126	0.216	0.240824
2053	EPHX2	0.34	0.719	0.085	0.356	0.227	0.11	0.349	-0.053	0.639	0.057	0.345	0.377	-0.028	0.232	0.104	0.015	0.07	-0.141	0.104	-0.184	0.021	0.063	0.374	0.674	0.604	0.604	NA	0.229	0.468	0.231	0.6	-0.073	-0.041	0.465	0.240667
7385	UQCRC2	0.51	0.675	0.284	0.423	0.304	0.308	0.171	0.093	0.485	0.042	0.515	0.519	-0.314	0.283	-0.24	-0.161	0.151	0.257	-0.242	0.068	-0.34	0.38	0.206	0.197	0.546	0.546	0.377	-0.074	0.452	0.35	0.626	0.194	0.467	0.12	0.240529
93081	TEX30	0.324	0.449	0.614	0.465	0.19	0.117	0.222	0.144	0.214	0.25	0.401	0.503	-0.063	0.22	0.31	0.012	0.049	0.209	0.323	-0.252	0.205	0.591	0.34	0.263	0.37	0.37	0.457	0.157	0.476	0.28	-0.087	-0.134	-0.012	0.195	0.240353
55089	SLC38A4	0.337	0.65	0.449	-0.025	0.275	0.135	0.28	0.105	0.584	0.078	0.133	0.339	-0.297	0.28	0.013	0.179	0.263	0.051	0.062	0.162	0.182	0.588	0.156	0.281	0.344	0.344	0.311	0.109	0.335	0.132	0.592	0.337	0.235	0.169	0.240235
929	CD14	0.184	0.614	0.432	0.143	0.275	0.038	0.308	0.153	0.297	0.223	-0.018	0.442	-0.187	0.217	-0.014	0.475	0.287	-0.039	0.026	0.176	0.049	0.565	0.342	0.177	0.526	0.526	0.356	0.364	0.121	0.247	0.551	0.187	0.032	0.093	0.240235
11164	NUDT5	0.365	0.597	0.505	0.561	0.363	0.304	-0.025	0.106	0.273	0.186	0.495	0.351	-0.273	0.258	0.306	0.279	0.107	0.37	0.269	0.245	0.359	0.531	0.537	NA	0.031	0.031	0.02	0.003	0.442	0.067	0.177	-0.243	0.429	-0.102	0.240121
4817	NIT1	0.532	0.572	-0.145	0.31	0.358	0.454	0.355	0.412	0.423	0.146	0.154	0.12	-0.277	0.3	0.136	0.358	0.214	0.661	0.106	-0.094	0.401	-0.027	0.091	0.009	0.041	0.041	0.383	0.355	0.371	0.494	0.437	0.119	0.043	0.311	0.240118
414328	IDNK	0.253	0.717	0.318	0.334	0.234	0	0.258	NA	0.584	0.224	0.156	0.04	0.235	0.363	0.223	0.422	0.096	0.095	0.143	0.141	-0.367	0.411	0.364	0.775	-0.206	-0.206	0.34	0.27	0.317	0.294	0.568	0.033	0.154	0.339	0.240061
11243	PMF1	0.217	0.469	0.114	0.456	0.028	0.256	0.142	-0.006	0.5	0.119	0.448	0.185	0.165	0.197	0.267	-0.147	NA	0.393	0.276	-0.186	0.344	0.279	0.205	0.242	0.32	0.32	0.091	0.166	0.485	0.333	0.47	0.112	0.202	0.448	0.239697
84102	SLC41A2	0.152	0.633	0.561	0.398	0.296	0.293	0.159	0.086	0.507	0.355	0.234	0.376	-0.082	0.213	0.169	0.054	0.357	0.079	0.096	-0.141	0.428	0.483	0.245	0.303	0.378	0.378	0.333	0.064	0.26	0.066	0.588	-0.341	0.082	0.085	0.239618
26519	TIMM10	0.446	0.591	0.092	0.276	0.309	0.105	0.11	NA	0.52	0.381	0.182	0.251	0.22	0.015	0.509	0.21	-0.017	0.353	0.525	-0.394	-0.151	0.155	0.424	0.113	0.583	0.583	0.094	0.245	0.17	0.184	0.699	-0.136	0.31	-0.05	0.239606
7341	SUMO1	0.115	0.601	0.516	0.031	0.303	0.198	0.077	-0.006	0.493	0.112	0.137	0.334	-0.198	0.103	0.34	0.115	0.207	-0.027	0.348	0.275	0.423	0.541	0.276	NA	0.467	0.467	0.313	0.301	0.144	0.034	0.529	0.051	-0.003	0.277	0.239212
54762	GRAMD1C	0.18	0.558	0.068	0.235	0.174	0.174	0.276	0.026	0.326	0.249	0.261	0.242	0.126	0.099	0.215	0.013	0.319	0.095	0.177	0.369	0.543	0.044	0.415	0.517	0.225	0.225	0.332	0.095	0.296	0.253	0.319	0.109	0.121	0.456	0.239176
374395	TMEM179B	NA	0.57	NA	0.224	0.226	0.477	0.171	NA	0.416	0.495	0.327	0.461	-0.035	0.162	0.356	0.026	-0.036	0.531	0.346	-0.246	-0.26	NA	-0.069	0.063	0.568	0.568	0.229	0.13	0.365	0.136	0.521	-0.026	0.294	0.184	0.239133
1465	CSRP1	0.034	0.446	0.62	0.153	0.164	0.174	0.197	-0.03	0.236	0.13	0.045	0.54	0.316	-0.056	0.042	0.299	0.285	0.133	0.134	-0.006	0.35	0.62	0.279	0.221	0.546	0.546	0.38	-0.019	-0.035	0.297	0.597	0.021	0.33	0.135	0.238941
7095	SEC62	0.124	0.585	0.342	0.02	0.338	0.138	0.228	0.176	0.401	-0.064	0.17	0.424	-0.153	0.332	0.103	0.03	0.225	NA	0.09	0.259	0.422	0.207	0.278	0.444	0.562	0.562	0.209	0.314	0.233	0.026	0.568	-0.055	0.098	0.248	0.238909
10449	ACAA2	NA	0.696	0.389	0.374	0.255	0.232	0.158	0.147	0.641	0.03	0.352	0.437	0.051	0.186	0.09	0.09	0.114	0.253	0.136	0.132	0.05	0.424	0.299	NA	0.136	0.136	0.285	0.103	0.462	0.069	0.691	-0.139	0.23	0.136	0.238906
83877	TM2D2	0.219	0.465	0.156	0.243	0.244	0.108	0.211	0.048	0.235	0.217	0.355	0.422	0.078	0.065	0.384	0.132	0.125	0.052	0.426	0.174	0.279	0.053	0.645	0.165	0.639	0.639	0.232	0.138	0.292	0.266	0.356	0.075	0.132	-0.149	0.238853
957	ENTPD5	0.362	0.617	0.156	0.013	0.139	0.319	0.182	0.157	0.691	0.306	0.068	0.286	-0.111	0.421	0.036	-0.372	0.392	0.003	-0.005	0.371	0.412	0.402	0.281	0.393	0.29	0.29	0.293	0.211	0.075	0.226	0.766	0.045	0.012	0.394	0.238853
27141	CIDEB	NA	0.532	0.175	0.345	0.156	0.056	0.222	0.184	0.596	0.257	0.373	0.405	0.144	0.247	0.122	-0.17	0.147	0.279	0.21	-0.08	-0.334	0.443	0.056	0.505	0.381	0.381	0.29	0.168	0.5	0.039	0.59	0.299	0.098	0.266	0.238848
137075	CLDN23	0.301	0.634	0.52	0.211	0.144	0.119	0.28	0.161	0.242	0.323	0.42	0.006	0.181	0.115	0.308	-0.017	-0.103	0.3	0.324	-0.186	0.113	0.785	0.446	0.247	0.31	0.31	0.227	0.172	0.396	0.325	0.419	-0.299	0.276	0.109	0.238794
54165	DCUN1D1	0.33	0.585	0.431	0.48	0.383	0.387	0.137	0.208	0.414	0.189	0.356	0.102	-0.015	0.32	0.013	0.171	0.411	-0.093	-0.063	0.08	-0.223	0.601	0.019	NA	0.431	0.431	0.339	0.118	0.319	0	0.531	0.373	0.067	0.047	0.238758
10654	PMVK	0.257	0.571	-0.259	0.218	0.249	0.349	0.147	0.185	0.421	0.303	0.29	0.478	-0.246	0.461	0.366	0.239	0.132	0.417	0.387	-0.304	-0.403	0.393	0.443	0.22	0.514	0.514	0.112	0.241	0.259	0.412	0.501	-0.181	-0.077	0.508	0.238735
26240	FAM50B	0.347	0.561	0.767	0.512	0.121	0.251	0.04	0.044	0.29	0.259	0.388	0.513	0.077	0.341	0.15	-0.092	0.033	0.192	0.068	-0.461	0.042	0.228	0.535	0.241	0.579	0.579	0.097	0.3	0.376	0.187	0.302	0.089	0.081	0.079	0.238706
368	ABCC6	0.198	0.614	0.617	0.495	0.243	0.222	0.228	-0.057	0.506	0.054	0.457	0.339	-0.121	0.455	-0.013	-0.045	-0.066	0.359	-0.042	-0.007	-0.234	0.369	0.092	0.468	0.177	0.177	0.344	0.269	0.477	0.407	0.607	0.036	0.148	0.343	0.238706
11199	ANXA10	0.349	0.696	0.57	0.306	0.21	0.05	0.232	0.015	0.544	0.319	0.258	0.24	-0.037	0.334	0.42	0.011	0.119	0.131	0.375	-0.347	0.184	0.307	0.311	0.588	0.124	0.124	0.315	0.184	0.386	0.085	0.55	-0.281	0.28	0.151	0.238324
10248	POP7	0.233	0.462	0.629	0.36	0.268	-0.015	-0.032	0.198	0.429	0.219	0.473	0.32	0.198	0.177	0.441	0.066	-0.011	-0.196	0.425	0.284	0.328	0.468	0.453	-0.245	0.652	0.652	0.048	0.032	0.415	0.17	0.388	-0.131	-0.194	0.134	0.238176
746	TMEM258	NA	0.426	0.761	0.407	0.307	NA	0.008	0.127	0.371	0.396	0.277	0.313	0.389	-0.156	0.277	-0.018	0.025	0.184	0.281	0.266	0.108	0.634	0.566	-0.305	0.674	0.674	-0.151	-0.067	0.214	0.104	0.474	0.199	-0.234	0.082	0.237906
83758	RBP5	0.441	0.721	0.056	0.128	0.162	0.085	0.164	0.248	0.634	0.325	0.029	0.565	-0.234	0.384	0.298	-0.23	-0.022	0.247	0.326	0.014	0.283	-0.002	0.211	0.746	0.405	0.405	0.186	0.198	0.15	0.164	0.58	0.163	-0.01	0.262	0.237706
7251	TSG101	0.294	0.459	0.568	0.568	0.257	0.434	-0.047	0.116	0.308	0.09	0.422	0.372	-0.175	0.217	-0.039	0.096	0.231	0.085	-0.012	0.179	-0.151	0.503	0.515	0.029	0.626	0.626	-0.019	-0.01	0.478	0.085	0.454	0.207	0.028	0.285	0.237618
36	ACADSB	0.256	0.777	0.411	0.126	0.273	0.14	0.222	0.195	0.62	0.029	0.125	0.39	-0.252	0.401	0.154	0.062	0.038	0.081	0.112	-0.033	-0.019	0.636	0.325	0.631	0.039	0.039	0.36	0.251	0.233	0.067	0.693	0.047	0.249	0.401	0.237618
10247	RIDA	0.319	0.701	0.438	0.343	0.34	0.12	0.251	0.137	0.564	0.211	0.345	0.308	-0.135	0.37	0.194	-0.157	0.287	0.056	0.308	-0.171	-0.02	0.465	0.079	0.203	0.207	0.207	0.401	0.088	0.562	0.018	0.607	0.15	0.015	0.264	0.2375
8613	PLPP3	0.19	0.493	0.709	0.484	0.039	0.117	0.188	0.064	0.479	0.011	0.388	0.495	0.231	0.1	-0.031	0.207	-0.024	0.198	0.043	0.42	-0.188	0.562	0.393	0.435	0.385	0.385	0.149	0.052	0.37	0.124	0.426	-0.285	0.241	0.225	0.2375
285440	CYP4V2	0.265	0.696	0.246	0.038	0.191	0.28	0.205	0.25	0.58	0.247	0.049	0.389	-0.079	0.249	0.156	-0.021	0.359	0.097	0.043	-0.226	0.111	0.23	0.122	0.693	0.537	0.537	0.375	0.177	0.274	0.214	0.661	-0.224	0.225	0.128	0.237471
7448	VTN	NA	0.64	0.627	0.167	0.109	NA	0.225	0.298	0.599	0.158	0.419	0.419	0.081	0.221	-0.039	-0.254	0.303	0.307	-0.056	0.183	0.006	0.711	-0.024	0.256	0.34	0.34	0.199	0.21	0.431	0.145	0.654	-0.279	0.025	0.176	0.237406
27165	GLS2	0.369	0.621	0.167	0.318	0.179	0.081	0.276	0.101	0.388	0.271	0.245	0.254	0.08	0.188	0.329	-0.156	0.33	0.152	0.326	-0.169	0.265	0.053	0.176	0.679	0.29	0.29	0.368	0.095	0.293	0.168	0.359	0.267	0.309	0.1	0.237118
51015	ISOC1	0.369	0.686	0.588	0.376	0.307	0.306	0.221	0.049	0.481	0.151	0.413	0.328	-0.075	0.224	0.124	0.299	0.31	0.071	0.065	-0.201	-0.014	0.582	0.227	0.375	0.201	0.201	0.278	-0.026	0.541	0.131	0.591	-0.111	-0.234	0.226	0.237059
84141	EVA1A	0.12	0.565	0.669	0.376	0.196	0.062	0.198	-0.012	0.421	0.18	0.37	0.533	0.086	0.37	0.139	-0.087	-0.151	0.19	0.138	-0.448	0.324	0.776	0.44	0.28	0.152	0.152	0.199	0.135	0.475	0.092	0.515	0.335	0.019	0.243	0.236824
401264	TRAM2-AS1	0.461	NA	NA	NA	NA	NA	0.271	NA	NA	0.236	NA	0.32	NA	NA	0.349	0.24	NA	0.345	0.298	0.064	0.182	NA	0.411	NA	0.128	0.128	0.291	0.336	NA	0.25	NA	-0.049	NA	0.001	0.236778
10955	SERINC3	0.262	0.464	0.745	0.255	0.243	0.446	0.072	-0.012	0.421	-0.099	0.212	0.497	0.102	0.262	-0.157	0.244	0.052	0.387	-0.163	0.1	-0.257	0.658	0.41	-0.032	0.529	0.529	0.015	0.198	0.227	0.181	0.582	0.127	0.407	0.143	0.236765
51727	CMPK1	0.26	0.581	0.639	0.087	0.355	0.089	0.146	0.026	0.274	-0.086	0.317	0.408	-0.111	0.165	-0.015	0.036	0.322	0.191	0.108	0.055	0.454	0.682	0.165	-0.089	0.651	0.651	0.348	-0.079	0.468	0.149	0.614	0.153	-0.021	0.057	0.236765
27247	NFU1	0.131	0.569	0.75	0.539	0.285	0.03	0.058	-0.132	0.393	0.331	0.374	0.431	-0.241	0.104	0.334	-0.214	0.321	0.234	0.403	0.219	0.053	0.568	0.256	-0.04	0.686	0.686	-0.046	0.023	0.348	0.063	0.594	0.038	-0.141	0.043	0.236765
286451	YIPF6	0.246	0.495	0.761	0.423	0.212	0.384	0.056	-0.092	0.426	0.086	0.37	0.363	-0.047	0.042	-0.073	-0.14	0.213	0.458	-0.115	-0.177	0.124	0.811	0.382	NA	0.319	0.319	0.07	0.228	0.425	0.042	0.576	0.084	0.203	0.338	0.236727
4189	DNAJB9	0.166	0.517	0.654	0.232	0.364	0.087	0.209	-0.012	0.397	0.093	0.303	0.598	0.077	0.155	-0.031	-0.079	0.343	0.082	-0.018	0.109	0.021	0.616	0.181	-0.107	0.701	0.701	0.045	0.23	0.549	0.133	0.486	0.226	-0.053	0.068	0.236559
56851	EMC7	0.398	0.351	0.648	0.48	0.341	0.341	0.101	0.238	0.424	0.093	0.296	0.326	-0.221	0.218	0.093	-0.225	0.356	0.328	0.115	-0.128	-0.413	0.556	0.34	-0.449	0.565	0.565	0.178	0.173	0.377	-0.002	0.609	0.326	0.426	0.216	0.236471
38	ACAT1	0.319	0.619	0.292	0.393	0.29	0.141	0.239	0.1	0.483	0.081	0.401	0.497	-0.138	0.261	0.087	-0.168	0.233	0.081	0.082	0.184	-0.158	0.302	-0.039	0.239	0.536	0.536	0.329	0.245	0.44	0.168	0.481	0.097	0.212	0.174	0.236441
7364	UGT2B7	0.165	0.769	0.332	0.199	0.137	0.162	NA	0.092	0.551	0.041	0.284	NA	0.19	0.125	NA	NA	0.278	-0.046	NA	NA	-0.265	0.336	NA	-0.007	NA	NA	0.382	NA	0.369	NA	0.557	NA	0.31	NA	0.236238
221443	OARD1	NA	0.453	0.31	0.52	0.304	0.304	0.052	0.147	0.482	0.151	0.397	-0.182	0.057	0.094	0.405	0.201	0.219	0.188	0.33	-0.118	-0.18	0.395	0.457	0.199	0.35	0.35	0.07	0.57	0.448	0.142	0.473	-0.145	0.208	0.143	0.236182
23078	VWA8	0.214	0.659	NA	0.321	0.309	0.336	0.238	0.056	0.348	0.156	0.367	0.458	-0.078	0.339	-0.009	-0.225	0.261	0.11	-0.088	0.207	0.372	NA	0.006	0.419	0.326	0.326	0.255	0.302	0.484	0.168	0.477	0.19	0.001	0.252	0.236156
4738	NEDD8	NA	0.486	0.225	0.423	0.231	0.204	0.028	0.036	0.259	0.243	0.381	0.457	0.054	-0.029	0.501	0.101	NA	0.227	0.509	0.17	0.099	0.289	0.087	-0.182	0.68	0.68	0.142	-0.074	0.386	0.219	0.546	-0.058	0.219	0.011	0.235937
6845	VAMP7	0.423	0.57	0.497	0.512	0.348	0.261	0.093	-0.061	0.257	-0.019	0.53	0.302	0.073	0.069	-0.012	0.231	-0.069	0.246	0.001	-0.133	-0.001	0.576	0.42	NA	0.471	0.471	-0.023	0.097	0.544	-0.027	0.491	0.191	0.344	0.105	0.235697
3290	HSD11B1	0.269	0.702	0.544	0.38	0.244	0.054	0.202	0.092	0.555	-0.042	0.372	0.536	-0.128	0.381	0.291	-0.174	-0.023	0.164	0.27	0.049	-0.145	0.634	0.496	0.361	-0.07	-0.07	0.273	0.223	0.346	0.194	0.626	-0.104	0.37	0.135	0.2355
1337	COX6A1	NA	0.485	0.658	0.61	0.03	0.295	0.043	0.23	0.19	0.122	0.439	0.454	0.005	0.219	0.501	0.202	-0.108	0.231	0.528	0.13	0.021	0.712	0.045	NA	0.342	0.342	NA	-0.065	0.46	-0.128	0.338	0.17	-0.059	-0.147	0.235323
54363	HAO1	0.359	0.68	0.394	0.237	0.317	0.117	0.173	0.042	0.54	0.159	0.3	0.646	-0.261	0.42	0.144	-0.304	0.063	0.277	0.15	-0.226	-0.283	0.574	0.28	0.416	0.461	0.461	0.196	0.144	0.479	0.178	0.518	-0.085	0.207	0.213	0.234882
3638	INSIG1	0.19	0.576	0.336	0.474	0.212	0.191	0.289	0.111	0.244	0.31	0.281	0.415	-0.028	0.335	0.074	0.213	0.32	0.088	0.056	0.093	-0.092	0.515	0.164	0.233	0.37	0.37	NA	0.139	0.44	0.19	0.226	0.152	0.049	0.209	0.234697
7458	EIF4H	NA	0.414	0.554	0.5	0.292	0.319	-0.049	-0.116	0.316	-0.293	0.47	0.422	0.023	0.185	-0.139	0.315	0.149	0.116	-0.062	0.016	0.408	0.356	0.547	NA	0.7	0.7	-0.254	-0.006	0.477	0.211	0.645	-0.252	0.289	0.252	0.234531
189	AGXT	0.34	0.689	0.299	0.192	0.096	0.155	0.302	0.221	0.546	0.172	0.225	0.521	0.152	0.182	-0.044	-0.179	0.278	0.095	0.01	0.031	0.137	0.499	0.237	0.457	0.144	0.144	0.298	0.265	0.352	0.263	0.552	0.045	0.116	0.179	0.234441
81889	FAHD1	0.216	0.668	0.574	0.162	0.127	0.224	0.199	0.272	0.502	0.151	0.298	0.43	0.117	0.45	0.087	-0.02	0.19	0.265	0.175	-0.048	-0.004	0.564	0.206	0.243	0.052	0.052	0.334	0.003	0.358	0.192	0.505	-0.059	0.244	0.242	0.234441
51004	COQ6	0.27	0.654	0.568	0.448	0.359	0.204	0.282	0.271	-0.102	0.154	0.077	0.729	-0.098	0.011	0.168	-0.062	0.154	0.557	0.172	-0.226	0.358	0.404	0.347	0.326	0.584	0.584	0.106	0.242	0.199	0.158	-0.198	-0.097	0.282	0.086	0.234441
6652	SORD	0.321	0.688	0.347	0.48	0.315	0.22	0.29	0.021	0.599	0.02	0.402	0.491	-0.064	0.351	0.148	-0.199	-0.187	0.29	0.1	-0.155	0.206	0.257	0.188	0.503	-0.053	-0.053	0.153	0.371	0.426	0.166	0.606	0.131	0.101	0.487	0.234324
25814	ATXN10	-0.233	0.475	0.724	0.343	0.319	0.257	0.12	-0.062	0.369	-0.119	0.441	0.485	-0.331	0.327	0.148	0.331	0.309	0.211	0.174	0.035	-0.528	0.606	0.42	0.404	0.713	0.713	0.011	0.341	0.39	0.128	0.473	0.095	-0.167	0.043	0.234265
6529	SLC6A1	0.453	0.469	0.143	0.499	0.276	0.265	0.35	0.158	0.533	0.043	0.426	0.441	-0.299	0.365	0.004	0.312	0.209	0.381	-0.06	-0.084	0.145	0.069	0.288	0.553	-0.066	-0.066	0.224	0.192	0.476	0.358	0.537	-0.175	0.349	0.188	0.234
127845	GOLT1A	0.253	0.587	-0.325	0.41	0.243	0.356	0.237	NA	0.329	0.347	0.257	0.606	0.088	0.306	0.162	-0.087	0.248	0.274	0.172	-0.382	-0.144	-0.237	0.464	0.147	0.63	0.63	0.302	0.227	0.328	0.351	0.557	0.156	-0.175	0.404	0.23397
22921	MSRB2	-0.057	0.661	0.832	0.012	0.219	0.27	0.11	0.238	0.371	0.435	0.267	0.075	0.101	0.2	0.392	0.122	0.017	0.254	0.335	0.301	-0.189	0.763	0.193	0.546	0.07	0.07	0.384	0.092	0.062	0.422	0.422	-0.211	0.348	-0.18	0.233735
3417	IDH1	0.195	0.636	0.36	0.589	0.358	0.276	0.038	0.096	0.54	-0.098	0.534	0.135	-0.03	0.334	0.024	0.036	0.1	0.455	-0.099	0.251	0.345	0.104	0.348	NA	0.08	0.08	0.305	0.08	0.514	-0.007	0.637	0.063	0.173	0.261	0.233727
216	ALDH1A1	0.352	0.744	0.37	0.288	0.295	0.263	0.078	-0.093	0.374	-0.186	0.352	0.435	-0.193	0.111	-0.212	-0.112	0.048	0.078	-0.224	0.143	0.46	0.485	0.22	0.619	0.562	0.562	NA	0.132	0.447	0.044	0.459	0.278	0.256	0.276	0.233667
28973	MRPS18B	0.313	0.499	0.583	0.266	0.23	0.282	0.052	0.179	0.53	0.064	0.341	0.241	-0.09	0.378	0.277	-0.206	-0.125	0.266	0.356	0.103	-0.414	0.672	0.428	-0.357	0.827	0.827	0.074	0.251	0.182	0.196	0.553	-0.021	-0.138	0.324	0.233618
51227	PIGP	0.503	0.663	-0.555	0.675	0.393	0.195	0.097	0.01	0.106	0.468	0.556	0.671	0.126	0.339	0.572	-0.035	0.099	0.39	0.55	-0.062	-0.291	-0.638	0.411	0.382	0.657	0.657	0.139	0.155	0.456	-0.008	-0.084	-0.215	0.381	0.178	0.233559
5236	PGM1	0.33	0.575	0.402	0.428	0.34	0.051	0.173	0.2	0.668	-0.111	0.458	0.439	-0.089	0.175	0.1	-0.201	0.013	0.376	0.108	-0.2	-0.582	0.584	0.49	0.476	0.521	0.521	0.243	0.06	0.456	0.111	0.705	-0.014	-0.005	0.14	0.233559
4128	MAOA	0.216	0.653	0.352	0.146	0.229	0.305	0.206	0.114	0.479	0.047	0.267	0.534	0.216	0.154	0.232	0.005	-0.01	0.107	0.192	-0.096	0.287	0.457	0.386	NA	0.309	0.309	0.354	0.046	0.366	-0.02	0.539	-0.013	0.149	0.19	0.233545
7498	XDH	0.276	0.612	0.303	0.414	0.218	0.194	0.245	-0.041	0.622	-0.035	0.327	0.404	0.041	0.358	-0.179	-0.355	0.364	0.054	-0.206	-0.064	0.131	0.382	0.34	0.58	0.301	0.301	0.464	-0.04	0.381	0.281	0.664	0.299	0.251	0.05	0.233441
7001	PRDX2	0.307	0.622	0.603	0.56	0.265	0.305	0.143	0.19	0.441	0.337	0.53	0.247	-0.135	0.065	0.156	0.25	-0.023	0.366	0.219	0.049	0.587	0.56	0.185	-0.162	0.241	0.241	0.089	-0.247	0.427	0.02	0.35	0.124	0.165	-0.143	0.233353
64850	ETNPPL	0.41	0.629	0.268	0.342	0.252	0.146	0.219	0.071	0.524	0.114	0.255	0.497	0.135	0.289	0.087	0.043	0.339	0.184	0.039	-0.274	-0.018	0.445	0.341	0.382	0.175	0.175	0.378	0.098	0.326	0.139	0.442	0.047	0.318	0.112	0.233206
56922	MCCC1	0.276	0.694	0.192	0.47	0.325	0.362	0.107	0.004	0.434	-0.058	0.436	0.492	0.078	0.261	-0.061	-0.045	0.224	0.194	-0.079	-0.035	-0.395	0.37	0.164	0.402	0.601	0.601	0.228	0.066	0.466	-0.052	0.534	-0.247	0.454	0.462	0.233088
11069	RAPGEF4	0.304	0.503	0.261	0.489	0.296	0.307	0.314	-0.029	0.361	0.286	0.356	0.246	-0.221	0.201	0.067	0.053	0.225	-0.151	0.049	0.23	0.252	0.206	0.102	0.606	0.44	0.44	0.323	0.226	0.35	0.149	0.502	-0.059	0.154	0.086	0.233059
2653	GCSH	NA	0.746	0.684	0.435	0.062	0.07	0.196	0.138	0.348	0.175	0.389	0.302	-0.059	0.234	0.428	0.009	NA	-0.088	0.43	NA	-0.468	0.573	0.224	NA	0.302	0.302	0.393	0.166	0.4	0.025	0.236	0.151	0.054	0.131	0.232933
291	SLC25A4	0.418	0.466	0.757	0.545	0.305	0.293	0.071	0.036	0.191	-0.076	0.45	0.579	0	0.285	0.013	-0.271	0.146	0.292	0.149	-0.221	-0.235	0.755	0.14	0.227	0.788	0.788	0.172	0.068	0.446	0.176	0.16	-0.249	0.205	0.049	0.232882
221143	EEF1AKMT1	0.361	0.547	0.301	0.077	0.256	0.067	0.108	NA	0.316	0.575	0.026	0.611	0.077	0.092	0.463	0.156	0.028	0.167	0.471	-0.32	0.249	0.137	0.378	0.277	0.391	0.391	0.383	-0.006	0.071	-0.04	0.498	0.215	0.193	0.168	0.232848
55286	C4orf19	0.269	0.515	0.59	0.225	0.133	0.189	0.235	-0.023	0.447	0.186	0.354	0.239	0.035	0.084	0.308	-0.066	0.405	0.083	0.27	0.283	-0.012	0.417	0.344	-0.159	0.434	0.434	0.382	-0.075	0.27	0.123	0.503	0.027	0.209	0.256	0.232765
283481	FGF14-AS2	0.368	0.579	NA	0.349	NA	-0.158	0.117	NA	NA	0.444	0.32	0.258	-0.195	NA	0.467	0.295	NA	0.385	0.473	-0.196	-0.221	NA	0.36	0.702	0.432	0.432	0.335	0.13	0.219	0.235	NA	0.015	0.027	-0.124	0.232615
7360	UGP2	0.353	0.645	0.342	0.244	0.358	0.192	0.209	0.07	0.581	0.091	0.228	0.288	-0.171	0.189	0.028	0.053	0.227	0.254	-0.106	0.219	0	0.534	0.19	0.326	0.272	0.272	0.35	0.034	0.322	0.134	0.687	0.027	0.373	0.092	0.232559
23443	SLC35A3	0.275	0.628	0.415	0.234	0.309	0.26	0.106	-0.054	0.135	-0.214	0.395	0.464	-0.111	0.198	0.026	0.147	0.311	0.311	-0.029	0.228	0.041	0.422	0.103	0.47	0.478	0.478	0.195	0.189	0.465	0.263	0.084	-0.028	0.259	0.454	0.232559
51253	MRPL37	0.271	0.606	0.768	-0.179	0.212	0.269	0.084	0.064	0.426	0.174	-0.183	0.503	-0.296	-0.019	0.43	-0.142	0.127	0.397	0.459	-0.056	0.532	0.751	0.245	0.095	0.772	0.772	0.225	-0.169	-0.177	0.183	0.463	0.125	-0.091	0.251	0.232118
64398	MPP5	0.475	0.524	0.237	0.581	0.376	0.211	0.182	-0.004	0.362	-0.048	0.486	0.53	-0.096	0.219	-0.018	-0.129	0.24	0.409	-0.104	0.027	-0.006	0.383	0.175	0.45	0.426	0.426	0.013	0.231	0.456	0.143	0.431	0.27	0.034	0	0.232118
133383	SETD9	0.299	0.679	0.725	0.396	0.45	0.259	0.083	NA	-0.018	0.419	0.416	0.396	-0.122	0.135	0.346	0.071	0.094	0.296	0.285	-0.182	0.313	0.444	0.083	0.444	0.51	0.51	0.003	0.062	0.43	-0.084	-0.228	-0.202	0.334	0.012	0.232061
55437	STRADB	NA	0.563	0.65	0.072	0.352	0.311	0.219	-0.132	0.233	0.177	0.243	0.31	0.064	0.184	0.362	-0.306	0.275	0.158	0.306	-0.386	0.414	0.629	0.36	NA	0.394	0.394	0.357	0.091	0.304	-0.069	0.612	-0.409	0.443	0.248	0.231969
11014	KDELR2	0.106	0.415	0.286	0.462	0.304	0.386	0.056	-0.02	0.621	0.238	0.428	0.365	-0.08	0.11	-0.214	0.311	0.215	0.084	-0.164	0.147	0.511	0.547	0.413	-0.332	0.683	0.683	0.027	-0.022	0.45	-0.02	0.684	0.14	-0.327	0.392	0.231912
6235	RPS29	0.144	0.439	0.792	0.498	0.163	0.228	-0.12	0.133	0.395	0.432	0.366	0.431	0.067	-0.264	0.06	0.247	0.196	0.307	0.06	0.453	0.107	0.538	0.005	0.372	0.27	0.27	NA	0.067	0.258	-0.149	0.563	-0.007	0.341	-0.009	0.231909
91689	SMDT1	0.542	0.6	0.037	0.18	0.287	0.161	0.297	-0.085	0.336	-0.012	0.191	0.418	0.336	-0.132	0.536	-0.157	0.114	NA	0.495	-0.11	-0.342	-0.032	0.409	0.26	0.733	0.733	0.355	0.358	0.135	0.334	0.372	-0.226	0.25	0.28	0.231909
64081	PBLD	0.167	0.681	0.232	0.406	0.178	0.146	0.18	0.167	0.668	0.05	0.307	0.241	-0.064	0.277	0.066	0.514	0.073	0.079	0.076	0.138	0.105	0.317	0.177	0.415	0.194	0.194	0.338	0.035	0.304	0.053	0.648	-0.047	0.309	0.26	0.231882
7178	TPT1	NA	0.465	0.724	0.448	0.215	-0.061	0.101	-0.014	0.309	0.373	0.445	0.516	-0.357	-0.22	0.293	-0.081	-0.139	0.01	0.342	0.422	0.025	0.698	0.449	0.149	0.247	0.247	NA	0.338	0.441	0.117	0.627	0.183	0.328	-0.22	0.231875
788	SLC25A20	0.23	0.489	0.604	0.288	0.232	0.125	0.315	-0.157	0.554	0.031	-0.161	0.496	-0.055	0.292	-0.024	0.319	0.243	0.209	-0.014	0.042	0.416	0.399	0.489	0.231	0.581	0.581	0.257	-0.138	-0.188	0.182	0.63	-0.073	0.299	0.158	0.231824
10179	RBM7	0.109	0.63	0.563	0.3	0.262	0.116	0.144	0.12	0.111	0.315	0.274	0.46	-0.014	-0.057	0.189	0.092	0.334	0.222	0.132	0.206	0.285	0.629	0.066	NA	0.601	0.601	0.149	0.096	0.323	-0.02	0.271	-0.156	0.417	-0.123	0.231727
6359	CCL15	NA	0.51	0.499	0.29	0.332	NA	0.157	NA	0.247	0.181	0.173	0.561	-0.272	0.283	0.143	-0.112	NA	0.093	0.062	NA	-0.334	NA	0.326	0.414	0.66	0.66	0.114	0.022	0.172	0.19	0.545	-0.018	0.356	0.234	0.231714
51699	VPS29	0.364	0.557	0.721	0.631	0.277	0.044	-0.014	0.052	0.33	0.021	0.368	0.245	0.111	0.054	0.179	0.072	0.351	0.313	0.288	0.058	0.311	0.76	0.24	0.009	0.572	0.572	-0.136	-0.196	0.326	0.017	0.391	-0.194	0.197	-0.014	0.231676
25974	MMACHC	0.444	0.562	NA	0.333	0.284	0.126	0.242	0.031	0.549	0.143	0.504	0.529	0.071	0.279	0.17	-0.055	0.157	0.195	0.134	-0.137	-0.335	NA	0.277	0.332	0.529	0.529	0.169	-0.053	0.508	0.191	0.576	0.014	0.012	0.103	0.231656
336	APOA2	0.03	0.667	0.103	0.159	0.19	0.167	0.019	NA	0.595	0.159	0.425	0.382	0.056	0.131	0.215	-0.109	0.133	0.267	0.155	0.25	0.395	0.034	0.186	0.495	0.135	0.135	NA	0.06	0.365	0.138	0.731	0.146	0.45	0.145	0.231531
5444	PON1	0.34	0.713	0.411	0.078	0.238	0.189	0.138	0.05	0.533	0.303	0.066	0.294	0.321	0.239	0.306	-0.079	0.258	-0.02	0.243	-0.581	0.164	0.522	0.402	0.523	0.284	0.284	0.277	0.133	0.232	0.128	0.586	-0.177	0.317	0.156	0.2315
10572	SIVA1	0.451	0.286	0.216	0.4	0.022	0.189	0.109	0.14	0.266	0.399	0.368	0.39	0.372	0.163	0.455	0.018	-0.133	0.315	0.415	-0.067	0.056	0.312	0.244	0.213	0.428	0.428	-0.16	0.336	0.346	0.471	0.129	-0.09	0.064	0.311	0.231235
8209	GATD3A	0.253	0.65	0.545	0.517	0.272	0.039	0.224	0.228	0.432	0.014	0.349	0.535	0.09	0.279	0.045	0.201	0.034	-0.168	0.157	-0.331	0.355	0.635	0.358	-0.013	0.494	0.494	NA	0.067	0.331	0.046	0.536	-0.095	-0.284	0.341	0.231212
57669	EPB41L5	0.245	0.574	0.384	0.091	0.387	0.359	0.169	0.129	0.417	-0.023	0.212	0.274	-0.095	0.382	0.156	0.191	0.216	0.28	0.06	0.086	0.374	0.687	0.124	0.092	-0.144	-0.144	-0.009	0.261	0.383	0.187	0.495	0.246	0.43	0.384	0.231176
4731	NDUFV3	0.118	0.413	0.105	0.388	0.298	0.22	0.142	0.276	0.459	0.417	0.371	0.593	0.151	0.109	0.224	-0.17	-0.121	0.074	0.303	-0.047	-0.163	0.319	0.083	0.06	0.618	0.618	0.278	0.071	0.482	0.187	0.559	0.114	0.083	0.227	0.231147
5176	SERPINF1	0.234	0.642	0.638	0.086	0.146	0.135	0.246	0.029	0.443	0.032	0.103	0.736	-0.072	-0.045	-0.063	0.242	0.24	0.309	-0.086	-0.061	0.121	0.472	0.248	0.233	0.679	0.679	0.171	0.18	0.159	0.142	0.598	-0.098	0.089	0.247	0.231
23576	DDAH1	0.338	0.614	0.519	0.101	0.107	0.212	0.167	0.094	0.503	0.098	0.337	0.287	0.087	0.208	-0.105	0.211	0.364	0.134	-0.059	-0.353	0.346	0.267	0.142	0.231	0.671	0.671	0.343	0.002	0.427	0.055	0.563	0.043	-0.11	0.338	0.230971
51669	SARAF	0.121	0.447	0.719	0.115	0.18	0.147	0.171	-0.039	0.427	-0.088	0.144	0.319	0.086	-0.129	0.073	0.245	-0.003	-0.211	0.026	0.174	0.363	0.702	0.437	0.044	0.568	0.568	0.424	0.235	0.308	0.098	0.63	0.032	0.374	0.145	0.230941
4257	MGST1	0.254	0.683	0.557	0.479	0.253	0.111	0.023	NA	0.417	-0.074	0.439	0.417	-0.203	0.375	0.181	0.228	0.132	0.261	0.073	0.274	-0.367	0.566	0.093	0.322	0.223	0.223	0.299	0	0.442	0.053	0.642	-0.289	0.1	0.434	0.230939
51255	RNF181	0.354	0.362	-0.284	0.202	0.438	0.235	0.081	0.24	0.501	0.546	0.142	0.485	-0.091	0.132	0.542	0.004	-0.029	0.417	0.518	0.415	-0.359	-0.401	0.259	NA	0.683	0.683	NA	0.033	0.064	0.317	0.666	-0.143	-0.034	0.411	0.230906
84649	DGAT2	0.267	0.527	0.453	-0.079	0.169	0.298	0.268	0.206	0.445	0.221	-0.006	0.516	-0.129	0.155	0.246	-0.086	0.183	0.378	0.246	0.034	0.055	0.154	0.241	0.444	0.42	0.42	0.318	0.215	0.091	0.122	0.499	0.072	0.251	0.235	0.230853
10695	CNPY3	0.167	0.576	0.197	0.567	0.169	0.049	0.237	-0.043	0.412	0.236	0.41	0.159	-0.067	0.142	0.166	0.213	0.097	0.32	0.202	-0.334	0.359	0.187	0.052	0.091	0.662	0.662	0.075	0.305	0.347	0.278	0.522	0.316	0.013	0.093	0.2305
64241	ABCG8	0.336	0.398	NA	0.388	0.174	0.143	0.245	0.065	0.597	0.037	0.319	0.551	0.024	0.324	0.012	-0.283	0.12	0.266	-0.006	0.055	-0.102	NA	0.164	0.483	0.391	0.391	NA	0.07	0.412	0.272	0.645	0.22	0.335	0.098	0.230452
4306	NR3C2	0.205	0.582	0.573	0.211	0.085	0.113	0.196	-0.139	0.1	0.026	0.209	0.182	-0.148	0.362	0.171	0.035	0.175	0.213	0.13	0.054	0.16	0.425	0.526	0.541	0.442	0.442	NA	0.282	0.265	0.236	-0.02	0.096	0.309	0.565	0.230424
9455	HOMER2	0.346	0.615	0.593	0.383	0.304	0.258	0.222	0.157	0.462	0.278	0.39	0.424	0.024	0.218	0.135	0.127	0.089	-0.03	0.133	-0.386	-0.181	0.602	0.151	0.343	0.043	0.043	0.403	0.32	0.416	0.178	0.469	-0.169	-0.03	0.5	0.230294
5434	POLR2E	0.065	0.479	0.639	0.19	0.132	0.141	0.08	0.146	0.586	0.153	0.16	0.583	-0.165	0.415	0.068	0.17	-0.222	0.089	0.271	0.031	-0.236	0.574	0.069	0.304	0.703	0.703	-0.009	-0.04	0.29	0.166	0.672	0.325	0.042	0.255	0.230265
2030	SLC29A1	0.188	0.495	0.631	0.401	0.052	0.3	0.062	NA	0.157	0.074	0.374	0.19	-0.017	0.14	0.05	-0.106	-0.019	0.262	0.017	0.08	0.486	NA	0.384	0.269	0.564	0.564	0.126	0.335	0.356	0.271	0.199	-0.083	0.164	0.394	0.23
3336	HSPE1	NA	0.508	0.637	0.444	0.28	0.045	0.016	0.065	0.351	0.029	0.489	0.366	-0.309	0.286	0.368	0.017	0.136	0.061	0.393	-0.144	0.113	0.568	0.099	-0.288	0.617	0.617	NA	0.082	0.464	0.087	0.331	0.044	0.309	0.275	0.229875
55450	CAMK2N1	NA	0.468	0.646	0.139	0.151	0.308	-0.093	0.261	0.625	0.156	0.334	0.284	0.054	0.139	0.171	0.393	0.089	0.026	0.112	0.433	-0.068	0.364	0.495	-0.052	0.153	0.153	0.207	0.19	0.33	0.076	0.646	-0.028	0.25	0.171	0.229788
51125	GOLGA7	0.245	0.496	0.677	0.329	0.224	0.284	0.203	0.147	0.251	0.12	0.023	0.438	-0.395	0.117	-0.032	0.004	0.073	0.176	0.006	0.061	0.494	0.545	0.57	0.037	0.533	0.533	0.338	-0.054	0.098	0.174	0.475	0.163	0.407	0.049	0.229676
55352	COPRS	0.292	0.538	0.821	0.457	0.317	-0.091	0.037	0.047	0.31	0.412	0.292	0.283	-0.25	0.219	0.514	0.179	-0.204	0.113	0.452	-0.181	0.054	0.699	-0.051	0.239	0.668	0.668	0.008	0.01	0.193	0.17	0.354	0.06	0.128	0.04	0.229324
7384	UQCRC1	0.307	0.534	0.628	0.282	0.287	0.19	0.108	0.102	0.403	-0.087	0.145	0.562	-0.032	0.196	0.134	-0.005	-0.115	0.325	0.155	0.119	-0.353	0.652	0.039	NA	0.663	0.663	0.212	-0.053	0.148	0.262	0.479	0.262	-0.034	0.389	0.229303
55217	TMLHE	0.467	0.612	0.688	-0.088	0.268	0.321	0.165	-0.182	0.025	0.413	0.116	0.535	-0.238	0.11	0.315	-0.032	0.298	0.336	0.261	0.107	0.348	0.788	0.022	NA	0.545	0.545	0.327	0.27	0.047	-0.098	0.199	-0.192	0.203	0.061	0.229152
6727	SRP14	NA	0.457	0.394	0.54	0.234	0.226	-0.001	0.001	0.259	0.029	0.372	0.425	0.107	0.019	0.178	0.07	0.155	0.145	0.257	0.289	-0.139	0.582	0.306	0.301	0.38	0.38	0.111	0.158	0.326	0.013	0.559	-0.063	0.135	0.357	0.229152
3664	IRF6	0.372	0.386	0.128	0.169	0.227	0.481	0.187	0.127	0.513	0.188	0.274	0.137	-0.077	0.325	0.12	-0.256	0.179	0.297	0.097	0.359	-0.127	0.16	0.158	0.355	0.522	0.522	0.217	0.188	0.275	0.28	0.556	0.156	-0.243	0.534	0.229
5525	PPP2R5A	0.082	0.56	0.611	0.17	0.279	0.406	0.162	0.28	0.311	0.1	0.309	0.468	0.045	0.329	0.089	-0.124	0.272	0.063	0.174	0.265	0.151	0.457	-0.158	0.105	0.412	0.412	-0.162	0.246	0.404	0.123	0.574	0.061	0.021	0.285	0.228882
498	ATP5F1A	0.329	0.551	0.53	0.539	0.344	0.27	0.074	0.132	0.487	-0.39	0.452	0.347	-0.085	0.151	-0.083	-0.172	0.226	0.436	-0.12	0.039	0.241	0.568	0.257	0.05	0.606	0.606	0.117	0.03	0.443	-0.191	0.648	0.004	0.272	0.071	0.228794
11257	TP53TG1	0.384	0.619	0.085	0.281	0.328	0.003	0.181	NA	0.618	0.623	-0.022	0.448	-0.089	-0.01	0.45	-0.105	0.244	0.167	0.407	0.243	0.263	-0.055	0.141	0.42	0.264	0.264	0.192	-0.037	-0.09	0.039	0.646	0.077	0.39	0.181	0.228788
59343	SENP2	0.228	0.451	0.068	0.348	0.285	0.377	0.112	NA	0.16	0.245	0.364	0.018	0.033	0.19	0.008	0.003	0.208	0.306	-0.07	0.067	0.477	0.435	0.233	0.196	0.514	0.514	0.115	0.262	0.608	0.05	0.256	0.05	0.39	0.046	0.228697
65018	PINK1	0.336	0.535	0.492	0.261	0.148	0.089	0.174	-0.034	0.623	0.007	0.207	0.659	-0.166	0.314	-0.054	0.19	0.156	0.148	0.058	-0.247	-0.053	0.162	0.378	0.229	0.557	0.557	0.391	-0.101	0.28	0.095	0.697	0.074	0.515	0.096	0.228618
26035	GLCE	0.023	0.503	0.499	0.124	-0.017	0.347	0.058	0.147	0.299	0.135	0.349	0.366	0.11	0.048	-0.159	0.358	0.336	0.092	-0.206	0.156	0.314	0.594	0.306	0.106	0.5	0.5	0.222	0.161	0.299	0.2	0.292	0.009	0.578	0.12	0.2285
51360	MBTPS2	0.478	0.343	0.532	0.505	0.142	0.388	0.041	0.032	0.289	0.306	0.198	0.078	0.056	0.207	0.165	-0.26	0.073	0.291	0.075	-0.215	0.553	0.304	-0.046	NA	0.523	0.523	0.285	0.107	0.276	0.207	0.332	0.263	0.252	0.234	0.228394
27430	MAT2B	0.217	0.647	0.758	0.514	0.351	0.098	0.16	-0.072	0.198	-0.01	0.359	0.369	-0.07	-0.055	-0.004	-0.294	0.099	0.168	-0.002	-0.051	0.454	0.721	0.089	0.394	0.443	0.443	0.006	0.22	0.416	-0.007	0.476	0.2	0.3	0.23	0.228382
5194	PEX13	0.218	0.561	0.41	0.442	0.301	0.332	0.088	-0.024	0.452	0.187	0.305	0.213	-0.072	0.311	0.266	0.157	0.284	0.022	0.228	0.232	-0.003	0.428	0.043	-0.005	0.345	0.345	0.364	0.16	0.407	0.032	0.544	-0.078	-0.109	0.377	0.228324
1537	CYC1	0.029	0.476	0.334	0.38	0.163	0.252	-0.01	0.063	0.55	0.046	0.375	0.301	-0.037	0.195	0.449	-0.154	0.091	0.253	0.389	0.123	-0.123	0.359	0.548	0.138	0.638	0.638	-0.078	-0.148	0.405	0.154	0.637	-0.143	0.156	0.306	0.228088
1073	CFL2	0.353	0.652	0.623	0.177	0.327	0.053	0.146	-0.049	0.389	0.21	0.131	0.518	0.162	0.219	0.229	0.111	0.102	0.181	0.176	-0.094	0.088	0.57	0.256	0.094	0.316	0.316	0.129	0.177	0.155	0.107	0.547	-0.195	0.423	0.153	0.228
5627	PROS1	0.158	0.7	0.306	0.055	0.337	0.182	0.192	0.036	0.549	0.08	0.154	0.35	0.08	0.059	0.022	0.381	0.099	0.058	-0.061	0.03	0.332	0.496	0.535	NA	0.185	0.185	0.241	0.214	0.35	-0.01	0.666	0.356	0.005	0.194	0.227758
8309	ACOX2	0.48	0.703	0.287	0.302	0.217	0.099	0.261	0.186	0.525	0.154	0.359	0.505	-0.026	0.212	0.245	0.227	0.01	0.405	0.227	0.027	-0.466	0.125	0.384	NA	-0.058	-0.058	NA	0.207	0.428	0.259	0.542	-0.093	0.31	0.303	0.22775
51133	KCTD3	0.222	0.597	0.308	0.451	0.346	0.507	0.11	0.154	0.513	-0.078	0.416	0.191	-0.227	0.244	0.022	0.2	0.297	-0.135	-0.063	0.072	0.473	0.39	0.256	0.406	0.1	0.1	0.196	0.299	0.467	0.141	0.64	-0.05	-0.156	0.333	0.227706
5318	PKP2	0.217	0.502	0.349	0.562	0.267	0.37	0.163	-0.039	0.404	0.167	0.403	0.289	-0.017	0.182	0.075	-0.1	0.026	0.169	0.015	0.216	-0.342	0.489	0.133	0.07	0.628	0.628	0.444	0.135	0.414	0.02	0.515	0.337	-0.195	0.246	0.227706
83938	LRMDA	0.181	0.671	0.359	0.326	0.325	0.263	0.213	0.165	0.35	0.379	0.444	0.427	-0.011	0.208	0.317	0.036	0.087	0.378	0.38	-0.138	-0.275	0.213	-0.081	0.694	0.218	0.218	0.126	0.153	0.367	0.099	0.313	-0.056	0.408	-0.015	0.227706
119504	ANAPC16	0.179	0.587	0.688	-0.052	0.155	0.294	0.114	-0.059	0.533	0.23	0.2	0.729	0.043	0.078	0.304	0.066	0.159	-0.059	0.342	-0.269	-0.091	0.791	0.555	0.234	0.311	0.311	0.175	0.012	0.237	0.113	0.557	-0.275	0.311	0.235	0.227588
5836	PYGL	0.291	0.678	0.349	0.395	0.343	0.137	0.156	0.019	0.376	0.039	0.27	0.575	-0.228	0.194	-0.138	0.308	0.08	0.417	-0.168	-0.113	-0.347	0.525	0.219	0.444	0.68	0.68	0.292	0.041	0.365	0.209	0.659	-0.009	-0.013	0.012	0.227559
9076	CLDN1	0.186	0.563	0.522	0.294	0.22	0.37	0.139	0.29	0.431	0.059	0.421	0.203	0.18	-0.069	-0.031	-0.078	0.219	0.034	-0.127	0.141	0.217	0.427	0.291	0.501	0.359	0.359	0.254	0.064	0.398	-0.015	0.634	0.029	-0.064	0.315	0.227529
79774	GRTP1	0.346	0.626	0.378	0.31	0.256	0.306	0.187	-0.121	0.243	0.325	0.204	0.064	-0.006	0.384	0.163	0.199	0.06	0.219	0.218	0.095	0.356	0.316	0.39	0.073	0.41	0.41	0.302	0.244	0.117	0.477	0.07	-0.317	0.271	0.161	0.227529
217	ALDH2	-0.118	0.736	0.617	0.267	0.338	0.192	0.196	0.197	0.587	0.057	0.224	0.466	-0.125	0.189	0.021	0.279	0.001	0.049	-0.014	0.202	-0.247	0.419	0.269	0.556	0.166	0.166	0.286	0.277	0.377	0.14	0.592	0.092	-0.08	0.357	0.227382
50865	HEBP1	0.253	0.574	0.664	0.105	0.18	0.236	0.262	-0.035	0.488	0.097	0.112	0.213	-0.108	0.028	0.169	0.213	0.238	0.008	0.272	0.257	-0.1	0.713	0.548	0.21	0.391	0.391	NA	0.065	0.262	0.227	0.446	0.319	-0.207	0.012	0.227364
11160	ERLIN2	0.248	0.63	0.376	0.077	0.139	0.292	0.259	0.065	0.25	0.078	-0.007	0.193	-0.001	0.184	-0.046	0.322	0.143	0.339	-0.083	-0.233	0.469	0.673	0.31	0.581	0.45	0.45	0.348	0.186	0.242	0.273	0.358	0.137	0.17	-0.143	0.227324
7915	ALDH5A1	0.455	0.694	-0.283	0.211	0.42	0.277	0.313	0.007	0.54	0.061	0.31	0.457	-0.253	0.308	-0.054	0.068	0.145	0.288	-0.086	-0.048	0.254	-0.283	0.269	0.605	0.274	0.274	0.306	0.359	0.485	0.251	0.704	0.042	0.157	0.2	0.227265
6612	SUMO3	0.2	0.504	0.652	0.169	0.333	-0.004	-0.066	0.144	0.301	0.416	0.34	0.37	0.154	-0.009	0.182	0.258	-0.098	0.272	0.215	0.149	0.047	0.42	0.468	-0.152	0.543	0.543	0.122	0.165	0.309	-0.02	0.622	-0.17	0.517	-0.174	0.227118
6799	SULT1A2	NA	0.721	0.558	0.332	NA	0.074	0.356	0.032	NA	0.276	0.186	0.424	0.106	0.128	0.299	0.528	0.197	-0.071	0.297	-0.39	-0.214	0.218	0.077	0.567	0.181	0.181	0.463	0.028	0.226	0.243	NA	0.303	0.143	0.344	0.2271
5510	PPP1R7	0.165	0.537	0.732	0.149	0.285	0.29	0.082	0.103	0.37	0.107	0.295	0.6	-0.045	0.093	0.24	0.146	0.222	-0.04	0.214	-0.274	-0.423	0.684	0.377	-0.221	0.743	0.743	0.398	0.025	0.3	0.113	0.52	0.111	-0.159	0.239	0.227088
51124	IER3IP1	NA	0.449	0.705	0.169	0.302	0.143	-0.08	0.012	0.279	0.275	0.528	0.016	-0.054	0.122	0.26	-0.149	0.219	0.409	0.236	0.18	0.164	0.757	0.176	-0.117	0.559	0.559	-0.061	0.154	0.571	-0.139	0.584	-0.125	0.417	-0.034	0.226848
2593	GAMT	0.123	0.651	-0.208	0.186	0.117	0.121	0.191	0.076	0.638	0.301	0.331	0.634	0.005	0.347	0.364	0.012	-0.055	0.248	0.341	-0.516	0.082	0.449	0.242	0.443	0.146	0.146	0.3	0.162	0.394	0.169	0.646	-0.112	0.378	0.352	0.226588
10924	SMPDL3A	0.258	0.62	0.597	0.489	0.158	0.245	0.115	0.051	0.35	0.116	0.445	0.407	-0.062	0.321	0.251	-0.091	0.304	0.031	0.215	0.023	0.032	0.646	-0.151	0.147	0.254	0.254	0.107	0.309	0.443	0.055	0.397	0.071	0.342	-0.061	0.226118
56255	TMX4	0.421	0.466	0.569	0.172	0.283	0.242	0.067	0.144	0.255	0.035	0.325	0.477	0.085	0.102	-0.01	-0.187	0.226	0.294	0.033	-0.155	0.006	0.586	0.005	-0.199	0.604	0.604	-0.036	0.302	0.357	0.249	0.558	0.356	0.327	0.124	0.226088
9646	CTR9	0.24	0.456	0.239	0.373	0.365	0.406	0.115	0.172	-0.005	-0.167	0.506	0.407	0.076	0.277	-0.252	0.092	0.297	0.297	-0.249	-0.006	0.411	0.605	0.342	-0.257	0.474	0.474	0.161	0.269	0.574	0.233	0.219	0.001	0.22	0.313	0.225824
132	ADK	0.19	0.612	0.46	0.417	0.242	0.267	0.317	0.055	0.527	0.212	0.092	0.454	0.159	0.145	0.254	-0.073	0.103	0.149	0.2	-0.243	-0.025	0.72	0.387	0.054	0.161	0.161	0.153	0.083	0.208	0.038	0.573	0.197	0.117	0.312	0.225824
8529	CYP4F2	0.208	0.673	0.397	0.229	0.238	0.182	0.28	0.197	0.615	0.067	0.208	0.492	-0.097	0.222	0.034	-0.177	0.125	0.197	-0.033	-0.064	0.48	0.025	0.225	0.463	0.352	0.352	0.347	0.208	0.346	0.302	0.552	-0.118	0.056	0.089	0.225647
10140	TOB1	0.323	0.569	0.602	0.139	0.15	0.193	0.188	0.038	0.525	0.044	0.224	0.343	0.015	0.213	0.088	-0.085	0.395	0.331	0.093	-0.153	-0.386	0.692	0.177	0.188	0.371	0.371	-0.054	0.176	0.241	0.256	0.527	0.028	0.414	0.43	0.225471
51022	GLRX2	0.35	0.491	0.667	0.339	0.347	0.282	0.119	0.147	0.107	0.328	0.269	0.339	0.095	0.376	0.07	0.077	0.004	0.151	0.027	0.093	-0.517	0.54	0.301	-0.095	0.696	0.696	0.113	0.135	0.318	0.04	0.417	0.316	-0.035	0.06	0.225382
51068	NMD3	0.083	0.563	0.447	0.357	0.321	0.336	0.034	-0.167	0.343	-0.086	0.43	0.322	0.108	0.073	0.194	0.104	0.148	-0.163	0.175	-0.052	0.143	0.645	0.171	NA	0.488	0.488	0.132	0.24	0.476	-0.057	0.502	0.035	0.244	0.358	0.225303
2787	GNG5	0.135	0.379	0.708	0.522	0.175	0.157	0.059	0.014	0.213	0.33	0.422	0.246	-0.032	0.08	0.074	-0.127	0.275	0.337	0.091	-0.074	0.206	0.624	0.431	-0.086	0.645	0.645	0.144	-0.202	0.296	0.064	0.589	-0.039	0.175	0.182	0.225235
154791	FMC1	0.191	0.69	0.576	-0.097	0.29	NA	0.201	0.225	0.139	0.421	-0.154	0.101	-0.225	0.352	0.538	-0.255	NA	0.331	0.529	-0.067	-0.194	0.584	0.321	0.434	0.388	0.388	0.21	0.344	-0.155	0.216	-0.09	0.142	0.381	0.451	0.225187
5005	ORM2	NA	0.644	0.246	0.245	0.194	0.186	NA	0.094	0.4	0.27	0.359	NA	-0.188	0.098	NA	NA	0.27	0.183	NA	NA	0.355	-0.1	NA	0.099	NA	NA	NA	NA	0.411	NA	0.446	NA	0.066	NA	0.225158
1738	DLD	0.306	0.629	0.439	0.494	0.395	0.293	0.026	-0.031	0.265	-0.08	0.496	0.465	0.017	0.183	-0.035	-0.333	0.346	-0.056	-0.115	-0.302	0.198	0.816	0.269	0.091	0.755	0.755	-0.079	-0.022	0.46	-0.023	0.585	0.354	-0.048	0.142	0.225147
10954	PDIA5	0.095	0.6	0.086	0.471	0.181	0.17	0.097	0.181	0.571	0.018	0.411	0.484	-0.036	0.262	0.116	0.355	0.177	0.035	0.182	0.219	-0.147	0.285	0.22	0.139	0.42	0.42	0.234	0.144	0.383	0.186	0.588	-0.174	0.008	0.265	0.224882
8508	NIPSNAP1	0.167	0.642	0.614	0.227	0.247	0.256	0.057	0.233	0.625	-0.017	0.299	0.484	0.167	0.227	0.059	-0.01	-0.021	0.084	0.091	0.116	0.074	0.518	0.21	0.412	0.254	0.254	0.096	-0.113	0.316	0.017	0.664	-0.041	0.202	0.231	0.224735
1635	DCTD	0.145	0.538	0.58	0.288	0.183	0.137	0.03	-0.031	0.43	0.128	0.257	0.491	0.039	-0.02	0.266	0.261	0.219	0.243	0.272	-0.264	-0.264	0.453	0.533	-0.077	0.579	0.579	0.156	0.062	0.162	0.054	0.602	-0.07	0.642	0.037	0.224706
328	APEX1	-0.004	0.557	0.639	0.584	0.163	0.241	-0.194	0.02	0.245	-0.032	0.451	0.334	0.249	0.053	0.231	0.417	-0.051	0.266	0.224	-0.084	0.126	0.604	0.33	0.144	0.541	0.541	-0.188	-0.101	0.424	0.02	0.52	-0.13	0.167	0.332	0.224676
55347	ABHD10	0.197	0.648	0.394	-0.072	0.207	0.232	0.029	0.056	0.272	0.222	0.126	0.475	-0.067	0.233	0.187	-0.089	0.129	NA	0.179	0.228	-0.006	0.145	0.115	0.579	0.655	0.655	-0.042	0.14	0.146	0.1	0.396	0.113	0.327	0.505	0.224667
2110	ETFDH	0.229	0.644	0.195	0.372	0.27	0.154	0.227	-0.094	0.554	-0.033	0.297	0.38	0.118	0.236	0.061	-0.102	0.246	0.061	0.013	0.223	-0.381	0.493	0.297	0.394	0.379	0.379	0.225	0.147	0.365	0.233	0.58	-0.288	0.535	0.226	0.224559
64801	ARV1	0.186	0.555	0.414	0.585	0.368	0.445	0.117	0.323	0.305	0.084	0.532	0.23	0.186	0.326	0.362	-0.107	0.318	0.498	0.354	-0.201	-0.407	0.318	0.05	-0.146	0.26	0.26	0.048	0.127	0.535	0.14	0.363	-0.117	0.12	0.203	0.224529
25915	NDUFAF3	0.341	NA	0.821	-0.187	0.073	0.124	0.009	-0.167	0.357	0.318	0.053	0.369	0.07	-0.03	0.556	0.327	-0.23	0.162	0.545	-0.082	0.232	NA	0.474	0.135	0.509	0.509	0.069	0.158	-0.035	0.311	0.558	0.056	NA	0.555	0.224516
4774	NFIA	0.271	0.477	0.393	0.229	0.113	0.22	0.262	0.116	0.515	-0.023	0.432	0.488	0.011	0.212	-0.075	0.015	0.037	0.17	-0.076	0.019	0.476	0.597	0.092	0.393	0.204	0.204	0.239	0.195	0.465	0.198	0.655	-0.099	-0.184	0.392	0.2245
8813	DPM1	0.235	0.504	0.589	0.588	0.336	0.264	0.056	0.019	0.078	0.04	0.491	0.326	-0.229	0.093	0.195	-0.173	0.224	0.292	0.174	0.215	-0.238	0.703	0.277	0.125	0.646	0.646	0.074	0.261	0.494	-0.083	0.009	0.143	0.368	-0.11	0.224471
2197	FAU	0.172	0.402	0.184	0.291	-0.019	0.202	0.003	NA	0.404	0.406	0.265	0.401	-0.097	0.018	0.463	0.007	-0.01	-0.014	0.434	0.327	-0.074	0.441	0.43	NA	0.227	0.227	0.214	0.202	0.339	0.215	0.678	-0.04	0.143	0.342	0.224469
4255	MGMT	0.291	0.621	0.269	-0.076	0.245	0.191	0.281	0.291	0.506	0.303	-0.038	0.307	0.172	0.145	0.446	0.145	-0.054	0.242	0.411	-0.346	0.148	0.357	0.236	0.558	0.266	0.266	0.34	0.233	0.02	0.182	0.397	0.011	-0.129	0.393	0.224412
51562	MBIP	0.001	0.494	0.529	0.412	0.104	0.111	0.229	0.023	-0.107	0.371	0.427	0.252	-0.082	0.161	0.185	0.368	0.262	0.181	0.149	0.027	-0.251	0.631	0.281	0.148	0.253	0.253	0.431	0.184	0.438	0.071	0.127	0.26	0.372	0.335	0.224412
65003	MRPL11	0.24	0.509	0.386	0.474	0.199	0.179	-0.089	0.081	0.326	0.416	0.486	0.392	0.216	0.126	0.562	-0.294	-0.206	0.421	0.545	-0.162	0.066	0.298	0.482	0.025	0.629	0.629	-0.174	0.05	0.341	0.2	-0.017	0.026	0.126	0.141	0.224382
84987	COX14	0.392	0.377	0.141	0.417	0.216	-0.026	0.027	-0.017	0.519	0.287	0.059	0.36	0.016	0.182	0.543	-0.043	0.107	0.058	0.523	0.192	-0.005	0.301	0.368	0.087	0.572	0.572	NA	-0.132	0.125	0.055	0.72	0.154	0.03	0.221	0.224182
5283	PIGH	0.324	0.558	0.73	0.385	0.228	0.359	0.131	0.091	-0.138	0.397	0.499	0.577	-0.207	0.177	0.41	-0.177	0.095	0.485	0.376	-0.396	-0.43	0.621	0.111	-0.268	0.688	0.688	0.097	0.175	0.538	0.216	-0.37	-0.094	0.286	0.46	0.224176
1317	SLC31A1	0.323	0.633	0.498	0.306	0.264	0.279	0.201	0.123	0.516	-0.007	0.302	0.235	-0.069	0.423	-0.032	0.207	0.198	0.298	-0.096	0.131	-0.163	-0.001	0.296	NA	0.449	0.449	0.318	0.002	0.342	0.221	0.631	-0.005	0.074	0.051	0.224152
6414	SELENOP	0.404	0.644	0.592	0.411	0.13	0.166	0.112	0.005	0.53	0.154	0.436	0.128	-0.16	0.089	0.132	0.147	0.226	0.171	0.078	-0.218	0.068	0.696	0.228	0.455	0.106	0.106	0.333	0.15	0.472	-0.172	0.691	0.114	0.04	0.151	0.223971
2739	GLO1	0.187	0.557	0.472	0.487	0.26	0.257	-0.163	0.027	0.59	0.174	0.481	0.259	-0.151	0.044	0.071	-0.057	0.021	0.204	0.15	-0.48	-0.465	0.482	0.574	0.309	0.505	0.505	-0.132	0.274	0.472	-0.014	0.648	0.218	0.524	0.316	0.223706
9419	CRIPT	0.47	0.391	0.696	0.558	0.23	0.322	-0.161	-0.009	0.212	0.358	0.478	0.109	-0.027	0.076	0.149	0.078	0.331	0.261	0.164	0.376	-0.314	0.686	0.088	0.23	0.298	0.298	0.252	-0.037	0.542	0.115	0.303	-0.331	0.212	0.199	0.223618
112483	SAT2	0.151	0.523	0.251	0.054	0.135	0.129	0.289	0.077	0.604	0.121	0.127	0.577	0.054	0.303	0.395	-0.125	0.09	-0.038	0.366	0.181	0.337	-0.227	0.471	0.447	0.345	0.345	0.209	0.165	0.206	0.205	0.564	-0.073	0.086	0.255	0.2235
975	CD81	0.009	0.553	0.703	0.079	0.102	0.019	0.201	-0.098	0.276	-0.134	0.135	0.604	0.262	-0.128	-0.171	0.405	-0.109	0.181	-0.158	0.05	-0.037	0.748	0.51	0.322	0.48	0.48	NA	0.143	0.124	0.254	0.523	0.362	0.39	0.295	0.223485
25994	HIGD1A	0.283	0.475	0.71	0.518	0.23	0.316	0.239	0.103	0.022	0.202	0.374	0.472	-0.083	0.226	-0.003	-0.066	0.31	0.128	-0.018	0.192	-0.356	0.783	0.259	-0.02	0.36	0.36	0.288	-0.027	0.438	0.13	0.255	-0.111	0.331	0.278	0.223471
7855	FZD5	0.041	0.617	0.619	0.179	0.123	0.402	0.159	0.174	0.377	0.151	0.305	0.264	0.034	0.242	0.067	-0.187	0.389	0.293	0.054	-0.013	-0.212	0.567	0.425	-0.03	0.368	0.368	0.129	0.139	0.203	0.147	0.546	0.064	0.242	0.349	0.223382
55907	CMAS	0.265	0.57	0.66	0.503	0.116	0.277	0.143	0.179	0.337	0.076	0.444	0.307	-0.056	-0.044	0.14	0.201	0.306	0.243	0.152	-0.016	-0.204	0.69	-0.013	0.07	0.319	0.319	0.111	0.077	0.425	0.312	0.425	-0.15	0.17	0.235	0.223206
9604	RNF14	0.356	0.651	0.314	0.278	0.318	0.281	0.112	-0.094	0.258	0.205	0.347	0.582	0.076	0.143	0.008	0.041	0.275	0.211	-0.122	-0.368	0.509	0.176	0.445	0.229	0.578	0.578	-0.006	0.026	0.393	0.172	0.359	-0.04	0.262	0.032	0.223088
5694	PSMB6	0.242	0.525	0.794	0.085	0.213	0.113	0.078	0	0.568	0.16	-0.041	0.602	0.032	-0.103	0.455	-0.106	0.083	0.116	0.403	-0.103	0.605	0.772	0.307	-0.31	0.665	0.665	0.25	0.035	-0.104	0.177	0.493	-0.003	-0.151	0.059	0.222824
2021	ENDOG	NA	0.394	0.679	0.327	0.09	-0.033	0.164	0.158	0.406	0.286	0.19	0.332	0.163	0.249	0.359	-0.096	-0.019	0.197	0.379	-0.441	-0.118	0.72	0.379	-0.026	0.568	0.568	0.293	0.087	0.262	0.078	0.339	0.146	-0.019	0.292	0.222818
23204	ARL6IP1	0.249	0.624	0.514	0.336	0.38	0.255	0.238	0.01	0.508	0.006	0.298	0.195	-0.104	0.168	0.116	0.225	0.006	0.291	0.038	0.149	0.184	0.532	0.26	0.063	0.052	0.052	0.435	0.255	0.367	0.023	0.674	-0.235	0.066	0.345	0.222794
152503	SH3D19	0.269	0.663	0.579	0.337	0.341	0.261	0.166	0.066	-0.058	-0.055	0.449	0.31	-0.122	0.315	-0.091	0.103	0.143	0.149	-0.033	0.198	0.413	0.574	0.069	0.423	0.207	0.207	0.008	0.314	0.473	0.166	0.216	0.307	-0.016	0.223	0.222765
64756	ATPAF1	0.214	0.662	NA	-0.052	0.35	0.261	0.226	-0.117	0.559	0.018	0.163	0.114	0.084	0.041	0.111	-0.111	0.101	NA	0.117	0.08	0.311	NA	0.664	0.471	0.566	0.566	0.156	0.191	0.188	0.247	0.629	-0.416	0.325	0.183	0.222645
5184	PEPD	0.426	0.5	0.57	0.297	0.084	0.264	0.151	0.065	0.467	-0.038	0.336	0.557	0.11	0.169	-0.054	0.305	-0.023	-0.046	-0.095	-0.168	0.359	0.407	0.484	0.159	0.412	0.412	NA	-0.192	0.423	0.123	0.599	0.307	0.012	-0.036	0.222606
10166	SLC25A15	0.307	0.468	0.045	0.286	0.155	NA	0.352	0.035	0.361	0.149	0.137	0.545	0.177	0.404	0.17	0.253	0.385	0.132	0.104	-0.46	-0.497	0.185	0.309	NA	0.466	0.466	0.263	0.181	0.416	0.237	0.448	0.066	0.335	0.24	0.2225
341	APOC1	0.042	0.696	-0.111	0.165	0.096	0.178	0.215	NA	0.679	0.259	0.241	0.557	-0.266	0.242	0.462	0.366	0.161	0.218	0.453	-0.181	-0.06	-0.065	0.266	NA	0.163	0.163	NA	0.224	0.299	0.215	0.737	0.109	0.179	0.191	0.222355
23593	HEBP2	0.243	0.497	0.646	0.123	0.285	0.164	0.069	0.047	0.189	0.371	0.39	0.475	0.12	0.16	0.373	-0.129	0.153	-0.234	0.422	-0.033	0.422	0.449	0.252	0.101	0.185	0.185	0.274	0.092	0.325	0.328	0.531	0.066	0.033	-0.014	0.222353
55080	TAPBPL	0.276	0.523	0.163	0.28	0.107	0.156	0.092	0.037	0.23	0.23	0.193	0.465	-0.026	0.132	0.097	0.202	0.097	0.323	0.055	0.473	-0.314	0.333	-0.006	0.407	0.748	0.748	0.288	0.091	0.07	0.11	0.427	0.127	0.189	0.236	0.222324
1389	CREBL2	0.397	0.451	0.665	-0.017	0.234	0.077	0.152	-0.093	0.291	0.323	-0.094	0.474	-0.248	0.303	0.075	-0.051	0.098	0.224	0.039	0.242	-0.185	0.758	0.559	0.125	0.609	0.609	0.144	0.228	-0.096	0.084	0.574	-0.113	0.366	0.355	0.222324
7363	UGT2B4	0.196	0.69	0.454	0.407	0.299	0.177	0.019	0.07	0.5	-0.022	0.453	0.284	-0.223	0.263	0.096	0.051	0.166	-0.034	0.047	0.112	-0.053	0.633	0.384	0.102	0.411	0.411	0.218	0.062	0.438	0.055	0.675	-0.096	0.19	0.122	0.222265
1593	CYP27A1	0.09	0.682	0.48	0.121	0.187	0.182	0.261	0.091	0.649	0.022	0.175	0.414	-0.269	0.405	0.209	-0.255	-0.102	0.068	0.199	-0.253	0.061	0.385	0.258	0.586	0.333	0.333	0.246	0.223	0.228	0.128	0.658	-0.016	0.391	0.385	0.222206
2147	F2	0.317	NA	0.534	0.319	0.307	0.135	0.227	0.088	0.525	0.061	0.256	0.41	-0.284	0.364	0.037	-0.235	0.221	0.266	0.016	-0.331	0.003	0.342	0.314	0.406	0.384	0.384	0.412	0.425	0.351	0.283	0.498	-0.161	0.332	0.124	0.222121
9175	MAP3K13	0.382	0.443	-0.145	0.11	0.263	0.443	0.164	0.144	0.296	0.16	0.394	0.181	0.065	0.445	0.015	0.292	0.359	0.398	-0.057	0.361	0.02	0.16	-0.124	0.336	0.276	0.276	0.294	0.226	0.44	0.303	0.349	-0.042	0.103	0.216	0.221941
55325	UFSP2	0.175	0.537	0.355	0.263	0.19	0.059	0.048	-0.132	0.329	0.167	0.258	0.386	-0.079	0.123	0.233	-0.133	0.205	0.066	0.255	0.169	-0.044	0.653	0.365	NA	0.655	0.655	-0.196	0.192	0.184	0.235	0.443	0.324	0.355	0.026	0.221848
64327	LMBR1	0.398	0.639	0.673	0.421	0.289	0.239	-0.014	NA	0.216	0.149	0.4	0.332	0.001	0.088	-0.086	0.065	0.046	-0.209	-0.107	0.267	0.532	0.411	0.022	0.412	0.277	0.277	-0.028	0.022	0.468	-0.015	0.484	0.263	0.186	0.203	0.221848
10412	NSA2	NA	0.506	0.58	0.491	0.182	0.189	0.041	0.054	0.264	0.271	0.453	0.492	-0.411	0.063	0.46	0.078	0.272	0.096	0.479	0.287	-0.523	0.718	0.252	NA	0.285	0.285	-0.366	0.06	0.404	0.262	0.475	-0.082	0.331	0.144	0.221625
5479	PPIB	NA	0.434	0.464	0.175	0.217	0.334	-0.046	-0.047	0.207	0.202	0.522	0.479	-0.223	0.111	-0.131	0.56	0.113	0.402	-0.077	0.077	0.453	0.485	0.292	-0.404	0.464	0.464	0.017	0.151	0.436	0.143	0.458	0.312	0.064	0.199	0.221424
6500	SKP1	NA	0.625	0.536	0.057	0.359	0.297	0.138	-0.173	0.277	0.257	0.241	0.477	-0.034	0.05	0.184	0.077	0.299	-0.091	0.239	-0.211	-0.402	0.687	0.413	0.301	0.587	0.587	-0.053	-0.011	0.404	0.159	0.519	0.069	0.428	0.003	0.221061
259230	SGMS1	0.255	0.597	0.526	0.302	0.249	0.276	0.122	-0.188	0.2	0.314	0.079	0.397	-0.016	0.092	0.131	0.198	0.257	0.213	0.077	0.196	-0.289	0.284	0.108	0.174	0.543	0.543	0.044	0.3	0.171	0.078	0.491	0.12	0.442	0.23	0.221059
57834	CYP4F11	0.343	0.643	0.324	0.189	0.123	0.181	0.208	0.182	0.582	0.209	0.28	0.362	0.06	0.22	0.233	-0.023	0.085	0.228	0.248	-0.048	-0.239	0.034	0.105	0.304	0.271	0.271	0.251	0.103	0.348	0.267	0.681	-0.004	0.294	0.198	0.220971
200931	SLC51A	0.352	0.641	-0.064	0.417	0.114	0.215	0.279	NA	0.173	0.146	0.369	0.377	0.073	0.257	-0.105	-0.247	0.293	0.265	-0.118	0.289	-0.276	0.236	0.412	0.594	0.419	0.419	0.433	0.116	0.482	0.273	0.22	-0.005	0.011	0.232	0.22097
26123	TCTN3	0.107	0.425	0.416	0.508	0.238	0.313	0.121	-0.064	0.222	0.133	0.398	0.646	0.144	0.043	0.01	0.166	0.325	0.335	-0.009	-0.43	0.368	0.375	0.281	0.13	0.694	0.694	-0.241	0.02	0.407	-0.072	0.375	0.021	0.438	-0.036	0.220618
56942	CMC2	0.259	0.466	0.624	0.176	0.052	0.007	-0.019	0.022	0.499	0.434	0.026	0.028	0.205	0.05	0.495	-0.171	0.022	0.129	0.476	0.174	-0.158	0.462	0.321	0.469	0.459	0.459	0.108	0.036	0.097	-0.066	0.616	0.271	0.421	0.051	0.220588
3087	HHEX	0.118	0.65	0.705	-0.117	0.178	0.18	0.176	0.163	0.076	0.227	0.266	0.397	-0.09	0.281	-0.01	0.326	0.235	0.12	-0.003	0.269	0.511	0.614	0.183	0.283	0.494	0.494	-0.064	0.14	0.231	0.117	0.392	-0.204	-0.033	0.191	0.220471
51181	DCXR	0.469	0.642	0.488	0.1	0.263	0.128	0.289	0.204	0.569	0.126	0.103	0.652	-0.12	0.189	0.283	0.142	-0.08	0.218	0.202	-0.298	-0.345	0.487	0.178	0.552	0.128	0.128	0.228	0.25	0.208	0.249	0.521	-0.111	0.008	0.445	0.220441
6232	RPS27	0.204	0.38	0.712	0.417	0.158	0.217	-0.028	0.07	0.2	0.328	0.47	0.196	-0.021	-0.089	0.184	0.037	0.182	0.333	0.152	0.261	0.162	0.553	-0.174	NA	0.297	0.297	0.099	0.041	0.447	0.164	0.573	0.202	0.397	-0.148	0.220394
91860	CALML4	-0.04	0.642	0.507	0.228	0.264	0.106	-0.039	0.163	0.155	0.39	0.335	0.234	0.185	0.064	0.254	0.119	0.167	0.269	0.213	0.029	0.201	0.433	-0.162	0.523	0.596	0.596	0.276	0.169	0.298	0.144	0.008	-0.179	0.251	0.094	0.220382
718	C3	0.077	0.651	-0.166	0.596	0.171	0.23	0.208	0.084	0.467	-0.069	0.556	0.614	-0.003	0.132	-0.422	0.158	0.362	0.271	-0.397	0.041	0.049	-0.178	0.52	0.157	0.53	0.53	NA	0.253	0.533	0.263	0.592	0.121	0.16	0.179	0.220303
6218	RPS17	0.007	0.353	0.445	0.471	0.137	0.306	-0.107	0.045	0.252	0.235	0.408	0.436	-0.401	-0.01	0.458	0.109	-0.017	-0.063	0.437	0.156	0.091	0.32	0.372	NA	0.528	0.528	NA	0.133	0.344	-0.04	0.545	0.161	0.383	0.019	0.220031
5950	RBP4	0.186	0.707	0.104	0.251	0.207	0.171	0.301	NA	0.65	0.14	0.302	0.009	0	0.152	0.059	0.051	0.196	0.334	0.196	-0.049	0.391	0.041	0.365	0.556	0.072	0.072	NA	0.21	0.432	0.107	0.729	-0.147	0.036	0.209	0.22
285237	C3orf38	0.385	0.673	0.392	0.586	0.357	0.234	0.113	NA	-0.079	0.344	0.21	0.372	-0.014	-0.005	-0.068	0.144	0.303	0.122	-0.143	-0.028	0.312	0.344	0.127	-0.005	0.619	0.619	0.016	0.233	0.378	0.109	0.046	0.222	0.179	0.162	0.21997
2330	FMO5	0.366	0.599	0.365	0.515	0.275	0.301	0.136	0.17	0.588	0.166	0.484	0.219	-0.254	0.313	0.133	-0.247	0.143	0.024	0.04	-0.178	0.292	0.209	0.149	0.643	-0.09	-0.09	0.312	0.263	0.528	0.199	0.59	-0.213	0.237	0.289	0.219882
79814	AGMAT	-0.062	0.619	0.748	0.225	0.152	0.304	0.063	0.065	0.609	0.081	0.266	0.08	0.114	0.245	0.268	0.232	0.058	0.114	0.239	-0.284	0.46	0.624	0.184	0.152	0.539	0.539	0.167	-0.102	0.349	-0.029	0.53	-0.085	-0.088	0.1	0.219882
161291	TMEM30B	0.282	0.717	NA	0.015	0.118	0.335	0.256	0.346	0.263	0.2	0.019	0.525	-0.049	0.125	0.049	0.113	0.303	0.133	0.106	0.134	0.183	NA	0.161	0.608	0.488	0.488	0.383	0.013	0.222	0.136	-0.079	0.216	-0.077	0.303	0.219844
92292	GLYATL1	0.251	0.704	0.262	0.117	0.196	0.113	0.276	0.144	0.649	0.201	0.127	0.461	-0.121	0.347	0.167	-0.067	0.226	0.105	0.196	-0.057	-0.264	0.158	0.303	0.577	0.36	0.36	0.345	0.173	0.182	0.14	0.649	0.028	0.037	0.129	0.219824
6122	RPL3	NA	0.514	0.537	0.056	0.037	NA	-0.109	0.02	0.299	-0.081	0.439	0.5	-0.172	-0.067	0.27	0.564	-0.148	0.162	0.378	0.071	0.298	0.432	0.367	NA	0.506	0.506	-0.279	0.127	0.388	-0.031	0.589	0.138	0.355	0.148	0.219806
51529	ANAPC11	0.149	0.522	0.701	0.15	0.258	0.139	0.016	0.176	0.389	0.146	-0.018	0.142	0.283	0.046	0.518	-0.364	-0.063	0.251	0.497	0.133	0.147	0.775	0.118	0.011	0.576	0.576	NA	0.071	-0.135	0.218	0.418	0.084	0.13	0.189	0.219667
51184	GPN3	0.487	0.573	0.567	0.405	0.34	0.07	0.112	NA	0.282	0.469	0.14	0.383	-0.091	0.072	0.436	-0.074	0.296	0.31	0.436	0.053	-0.448	0.723	0.172	-0.251	0.686	0.686	-0.152	0.262	-0.115	0.081	0.255	0.019	0.019	0.045	0.219636
2958	GTF2A2	0.406	0.485	0.76	0.633	0.341	0.1	0.052	0.152	0.251	0.426	0.416	0.177	-0.151	0.03	0.11	-0.114	0.286	0.338	0.036	-0.102	0.375	0.468	-0.103	NA	0.299	0.299	-0.101	0.226	0.358	0.07	0.308	0.289	0.296	-0.17	0.219576
55526	DHTKD1	0.317	0.7	0.246	0.3	0.207	0.257	0.242	NA	0.618	-0.088	0.387	0.566	-0.258	0.459	-0.1	0.159	0.136	0.224	-0.132	-0.088	-0.364	0.261	0.469	0.636	-0.071	-0.071	0.284	0.284	0.535	0.209	0.729	-0.117	0.034	0.276	0.219576
10273	STUB1	NA	0.551	0.373	0.446	0.098	-0.088	0.004	0.068	0.406	0.119	0.35	0.348	-0.031	0.18	0.457	0.026	-0.169	0.383	0.445	-0.214	-0.017	0.244	0.491	0.056	0.598	0.598	NA	0.056	0.255	0.378	0.41	0.154	-0.218	0.266	0.219469
84313	VPS25	0.276	0.423	0.269	0.625	0.275	0.387	0.108	-0.074	0.281	0.319	0.425	0.5	-0.125	0.342	0.39	0.17	-0.01	0.472	0.341	-0.269	-0.134	0.115	0.451	-0.161	0.713	0.713	0.063	-0.152	0.387	0.062	0.568	-0.295	-0.124	0.128	0.219382
4907	NT5E	0.165	0.607	0.443	0.344	0.209	0.161	-0.09	0.01	0.345	0.284	0.364	0.352	0.121	0.146	0.394	0.37	0.162	0.112	0.393	0.242	-0.41	0.397	0.387	0.4	0.437	0.437	-0.162	0.212	0.321	0.066	0.342	-0.039	0.097	-0.161	0.219353
11282	MGAT4B	0.024	0.493	0.37	0.354	0.185	0.228	0.042	0.03	0.439	0.049	0.355	0.199	0.087	0.292	0.015	0.206	0.121	NA	0.066	0.186	NA	0.415	0.426	0.059	0.434	0.434	0.074	-0.14	0.352	0.14	0.431	0.086	0.353	0.214	0.219344
9488	PIGB	0.294	0.645	0.354	0.645	0.333	0.399	0.151	0.182	-0.138	0.158	0.429	0.343	-0.151	0.051	-0.053	0.346	0.255	0.309	-0.041	0.211	-0.372	0.203	0.057	0.463	0.333	0.333	0.075	0.289	0.555	0.151	0.084	0.09	0.465	0.009	0.219324
517	ATP5MC2	0.397	0.607	0.698	0.457	0.076	0.07	-0.066	-0.1	0.331	0.223	0.424	0.382	0.094	-0.211	0.425	-0.004	-0.198	0.059	0.448	-0.09	0.594	0.611	-0.105	NA	0.482	0.482	NA	0.089	0.388	0.042	0.633	-0.022	-0.121	-0.078	0.219281
1036	CDO1	0.341	0.67	0.345	0.349	0.222	0.159	0.242	0.118	0.476	0.124	0.373	0.216	0.095	0.225	0.169	0.299	0.032	0.215	0.082	0.285	-0.142	0.379	0.228	0.627	-0.42	-0.42	0.23	0.206	0.478	0.123	0.558	0.091	0.197	0.281	0.219206
122622	ADSS1	0.268	0.316	0.517	0.389	0.103	0.221	0.202	0.18	0.436	0.074	0.126	0.189	0.17	0.211	0.242	-0.408	0.204	0.273	0.349	0.012	-0.054	0.052	0.366	0.247	0.517	0.517	0.362	0.056	0.205	0.466	0.396	-0.097	0.119	0.227	0.219206
55848	PLGRKT	0.289	0.531	0.626	0.608	0.337	-0.034	0.077	0.05	0.076	0.289	0.38	0.008	-0.281	0.251	0.118	-0.201	0.243	0.422	0.071	-0.2	0.224	0.653	0.208	0.26	0.632	0.632	0.121	0.039	0.309	0.19	0.164	-0.059	0.376	0.042	0.219147
51121	RPL26L1	NA	0.434	0.61	0.641	0.341	-0.061	0.028	NA	0.11	0.356	0.457	0.157	0.013	0.03	0.441	0.37	0.033	0.219	0.417	0.11	-0.305	0.632	0.529	0.033	0.641	0.641	-0.09	-0.073	0.397	0.136	-0.111	0.05	0.117	-0.292	0.219094
51031	GLOD4	NA	0.677	0.437	0.018	0.257	0.096	0.133	0.128	0.321	0.108	-0.017	0.638	0.224	0.005	-0.083	0.306	0.003	-0.096	-0.04	-0.299	-0.129	0.361	0.347	0.309	0.635	0.635	0.224	0.241	0.152	0.149	0.543	0.281	0.253	0.412	0.219061
10826	FAXDC2	0.206	0.618	0.243	0.255	0.104	0.221	0.346	-0.023	0.512	0.184	0.265	0.263	0.195	0.196	0.204	0.01	0.176	-0.01	0.111	-0.161	0.234	0.07	0.2	0.564	0.335	0.335	NA	0.357	0.349	0.137	0.469	-0.067	0.073	0.252	0.218879
55850	USE1	0.269	0.403	0.273	0.432	0.066	0.281	0.097	0.074	0	0.301	0.41	0.543	0.006	0.045	0.483	0.256	0.077	0.192	0.47	-0.461	-0.365	0.503	0.443	NA	0.522	0.522	0.166	0.216	0.4	0.334	-0.019	-0.093	0.091	0.284	0.218818
5147	PDE6D	-0.012	0.602	0.586	0.571	0.389	0.14	0.029	-0.044	-0.04	0.235	0.479	0.346	-0.075	0.095	0.14	0.136	0.308	0.285	0.16	0.236	0.152	0.326	0.102	0.287	0.572	0.572	0.073	-0.147	0.514	0.001	0.029	0.122	0.504	-0.234	0.218794
92689	FAM114A1	0.11	0.333	0.335	0.541	0.225	0.213	0.074	0.048	0.418	0.132	0.286	0.156	0.026	0.251	0.032	0.331	0.303	0.171	0.017	0.323	0.138	0.425	0.255	0.009	0.369	0.369	0.095	0.032	0.347	0.221	0.442	0.011	0.17	0.23	0.218765
64146	PDF	NA	NA	NA	0.094	0.162	0.103	0.054	NA	0.534	NA	0.128	0.462	0.141	0.322	0.265	0.454	NA	NA	0.252	-0.493	NA	NA	0.536	-0.318	0.671	0.671	NA	0.098	0.111	0.091	0.484	-0.086	NA	0.29	0.218522
10073	SNUPN	0.336	0.603	0.386	0.375	0.237	0.214	0.033	-0.06	-0.136	0.132	0.401	0.145	0.088	0.071	0.3	-0.123	0.28	0.386	0.318	0.05	-0.073	0.695	0.239	0.214	0.469	0.469	0.007	0.232	0.432	0.247	-0.008	-0.062	0.371	0.159	0.218441
5245	PHB	0.291	0.502	0.156	0.193	0.219	0.346	0.049	-0.163	0.316	-0.024	0.27	0.471	0.156	0.064	0.239	0.03	-0.321	0.362	0.201	-0.241	0.436	0.422	0.435	0.153	0.679	0.679	0.091	-0.145	0.355	0.174	0.32	-0.041	0.427	0.324	0.218382
3597	IL13RA1	0.111	0.563	0.283	0.023	0.253	0.263	0.148	0.104	0.432	0.092	0.276	0.469	0.009	0.12	0.005	0.375	0.276	0.108	0.014	0.109	0.388	0.34	0.083	NA	0.411	0.411	0.155	0.158	0.368	0.085	0.625	0.035	-0.12	0.232	0.218303
55244	SLC47A1	0.23	0.689	0.511	0.152	0.273	0.139	0.069	0.186	0.511	0.137	0.183	0.359	-0.011	0.245	0.147	-0.066	-0.143	0.283	0.104	-0.104	0.316	0.221	0.317	0.581	0.187	0.187	0.172	0.229	0.255	0.254	0.491	-0.192	0.304	0.206	0.218294
84650	EBPL	0.135	0.602	0.737	0.419	0.22	0.133	0.096	0.086	0.58	0.177	0.487	0.494	-0.263	NA	0.409	0.072	-0.404	-0.011	0.337	-0.207	-0.348	0.585	0.626	NA	0.125	0.125	0.055	0.063	0.565	0.046	0.589	0.028	0.07	0.356	0.21825
4522	MTHFD1	0.223	0.676	0.293	0.29	0.297	0.117	0.176	0.154	0.634	-0.156	0.242	0.529	0.032	0.217	-0.002	0.234	0.002	0.216	-0.039	-0.018	-0.133	0.659	-0.042	0.658	0.1	0.1	0.292	0.301	0.405	0.131	0.672	-0.262	0.139	0.281	0.218176
10553	HTATIP2	0.214	0.572	0.631	0.345	0.308	0.266	0	-0.205	0.197	0.143	0.374	-0.003	0.062	0.243	0.216	0.062	0.051	0.248	0.153	-0.268	0.502	0.502	0.404	-0.09	0.626	0.626	0.059	-0.046	0.377	0.037	0.396	-0.008	0.342	0.082	0.218176
10393	ANAPC10	0.065	0.549	0.601	0.645	0.329	0.13	0.057	-0.23	-0.02	0.393	0.438	0.481	0.088	-0.071	0.266	0.283	0.277	0.328	0.24	-0.134	-0.539	0.527	0.185	NA	0.479	0.479	0.027	0.342	0.394	0.157	0.17	0.021	0.453	-0.211	0.218152
3420	IDH3B	0.104	0.624	-0.479	0.474	0.292	0.229	0.034	0.061	0.49	0.023	0.337	0.429	0.157	0.27	0.077	-0.04	-0.103	0.388	0.199	-0.245	-0.199	NA	0.518	0.26	0.666	0.666	0.079	0.06	0.317	0.128	0.612	-0.087	0.559	0.296	0.218061
134492	NUDCD2	0.462	0.504	0.765	0.405	0.429	0.104	0.046	0.12	0.115	0.245	0.625	0.143	-0.125	0.091	0.351	0.166	0.228	0.427	0.282	-0.047	-0.003	0.713	0.141	-0.054	0.393	0.393	-0.083	0.204	0.604	0.003	0.207	-0.307	0.164	-0.3	0.217971
51324	SPG21	0.384	0.284	0.717	0.531	0.39	0.304	-0.113	0.038	0.317	0.161	0.238	0.278	-0.073	0.103	0.122	0.238	0.157	0.309	0.219	-0.35	0.385	0.598	0.035	0.16	0.248	0.248	0.16	0.007	0.258	0.265	0.577	0.036	0.238	-0.06	0.217912
55281	TMEM140	0.189	0.576	0.061	0.053	0.27	0.142	0.144	-0.086	0.263	0.25	0.114	0.385	0.21	-0.005	-0.001	0.237	0.248	0.134	0.004	0.156	-0.12	0.316	0.248	0.296	0.55	0.55	0.252	0.137	0.253	0.008	0.554	0.416	0.417	0.185	0.217824
10276	NET1	0.399	0.545	-0.05	0.51	0.279	0.114	0.055	0.172	0.46	-0.182	0.425	0.025	0.126	0.175	0.079	0.233	0.127	0.175	0.072	0.164	0.398	0.249	0.179	0.26	0.315	0.315	0.241	0.258	0.422	0.226	0.519	-0.076	0.001	0.194	0.217765
5340	PLG	0.393	0.738	0.622	0.31	0.196	0.135	0.153	0.18	0.656	-0.029	0.333	0.367	-0.072	0.164	-0.01	-0.47	0.112	0.151	-0.089	0.128	0.092	0.365	0.245	0.572	-0.078	-0.078	0.212	0.221	0.439	0.198	0.686	0.213	0.141	0.207	0.217735
64216	TFB2M	0.228	0.587	0.643	0.542	0.312	0.422	0.112	0.126	0.128	0.072	0.427	0.38	-0.3	0.383	0.283	-0.036	0.029	0.09	0.31	0.029	0.183	0.799	-0.221	0.201	0.455	0.455	-0.117	0.117	0.518	-0.079	0.057	0.11	0.171	-0.016	0.217647
55177	RMDN3	0.418	0.544	0.521	0.578	0.275	0.354	0.267	-0.046	0.257	-0.116	0.386	0.436	-0.184	0.039	0.147	0.006	0.003	0.316	0.071	-0.332	-0.348	0.487	0.252	0.074	0.371	0.371	0.043	0.15	0.443	0.175	0.623	0.033	0.4	0.382	0.217529
1519	CTSO	0.377	0.556	0.456	0.191	0.321	0.176	0.202	-0.077	0.475	-0.062	0.299	0.306	0.162	0.175	-0.324	0.48	0.302	0.169	-0.33	-0.136	-0.059	0.537	0.121	0.541	0.536	0.536	0.241	0.259	0.363	0.162	0.451	-0.293	0.034	0.249	0.217529
2159	F10	0.23	0.682	-0.461	0.129	0.176	0.19	0.349	0.219	0.484	0.157	0.138	0.559	0.051	0.242	0.077	0.308	0.123	0.365	0.128	-0.253	0.123	0.181	0.59	0.38	0.218	0.218	0.245	0.15	0.125	0.336	0.5	-0.169	0.259	0.345	0.217471
388646	GBP7	0.284	0.677	0.114	0.121	0.134	0.138	NA	NA	0.314	0.062	0.125	NA	-0.233	0.233	NA	NA	0.205	0.219	NA	NA	0.22	0.383	NA	0.435	NA	NA	NA	NA	0.278	NA	0.275	NA	0.146	NA	0.217368
246184	CDC26	0.17	0.467	0.637	-0.133	0.315	-0.011	0.07	NA	0.073	0.359	0.002	0.477	0.129	-0.2	0.54	-0.138	0.215	0.297	0.509	0.426	-0.196	0.665	0.199	NA	0.685	0.685	-0.075	0.049	-0.174	0.274	0.185	-0.053	0.332	0.175	0.217344
114770	PGLYRP2	0.076	0.709	0.668	0.043	0.163	0.127	0.277	0.285	0.328	0.183	0.075	0.626	-0.016	-0.046	0.135	-0.085	0.105	0.176	0.095	-0.347	-0.083	0.55	0.222	0.635	0.649	0.649	0.29	0.111	0.147	0.219	0.223	-0.162	0.165	0.196	0.217294
5412	UBL3	0.316	0.476	0.326	0.45	0.23	0.234	0.022	-0.043	0.385	0.009	0.324	0.55	-0.102	0.145	0.074	-0.188	0.074	-0.125	0.06	-0.218	0.489	0.085	0.228	0.533	0.399	0.399	0.354	-0.054	0.374	0.001	0.586	0.235	0.221	0.538	0.217265
6836	SURF4	-0.049	0.516	0.719	0.293	0.226	0.301	0.039	-0.099	0.443	0.075	0.277	0.406	-0.108	0.212	-0.123	0.327	0.182	0.137	-0.027	0.047	0.346	0.664	0.578	-0.284	0.714	0.714	0.189	-0.069	0.283	-0.026	0.66	0.024	-0.257	0.056	0.217235
11051	NUDT21	0.2	0.498	0.764	0.4	0.185	0.093	-0.019	-0.092	0.239	0.231	0.25	0.386	-0.139	0.012	0.076	0.196	-0.021	0.055	0.018	0.182	0.453	0.718	0.188	0.081	0.65	0.65	0.034	0.211	0.253	0.012	0.427	0.126	-0.096	0.162	0.217147
4913	NTHL1	0.423	0.508	0.622	0.155	0.101	-0.268	0.154	0.095	0.129	0.26	0.047	0.429	0.13	0.209	0.426	0.149	-0.177	0.587	0.416	-0.172	-0.299	0.571	0.194	0.493	0.495	0.495	0.342	0.184	0.1	0.23	-0.055	-0.151	0.177	0.383	0.217118
51226	COPZ2	0.175	0.67	0.663	0.156	0.166	-0.07	0.175	0.006	0.354	0.416	0.102	0.292	-0.026	0.156	0.431	0.304	0.138	0.075	0.395	0.228	0.197	0.623	-0.014	0.156	0.113	0.113	0.542	0.101	0.003	0.113	0.413	-0.251	0.347	0.12	0.217118
1807	DPYS	0.26	0.73	0.663	0.222	0.181	0.136	0.166	0.118	0.588	0.092	0.272	0.576	-0.286	0.244	0.147	-0.214	0.061	-0.114	0.107	0.05	0.156	0.582	0.321	0.617	0.143	0.143	0.195	-0.001	0.423	0.056	0.607	-0.099	0.014	0.224	0.217059
375035	SFT2D2	-0.036	0.475	0.413	0.299	0.319	0.414	0.005	0.02	0.273	0.428	0.305	0.242	-0.11	0.313	-0.163	0.544	0.361	0.298	-0.274	0.071	0.35	0.318	0.394	-0.349	0.412	0.412	0.371	-0.024	0.368	0.107	0.487	0.026	0.371	-0.063	0.216971
3263	HPX	0.313	0.621	0.661	0.314	0.271	0.135	0.254	0.094	0.534	0.057	0.327	0.637	-0.198	0.183	0.007	-0.223	0.131	0.248	-0.079	-0.404	0.01	0.557	0.448	0.123	0.334	0.334	0.204	0.191	0.416	0.118	0.494	-0.229	0.268	0.224	0.216912
6470	SHMT1	0.274	0.581	0.573	0.368	0.29	0.189	0.205	0.078	0.409	-0.031	0.366	0.393	0.166	0.329	0.021	-0.439	0.107	0.091	0.088	0.124	-0.061	0.378	0.137	0.216	0.328	0.328	0.375	0.068	0.465	0.24	0.391	-0.115	0.323	0.12	0.216912
80194	TMEM134	0.28	0.501	0.689	0.349	0.156	0.183	0.074	0.196	0.303	0.478	0.218	0.21	0.185	0.12	0.35	0.072	-0.026	0.362	0.365	-0.091	0.015	0.55	-0.134	0.126	0.235	0.235	0.265	0.235	0.338	0.082	0.406	0.089	-0.021	-0.021	0.216882
6147	RPL23A	0.139	0.378	0.704	0.274	0.045	NA	-0.115	NA	0.341	0.298	0.269	0.366	0.112	-0.115	0.298	0.173	-0.002	0.228	0.34	0.256	0.12	0.762	0.165	-0.244	0.556	0.556	-0.166	0.14	0.138	0.055	0.584	0.069	0.372	-0.162	0.216687
27230	SERP1	0.105	0.457	0.679	0.534	0.273	0.266	0.08	-0.035	0.33	0.177	0.427	0.488	-0.299	0.271	0.116	0.437	0.179	-0.077	0.132	0.054	-0.32	0.67	0.19	-0.046	0.53	0.53	-0.069	0.022	0.481	0.153	0.429	0.086	-0.147	0.26	0.216559
1956	EGFR	0.075	0.58	0.238	0.473	0.11	0.35	0.192	0.289	0.443	0.125	0.389	-0.027	-0.002	0.329	0.175	-0.062	0.477	0.116	0.104	-0.117	0.133	-0.18	0.035	0.315	0.484	0.484	0.419	0.084	0.547	0.068	0.384	0.125	0.188	0.02	0.216559
26234	FBXL5	0.079	0.572	0.495	0.558	0.228	0.121	0.04	0.015	0.241	-0.064	0.408	0.3	-0.025	-0.094	0.096	0.228	0.047	0.386	0.044	0.061	0.431	0.47	0.364	0.376	0.183	0.183	0.033	0.161	0.398	0.037	0.579	0.073	0.207	0.131	0.216529
135154	SDHAF4	0.463	0.593	0.562	0.462	0.221	0.249	0.116	-0.019	0.153	0.46	0.394	0.425	-0.22	0.221	0.402	-0.088	-0.063	0.193	0.337	0.404	0.089	0.271	-0.083	0.436	0.247	0.247	0.001	0.146	0.266	0.228	0.12	-0.126	0.372	-0.12	0.216441
127018	LYPLAL1	0.116	0.69	0.545	0.495	0.294	0.33	0.05	0.041	-0.001	0.127	0.466	0.066	-0.167	0.221	0.249	0.184	0.155	0.235	0.235	0.181	-0.269	0.496	0.238	0.37	0.153	0.153	-0.085	0.199	0.449	0.054	0.309	0.156	0.317	0.306	0.216412
90411	MCFD2	0.322	0.421	0.626	0.483	0.298	0.14	0.03	0.038	0.24	0.133	0.515	0.445	-0.108	0.294	0.064	0.109	0.379	-0.025	0.057	0.361	-0.255	0.625	0.034	-0.284	0.49	0.49	-0.103	-0.001	0.597	0.131	0.415	0.212	-0.022	0.206	0.216382
140462	ASB9	0.41	0.575	0.449	0.533	0.176	0.149	0.098	0.188	0.06	0.156	0.357	-0.016	0.064	0.261	0.196	0.133	0.072	0.25	0.181	0.438	0.146	0.21	0.101	NA	0.371	0.371	0.214	0.186	0.343	0.189	-0.129	0.107	0.244	0.055	0.216303
129787	TMEM18	0.182	0.451	0.633	0.378	-0.039	0.169	0.116	0.062	0.135	0.106	0.104	0.013	-0.104	-0.123	0.551	0.123	0.321	0.188	0.562	-0.405	0.021	0.707	0.373	0.101	0.526	0.526	0.323	0.205	0.048	0.193	0.031	0.112	0.449	0.309	0.216088
51091	SEPSECS	0.144	0.529	0.096	0.414	0.233	0.281	0.219	0.318	0.463	0.14	0.106	0.239	0.066	0.208	0.095	0.314	0.268	0.218	-0.014	0.064	0.259	0.176	0.03	0.425	0.088	0.088	0.153	0.201	0.352	0.2	0.494	-0.01	0.46	0.024	0.215912
6206	RPS12	NA	0.503	0.552	0.518	NA	0.169	-0.151	NA	NA	0.16	0.367	0.397	-0.084	-0.094	0.284	0.091	NA	0.021	0.306	-0.249	0.229	0.432	0.366	NA	0.546	0.546	NA	0.121	0.319	0.061	NA	0.157	0.117	-0.072	0.215846
116254	GINM1	0.432	0.441	0.602	0.599	0.268	0.235	0.077	0.008	0.089	0.23	0.352	0.553	-0.037	0.153	0.071	-0.066	0.163	0.195	0.125	0.105	-0.481	0.708	0.32	0.08	0.421	0.421	0.334	0.006	0.327	0.161	0.261	0.101	0.179	-0.097	0.215765
8683	SRSF9	NA	0.45	0.765	0.463	0.172	-0.098	-0.131	0.06	0.274	0.024	0.292	0.391	0.022	-0.144	0.347	0.327	-0.074	-0.155	0.35	0.48	0.42	0.849	0.298	NA	0.595	0.595	-0.141	-0.097	0.305	-0.127	0.383	-0.173	0.019	0.162	0.215719
1376	CPT2	0.201	0.666	0.339	0.255	0.192	0.174	0.218	0.076	0.427	-0.106	0.168	0.398	0.001	0.351	-0.281	0.185	0.2	0.048	-0.241	0.2	0.303	0.422	0.482	0.454	0.453	0.453	0.195	0.008	0.268	0.191	0.417	-0.143	-0.02	0.38	0.215706
572	BAD	NA	0.277	0.379	0.515	0.16	-0.15	0.107	0.336	0.248	0.356	0.528	0.271	0.01	0.073	0.304	0.132	0.003	0.265	0.381	0.278	0.202	0.575	-0.265	0.03	0.478	0.478	0.295	-0.069	0.496	0.292	0.071	0.036	-0.036	0.062	0.215697
9131	AIFM1	0.234	0.657	0.457	0.266	0.278	0.282	0.12	-0.032	0.41	-0.034	0.28	0.644	-0.281	0.358	-0.222	-0.195	0.15	0.145	-0.32	-0.076	0.364	0.553	0.293	NA	0.662	0.662	0.138	0.011	0.306	0.145	0.569	0.189	-0.13	0.235	0.215697
6580	SLC22A1	0.268	0.675	0.579	0.161	0.133	0.113	0.22	0.127	0.559	0.204	0.085	0.46	-0.289	0.319	0.268	0.093	0.316	0.175	0.24	-0.293	-0.452	0.41	0.477	0.384	0.255	0.255	0.383	-0.012	0.263	0.201	0.551	-0.195	0.274	0.122	0.215559
54956	PARP16	0.256	0.691	0.633	-0.039	0.255	0.024	0.093	-0.113	0.212	0.173	0.058	0.21	-0.026	0.099	0.206	0.214	0.136	0.445	0.124	-0.074	0.374	0.452	0.339	0.451	0.468	0.468	NA	0.297	-0.026	0.151	0.266	0.102	0.342	-0.153	0.215394
26263	FBXO22	-0.006	0.565	0.73	0.425	0.337	0.396	0.084	-0.128	0.101	0.347	0.423	0.288	0.101	0.149	0.087	0.235	0.177	0.285	0.021	0.121	0.278	0.433	0.069	-0.149	0.497	0.497	0.045	0.18	0.411	0.125	0.138	-0.182	0.186	0.057	0.215382
4710	NDUFB4	0.424	0.437	0.695	-0.033	0.387	0.253	0.066	0.038	0.441	0.369	0.009	0.166	-0.235	0.113	0.158	-0.157	0.092	0.117	0.106	0.11	0.478	0.701	0.219	NA	0.452	0.452	0.034	-0.07	0.005	0.191	0.558	0.048	0.284	0.199	0.215364
80222	TARS2	0.327	0.65	0.539	-0.01	0.16	0.4	0.163	-0.102	0.419	-0.059	0.213	0.036	0.107	0.343	0.087	0.155	0.268	0.004	0.101	0.035	0.495	0.505	0.198	0.088	0.236	0.236	0.224	0.021	0.098	0.202	0.513	0.207	0.12	0.343	0.215353
2041	EPHA1	0.228	0.487	-0.147	0.123	0.183	0.445	0.227	0.396	0.38	0.37	0.148	0.183	0.033	0.127	0.196	-0.247	0.57	0.365	0.142	-0.028	0.105	0.137	0.147	0.425	0.621	0.621	0.268	-0.004	0.221	0.272	0.345	-0.172	0.048	0.106	0.215324
2690	GHR	0.217	0.646	0.397	0.066	0.126	0.119	0.227	0.087	0.495	0.26	0.123	0.345	0.22	0.039	-0.059	-0.21	0.283	0.089	-0.07	0.2	-0.046	0.459	0.344	0.527	0.259	0.259	0.238	0.088	0.347	0.104	0.619	-0.02	0.269	0.272	0.215265
26610	ELP4	0.144	0.574	0.7	0.502	0.082	0.283	0.011	-0.128	0.213	0.333	0.405	0.289	0.051	-0.189	0.152	0.111	0.135	0.089	-0.001	-0.009	0.537	0.659	0.269	-0.086	0.468	0.468	0.155	0.121	0.446	0.065	0.266	0.165	0.126	-0.093	0.215088
84269	CHCHD5	0.442	0.569	0.524	0.607	0.245	0.154	0.116	0.086	0.344	0.419	0.398	0.57	0.194	0.066	0.423	-0.169	0.167	0.393	0.447	-0.309	0.073	0.66	-0.333	0.19	0.128	0.128	0.247	0.135	0.298	0.067	0.302	-0.199	-0.069	-0.004	0.214971
222068	TMED4	0.328	0.625	0.735	0.389	0.245	0.315	-0.036	NA	0.305	0.168	0.309	-0.067	-0.084	0.104	0.455	-0.014	0.249	0.038	0.421	-0.249	-0.126	0.47	0.082	0.272	0.477	0.477	0.061	0.094	0.165	0.194	0.501	0.103	-0.14	0.223	0.214818
56984	PSMG2	0.156	0.508	0.656	0.603	0.265	0.307	0.057	0.191	0.221	0.41	0.467	0.437	-0.179	-0.096	0.225	0.176	0.172	0.049	0.262	-0.122	-0.391	0.448	0.185	-0.058	0.578	0.578	0.042	0.125	0.323	-0.051	0.524	0.068	0.158	0.009	0.214794
6143	RPL19	NA	0.313	0.609	0.486	0.049	0.069	-0.028	-0.015	0.205	0.217	0.452	0.224	-0.273	-0.146	0.436	0.056	-0.126	0.232	0.449	0.259	0.176	0.479	0.436	NA	0.552	0.552	-0.19	0.148	0.453	0.165	0.544	-0.333	0.357	0.065	0.21475
55860	ACTR10	0.224	0.508	0.664	0.645	0.232	0.19	0.146	0.111	0.129	-0.066	0.385	0.47	-0.084	0.21	-0.188	0.245	0.32	0.141	-0.118	-0.094	-0.34	0.377	0.403	0.193	0.677	0.677	0.036	-0.026	0.397	0.205	0.085	0.219	0.321	-0.001	0.2145
3818	KLKB1	0.261	0.68	0.006	0.077	0.171	0.147	0.167	0.128	0.577	0.071	0.048	0.198	-0.054	0.294	0.176	-0.001	0.239	-0.005	0.161	-0.016	0.042	-0.335	0.393	0.702	0.545	0.545	0.337	0.234	0.241	0.164	0.493	0.045	0.453	0.107	0.214441
128338	DRAM2	NA	0.602	0.311	0.473	0.232	0.166	0.037	NA	0.248	0.181	0.181	0.391	0.38	-0.135	-0.112	-0.043	0.212	0.155	-0.133	0.233	0.172	0.173	0.42	0.332	0.625	0.625	0.102	-0.038	0.212	0.079	0.473	0.054	0.167	0.087	0.214437
2029	ENSA	0.185	0.432	0.61	0.637	0.189	0.457	0.078	-0.095	0.092	0.082	0.535	0.208	-0.037	0.191	0.223	-0.176	0.449	0.379	0.212	-0.049	-0.012	0.5	0.106	-0.215	0.29	0.29	0.082	-0.005	0.562	0.232	0.314	0.013	0.031	0.5	0.214412
283927	NUDT7	0.265	0.673	0.232	0.27	0.234	0.17	0.22	NA	0.432	0.343	0.28	0.142	0.119	0.377	0.22	-0.001	-0.077	0.119	0.238	-0.013	0.268	NA	0.12	0.477	0.111	0.111	0.166	0.17	0.473	0.047	0.282	-0.072	0.28	0.184	0.214375
4129	MAOB	0.237	0.682	0.108	0.264	0.359	0.219	0.258	0.164	0.725	0.042	0.395	0.392	0.074	0.387	0.215	-0.164	0.125	0.372	0.202	-0.16	-0.235	-0.104	0.025	NA	0.293	0.293	0.307	0.026	0.518	-0.013	0.74	0.208	-0.026	0.145	0.214333
5686	PSMA5	0.341	0.428	0.49	0.48	0.281	0.216	0.233	-0.118	0.401	-0.09	0.346	0.515	-0.048	0.066	0.159	0.237	0.26	0.257	0.127	0.077	-0.313	0.545	0.338	NA	0.321	0.321	0.057	-0.146	0.298	0.15	0.51	-0.121	0.307	0.142	0.214152
350	APOH	NA	0.676	0.52	0.247	0.222	0.201	0.151	0.272	0.585	0.079	0.449	0.001	-0.123	0.25	0.04	-0.051	0.168	0.363	0.16	0.114	-0.313	0.279	0.265	0.348	0.092	0.092	NA	0.145	0.475	0.179	0.635	0.11	0.027	0.194	0.214125
2328	FMO3	0.269	0.732	0.127	0.308	0.219	0.23	0.258	0.109	0.566	0.053	0.338	0.492	0.149	0.267	-0.026	0.097	-0.044	0.244	-0.057	-0.337	-0.095	0.204	0.482	0.483	0.267	0.267	0.235	0.161	0.454	0.04	0.571	-0.228	0.198	0.246	0.214088
5425	POLD2	0.207	0.485	0.183	0.186	0.104	0.084	0.202	0.139	0.497	0.026	0.109	0.215	-0.106	0.196	0.297	0.175	-0.062	0.459	0.369	-0.021	0.36	0.135	0.438	NA	0.537	0.537	0.054	0.017	0.171	0.404	0.507	0.16	-0.169	0.169	0.214061
10956	OS9	0.205	0.43	0.259	0.522	0.246	0.255	0.187	0.06	0.407	-0.228	0.46	0.512	-0.248	0.35	-0.242	0.277	0.255	0.337	-0.185	-0.088	0.341	0.146	-0.093	0.074	0.775	0.775	0.019	0.175	0.453	0.232	0.647	0.173	-0.361	0.148	0.213971
2987	GUK1	0.478	0.409	0.282	0.169	0.316	0.075	0.091	0.191	0.423	0.36	0.226	-0.048	-0.325	0.316	0.252	0.156	-0.158	0.343	0.316	-0.028	-0.226	0.564	0.529	-0.039	0.771	0.771	NA	0.265	0.235	0.028	0.648	0.025	-0.193	-0.169	0.213727
1365	CLDN3	0.292	0.451	-0.003	-0.063	0.272	0.348	0.209	0.449	0.277	0.523	0.054	0.305	-0.168	0.188	-0.066	-0.243	0.294	0.104	0.091	0.028	0.424	0.539	-0.01	0.298	0.679	0.679	0.393	0.13	0.176	0.328	0.191	-0.266	-0.1	0.463	0.213706
51110	LACTB2	0.047	0.627	0.598	0.175	0.228	0.277	-0.006	-0.057	0.252	0.213	0.345	0.457	0.037	0.083	0.137	-0.184	0.166	0.14	0.12	0.311	0.009	0.63	0.166	0.135	0.513	0.513	NA	0.035	0.348	-0.005	0.399	-0.157	0.263	0.237	0.213697
91452	ACBD5	0.456	0.427	-0.048	0.489	0.263	0.291	0.184	0.237	0.305	0.102	0.299	0.422	0	0.347	0.002	0.025	0.205	0.05	-0.015	-0.194	-0.205	0.656	0.114	0.509	0.384	0.384	0.315	0.247	0.306	0.029	0.525	-0.199	0.132	0.22	0.213647
25880	TMEM186	0.288	0.511	0.443	0.425	0.163	0.04	-0.025	-0.08	0.028	0.262	0.049	0.113	-0.085	0.276	0.144	0.171	-0.026	0.279	0.17	0.157	0.412	0.583	0.492	-0.224	0.595	0.595	0.207	0.017	0.017	0.296	-0.002	0.354	0.159	0.451	0.213382
23008	KLHDC10	0.236	0.604	NA	0.281	0.305	0.343	0.163	0.172	0.459	0.141	0.34	0.191	0.112	0.377	-0.028	-0.132	0.264	0.137	-0.07	0.089	0.577	NA	0.25	0.1	0.295	0.295	0.098	0.12	0.397	0.109	0.563	0.118	-0.204	0.125	0.213344
114112	TXNRD3	0.12	0.579	NA	NA	0.283	NA	0.079	NA	0.089	0.145	NA	0.445	NA	NA	0.265	0.17	NA	0.533	0.193	-0.087	0.248	NA	0.296	NA	0.506	0.506	-0.127	0.092	NA	0.063	-0.057	-0.135	0.466	0.234	0.213304
29922	NME7	0.372	0.595	0.379	0.571	0.335	0.257	-0.065	-0.023	0.035	0.327	0.496	0.079	-0.218	0.307	-0.086	0.007	0.258	0.38	0.025	0.241	-0.255	0.285	0.251	0.036	0.657	0.657	0.021	0.173	0.548	0.184	0.091	-0.148	0.306	0.173	0.213265
5348	FXYD1	0.419	0.736	0.569	0.241	0.069	0.021	0.212	0.215	0.61	0.382	0.122	0.157	-0.237	0.292	0.406	-0.013	0.076	0.169	0.379	-0.167	-0.246	0.594	0.248	0.667	-0.028	-0.028	0.235	0.045	0.112	0.222	0.532	0.03	-0.106	0.316	0.213265
6171	RPL41	0.202	0.436	0.707	0.479	0.185	0.155	-0.033	0.029	0.346	0.287	0.311	0.432	-0.038	-0.199	0.344	0.055	0.04	0.285	0.377	0.169	-0.259	0.546	0.274	-0.153	0.631	0.631	0.002	0.09	0.269	0.066	0.531	0.035	0.222	-0.205	0.213206
51107	APH1A	0.107	0.485	-0.467	-0.056	0.261	0.559	0.252	0.012	0.581	0.082	0.265	0.336	-0.005	0.291	0.297	0.136	0.376	0.437	0.243	0.071	0.346	-0.589	0.279	-0.009	0.454	0.454	0.204	0.06	0.213	0.218	0.734	-0.06	0.292	0.377	0.212824
51386	EIF3L	NA	0.446	0.459	0.172	0.138	0.131	-0.095	-0.122	0.401	0.082	0.251	0.286	0.176	-0.178	0.263	0.049	0.101	0.327	0.366	0.319	-0.143	0.6	0.293	0.139	0.446	0.446	-0.219	0.232	0.168	-0.03	0.698	0.216	0.477	0.127	0.212788
7276	TTR	NA	0.649	-0.002	0.245	0.272	0.198	0.206	0.268	0.612	0.197	0.296	0.64	-0.258	0.209	0.408	-0.208	0.127	0.223	0.323	-0.445	-0.442	-0.094	0.332	0.507	0.501	0.501	NA	0.068	0.432	0.093	0.549	0.132	0.04	0.229	0.21275
4713	NDUFB7	0.26	0.549	-0.278	0.324	0.231	0.004	0.192	0.293	0.458	0.441	0.197	0.596	-0.212	0.083	0.439	-0.106	-0.045	0.391	0.529	0.134	-0.268	-0.417	0.141	0.35	0.557	0.557	0.2	0.015	0.199	0.35	0.605	0.146	0.083	0.234	0.212706
23741	EID1	0.125	0.601	0.646	0.328	0.257	0.004	0.075	0.138	0.535	-0.063	0.254	0.565	-0.023	-0.099	0.125	0.091	0.232	NA	0.249	-0.013	0.291	0.639	0.125	0.361	0.442	0.442	0.121	0.158	0.159	0.077	0.614	-0.22	-0.294	0.071	0.212515
9367	RAB9A	0.05	0.367	0.62	0.404	0.247	0.04	0.116	-0.087	0.056	0.027	0.313	0.473	0	0.007	0.204	0.101	0.133	0.184	0.188	0.354	-0.217	0.66	0.353	NA	0.612	0.612	0.053	0.04	0.353	-0.001	0.127	0.124	0.3	0.199	0.212485
54885	TBC1D8B	0.266	0.493	0.303	0.206	0.267	0.307	0.069	0.152	0.073	0.164	0.22	0.402	0.122	0.285	-0.174	0.27	0.302	NA	-0.234	0.155	0.01	0.594	0.203	NA	0.521	0.521	0.183	0.212	0.259	0.153	-0.016	0.112	0.053	0.346	0.212469
7520	XRCC5	0.164	0.514	0.097	0.561	0.277	0.27	-0.071	0.123	0.323	-0.144	0.476	0.322	-0.187	0.217	-0.003	0.232	0.175	0.103	0.033	-0.112	0.169	0.066	0.195	0.49	0.581	0.581	0.121	0.053	0.431	0.043	0.494	0.167	0.279	0.179	0.212324
79672	FN3KRP	0.178	0.477	0.479	0.207	0.161	0.204	0.109	0.08	0.319	-0.149	0.257	-0.211	0.207	0.108	0.09	0.208	0.062	0.226	0.116	0.226	0.165	0.345	0.447	0.388	0.449	0.449	0.076	0.207	0.183	0.326	0.46	0.297	0.103	-0.031	0.212294
123263	MTFMT	0.238	0.476	0.541	0.428	0.257	0.366	0.075	-0.002	0.043	0.326	0.252	0.605	0.062	0.123	0.178	0.056	0.187	0.245	0.199	-0.064	0.049	0.379	0.229	-0.114	0.338	0.338	0.063	0.213	0.301	0.174	0.071	-0.016	0.384	0.216	0.212235
51119	SBDS	NA	0.414	0.542	0.149	0.241	0.325	0.151	-0.073	0.176	0.249	0.435	0.445	-0.344	0.124	0.137	-0.003	0.139	-0.431	0.205	NA	-0.095	0.769	0.114	NA	0.629	0.629	0.085	0.222	0.496	0.104	0.324	-0.074	0.167	0.324	0.212097
5372	PMM1	0.247	0.592	-0.565	0.403	0.216	0.059	0.146	0.252	0.367	0.225	0.106	0.38	0.251	0.1	0.332	0.339	-0.059	0.457	0.346	0.244	0.058	-0.212	0.196	0.448	0.204	0.204	0.21	0.313	0.146	0.38	0.398	0.006	0.195	0.224	0.212
10130	PDIA6	NA	0.428	0.637	0.55	0.324	0.221	-0.056	NA	0.284	-0.304	0.425	0.362	-0.204	0.199	-0.33	0.332	0.296	0.226	-0.312	0.065	0.227	0.602	0.367	NA	0.667	0.667	-0.067	-0.133	0.443	0.074	0.366	0.206	-0.082	0.091	0.211968
10775	POP4	0.267	0.578	0.719	0.273	0.345	0.23	0.031	0.175	0.012	0.245	0.451	0.209	0.014	0.129	0.266	0.032	0.118	0.231	0.272	-0.369	0.346	0.602	0.169	-0.064	0.568	0.568	0.046	-0.325	0.453	0.094	0.346	-0.022	0.274	-0.081	0.211824
9702	CEP57	-0.014	0.405	-0.221	0.267	0.258	0.36	0.219	0.123	0.134	0.358	0.356	0.161	-0.023	0.388	0.041	0.271	0.507	0.128	-0.007	0.14	0.14	0.139	0.151	0.116	0.392	0.392	0.291	0.214	0.418	0.137	0.054	0.413	0.307	0.186	0.211794
51247	PAIP2	0.278	0.545	0.569	0.566	0.36	0.218	0.059	0.006	0.276	-0.053	0.413	0.219	-0.222	0.062	0.15	-0.153	0.131	0.262	0.229	0.085	-0.317	0.487	0.215	0.213	0.617	0.617	-0.038	0.122	0.455	0.05	0.536	-0.053	0.31	-0.016	0.211706
123355	LRRC28	0.351	0.671	0.117	0.037	0.268	0.265	0.148	NA	0.528	0.309	-0.002	0.255	0.184	-0.021	0.297	-0.095	0.129	0.216	0.145	0.117	0.502	0.174	0.019	0.47	0.5	0.5	0.231	0.11	-0.024	0.057	0.515	-0.239	0.312	-0.064	0.211576
79746	ECHDC3	0.311	0.69	0.272	0.28	0.211	0.051	0.163	-0.004	0.395	0.172	0.268	0.285	-0.061	0.216	0.011	0.118	-0.032	0.237	-0.023	-0.23	0.443	0.537	0.299	0.283	0.277	0.277	0.279	0.014	0.379	0.063	0.624	0.195	-0.04	0.232	0.211529
100507008	LINC00844	NA	0.501	NA	NA	NA	-0.001	0.131	NA	NA	0.151	NA	0.526	NA	NA	0.428	0.314	NA	NA	0.371	NA	NA	NA	0.196	NA	-0.177	-0.177	NA	0.129	NA	0.144	NA	0.202	0.45	0.195	0.211438
84888	SPPL2A	0.351	0.543	0.488	0.546	0.315	0.31	0.088	-0.157	0.37	0.05	0.481	0.374	-0.084	0.256	-0.077	0.015	0.198	0.479	-0.2	-0.033	-0.487	0.422	0.085	-0.033	0.175	0.175	0.199	0.498	0.536	0.176	0.527	-0.025	0.222	0.404	0.211382
4580	MTX1	0.257	0.463	0.628	0.298	0.172	0.367	0.005	0.278	-0.065	0.291	0.299	-0.093	0.107	0.309	0.494	0.121	-0.06	0.406	0.475	-0.277	0.321	0.662	0.277	NA	0.229	0.229	0.135	0.091	0.155	0.229	-0.138	-0.034	-0.068	0.406	0.211182
81790	RNF170	0.206	0.412	0.694	0.215	0.301	0.355	0.293	-0.025	-0.288	0.242	0.337	0.328	0.091	0.038	0.313	0.206	0.227	0.192	0.254	0.033	-0.317	0.643	0.114	0.307	0.463	0.463	0.192	0.179	0.339	0.094	-0.134	0.31	0.056	0.047	0.211176
5687	PSMA6	0.402	0.445	-0.043	0.54	0.343	0.308	-0.089	0.077	0.362	-0.009	0.355	0.428	-0.03	-0.108	0.152	0.191	0.087	0.257	0.098	0.224	0.45	0.072	0.647	-0.263	0.699	0.699	-0.018	-0.011	0.354	0.022	0.678	-0.124	-0.065	0.043	0.210971
6389	SDHA	NA	0.577	0.559	0.51	0.261	0.361	0.164	-0.032	0.508	-0.224	0.466	-0.312	-0.09	0.193	-0.072	-0.002	-0.024	0.201	-0.155	0.121	0.19	0.507	0.131	0.381	0.42	0.42	0.316	0.152	0.446	0.159	0.516	0.021	0.336	-0.044	0.210939
192286	HIGD2A	0.444	0.424	0.324	0.238	0.282	0.385	0.089	NA	0.454	0.492	0.281	0.357	0.126	0.029	0.485	-0.141	0.088	0.077	0.477	-0.2	-0.118	0.458	0.248	0.12	0.375	0.375	-0.026	-0.06	0.327	0.237	0.687	-0.292	-0.117	0.033	0.210848
51072	MEMO1	NA	0.556	0.388	0.418	0.203	0.054	-0.096	0.042	0.318	0.207	0.379	0.302	0.065	0.26	0.174	0.1	0.37	0.119	0.1	0.297	0.129	0.296	0.146	NA	0.314	0.314	-0.021	-0.083	0.388	-0.109	0.635	-0.019	0.253	0.248	0.210844
83943	IMMP2L	0.298	0.757	0.676	0.514	0.28	0.286	0.062	0.066	-0.247	0.355	0.484	-0.118	-0.048	0.226	0.298	0.041	0.435	0.197	0.213	0.096	-0.45	0.663	0.06	0.586	0.207	0.207	0.235	0.097	0.523	0.16	-0.284	0.06	0.263	-0.03	0.210824
39	ACAT2	0.24	0.614	0.531	0.483	0.141	0.312	0.063	-0.005	0.466	0.036	0.358	0.276	-0.121	0.089	0.211	-0.022	0.056	0.102	0.154	0.113	0.274	0.568	0.296	0.192	0.281	0.281	0.106	0.164	0.322	0.118	0.446	0.042	-0.083	0.063	0.210794
516	ATP5MC1	0.426	0.543	0.759	0.078	0.313	0.245	0.005	-0.057	0.35	0.318	-0.009	-0.066	-0.032	0.097	0.371	-0.19	-0.055	0.447	0.298	-0.053	0.28	0.653	0.476	-0.163	0.596	0.596	0.206	-0.124	0.074	0.135	0.281	0.186	-0.02	0.201	0.210735
54780	NSMCE4A	-0.017	0.61	0.498	0.425	0.341	0.096	0.137	0.168	0.255	0.127	0.296	0.305	0.083	-0.028	0.182	0.449	-0.126	0.021	0.207	0.203	-0.377	0.366	-0.014	0.477	0.211	0.211	0.054	0.311	0.356	0.048	0.455	0.078	0.319	0.433	0.210588
126	ADH1C	NA	0.623	0.475	0.212	0.064	0.163	0.081	NA	0.525	-0.084	0.218	0.452	-0.268	0.14	0.299	0.342	0.139	0.057	0.301	0.255	-0.345	0.211	0.42	0.437	0.116	0.116	NA	0.055	0.311	0.07	0.574	0.06	0.193	0.316	0.210581
2628	GATM	0.15	0.704	0.631	0.478	0.305	0.25	0.151	0.025	0.629	-0.02	0.468	0.233	-0.207	0.046	0.238	-0.155	-0.008	0.157	0.216	0.051	0.31	0.401	0.017	0.641	-0.032	-0.032	NA	0.211	0.462	-0.088	0.615	-0.048	0.035	0.115	0.210576
405	ARNT	0.303	0.477	0.594	0.079	0.135	0.432	0.124	0.1	0.426	0.233	0.042	-0.19	-0.136	0.359	0.002	0.167	0.501	0.096	-0.007	0.288	-0.172	0.38	-0.031	0.681	0.121	0.121	0.179	0.219	0.083	0.362	0.601	0.087	0.247	0.241	0.210118
2153	F5	0.292	0.622	0.214	0.546	0.385	0.327	0.195	0.174	0.612	0.064	0.67	0.092	-0.129	0.462	-0.212	-0.21	0.22	0.176	-0.264	-0.251	-0.201	0.288	0.149	0.368	-0.159	-0.159	0.303	0.461	0.671	0.412	0.659	-0.089	0.235	0.219	0.210059
6309	SC5D	0.158	0.515	0.574	0.148	0.278	0.256	0.293	0.124	0.519	0.002	0.086	0.512	-0.063	0.324	0.072	-0.098	0.171	-0.012	0.061	-0.134	-0.005	0.732	0.186	0.539	0.319	0.319	0.352	0.133	0.308	-0.004	0.469	-0.156	-0.039	0.202	0.210029
285282	RABL3	0.372	0.507	0.314	0.57	0.387	0.414	0.186	-0.158	-0.011	0.273	0.483	0.396	-0.216	0.203	0.077	0.124	0.237	0.183	0.045	-0.325	-0.195	0.315	0.287	-0.066	0.666	0.666	0.067	0.187	0.455	0.174	0.15	-0.103	0.29	0.185	0.209971
549	AUH	0.136	0.613	0.578	0.501	0.186	0.163	0.223	0.066	0.351	0.13	0.416	0.42	-0.016	0.15	0.111	0.022	0.033	0.051	0.15	0.1	-0.384	0.341	0.314	NA	0.181	0.181	0.013	0.207	0.41	0.002	0.584	-0.054	0.41	0.34	0.20997
23474	ETHE1	0.252	0.61	0.418	0.257	0.296	0.103	0.132	0.154	0.315	0.506	0.096	0.635	0.192	0.236	0.312	-0.098	-0.046	0.169	0.327	-0.312	-0.034	0.41	0.118	-0.085	0.557	0.557	0.117	0.014	0.266	0.196	0.253	0.211	-0.126	0.129	0.209912
6880	TAF9	0.029	0.484	0.513	0.253	0.267	0.105	-0.103	-0.006	0.14	0.125	0.48	0.301	-0.116	0.165	0.198	0.372	NA	0.181	0.21	0.085	-0.049	0.6	0.146	NA	0.697	0.697	-0.284	0.083	0.462	-0.042	0.281	0.153	0.128	0.162	0.209906
54602	NDFIP2	0.217	0.596	NA	0.364	0.332	0.242	0.251	0.218	0.076	0.311	0.355	0.513	-0.138	0.022	0.184	-0.167	0.056	0.096	0.166	-0.112	0.045	NA	0.238	0.459	0.411	0.411	0.282	0.067	0.456	0.121	0.342	-0.045	0.393	-0.045	0.209906
197	AHSG	0.207	0.739	0.33	0.288	0.299	0.161	0.146	0.028	0.615	0.085	0.301	0.391	-0.314	0.161	-0.026	-0.147	0.05	0.265	-0.175	0.268	0.295	0.197	0.359	0.62	0.269	0.269	NA	0.026	0.308	0.132	0.615	-0.206	0.155	0.215	0.209879
11212	PLPBP	0.142	0.546	0.452	0.483	0.252	0.227	0.252	0.027	0.46	-0.008	0.498	0.418	-0.021	-0.057	0.123	-0.109	0.176	-0.142	0.152	-0.114	0.194	0.317	0.146	0.141	0.55	0.55	0.415	0.025	0.482	0.211	0.54	-0.015	-0.171	-0.007	0.209853
84869	CBR4	0.214	0.678	0.646	0.25	0.169	0.215	0.049	-0.021	0.442	0.147	0.225	0.027	0.117	-0.002	0.047	0.28	0.211	0.036	-0.037	0.237	-0.141	0.707	0.212	0.622	0.06	0.06	0.233	0.287	0.393	0.051	0.389	-0.029	0.221	0.138	0.209794
119710	IFTAP	0.181	0.733	-0.035	0.555	0.33	0.167	-0.037	0.229	-0.209	0.421	0.435	0.272	-0.02	0.159	0.466	-0.044	0.004	0.346	0.487	0.05	-0.437	0.174	0.154	0.353	0.623	0.623	-0.072	-0.031	0.358	0.039	0.116	0.202	0.398	0.142	0.209765
84320	ACBD6	0.099	0.387	0.78	0.262	0.249	0.366	-0.004	0.286	0.157	0.201	0.222	0.127	0.121	-0.071	0.305	0.286	0.194	0.2	0.331	0.061	-0.268	0.686	0.337	0.086	0.549	0.549	-0.032	0.052	0.101	0.183	0.271	-0.139	0.068	0.128	0.209706
51337	THEM6	0.156	0.437	0.487	0.213	0.033	0.252	0.079	0.296	0.376	0.1	0.45	0.229	0.162	0.178	0.158	-0.126	-0.113	0.325	0.239	0.074	0.222	0.589	0.093	0.169	0.408	0.408	-0.02	-0.011	0.418	0.186	0.33	-0.018	0.038	0.312	0.209676
55863	TMEM126B	0.215	0.536	0.501	0.441	0.379	0.178	0.118	0.012	0.312	0.382	0.424	0.311	0.019	-0.034	0.163	-0.08	0.255	0.243	0.143	-0.035	-0.361	0.637	-0.093	-0.074	0.624	0.624	0.194	0.132	0.474	-0.162	0.264	0.182	0.345	-0.14	0.209676
6170	RPL39	NA	0.306	0.684	0.491	0.092	0.002	-0.181	0.035	0.266	0.316	0.475	0.328	0.181	-0.226	0.273	-0.018	NA	0.068	0.361	0.309	0.156	0.558	0.228	NA	0.25	0.25	NA	0.101	0.411	0.108	0.552	-0.148	0.292	-0.23	0.209667
1345	COX6C	0.286	0.433	0.665	0.407	0.25	0.278	-0.05	0.153	0.582	0.24	0.45	0.24	-0.2	0.185	0.42	-0.204	0.145	0.069	0.44	-0.069	-0.322	0.325	0.104	0.391	0.211	0.211	NA	-0.05	0.506	0.008	0.577	-0.113	0.089	0.261	0.209636
8079	MLF2	-0.096	0.463	0.439	0.042	-0.125	0.251	0.085	0.033	0.349	0.13	0.267	0.374	0.061	0.251	0.032	0.362	0.018	0.215	0.083	0.3	0.189	0.548	0.164	0.034	0.589	0.589	0.164	-0.101	0.251	0.121	0.637	0.179	-0.101	0.325	0.209471
4835	NQO2	0.277	0.53	0.722	0.3	0.213	0.14	0.202	-0.018	0.344	0.139	0.197	0.49	-0.254	0.385	0.062	-0.238	0.192	0.321	0.004	0.279	0.025	0.571	0.155	0.185	0.062	0.062	0.392	0.03	0.226	0.168	0.508	0.029	0.183	0.234	0.209324
51406	NOL7	0.282	0.42	0.738	0.219	0.181	0.094	-0.007	-0.043	0.217	0.046	0.43	0.106	0.074	-0.159	0.167	0.241	0.166	0.164	0.272	0.013	-0.001	0.76	0.548	-0.387	0.694	0.694	-0.263	0.188	0.36	0.084	0.363	0.173	0.298	-0.015	0.209324
3795	KHK	0.256	0.671	0.148	0.469	0.132	0.166	0.209	0.255	0.47	0.094	0.491	0.466	-0.012	0.229	0.147	-0.211	-0.038	0.274	0.138	-0.183	-0.084	0.044	0.451	0.368	0.258	0.258	0.274	-0.092	0.451	0.262	0.374	0.227	-0.04	0.192	0.209235
2203	FBP1	0.23	0.692	0.468	0.145	0.133	0.199	0.324	0.211	0.5	0.142	0.02	0.336	0.059	0.186	-0.095	-0.25	0.377	0.001	0.017	-0.058	0.175	0.51	0.228	0.616	0.362	0.362	0.288	-0.003	0.209	0.118	0.532	-0.074	-0.142	0.289	0.209029
5860	QDPR	0.345	0.702	0.62	0.239	0.177	0.111	0.238	0.103	0.502	0.101	0.203	0.544	-0.331	0.444	0.303	-0.133	0.04	0.065	0.228	-0.166	0.123	0.43	0.36	NA	0.209	0.209	0.099	0.129	0.372	0.027	0.526	-0.181	0.141	0.109	0.208727
126003	TRAPPC5	0.232	0.497	NA	-0.063	-0.145	0.08	0.13	NA	0.313	0.474	0.213	0.564	0.175	0.286	0.547	0.271	-0.114	0.14	0.508	0.046	0.102	NA	0.442	-0.018	0.377	0.377	0.042	-0.015	0.115	0.253	0.642	-0.101	-0.172	0.272	0.20871
140609	NEK7	0.192	0.391	0.4	0.357	0.328	0.326	0.018	0.191	0.104	-0.046	0.29	0.321	0.017	0.18	-0.082	0.024	0.233	-0.103	-0.106	0.274	0.577	0.346	0.142	-0.016	0.522	0.522	0.011	0.268	0.425	0.119	0.091	0.24	0.235	0.3	0.208559
2959	GTF2B	0.103	0.412	-0.177	0.604	0.272	0.241	0.132	0.067	0.314	0.226	0.404	0.3	0.016	-0.018	-0.029	0.022	0.166	0.099	-0.072	0.564	-0.428	0.352	0.52	0.125	0.478	0.478	0.258	0.037	0.398	0.172	0.423	0.017	0.215	0.4	0.208559
51377	UCHL5	0.285	0.397	0.546	0.634	0.32	0.352	0.099	0.176	-0.079	-0.053	0.427	0.1	0.16	0.165	0.098	-0.098	0.279	0.13	0.026	0.08	0.125	0.695	-0.141	0.049	0.548	0.548	0.077	0.27	0.514	0.094	-0.039	0.235	-0.077	0.145	0.208441
170392	OIT3	0.104	0.63	0.74	0.184	0.018	-0.049	0.206	NA	0.307	0.193	0.177	0.347	-0.07	0.26	0.252	0.049	0.107	-0.114	0.148	0.553	-0.309	0.634	0.276	0.389	0.478	0.478	NA	0.013	0.108	-0.002	0.263	-0.025	0.175	0.149	0.208406
90135	BTBD6	0.212	0.421	0.193	0.305	0.278	-0.222	0.312	-0.029	0.314	0.165	0.218	0.258	0.149	0.2	0.43	-0.205	0.241	0.25	0.436	-0.508	0.134	0.546	0.569	0.131	0.093	0.093	0.471	0.072	0.285	0.474	0.475	0.063	0.07	0.191	0.208382
51292	GMPR2	0.232	0.532	0.168	0.443	0.364	0.298	0.203	0.028	0.129	0.002	0.383	0.494	-0.002	0.224	-0.085	0.277	0.074	0.475	-0.107	0.037	-0.466	-0.068	0.435	-0.115	0.548	0.548	-0.04	0.116	0.417	0.119	0.374	0.18	0.498	0.37	0.208382
4736	RPL10A	0.2	0.575	0.681	0.429	0.124	0.135	-0.058	0.054	0.173	0.151	0.381	0.357	-0.012	-0.185	0.192	-0.164	0.028	0.119	0.34	-0.166	0.391	0.748	0.103	NA	0.566	0.566	-0.251	0.29	0.314	-0.059	0.511	-0.16	0.416	0.087	0.208364
55831	EMC3	0.378	0.486	0.602	0.249	0.271	0.248	0.101	0.157	0.372	0.206	-0.094	0.393	-0.2	0.167	0.234	0.238	0.211	0.412	0.215	-0.384	-0.051	0.646	0.07	-0.436	0.513	0.513	0.175	-0.076	-0.065	0.267	0.614	0.064	0.337	0.251	0.208353
51552	RAB14	0.136	0.59	0.729	-0.225	0.107	0.291	0.178	-0.219	0.482	0.128	-0.011	0.315	-0.118	0.196	-0.022	0.221	0.359	-0.108	-0.075	-0.06	0.561	0.585	0.151	0.247	0.582	0.582	0.134	0.217	-0.189	0.129	0.536	0.103	0.316	0.233	0.208265
56606	SLC2A9	0.18	0.63	0.479	0.405	0.161	0.175	0.377	0.315	0.514	0.224	0.321	0.287	0.12	0.394	0.047	-0.29	0.29	0.061	0.084	-0.051	-0.296	0.282	-0.056	0.584	-0.072	-0.072	0.509	0.14	0.293	0.225	0.487	0.032	0.438	-0.137	0.208235
51604	PIGT	0.29	0.571	0.698	0.531	0.265	0.298	0.015	-0.007	0.197	0.098	0.495	-0.15	0.102	0.176	-0.04	-0.018	0.045	0.388	-0.023	0.116	0.421	0.528	-0.187	0.061	0.502	0.502	-0.112	0.134	0.54	0.066	0.549	-0.132	0.238	-0.078	0.208206
100131801	PET100	NA	NA	NA	0.134	NA	0.042	0.127	NA	NA	0.522	0.035	0.311	-0.342	NA	0.671	0.148	NA	0.237	0.629	0.267	0.002	NA	0.126	0.418	0.088	0.088	0.21	0.131	0.078	0.256	NA	0.47	NA	0.137	0.208043
9868	TOMM70	0.265	0.612	0.397	-0.098	0.399	0.338	0.1	-0.071	0.413	-0.119	0.393	0.071	-0.287	0.323	-0.134	-0.074	0.192	0.068	-0.157	0.045	0.048	0.605	0.418	0.325	0.429	0.429	0.068	0.119	0.525	0.088	0.518	0.103	0.392	0.325	0.207882
339318	ZNF181	0.325	0.588	0.029	0.253	0.304	0.193	NA	NA	0.317	0.043	0.456	NA	0.066	0.176	NA	NA	0.287	0.036	NA	NA	-0.269	0.011	NA	0.079	NA	NA	0.003	NA	0.545	NA	0.376	NA	0.339	NA	0.20785
81533	ITFG1	-0.222	0.686	0.585	0.501	0.336	0.075	-0.02	-0.02	0.373	0.071	0.407	0.31	-0.296	0.217	0.02	-0.016	0.295	0.14	-0.094	-0.399	0.159	0.687	0.086	NA	0.543	0.543	0.399	0.25	0.428	0.049	0.604	-0.047	0.136	0.073	0.207848
130	ADH6	0.161	0.613	0.402	0.372	0.154	0.168	0.174	0.181	0.64	0.106	0.36	0.31	-0.153	0.132	0.182	-0.213	-0.058	0.066	0.1	0.056	0.197	0.374	0.385	0.712	0.031	0.031	0.241	0.169	0.377	0.1	0.583	-0.059	0.007	0.165	0.207824
6567	SLC16A2	0.266	0.718	0.647	0.245	0.191	0.147	0.151	-0.063	0.523	0.114	0.302	0.444	0.143	0.212	-0.007	0.3	-0.066	0.233	-0.049	-0.002	-0.074	0.524	0.284	NA	0.031	0.031	NA	0.024	0.335	0.029	0.552	-0.006	0.262	0.209	0.207812
29100	TMEM208	0.174	0.59	0.304	0.139	0.267	0.175	0.061	-0.131	0.076	0.354	0.081	0.534	-0.041	0.231	0.528	0.297	-0.081	0.128	0.505	0.09	-0.435	0.368	0.463	-0.109	0.645	0.645	0.333	0.163	0.139	0.168	0.041	0.167	-0.036	0.23	0.207735
9403	SELENOF	0.137	0.342	0.525	0.464	0.279	0.065	0.073	-0.134	0.246	-0.052	0.454	0.415	-0.123	-0.204	0.054	0.131	0.228	0.32	0.096	0.239	-0.294	0.499	0.337	-0.014	0.652	0.652	-0.021	0.007	0.452	-0.027	0.633	0.323	0.172	0.136	0.207706
9538	EI24	-0.051	0.466	0.337	0.398	0.207	0.267	0.255	0.065	0.677	-0.02	0.472	0.361	0.19	0.288	0.188	0.012	0.086	0.311	0.091	-0.489	0.324	0.237	0.542	0.129	0.301	0.301	0.309	-0.02	0.482	-0.113	0.665	-0.044	-0.298	0.134	0.207647
85457	CIPC	0.198	0.421	0.356	0.481	0.201	-0.054	0.22	0.157	0.029	0.096	0.32	0.58	0.142	0.25	-0.063	-0.206	0.107	0.153	-0.127	0.031	-0.122	0.253	0.224	0.317	0.547	0.547	0.121	0.279	0.366	0.284	0.116	0.113	0.11	0.609	0.207529
55148	UBR7	0.243	0.519	-0.158	0.286	0.218	0.24	0.118	-0.015	0.143	0.171	0.367	0.302	0.167	0.187	-0.194	0.223	0.326	0.32	-0.199	0.289	0.334	-0.136	0.47	-0.036	0.487	0.487	0.143	0.198	0.254	0.188	0.611	0.122	0.154	0.227	0.207529
8431	NR0B2	0.205	0.617	-0.149	0.205	0.193	0.272	0.104	0.117	0.476	0.377	0.247	0.277	0.115	0.312	0.226	-0.303	0.439	-0.003	0.168	-0.142	-0.348	0.235	0.518	0.367	0.472	0.472	0.388	0.175	0.242	0.11	0.558	-0.023	-0.061	0.194	0.207412
51002	TPRKB	0.307	0.554	0.685	0.532	0.252	0.081	-0.012	0.017	0.077	0.124	0.45	0.327	-0.253	0.255	0.368	-0.43	0.233	0.311	0.358	0.503	-0.321	0.717	0.197	-0.224	0.603	0.603	0.001	0.028	0.509	0.087	-0.004	0.177	0.09	-0.155	0.207265
493856	CISD2	0.187	0.541	0.769	0.29	0.287	0.215	0.001	NA	0.446	0.119	0.287	0.383	0.237	0.159	0.138	0.089	0.181	-0.115	0.101	0.087	0.163	0.74	0.084	-0.361	0.491	0.491	0	0.081	0.27	0.078	0.604	0.234	-0.262	-0.176	0.207242
22926	ATF6	0.398	0.344	-0.516	0.529	0.278	0.428	0.126	0.227	0.291	-0.033	0.375	0.383	0.318	0.18	-0.116	0.15	0.463	0.167	-0.157	-0.107	0.264	-0.142	0.107	0.078	0.437	0.437	0.182	0.274	0.516	0.272	0.597	0.141	-0.177	0.332	0.207235
60492	CCDC90B	0.184	0.664	0.491	0.324	0.406	0.164	0.218	0.148	0.43	0.274	0.292	-0.131	-0.021	0.101	0.125	0.273	0.099	0.258	0.03	0.012	0.392	0.519	0.11	0.138	-0.024	-0.024	0.064	0.421	0.38	0.213	0.458	-0.064	0.319	-0.199	0.207176
400	ARL1	0.215	0.558	0.661	0.43	0.285	0.167	-0.095	-0.144	0.162	0.151	0.374	0.351	0.072	-0.232	0.025	0.289	0.288	-0.185	-0.003	0.214	-0.011	0.355	0.457	-0.009	0.686	0.686	-0.028	-0.001	0.371	0.024	0.449	-0.07	0.302	0.25	0.207176
100272147	CMC4	0.26	NA	NA	NA	0.214	-0.023	0.104	NA	0.344	0.449	NA	0.08	NA	NA	0.571	0.347	0.164	0.048	0.554	0.194	0.062	NA	0.376	NA	-0.095	-0.095	0.352	0.16	NA	0.039	0.417	0.247	NA	-0.004	0.207174
85236	H2BC12	0.33	0.315	0.642	0.281	0.168	0.172	-0.051	NA	0.31	0.233	0.326	0.005	-0.13	0.126	0.088	0.505	0.238	0.337	0.072	0.172	-0.282	0.324	0.588	-0.311	0.604	0.604	NA	0.018	0.33	-0.008	0.483	-0.109	-0.027	0.276	0.207156
3021	H3-3B	0.187	0.432	0.637	0.091	0.147	0.096	NA	0.122	0.19	-0.106	-0.096	NA	0.427	-0.16	NA	NA	0.238	0.289	NA	0.024	0.197	0.58	NA	0.468	NA	NA	0.34	NA	-0.131	NA	0.423	NA	0.162	NA	0.207136
54994	GID8	0.097	0.631	0.475	-0.258	0.076	0.24	0.044	0.188	0.401	0.323	0	0.087	0.166	0.023	0.328	0.354	0.223	0.349	0.292	0.398	-0.064	0.612	0.398	0.062	0.228	0.228	-0.09	0.368	-0.064	0.109	0.426	0.131	0.015	0.246	0.207118
51501	HIKESHI	-0.189	0.436	0.842	0.5	0.277	0.215	0.062	-0.031	-0.033	0.298	0.425	0.4	-0.266	0.145	0.285	-0.221	0.118	0.23	0.23	-0.015	0.288	0.76	0.3	-0.045	0.521	0.521	-0.024	0.232	0.51	-0.002	0.093	0.106	0.244	-0.17	0.207118
689	BTF3	-0.306	0.472	0.514	0.579	0.163	0.19	-0.051	0.14	0.124	0.257	0.482	0.37	0.053	-0.168	0.446	0.158	0.037	0.027	0.516	0.099	-0.445	0.697	0.082	-0.033	0.499	0.499	-0.292	0.044	0.462	0.193	0.409	0.121	0.588	0.113	0.207029
9491	PSMF1	0.221	0.618	0.669	-0.187	0.241	0.318	0.05	0.101	0.574	0.071	0.011	0.402	0.181	-0.043	-0.007	-0.104	-0.235	0.442	-0.002	0.045	0.151	0.683	0.252	0.369	0.548	0.548	-0.008	0.195	0.049	0.136	0.578	-0.183	0.305	0.046	0.206912
79004	CUEDC2	0.234	0.531	0.398	0.429	0.186	-0.063	0.083	-0.001	0.185	0.165	0.261	0.534	-0.154	0.216	0.303	0.115	-0.342	0.326	0.363	0.462	0.141	0.478	0.305	0.236	0.555	0.555	-0.166	0.006	0.212	0.088	0.478	0.013	-0.046	-0.052	0.206882
3151	HMGN2	NA	0.633	0.466	0.614	0.262	0.114	-0.072	NA	0.107	-0.091	0.464	0.112	0.06	0.103	-0.224	0.279	0.308	0.331	-0.193	0.241	0.426	0.248	0.28	0.375	0.634	0.634	0.184	-0.002	0.401	0.056	0.068	-0.157	-0.103	0.062	0.206875
116224	FAM122A	0.293	0.398	0.495	0.368	0.162	0.177	0.266	0.065	0.027	0.403	0.299	0.56	-0.063	-0.179	-0.008	0.121	0.192	0.149	-0.092	-0.117	-0.264	0.575	0.297	0.293	0.612	0.612	0.082	0.119	0.367	0.147	0.316	-0.034	0.278	0.117	0.206853
5516	PPP2CB	0.125	0.464	0.752	0.478	0.187	0.15	0.092	NA	0.187	-0.099	0.466	0.484	0.019	-0.023	0.046	-0.16	0.061	0.126	0.164	-0.073	-0.364	0.467	0.213	0.118	0.347	0.347	0.328	0.026	0.444	0.133	0.485	0.484	0.107	0.245	0.206848
3703	STT3A	0.149	0.411	0.728	0.352	0.291	0.359	0.01	0.075	0.05	0.034	0.462	0.222	0.07	0.056	-0.256	0.307	0.238	0.189	-0.282	0.347	0.461	0.66	0.179	-0.414	0.679	0.679	-0.04	0.029	0.489	0.01	0.324	0.122	0.022	0.018	0.206765
6193	RPS5	-0.114	0.402	0.652	0.415	0.102	0.193	-0.101	-0.068	0.313	0.374	0.39	0.489	-0.181	0.046	0.373	-0.086	-0.1	-0.033	0.334	-0.23	0.239	0.647	0.452	NA	0.511	0.511	-0.356	0.006	0.337	0.079	0.604	-0.053	0.541	0.133	0.206697
6222	RPS18	0.009	0.419	0.729	0.158	0.116	-0.015	-0.096	0.005	0.086	0.291	0.207	0.33	-0.213	NA	0.302	-0.117	NA	0.144	0.32	0.138	0.315	0.693	0.483	NA	0.653	0.653	NA	0.17	0.186	-0.038	0.034	0.12	0.262	-0.147	0.206567
710	SERPING1	0.204	0.623	0.31	0.226	0.227	0.125	0.226	-0.016	0.419	-0.067	0.268	0.584	-0.268	0.391	-0.206	0.362	0.104	-0.15	-0.159	0.076	-0.134	0.104	0.495	0.116	0.579	0.579	0.175	0.324	0.357	0.156	0.507	0.32	-0.002	0.166	0.2065
6480	ST6GAL1	0.221	0.606	0.07	0.278	0.208	0.143	0.211	0.035	0.617	0.125	0.435	0.272	-0.161	0.179	0.029	0.121	0.168	0.084	0.024	0.142	0.258	0.301	0.19	0.054	0.385	0.385	0.084	0.039	0.48	0.095	0.7	0.041	-0.02	0.221	0.206471
3434	IFIT1	0.275	0.539	-0.407	0.342	0.322	0.058	0.344	0.188	0.37	0.09	0.222	0.375	-0.035	0.151	-0.03	0.15	0.132	0.381	-0.056	0.214	0.14	-0.118	0.299	0.679	0.477	0.477	0.317	0.278	0.275	0.204	0.385	-0.322	0.167	0.135	0.206412
64795	RMND5A	0.141	0.561	0.674	0.143	0.213	0.341	0.046	0.064	0.426	0.24	0.149	-0.146	0.046	0.3	0.214	-0.175	0.165	0.171	0.209	-0.223	0.383	0.619	0.231	0.084	-0.073	-0.073	0.296	0.196	0.218	0.109	0.554	0.314	0.37	0.231	0.206412
56605	ERO1B	0.286	0.353	0.177	0.442	0.197	0.219	0.134	0.03	0.198	0.233	0.373	0.338	0.084	0.186	0.15	0.04	0.253	0.093	0.162	0.173	0.258	0.061	0.075	0.016	0.416	0.416	-0.068	0.324	0.364	0.165	0.379	0.259	0.073	0.154	0.206265
124944	C17orf49	NA	0.51	0.67	-0.113	-0.062	NA	-0.029	0.09	0.224	0.273	0.069	0.625	0.012	0.038	0.095	0.367	NA	0.327	0.12	-0.018	0.216	0.572	0.301	0.207	0.609	0.609	-0.11	0.08	-0.23	0.191	0.496	-0.231	0.226	0.26	0.206258
25870	SUMF2	0.124	NA	0.605	0.009	0.324	0.39	0.179	-0.143	0.362	0.032	0.197	0.261	-0.069	0.311	-0.249	0.38	0.285	0.261	-0.204	0.276	0.462	0.394	-0.224	-0.072	0.719	0.719	0.142	0.161	0.192	0.217	0.452	0.172	NA	-0.066	0.206219
4018	LPA	0.093	0.767	0.599	0.378	0.033	0.084	0.198	0.147	0.403	0.028	0.365	0.469	-0.02	0.067	0.01	-0.285	0.041	-0.094	-0.019	0.156	-0.298	0.433	0.238	0.597	0.361	0.361	0.415	0.264	0.328	0.2	0.331	-0.119	0.29	0.187	0.206118
375056	MIA3	0.169	0.575	NA	0.433	0.286	0.325	0.302	0.113	0.545	-0.01	0.343	0.427	-0.095	0.113	-0.335	0.07	0.259	0.29	-0.41	-0.363	0.328	NA	0.053	0.123	0.661	0.661	0.021	0.432	0.373	0.257	0.626	-0.237	-0.044	0.304	0.206094
10477	UBE2E3	NA	0.602	0.82	0.316	0.184	0.025	-0.061	0.035	0.286	-0.065	0.167	0.324	-0.111	0.186	0.098	0.127	NA	0.247	0.069	0.293	-0.002	0.769	0.369	-0.198	0.536	0.536	-0.097	0.032	0.216	-0.027	0.487	0.123	0.389	-0.08	0.206094
4716	NDUFB10	0.472	0.506	-0.077	-0.072	0.258	0.049	0.216	0.073	0.477	0.396	-0.087	0.495	0.177	0.172	0.507	-0.439	-0.085	0.489	0.495	-0.098	-0.448	0.119	0.214	0.083	0.626	0.626	0.433	-0.074	-0.123	0.411	0.558	-0.064	0.352	0.367	0.206
348	APOE	0.327	NA	0.329	0.143	0.097	0.182	0.222	0.15	0.457	-0.002	0.34	0.585	-0.176	0.303	-0.108	0.284	0.081	0.178	-0.189	0.026	0.323	0.545	0.342	0.331	0.412	0.412	0.279	0.047	0.251	0.182	0.439	-0.329	0.144	0.189	0.205939
319	APOF	0.18	0.702	0.718	0.006	0.183	-0.022	0.233	-0.01	0.348	0.157	-0.034	0.323	0.058	0.283	0.245	-0.197	0.143	0.147	0.217	-0.024	-0.023	0.736	0.341	0.302	0.326	0.326	0.305	0.235	0.133	0.102	0.35	-0.317	0.321	0.208	0.205912
7172	TPMT	0.332	0.674	0.658	0.103	0.348	0.225	0.23	0.041	0.424	0.103	0.157	0.25	-0.023	0.198	0.423	-0.069	0.288	-0.042	0.421	-0.148	-0.404	0.746	-0.012	0.339	0.02	0.02	0.307	0.254	0.296	0.036	0.612	0.091	0.233	-0.132	0.205853
8192	CLPP	0.314	0.391	0.622	0.239	0.236	0.175	0.084	0.187	0.212	0.179	0.085	0.728	0.083	0.129	0.263	-0.018	-0.162	0.044	0.352	0.104	-0.408	0.58	0.325	-0.026	0.707	0.707	-0.12	0.016	0.311	0.375	0.339	-0.035	-0.242	0.221	0.205794
79020	C7orf25	0.253	0.484	0.356	0.349	NA	0.107	NA	0.185	NA	0.069	0.382	NA	-0.144	0.208	NA	NA	0.084	0.278	NA	NA	0.046	0.461	NA	0.173	NA	NA	-0.149	NA	0.536	NA	NA	NA	0.026	NA	0.205778
3988	LIPA	0.167	0.631	0.668	0.558	0.321	0.206	0.166	-0.006	0.19	-0.198	0.291	0.417	0.084	-0.055	-0.194	0.301	0.154	0.245	-0.257	0.05	0.252	0.612	0.154	0.277	0.643	0.643	-0.021	-0.009	0.274	0.036	0.577	0.002	0.145	-0.331	0.205676
29081	METTL5	0.226	0.524	0.597	0.569	0.247	0.192	-0.093	0.108	0.304	0.307	0.484	0.064	-0.224	0.061	0.216	0.034	0.168	0.187	0.159	0.16	-0.422	0.669	0.128	-0.009	0.414	0.414	-0.166	0.024	0.498	-0.126	0.497	0.258	0.441	0.082	0.205647
30	ACAA1	0.219	0.648	0.125	0.257	0.213	0.093	0.195	-0.021	0.466	-0.052	0.201	0.434	-0.127	0.107	0.184	0.349	-0.027	0.083	0.213	0.172	0.359	0.154	0.434	NA	0.071	0.071	0.247	0.016	0.32	0.076	0.456	0.182	0.381	0.287	0.205636
6388	SDF2	0.48	0.493	-0.558	0.498	0.307	0.333	0.153	0.187	0.244	0.405	0.305	0.533	0.017	0.037	0.321	0.017	0.247	0.482	0.308	0.082	-0.479	-0.629	0.627	-0.095	0.642	0.642	0.12	0.205	0.281	0.065	0.415	-0.237	0.522	0.02	0.205588
79135	APOO	0.271	0.575	0.669	0.369	0.317	0.243	0.025	-0.175	0.329	0.316	0.05	0.441	0.018	0.225	0.144	-0.171	0.23	0.172	0.136	-0.002	-0.344	0.608	0.106	0.046	0.741	0.741	-0.144	-0.021	0.308	0.043	0.243	0.367	0.106	0.004	0.205471
10987	COPS5	NA	0.597	0.532	0.354	0.232	0.266	0.056	0.047	0.254	-0.067	0.346	0.314	0.099	0.067	0.329	-0.264	0.148	0.175	0.319	-0.049	-0.548	0.803	0.291	-0.136	0.653	0.653	-0.088	-0.042	0.422	-0.149	0.516	0.155	0.282	0.211	0.205394
10438	C1D	0.347	0.61	0.746	-0.013	0.301	0.059	0.183	0.065	0.205	0.292	-0.133	0.435	-0.164	0.107	0.286	-0.095	0.325	0.22	0.273	-0.356	-0.166	0.706	0.106	NA	0.651	0.651	0.087	0.185	-0.186	0.223	0.375	-0.026	0.125	0.351	0.205303
1803	DPP4	0.169	0.685	0.323	-0.021	0.265	0.293	0.072	0.189	0.336	-0.121	0.39	0.287	-0.224	0.148	-0.153	0.086	0.002	0.331	-0.233	-0.118	0.158	0.384	0.316	0.533	0.458	0.458	0.144	0.225	0.365	0.01	0.426	0.1	0.333	0.36	0.205176
403313	PLPP6	0.244	0.642	NA	0.166	0.203	0.264	0.168	NA	0.311	0.215	0.27	0.497	-0.075	0.349	-0.054	0.335	0.177	0.287	-0.087	0.032	-0.358	NA	0.342	0.195	0.411	0.411	0.063	0.234	0.362	0.225	0.247	0.098	-0.273	0.452	0.204935
11157	LSM6	0.167	0.542	0.708	0.126	0.258	0.041	-0.074	-0.026	0.222	0.331	0.256	0.212	-0.06	-0.004	0.488	-0.06	0.29	0.172	0.437	-0.327	0.296	0.659	0.241	-0.117	0.683	0.683	-0.123	0.239	0.251	0.154	0.334	-0.05	-0.184	0.195	0.204706
5435	POLR2F	0.13	0.461	0.665	0.208	0.162	-0.173	0.018	0.155	0.384	0.273	0.258	0.542	0.105	0.158	0.459	-0.168	-0.002	0.401	0.404	0.164	-0.406	0.749	0.22	0.046	0.402	0.402	0.078	0.17	0.228	0.068	0.331	0.25	-0.096	-0.087	0.204676
3020	H3-3A	NA	0.507	0.37	0.364	0.13	0.376	-0.018	0.033	0.102	-0.003	0.357	0.207	-0.223	0.067	-0.069	0.345	NA	0.25	0.147	0.405	-0.308	0.426	0.369	NA	0.521	0.521	-0.042	0.271	0.311	0.336	0.47	-0.04	0.053	0.109	0.204645
10952	SEC61B	0.252	0.429	0.627	0.264	0.242	0.184	0.106	0.024	0.508	0.137	0.386	0.291	-0.276	0.054	0.093	0.22	-0.046	0.071	0.029	0.5	0.524	0.703	0.102	NA	0.389	0.389	NA	0.065	0.376	0.001	0.612	-0.207	-0.273	-0.23	0.204563
140823	ROMO1	NA	0.324	0.441	0.041	0.149	-0.095	0.048	NA	0.45	0.443	0.038	0.352	0.1	0.122	0.607	0.203	-0.083	0.214	0.523	0.221	0.127	0.434	0.391	0.027	0.56	0.56	-0.059	0.263	0.024	0.243	0.275	-0.326	-0.12	0.049	0.204563
7347	UCHL3	0.082	0.527	0.629	0.542	0.215	0.038	0.107	-0.33	0.424	0.442	0.434	0.431	0.163	-0.069	0.311	0.175	0.111	-0.175	0.25	-0.134	-0.427	0.693	0.214	-0.187	0.665	0.665	0.137	0.016	0.404	0.13	0.445	-0.252	0.21	0.068	0.204529
2551	GABPA	0.348	0.55	0.277	0.575	0.343	0.138	0.126	0.052	0.337	-0.049	0.236	0.314	0.132	-0.035	-0.032	0.221	0.211	0.108	-0.033	0.008	0.521	0.22	0.053	NA	0.459	0.459	-0.04	0.231	0.097	0.208	0.408	0.26	-0.051	0.096	0.204485
84064	HDHD2	0.369	0.612	0.606	-0.403	0.314	0.263	0.031	0.217	0.397	-0.028	-0.25	0.236	-0.292	0.064	0.225	0.306	0.201	0.294	0.155	-0.426	0.452	0.767	0.525	0.329	0.588	0.588	0.048	0.21	-0.181	-0.004	0.446	0.173	-0.12	0.235	0.204324
51141	INSIG2	0.098	0.605	0.698	0.289	0.301	0.246	0.029	0.026	0.182	0.02	0.201	0.29	-0.168	0.173	0.052	-0.081	-0.165	0.111	0.011	0.391	0.104	0.759	0.384	0.554	0.105	0.105	0.194	0.253	0.333	0.113	0.201	-0.126	0.405	0.249	0.204176
51635	DHRS7	0.218	0.607	0.609	0.238	0.214	0.338	0.103	0.197	0.263	0.115	0.151	0.551	-0.28	0.072	0.005	0.196	0.389	0.44	-0.046	0.078	-0.367	0.472	0.148	-0.069	0.562	0.562	0.309	0.183	0.157	0.116	0.541	-0.117	0.075	-0.088	0.204176
51268	PIPOX	0.386	0.624	0.339	0.193	0.219	0.207	0.283	0.064	0.692	0.087	0.457	0.377	0.076	0.262	0.166	-0.067	0.195	0.301	0.173	-0.221	-0.221	-0.23	0.381	0.426	-0.161	-0.161	0.273	0.124	0.543	0.287	0.752	0.191	-0.194	0.119	0.204176
29090	TIMM21	0.198	0.501	0.396	0.521	0.172	0.15	0.015	0.168	0.058	0.17	0.522	0.344	-0.121	0.194	0.221	-0.264	0.249	0.188	0.2	-0.147	-0.253	0.593	0.415	-0.331	0.667	0.667	0.017	0.088	0.523	0.001	0.231	0.271	0.214	0.104	0.204176
51263	MRPL30	-0.008	0.424	0.206	0.521	0.178	0.312	-0.046	0.224	0.374	0.108	0.443	0.356	-0.267	0.31	0.125	0.094	0.239	0.145	0.14	-0.104	0.067	0.186	-0.076	NA	0.585	0.585	-0.026	0.162	0.434	-0.163	0.631	0.09	0.184	0.301	0.204061
30849	PIK3R4	0.293	0.642	0.445	0.525	0.217	0.254	0.167	-0.136	0.152	-0.102	0.418	0.176	-0.165	0.166	0.237	0.114	0.245	0.304	0.218	0.091	-0.395	0.588	-0.274	0.423	0.403	0.403	0.159	0.26	0.514	0.186	0.333	-0.006	0.054	0.029	0.204059
2876	GPX1	0.143	0.379	0.506	0.186	0.221	0.091	0.101	-0.005	0.318	0.145	-0.002	0.54	0.017	0.154	0.016	0.201	-0.05	0.242	-0.072	0.236	0.388	0.35	0.437	NA	0.485	0.485	NA	0.058	-0.058	0.334	0.593	0.107	-0.294	0.277	0.204031
3250	HPR	0.271	0.652	0.449	0.389	0.27	0.116	0.256	0.015	0.432	0.039	0.271	0.5	-0.312	0.353	0.204	0.151	0.077	0.14	0.202	0.312	0.047	-0.065	0.256	0.481	0.035	0.035	NA	0.169	0.316	0.092	0.347	-0.063	0.056	0.239	0.204
26061	HACL1	0.334	0.55	0.431	0.39	0.23	0.299	0.055	-0.017	0.473	-0.076	0.032	0.372	-0.008	0.11	0.318	-0.037	0.104	0.253	0.201	-0.226	0.057	0.609	0.442	NA	0.445	0.445	0.081	-0.124	0.101	0.149	0.573	-0.086	0.09	0.159	0.203909
3294	HSD17B2	0.075	0.675	0.341	0.176	0.128	0.32	0.211	0.218	0.34	0.233	0.139	0.242	0.092	0.233	0.143	-0.159	0.306	-0.119	0.203	0.242	-0.346	0.498	0.483	0.203	0.308	0.308	0.293	0.1	0.146	0.133	0.503	0.018	0.018	0.228	0.203882
54708	MARCHF5	-0.004	0.622	0.676	0.201	0.312	0.29	0.115	-0.015	-0.116	0.034	0.193	0.502	0.134	-0.03	-0.054	0.145	0.12	0.117	-0.126	0.135	0.376	0.705	0.249	0.332	0.436	0.436	0.004	0.042	0.429	-0.023	0.033	0.051	0.308	0.302	0.203853
357	SHROOM2	0.172	0.54	0.501	0.204	0.206	0.148	0.306	0.227	0.203	0.189	0.403	0.173	-0.148	0.08	-0.053	-0.156	0.157	0.116	-0.129	0.293	0.349	0.237	0.424	NA	0.555	0.555	0.158	0.157	0.299	0.26	0.057	0.223	0.089	-0.072	0.203727
219927	MRPL21	0.374	0.489	0.462	0.419	0.229	0.141	-0.001	NA	0.363	0.379	0.468	0.332	-0.184	0.029	0.393	-0.277	0.063	0.112	0.404	-0.062	-0.361	0.542	0.31	0.038	0.294	0.294	-0.059	0.074	0.406	0.144	0.575	0.187	-0.117	0.263	0.203727
9525	VPS4B	0.133	0.578	0.426	0.478	0.304	0.259	0.068	0.181	-0.103	-0.257	0.424	0.344	0.036	0.057	-0.103	0.369	0.274	0.218	-0.15	0.131	-0.433	0.28	0.236	0.316	0.538	0.538	0.17	0.337	0.475	0.01	0.004	0.193	0.526	0.069	0.203706
3141	HLCS	0.219	0.654	0.315	0.084	0.234	0.418	0.082	-0.01	0.445	0.194	0.231	0.396	0.003	0.373	0.067	-0.037	0.316	0.043	0.132	-0.167	-0.006	0.518	0.244	-0.055	0.407	0.407	0.067	-0.032	0.341	0.126	0.536	-0.095	0.285	0.188	0.203618
9587	MAD2L1BP	0.322	0.455	0.317	0.585	0.344	0.138	0.052	0.103	0.144	0.218	0.441	0.224	0.126	-0.026	0.194	-0.041	0.027	0.282	0.176	-0.014	0.341	-0.218	0.303	-0.176	0.692	0.692	-0.082	0.318	0.468	0.2	0.056	-0.155	-0.034	0.449	0.203559
51065	RPS27L	0.23	0.5	0.713	0.375	0.069	0.1	0.195	0.078	0.218	0.369	0.282	0.58	0.078	-0.029	0.01	0.445	0.12	0.004	0.012	-0.07	-0.457	0.478	0.242	NA	0.306	0.306	0.256	0.435	0.338	0.17	0.483	-0.269	0.1	0.05	0.203545
79139	DERL1	0.076	0.493	0.744	0.35	0.114	0.356	-0.141	-0.018	0.401	0.009	0.37	0.315	-0.183	0.191	-0.068	0.016	0.151	0.142	-0.112	0.053	0.46	0.579	0.231	0.12	0.398	0.398	0.044	0.08	0.375	-0.15	0.579	-0.089	0.323	0.313	0.203529
51075	TMX2	0.376	0.406	0.127	0.432	0.313	0.403	0.103	0.023	0.278	0.037	0.368	0.46	0.141	0.126	0.112	-0.06	0.128	0.17	0.057	-0.472	0.087	0.071	0.658	NA	0.718	0.718	-0.029	-0.045	0.404	0.058	0.513	-0.129	-0.201	0.364	0.203485
1369	CPN1	0.166	0.319	0.618	0.306	0.186	0.164	0.253	0.234	0.446	0.066	0.253	0.423	0.103	0.145	0.257	-0.306	0.244	0.301	0.268	0.246	-0.08	0.492	0.275	-0.218	0.294	0.294	0.077	0.162	0.282	0.042	0.369	-0.201	0.315	0.122	0.203441
100506365	OTUD6B-AS1	NA	0.516	NA	NA	NA	0.004	-0.066	NA	NA	NA	NA	0.448	NA	NA	0.245	-0.087	NA	NA	0.259	NA	NA	0.742	0.358	NA	0.388	0.388	NA	-0.025	NA	-0.062	NA	-0.233	-0.009	0.389	0.203437
10552	ARPC1A	-0.057	0.539	0.633	0.125	NA	0.238	-0.041	0.017	NA	0.119	0.229	0.346	-0.203	0.251	0.292	0.391	0.084	0.086	0.261	-0.208	0.537	0.479	0.397	-0.281	0.672	0.672	-0.16	-0.074	0.28	0.057	NA	0.188	0.205	0.231	0.203387
60488	MRPS35	0.282	0.48	0.581	0.536	0.154	0.312	0.038	0.161	0.491	-0.134	0.496	0.332	0.024	0.156	0.205	-0.324	0.194	-0.116	0.154	-0.304	-0.011	0.582	0.425	-0.05	0.63	0.63	-0.001	0.152	0.471	-0.012	0.552	-0.061	-0.252	0.141	0.203353
81627	TRMT1L	0.463	0.611	0.16	0.415	0.323	0.324	0.245	-0.001	0.208	0.041	0.385	0.277	0.118	0.313	-0.149	-0.141	0.183	0.35	-0.163	-0.087	0.294	0.362	0.15	0.12	0.308	0.308	0.09	0.348	0.454	0.306	-0.016	0.096	-0.044	0.263	0.203353
51081	MRPS7	NA	0.58	0.736	0.005	0.236	0.208	0.036	-0.143	0.334	0.116	0.036	0.461	-0.005	0.204	0.475	-0.068	0.025	0.383	0.471	0.095	-0.569	0.712	0.283	-0.286	0.675	0.675	-0.137	-0.066	-0.098	0.191	0.49	0.007	0.412	0.231	0.203182
5692	PSMB4	0.157	0.357	0.354	0.202	0.231	0.378	-0.027	-0.004	0.4	-0.016	0.303	-0.073	0.074	0.218	0.15	0.342	0.199	0.131	0.262	-0.045	0.53	0.3	0.286	-0.288	0.379	0.379	NA	-0.051	0.381	0.167	0.606	0.143	0.127	0.153	0.203182
5223	PGAM1	NA	0.483	0.691	0.563	0.223	-0.007	-0.071	-0.033	0.453	-0.023	0.317	0.371	-0.146	0.276	-0.073	0.571	NA	0.324	-0.138	-0.209	-0.09	0.445	0.463	NA	0.609	0.609	-0.086	-0.192	0.213	-0.267	0.687	0.159	0.361	-0.189	0.203032
5093	PCBP1	0.089	0.497	0.819	0.51	0.221	-0.054	0.076	0.058	0.142	-0.335	0.471	0.441	0.031	0.076	-0.324	0.05	0.034	0.419	-0.237	0.087	0.21	0.761	0.288	-0.227	0.652	0.652	0.059	0.092	0.495	0.054	0.526	-0.289	0.141	0.418	0.203029
55219	MACO1	0.34	0.546	0.004	0.224	0.168	0.283	0.131	0.104	0.317	0.122	0.236	0.467	-0.007	0.246	0.13	-0.132	0.207	0.299	0.114	0.193	-0.361	0.259	0.269	0.01	0.349	0.349	0.392	0.157	0.294	0.36	0.448	0.156	-0.061	0.288	0.202971
26022	TMEM98	0.154	0.54	0.628	0.153	0.155	0.221	0.206	0.005	0.101	0.251	0.097	0.367	0.157	-0.053	0.142	0.319	0.031	0.018	0.179	0.151	0.532	0.192	0.508	0.375	0.279	0.279	0.28	-0.03	-0.064	0.165	0.253	-0.231	0.063	0.478	0.202971
91419	ATP23	0.238	0.526	0.643	0.402	0.207	0.169	-0.082	0.021	0.205	0.238	0.488	0.156	-0.005	0.106	0.446	-0.243	-0.185	0.36	0.397	-0.04	0.115	0.475	0.093	0.447	0.37	0.37	-0.087	0.22	0.526	-0.023	0.154	0.281	0.18	-0.268	0.202941
55845	BRK1	NA	0.599	0.728	0.432	0.357	0.071	-0.072	NA	0.143	0.232	0.143	0.043	0.266	-0.265	0.338	-0.052	0.223	0.327	0.272	0.002	-0.244	0.506	0.249	0.112	0.608	0.608	0.186	-0.097	0.008	-0.027	0.447	-0.061	0.357	0.055	0.202937
275	AMT	0.259	0.769	-0.007	0.008	0.094	0.105	0.203	0.251	0.415	0.027	-0.161	0.482	0.222	0.062	0.079	0.195	-0.124	0.364	0.129	0.073	0.193	-0.082	0.456	0.705	0.114	0.114	0.499	0.08	-0.078	0.24	0.394	0.147	0.374	0.296	0.202853
55366	LGR4	0.169	0.381	0.465	0.554	0.171	0.365	0.176	0.312	0.52	0.088	0.437	0.12	-0.075	0.173	0.161	-0.331	0.424	0.061	0.213	0.205	0.405	0.3	0.008	0.141	0.126	0.126	0.228	0.242	0.428	-0.046	0.534	-0.199	-0.256	0.27	0.202824
10286	BCAS2	0.38	0.629	0.471	0.14	0.314	0.141	0.073	-0.095	0.141	0.116	0.412	0.352	-0.156	0.116	0.235	0.163	0.29	0.328	0.259	0.049	-0.2	0.524	0.287	-0.086	0.684	0.684	0.093	-0.041	0.313	0.157	0.303	-0.127	-0.134	0.071	0.202529
7905	REEP5	0.142	0.609	0.267	-0.26	0.316	0.339	0.219	NA	0.444	0.123	-0.096	0.519	0.107	-0.09	0.199	0.237	0.156	-0.206	0.149	-0.281	-0.153	0.45	0.539	0.43	0.496	0.496	0.277	0.064	0.119	0.073	0.646	-0.151	0.2	0.303	0.202485
6341	SCO1	0.161	0.56	0.492	0.427	0.131	0.201	0.113	0.131	0.221	-0.022	0.405	0.42	-0.062	0.141	-0.118	0.297	0.068	-0.156	-0.152	0.014	0.234	0.521	0.257	0.325	0.645	0.645	0.017	0.065	0.36	-0.046	0.291	-0.181	0.377	0.1	0.202412
51768	TM7SF3	0.121	0.674	0.57	-0.047	0.164	0.311	-0.034	-0.027	0.315	0.085	-0.006	0.368	0.037	0.094	-0.202	0.451	0.289	0.111	-0.16	-0.045	0.372	0.472	0.287	0.565	0.072	0.072	0.454	0.167	0.105	0.269	0.334	0.212	0.448	-0.017	0.202382
84791	LINC00467	0.475	0.618	-0.214	0.201	NA	0.299	0.099	NA	NA	0.374	0.063	0.207	-0.009	0.383	0.546	0.271	0.162	0.249	0.506	-0.005	-0.413	0.031	0.294	0.319	0.475	0.475	0.141	0.149	0.088	0.24	NA	-0.096	-0.18	0.322	0.202333
722	C4BPA	0.133	0.668	0.277	0.32	0.253	0.161	0.147	0.021	0.557	0.119	0.436	0.439	0.178	0.289	-0.068	-0.092	0.153	0.042	-0.089	-0.04	-0.465	0.284	0.392	NA	0.216	0.216	0.177	0.264	0.531	0.173	0.652	0.048	0.025	0.257	0.202242
23219	FBXO28	0.318	0.625	0.529	0.281	0.229	0.292	0.109	0.012	0.12	0.149	0.272	0.102	0.116	0.18	0.08	-0.038	0.156	0.344	0.028	-0.123	0.451	0.295	-0.134	-0.008	0.53	0.53	0.083	0.211	0.272	0.059	0.288	0.033	0.291	0.194	0.202235
4232	MEST	0.017	0.692	0.623	0.285	0.257	0.291	0.041	0.211	0.103	0.343	-0.024	0.244	0.14	-0.065	0.348	0.562	0.119	0.158	0.379	-0.022	-0.221	0.252	0.355	NA	0.422	0.422	0.052	-0.086	0.098	-0.052	0.61	-0.103	0.482	-0.261	0.202182
26175	TMEM251	NA	0.647	0.644	0.56	0.33	0.126	0.049	-0.158	-0.219	0.412	0.329	0.429	0.179	0.047	0.236	0	0.025	0.3	0.211	-0.008	0.027	0.533	0.202	NA	0.625	0.625	0.05	0.08	0.295	0.079	-0.031	-0.315	-0.07	0.23	0.202156
129804	FBLN7	0.238	0.419	-0.548	0.464	0.223	0.15	0.204	NA	0.207	0.08	0.233	0.191	0.059	0.385	0.047	0.324	0.098	0.429	0.033	0.137	-0.08	-0.472	0.602	0.578	0.255	0.255	0.401	0.161	0.305	0.476	0.013	0.363	0.231	0.21	0.202152
6382	SDC1	0.422	0.585	-0.316	-0.015	0.24	0.323	0.123	0.064	0.439	0.034	0.148	0.287	-0.049	0.516	-0.168	-0.231	0.368	0.145	-0.104	0.196	0.144	0.205	0.538	0.361	0.474	0.474	0.236	0.014	0.258	0.348	0.56	-0.304	0.075	0.482	0.202118
5095	PCCA	0.347	0.565	-0.006	0.501	0.293	0.193	0.175	0.038	0.412	0.157	0.507	0.112	0.006	0.305	0.083	0.152	0.212	0.1	-0.013	0.07	-0.243	0.261	-0.037	0.104	0.155	0.155	0.403	0.177	0.6	0.262	0.575	0.089	0.093	0.067	0.202059
79770	TXNDC15	-0.027	0.403	0.809	-0.125	0.35	0.078	0.147	-0.116	0.243	0.329	0.237	0.531	0.116	-0.026	0.082	0.262	0.188	-0.006	0.102	0.324	-0.15	0.534	0.532	-0.257	0.534	0.534	-0.07	0.033	0.163	0.174	0.455	0.145	0.412	-0.071	0.202029
3697	ITIH1	0.323	0.683	-0.164	0.209	0.24	0.145	0.243	0.074	0.557	-0.031	0.294	0.466	-0.301	0.323	-0.077	-0.205	0.158	0.274	-0.044	0.205	-0.134	0.274	0.509	0.564	0.243	0.243	0.262	0.134	0.436	0.265	0.555	-0.048	-0.071	0.263	0.201971
10280	SIGMAR1	0.248	0.555	0.071	0.249	0.21	0.373	0.15	-0.003	0.639	0.081	0.372	0.387	-0.233	0.375	0.07	0.406	-0.135	0.381	0.169	0.157	-0.381	0.073	0.091	0.055	0.554	0.554	0.022	0.123	0.361	0.071	0.725	0.13	-0.251	0.218	0.201971
65080	MRPL44	0.273	0.552	0.625	0.492	0.284	0.249	0.143	-0.157	-0.003	0.167	0.306	0.502	-0.108	0.302	0.021	-0.143	0.23	-0.112	0.014	-0.038	0.366	0.697	0.054	-0.319	0.635	0.635	0.119	0.216	0.348	-0.037	0.256	0.244	-0.232	0.286	0.201971
27018	BEX3	-0.059	0.659	0.494	0.332	0.133	0.042	0.143	0.175	0.245	0.188	0.172	0.291	-0.178	-0.018	0.221	0.582	-0.011	0.077	0.268	0.089	0.18	0.601	0.557	NA	0.163	0.163	NA	-0.09	0.042	0.123	0.544	-0.167	0.394	0.108	0.201969
79701	OGFOD3	0.043	0.584	0.34	0.049	0.237	-0.007	0.006	0.006	0.357	0.053	0.18	0.147	0.293	0.286	0.383	0.042	0.175	0.34	0.341	-0.039	0.217	0.655	0.194	0.164	0.543	0.543	-0.136	0.186	0.048	0.139	0.293	0.01	0.178	0.015	0.201912
2184	FAH	0.346	0.675	-0.239	0.272	0.297	0.101	0.203	-0.086	0.392	0.115	0.169	0.62	-0.188	0.285	0.305	0.032	0.102	0.261	0.275	-0.054	0.248	-0.075	0.255	0.594	0.334	0.334	0.421	-0.023	0.256	0.239	0.384	-0.265	0.297	-0.021	0.201794
51390	AIG1	0.337	0.751	0.188	0.448	0.212	0.352	-0.005	-0.024	0.464	0.189	0.382	0.081	0.034	0.278	0.209	0.399	0.1	0.144	0.157	0.329	-0.112	-0.06	0.097	0.698	-0.105	-0.105	0.374	0.164	0.426	0.299	0.489	-0.094	-0.248	0.012	0.201765
3249	HPN	0.282	0.626	0.062	0.089	0.163	0.204	0.255	0.135	0.608	0.172	0.189	0.328	-0.125	0.45	0.128	0.05	0.246	0.073	0.236	-0.072	0.085	0.004	0.263	0.323	0.153	0.153	0.281	0.095	0.3	0.352	0.66	-0.089	-0.105	0.285	0.201735
10450	PPIE	0.156	0.396	-0.231	0.638	0.187	0.01	0.013	0.023	0.079	0.147	0.366	0.315	-0.065	0.192	0.424	0.189	0.159	0.274	0.416	-0.492	-0.019	-0.075	0.268	0.198	0.766	0.766	0.108	0.14	0.287	0.241	0.258	0.122	0.541	0.057	0.201588
140738	TMEM37	0	0.559	0.197	0.457	0.136	0.235	0.079	0.013	0.481	0.215	0.377	0.479	0.166	0.204	0.178	-0.026	-0.06	-0.035	0.183	-0.308	-0.035	0.414	0.419	0.057	0.525	0.525	0.371	0.044	0.293	-0.062	0.525	0.239	-0.191	0.197	0.2015
548593	SLX1A	NA	0.473	0.327	0.069	0.017	0.004	NA	NA	0.08	0.261	0.211	NA	-0.001	0.262	NA	NA	NA	0.194	NA	0.367	0.491	0.162	NA	NA	NA	NA	0.289	NA	0.194	NA	0.061	NA	0.166	NA	0.2015
6780	STAU1	-0.279	0.508	0.643	0.287	0.234	0.327	0.02	-0.014	0.441	-0.252	0.385	0.123	0.073	0.062	-0.302	0.489	-0.095	0.195	-0.234	0.349	0.404	0.547	0.468	-0.069	0.211	0.211	-0.161	0.314	0.408	0.175	0.666	0.231	0.387	0.099	0.2015
54502	RBM47	0.238	0.597	0.489	0.191	0.151	0.387	0.15	0.216	0.355	-0.217	0.367	0.054	0.121	0.183	0.056	0.024	0.376	0.093	0.044	0.16	-0.081	0.59	0.056	0.186	0.274	0.274	0.207	-0.137	0.438	-0.05	0.624	0.05	-0.025	0.409	0.201471
6635	SNRPE	0.162	0.472	0.755	0.109	0.369	0.272	-0.029	0.252	0.274	0.264	0.152	0.103	-0.114	0.144	0.417	0.09	0.082	0.286	0.517	-0.087	-0.274	0.525	0.142	NA	0.664	0.664	-0.193	0.224	0.147	0.057	0.072	-0.14	0.245	0.024	0.201424
51639	SF3B6	-0.008	0.543	0.516	0.541	0.262	0.221	0.007	0.098	0.315	0.374	0.559	0.232	-0.147	0.11	0.333	0.092	0.26	0.3	0.323	0.241	-0.529	0.588	-0.056	-0.183	0.045	0.045	0.297	-0.187	0.526	0.11	0.604	0.028	0.378	0.009	0.201382
9249	DHRS3	0.386	0.602	-0.305	0.355	0.195	0.263	0.171	0.038	0.388	0	0.298	0.545	-0.364	0.293	0.113	0.097	0.087	0.284	0.201	-0.22	-0.586	0.081	0.342	0.316	0.687	0.687	0.244	0.065	0.408	0.265	0.436	0.196	-0.142	0.421	0.201382
83699	SH3BGRL2	0.266	0.553	0.553	-0.22	0.17	0.337	0.035	0.039	0.462	0.016	-0.118	0.359	0.09	0.198	-0.074	0.321	-0.231	0.006	-0.069	0.263	0.384	0.55	0.424	0.524	0.127	0.127	0.104	0.175	-0.021	0.263	0.533	0.238	0.003	0.458	0.201324
57142	RTN4	0.186	0.644	0.503	0.443	0.239	-0.17	-0.016	-0.007	0.495	-0.015	0.341	0.174	0.138	0.063	-0.042	-0.113	-0.11	0.112	-0.107	0.345	0.256	0.528	0.137	0.508	0.387	0.387	0.22	-0.096	0.338	-0.106	0.722	0.163	0.407	-0.11	0.201294
89927	BMERB1	0.376	0.525	0.395	0.395	0.163	0.01	0.111	0.256	0.344	0.22	0.059	0.049	-0.088	0.334	0.316	-0.271	0.277	0.291	0.265	0.152	0.113	0.296	-0.075	NA	0.059	0.059	0.296	0.194	0.275	0.296	0.406	0.313	0.269	-0.038	0.201273
11221	DUSP10	0.067	0.652	-0.422	0.466	0.238	0.125	0.24	0.211	0.324	0.504	0.234	0.289	0.077	0.225	0.22	-0.039	0.234	0.142	0.232	0.087	0.571	-0.435	0.092	0.598	0.177	0.177	0.347	0.223	0.331	0.098	0.337	-0.026	0.009	0.236	0.201206
57149	LYRM1	0.273	0.565	0.651	-0.267	0.201	0.073	0.118	-0.015	0.395	0.305	-0.214	0.311	0.001	-0.029	0.335	-0.208	0.078	0.254	0.283	0.195	0.267	0.661	0.492	0.321	0.225	0.225	0.359	-0.028	-0.203	0.066	0.548	0.082	0.338	0.178	0.201059
25913	POT1	0.151	0.669	0.124	0.308	0.301	0.11	0.059	0.154	-0.019	0.23	0.296	0.313	0.02	0.01	0.11	0.284	0.33	-0.155	0.047	-0.07	0.366	0.253	0.323	0.053	0.629	0.629	-0.083	0.182	0.423	0.044	0.105	0.253	0.483	-0.102	0.200882
3074	HEXB	0.047	0.575	0.582	0.427	0.262	0.234	-0.004	0.071	0.197	-0.141	0.268	0.409	-0.186	-0.076	-0.213	0.277	0.205	0.224	-0.238	0.216	-0.319	0.553	0.384	0.175	0.661	0.661	-0.135	0.056	0.275	0.301	0.41	0.168	0.31	0.189	0.200735
83862	TMEM120A	0.397	0.491	0.03	-0.23	0.243	0.266	0.247	-0.152	0.452	0.419	-0.059	0.431	-0.01	0.256	0.625	-0.12	0.09	0.354	0.585	-0.372	0.167	0.164	0.351	0.122	0.424	0.424	0.089	0.226	0.011	0.311	0.517	-0.074	-0.097	0.247	0.200735
5164	PDK2	0.206	0.534	0.152	-0.039	0.016	0.176	0.257	0.107	0.497	0.104	0.258	0.259	-0.048	0.359	0.279	-0.186	-0.011	0.225	0.269	0.388	-0.243	0.086	0.101	0.371	0.576	0.576	0.131	0.03	0.134	0.175	0.569	0.153	0.065	0.298	0.200706
5691	PSMB3	0.116	0.418	0.725	-0.128	0.252	0.346	0.045	0.044	0.311	0.302	-0.093	0.36	-0.02	-0.111	0.339	0.171	0.064	-0.163	0.277	-0.019	0.331	0.552	0.487	NA	0.588	0.588	-0.091	-0.127	-0.146	0.077	0.527	-0.141	0.443	0.298	0.200667
114928	GPRASP2	0.198	0.644	0.609	0.273	0.183	-0.165	0.207	0.022	-0.051	0.197	0.185	0.225	-0.056	0.138	0.162	0.207	NA	0.186	0.161	0.016	0.168	0.355	0.59	NA	0.379	0.379	0.068	0.138	0.262	0.108	0.066	-0.069	0.215	0.421	0.200656
89953	KLC4	0.358	0.439	0.283	0.519	0.25	0.24	0.253	0.09	0.569	0.048	0.223	0.116	0.314	0.363	-0.11	-0.145	0.081	-0.121	-0.092	0.009	0.383	0.34	-0.033	0.221	0.032	0.032	0.235	0.303	0.31	0.269	0.589	0.292	-0.121	0.276	0.200441
58472	SQOR	-0.064	0.546	0.639	0.352	0.344	0.15	0.065	0.107	0.199	-0.192	0.281	0.42	-0.325	0.339	0.111	-0.043	0.198	-0.045	0.055	-0.029	-0.216	0.668	0.455	-0.128	0.663	0.663	NA	0.139	0.188	0.286	0.594	0	-0.053	0.246	0.200394
548645	DNAJC25	0.363	0.683	NA	0.284	0.15	0.043	0.15	NA	0.374	0.161	0.252	0.192	0.107	0.129	0.305	-0.076	NA	0.258	0.261	-0.079	-0.238	NA	0.308	0.609	-0.06	-0.06	0.284	0.207	0.449	0.268	0.274	0.067	0.274	0.07	0.2003
25901	CCDC28A	0.229	0.591	0.494	-0.113	0.147	0.133	0.076	-0.032	0.203	0.05	-0.145	0.495	0.043	0.005	0.154	0.232	0.085	0.136	0.129	0.547	-0.179	0.618	0.473	0.611	0.217	0.217	0.155	0.211	-0.029	0.123	0.187	0.134	0.356	0.255	0.200235
6144	RPL21	NA	0.379	0.527	0.48	0.051	NA	0.033	NA	0.271	0.405	0.312	0.418	-0.123	-0.092	0.474	-0.276	NA	0.106	0.451	0.378	-0.439	0.546	-0.046	NA	0.526	0.526	-0.067	0.118	0.264	-0.127	0.566	0.001	0.273	-0.131	0.200138
147525	LINC00526	0.333	0.536	0.646	0.116	0.256	0.124	0.119	-0.03	0.138	0.338	0.338	0.554	-0.205	NA	0.322	0.181	0.003	0.28	0.268	-0.517	-0.044	0.646	0.448	-0.003	0.2	0.2	0.379	-0.025	0.322	0.117	0.052	0.249	0.164	0.099	0.200121
283537	SLC46A3	0.355	0.535	0.688	0.304	0.098	0.085	0.235	0.01	0.592	0.349	0.199	0.351	0.055	0.262	-0.136	0.211	0.182	-0.051	-0.183	0.025	-0.109	0.572	0.414	0.414	0.083	0.083	NA	0.087	0.254	0.15	0.647	-0.184	-0.119	0.141	0.19997
116151	FAM210B	0.336	0.479	0.494	0.072	0.215	0.125	0.197	0.128	0.395	0.219	0.152	0.673	-0.129	0.262	-0.023	-0.007	0.057	0.409	0.045	-0.371	0.026	0.441	0.321	0.168	0.251	0.251	0.255	0.147	0.333	0.034	0.633	-0.259	0.238	0.231	0.199941
55168	MRPS18A	NA	0.535	0.324	-0.184	0.242	0.379	0	NA	-0.12	0.398	-0.196	0.377	-0.174	0.265	0.465	-0.015	0.033	0.373	0.478	-0.063	0.027	0.643	0.27	-0.131	0.804	0.804	0.1	0.32	-0.206	0.072	-0.05	0.052	0.344	0.232	0.199938
10026	PIGK	0.301	0.618	0.395	0.655	0.317	0.068	0.074	0.072	-0.054	0.117	0.479	0.319	-0.219	0.247	0.016	0.228	0.314	0.349	-0.036	-0.133	-0.043	0.417	0.102	-0.293	0.54	0.54	0.387	0.149	0.487	0.084	0.111	0.012	0.259	-0.083	0.199882
84217	ZMYND12	0.346	0.601	0.26	0.264	0.231	0.206	0.118	-0.014	0.209	0.286	0.252	0.361	0.243	0.114	0.378	0.076	-0.039	0.311	0.327	-0.136	-0.146	0.15	0.137	0.737	0.302	0.302	0.393	0.133	0.209	-0.043	0.119	0.127	-0.006	-0.015	0.199794
23788	MTCH2	0.26	0.555	0.341	-0.133	0.364	0.381	0.143	0.019	0.551	0.194	-0.23	0.622	-0.244	0.368	0.077	-0.047	0.198	0.031	-0.002	-0.433	0.385	0.427	0.539	0.311	0.641	0.641	0.236	-0.026	-0.091	0.022	0.722	-0.154	-0.014	0.133	0.199618
115209	OMA1	0.046	0.567	-0.089	0.491	0.201	0.142	0.082	0.033	0.197	-0.087	0.536	0.317	0.005	0.24	0.154	-0.124	0.27	0.169	0.161	0.317	-0.073	-0.057	0.073	0.28	0.368	0.368	0.161	0.151	0.529	0.095	0.393	0.028	0.251	0.59	0.199559
83460	EMC6	0.252	0.33	0.409	0.392	0.121	0.084	0.033	0.023	0.499	0.293	0.397	0.652	0.07	0.135	0.402	-0.037	-0.204	-0.106	0.381	-0.054	-0.145	0.719	0.247	-0.408	0.555	0.555	-0.001	0.062	0.276	0.085	0.555	0.128	-0.177	0.262	0.199559
6590	SLPI	0.353	0.497	-0.022	0.263	0.202	0.352	0.223	0.186	0.222	0.466	0.322	0.2	0.042	0.015	0.281	0.377	0.603	0.176	0.29	-0.465	-0.064	-0.097	0.464	-0.199	0.318	0.318	0.361	-0.004	0.329	0.353	0.347	0.068	-0.031	0.038	0.199529
912	CD1D	0.172	0.506	0.486	0.369	0.011	-0.054	0.221	0.055	0.145	0.177	0.235	0.348	0.228	0.2	0.039	-0.044	0.229	NA	0.003	0.093	-0.29	0.314	0.387	0.298	0.477	0.477	0.394	-0.043	0.242	0.264	-0.029	0.218	0.311	0.143	0.199455
10959	TMED2	0.084	0.439	0.776	0.556	0.299	0.287	0.044	-0.231	0.418	0.069	0.453	0.364	0.046	0.045	-0.188	-0.056	0.169	-0.133	-0.249	0.045	0.403	0.724	0.006	-0.224	0.625	0.625	-0.02	0.071	0.485	-0.093	0.597	0.075	-0.124	0.393	0.199412
10671	DCTN6	0.02	0.479	0.599	0.506	0.158	0.094	0.131	-0.1	0.106	0.266	0.374	0.441	0.142	0.011	0.277	0.062	0.092	-0.004	0.247	0.055	-0.352	0.641	0.194	-0.402	0.45	0.45	0.378	0.154	0.362	0.153	0.375	0.038	0.277	0.098	0.199176
79629	OCEL1	0.324	0.466	0.559	0.123	0.059	0.074	0.152	0.19	0.241	0.349	0.295	0.343	0.118	0.172	0.235	0.037	-0.087	0.435	0.28	0.039	0.233	0.615	0.337	0.449	-0.221	-0.221	0.181	0.227	0.337	0.288	0.23	-0.262	-0.055	0.23	0.199176
144193	AMDHD1	0.219	0.638	0.416	0.25	0.237	0.151	0.293	0.253	0.407	0.159	0.223	0.411	-0.243	0.397	0.248	0	0.292	0.069	0.251	-0.323	-0.326	0.116	0.435	0.286	0.026	0.026	0.244	0.279	0.435	0.077	0.474	-0.043	0.176	0.217	0.199118
55022	PID1	0.254	0.417	0.65	0.524	0.162	0.127	0.185	0.014	0.482	0.054	0.381	0.574	-0.066	0.199	0.175	0.195	0.073	0.182	0.147	-0.457	0.163	0.643	0.03	-0.025	0.042	0.042	0.352	-0.052	0.402	0.105	0.482	0.217	0.033	0.062	0.199059
353	APRT	-0.009	0.429	0.686	0.324	0.061	0.117	-0.012	0.096	0.315	0.246	0.21	0.387	-0.103	0.182	0.406	0.248	-0.341	-0.005	0.38	-0.114	0.35	0.782	0.548	0.061	0.462	0.462	0.055	0.043	0.148	0.155	0.246	-0.254	-0.115	0.32	0.199
84817	TXNDC17	NA	0.604	0.615	0.208	0.122	0.178	-0.053	0.089	0.249	0.353	0.118	0.437	0.08	0.087	0.258	0.246	0.085	-0.013	0.257	0.041	-0.539	0.659	0.554	NA	0.658	0.658	0.125	-0.006	0.106	0.14	0.183	0.011	-0.264	0.122	0.199
119467	CLRN3	0.185	0.582	0.336	0.04	0.035	0.088	0.036	NA	0.314	0.323	0.057	0.302	0.098	0.132	0.296	-0.085	0.246	-0.022	0.233	-0.413	0.187	0.094	0.438	0.491	0.64	0.64	NA	0.038	0.14	0.107	0.372	0.033	0.229	0.174	0.198938
664	BNIP3	0.252	0.643	0.708	-0.312	0.26	0.113	0.139	0.072	0.203	0.038	0.197	0.337	-0.053	0.242	0.343	0.116	-0.032	0.072	0.321	0.088	-0.219	0.666	0.462	NA	0.395	0.395	0.127	0.138	0.301	-0.05	0.229	-0.016	0.203	0.186	0.198909
94081	SFXN1	0.222	0.474	0.76	0.288	0.155	0.19	0.157	0.203	0.625	0.078	0.373	-0.095	0.049	0.167	-0.008	0.066	0.073	0.077	-0.084	0.267	0.487	0.678	0.066	0.248	-0.313	-0.313	0.104	0.101	0.438	0.245	0.55	0.481	0.059	-0.108	0.198824
91445	RNF185	0.051	0.521	0.323	-0.027	0.05	0.207	0.058	-0.014	0.366	-0.039	0.197	0.597	0.066	0.256	0.08	0.041	0.273	0.338	0.067	-0.15	0.27	0.25	0.192	NA	0.725	0.725	0.181	0.066	0.221	0.149	0.339	0.011	-0.022	0.192	0.198788
50848	F11R	0.288	0.439	0.659	0.085	0.308	NA	0.322	0.396	0.235	0.209	0.289	0.341	-0.173	0.41	-0.268	0.443	NA	0.126	-0.245	-0.286	-0.325	NA	0.388	-0.019	0.45	0.45	0.26	0.067	0.373	0.438	0.276	-0.227	-0.029	0.48	0.19871
4089	SMAD4	0.281	0.571	0.573	0.534	0.311	0.267	0.073	-0.068	0.395	0.03	0.474	-0.223	0.028	0.133	-0.065	0.119	0.227	0.333	-0.121	0.219	0.525	0.434	0.006	0.172	-0.174	-0.174	0.045	0.363	0.544	0.256	0.497	0.051	0.017	0.1	0.198618
5565	PRKAB2	0.206	0.532	0.196	0.216	0.073	0.383	0.042	0.156	0.598	-0.072	0.343	0.123	-0.179	0.322	0.019	0.151	0.329	0.187	-0.041	-0.029	0.304	0.339	0.166	0.459	0.118	0.118	0.088	0.037	0.39	0.2	0.572	-0.001	0.188	0.219	0.198588
1806	DPYD	0.165	0.603	0.434	0.276	0.175	0.045	0.101	-0.004	0.226	-0.008	0.39	-0.04	-0.324	0.008	0.288	-0.071	0.301	0.144	0.232	0.265	0.147	0.619	-0.017	0.496	0.287	0.287	0.19	0.002	0.349	0.206	0.48	0.211	0.199	0.089	0.198559
93210	PGAP3	0.224	0.602	0.057	0.049	-0.029	0.294	0.201	0.338	0.476	0.185	0.069	-0.227	0.209	0.05	0.312	0.364	0.102	-0.032	0.293	0.003	0.227	0.053	0.302	0.572	0.013	0.013	0.293	0.337	0.059	0.32	0.481	0.27	0.092	0.179	0.198559
4201	MEA1	0.308	0.441	0.498	0.114	0.228	0.193	-0.079	0.093	0.328	0.292	0.082	0.216	0.075	-0.009	0.435	0.367	0.04	0.279	0.464	-0.001	-0.333	0.398	0.156	-0.163	0.629	0.629	-0.094	0.263	0.165	0.08	0.487	0.253	-0.281	0.196	0.1985
54065	SMIM11A	0.415	0.602	0.672	0.615	0.194	0.069	0.016	0.177	-0.056	0.348	0.504	0.548	0.193	0.169	0.389	-0.102	-0.234	-0.06	0.399	-0.175	0.32	0.352	0.092	0.015	0.45	0.45	-0.058	0.04	0.432	0.036	-0.069	-0.083	-0.095	0.18	0.198382
114569	MAL2	-0.087	0.675	0.614	0.285	0.128	0.332	0.04	0.03	0.435	0.18	0.34	0.035	0.087	-0.018	-0.021	0.117	0.408	-0.143	0.011	0.028	0.261	0.449	0.298	0.14	0.569	0.569	0.195	-0.197	0.304	-0.112	0.483	-0.085	0.014	0.377	0.198265
25821	MTO1	0.249	0.457	0.056	0.636	0.201	0.278	0.121	-0.144	0.465	0.089	0.448	0.314	-0.006	0.145	-0.01	-0.177	0.255	0.129	-0.119	0.156	0.316	0.255	0.273	0.238	0.267	0.267	0.026	0.135	0.452	0.177	0.502	-0.175	0.254	0.211	0.198265
90523	MLIP	0.22	0.582	0.168	0.308	0.132	0.082	0.221	-0.047	0.283	0.13	0.186	0.218	0.022	0.201	-0.044	0.261	0.151	0.2	-0.059	0.184	0.151	0.352	0.245	0.391	0.388	0.388	0.242	0.254	0.187	-0.03	0.221	0.391	0.105	0.05	0.198059
10284	SAP18	0.155	0.597	-0.551	0.375	0.349	0.084	0.176	0.12	0.512	0.471	0.327	0.606	-0.076	0.002	0.28	0.112	-0.113	0.158	0.325	-0.178	-0.394	-0.658	0.312	0.579	0.568	0.568	0.233	0.241	0.357	0.147	0.579	-0.208	0.464	0.214	0.198029
4601	MXI1	0.247	0.559	0.557	0.049	0.104	0.014	0.03	-0.145	0.377	0.213	0.361	0.414	0.026	0.248	0.323	-0.008	-0.167	-0.006	0.337	0.214	-0.014	0.323	0.409	0.112	0.265	0.265	-0.021	0.279	0.349	-0.097	0.47	0.139	0.29	0.216	0.198
10239	AP3S2	0.081	0.614	0.13	0.237	0.181	0.345	0.223	0.016	0.293	0.146	0.277	0.404	0.161	0.173	0.02	0.235	NA	0.285	0.041	0.334	0.231	-0.14	0.155	0.033	0.32	0.32	0.244	0.127	0.299	0.152	0.555	0.125	-0.092	0.008	0.19797
54664	TMEM106B	0.151	0.663	0.537	0.203	0.175	0.312	0.012	0.152	0.305	0.104	0.478	0.146	0.083	0.239	-0.067	-0.033	0.303	0.176	-0.103	-0.132	0.359	0.589	0.012	0.155	0.364	0.364	-0.068	0.31	0.513	-0.036	0.53	-0.176	-0.037	0.147	0.197941
54958	TMEM160	0.228	0.463	0.066	0.374	0.221	-0.044	0.017	-0.04	0.109	0.417	0.288	0.424	0.058	0.162	0.47	0.178	-0.099	-0.04	0.441	0.206	0.483	0.363	-0.084	0.314	0.511	0.511	0.234	0.129	0.205	0.244	-0.072	0.148	-0.163	0.008	0.197941
64983	MRPL32	-0.068	0.506	0.547	0.444	0.257	0.176	0.157	0.078	0.296	0.146	0.368	0.219	-0.23	0.199	0.227	0.128	-0.066	-0.16	0.271	0.222	-0.287	0.414	0.659	0.022	0.26	0.26	NA	0.047	0.417	-0.031	0.416	0.074	0.322	0.241	0.197909
51300	TIMMDC1	0.057	0.41	0.584	0.212	0.204	0.339	-0.054	-0.024	0.356	-0.193	0.294	0.32	0.13	0.028	0.218	-0.04	0.163	0.257	0.33	-0.045	-0.207	0.414	0.532	0.193	0.588	0.588	NA	-0.083	0.24	-0.19	0.634	-0.096	0.126	0.243	0.197818
285362	SUMF1	0.212	0.652	0.694	-0.077	0.311	0.297	0.061	-0.1	-0.119	0.077	0.013	0.175	0.116	0.151	0.174	0.43	-0.076	0.206	0.197	-0.422	-0.156	0.589	0.405	0.514	0.686	0.686	0.185	0.165	-0.125	0.139	-0.126	0.267	0.128	0.396	0.197794
84343	HPS3	0.052	0.42	0.178	0.532	0.221	0.364	0.082	-0.022	0.226	0.164	0.254	-0.088	0.108	0.035	-0.101	0.407	0.123	0.126	-0.067	0.4	0.33	0.179	-0.048	0.189	0.548	0.548	0.213	0.185	0.346	0.228	0.234	0.097	0.237	0.024	0.197765
54810	GIPC2	0.456	0.612	0.5	0.273	0.156	0.285	0.242	-0.049	0.349	0.235	0.268	0.099	-0.123	0.128	0.185	0.233	0.236	NA	0.112	0.361	0.392	0.373	0.246	0.343	-0.336	-0.336	0.3	0.082	0.183	0.178	0.366	-0.12	0.021	0.276	0.197758
3398	ID2	0.071	0.358	0.524	0.219	0.042	0.125	0.189	NA	0.402	0.443	0.287	0.065	-0.173	0.01	0.134	0.357	0.496	-0.12	0.117	0.385	-0.264	0.593	0.121	0.257	-0.007	-0.007	0.194	-0.031	0.336	0.087	0.66	0.108	0.237	0.309	0.197697
166815	TIGD2	0.282	0.507	0.184	0.439	0.184	0.214	0.157	NA	0.259	0.205	0.309	0.082	-0.222	0.048	0.144	0.397	0.286	0.246	0.066	-0.124	-0.298	0.48	0.402	0.241	0.432	0.432	NA	0.054	0.34	0.316	0.284	0.053	-0.043	-0.03	0.197687
6478	SIAH2	0.063	0.392	0.52	0.384	0.192	0.293	0.15	-0.015	0.4	-0.07	0.118	0.439	-0.049	0.178	-0.021	-0.078	-0.259	0.286	0.031	0.416	0.306	0.259	0.25	0.135	0.319	0.319	-0.15	0.164	0.348	0.21	0.47	-0.095	0.357	0.458	0.197647
6207	RPS13	-0.096	0.424	0.643	0.529	0.214	0.229	-0.017	0.045	0.349	0.295	0.383	0.437	-0.346	-0.034	0.41	-0.053	0.222	0.025	0.427	0.04	-0.4	0.512	0.41	-0.271	0.5	0.5	-0.04	0.108	0.337	0.063	0.706	-0.009	0.209	-0.032	0.197618
51329	ARL6IP4	-0.209	0.55	0.169	-0.262	0.116	-0.142	0.093	0.224	0.315	0.252	-0.209	0.433	0.046	0.2	0.63	0.231	-0.172	0.067	0.602	-0.036	0.34	0.232	0.289	0.136	0.685	0.685	0.171	0.207	-0.207	0.276	0.432	0.4	-0.017	0.189	0.197529
8624	PSMG1	0.216	0.321	0.511	0.56	0.314	0.197	0.029	0.12	0.256	0.003	0.515	0.406	0.046	0.103	0.229	0.071	0.115	0.086	0.19	0.181	-0.483	0.589	0.104	-0.268	0.666	0.666	-0.182	-0.147	0.423	-0.016	0.375	0.194	0.302	0.021	0.197441
51504	TRMT112	0.112	0.361	0.45	0.472	0.284	0.038	-0.09	0.16	0.469	0.102	0.483	0.34	-0.279	0.138	0.504	0.355	-0.133	0.197	0.488	0.081	-0.149	0.305	0.398	-0.34	0.516	0.516	-0.159	0.296	0.423	0.283	0.395	-0.118	-0.429	0.243	0.197412
1366	CLDN7	NA	0.447	0.07	0.273	0.264	0.462	0.235	0.133	-0.017	0.413	0.364	0.378	0.031	0.195	-0.076	-0.094	0.415	0.125	-0.086	-0.145	-0.056	0.035	0.068	-0.044	0.648	0.648	0.308	0.182	0.402	0.252	-0.064	0.233	0.038	0.477	0.197394
29880	ALG5	0.324	0.563	0.506	0.07	0.249	0.282	0.097	0.191	0.51	0.319	0.043	0.489	0.094	0.074	0.248	0.002	0.19	0.374	0.166	-0.183	-0.559	0.703	-0.008	-0.261	0.682	0.682	0.066	0.279	0.11	-0.047	0.594	0.009	-0.188	0.04	0.197353
79738	BBS10	0.132	0.638	0.57	0.547	0.245	0.121	-0.055	0.188	-0.138	0.152	0.294	0.205	-0.234	0.217	0.043	0.26	0.092	0.263	0.042	0.053	0.5	0.513	0.24	0.21	0.251	0.251	0.102	0.21	0.405	0.102	-0.003	0.175	0.057	0.062	0.197353
1647	GADD45A	0.162	0.589	0.632	0.295	0.153	-0.092	0.152	0.073	0.489	-0.038	0.264	0.424	-0.276	0.14	0.104	0.631	0.077	0.131	0.05	0.009	-0.113	0.517	0.207	0.606	0.089	0.089	0.233	0.078	0.26	0.145	0.617	-0.223	0.207	0.028	0.197324
101929693	RARA-AS1	NA	0.382	NA	NA	NA	NA	0.249	NA	NA	0.444	NA	0.015	NA	NA	0.255	0.245	NA	NA	0.211	NA	NA	NA	0.147	NA	0.027	0.027	0.287	0.332	NA	0.112	NA	0.085	0.098	0.241	0.197312
9724	UTP14C	0.28	0.546	-0.001	0.53	0.354	NA	0.16	-0.27	0.09	0.067	0.515	0.48	0.122	-0.07	-0.359	0.223	NA	0.174	-0.314	0.12	-0.182	0.545	0.484	0.169	0.697	0.697	0.068	0.266	0.512	0.112	0.097	-0.018	0.072	0.148	0.197312
153562	MARVELD2	0.353	0.571	0.168	0.098	0.173	0.628	0.094	NA	0.374	0.309	0.38	0.169	0.16	0.373	0.062	-0.171	0.5	0.151	0.017	0.201	-0.362	NA	0.31	-0.031	0.157	0.157	0.133	0.106	0.391	0.295	0.423	-0.184	-0.184	0.491	0.19725
149420	PDIK1L	0.246	0.685	0.014	0.293	0.273	0.178	0.001	0.283	-0.142	-0.015	0.424	0.398	-0.274	0.224	0.071	-0.037	0.208	0.195	-0.009	0.229	0.455	0.172	0.328	0.237	0.528	0.528	0.19	0.266	0.525	0.11	-0.125	0.037	-0.094	0.302	0.197176
928	CD9	0.234	0.32	0.754	0.596	0.206	0.185	0.144	-0.01	0.091	0.189	0.242	0.289	-0.113	-0.131	0.212	0.04	0.14	0.305	0.229	-0.115	0.375	0.514	0.026	0.041	0.191	0.191	0.41	0.059	0.19	0.154	0.263	0.233	0.385	-0.136	0.197147
89894	TMEM116	0.381	0.591	0.368	0.61	0.194	0.125	0.165	0.049	0.176	0.281	0.208	0.147	-0.031	0.03	0.235	-0.078	0.243	0.276	0.212	-0.046	0.161	0.003	-0.166	0.684	0.454	0.454	0.278	0.028	0.332	0.035	-0.054	-0.014	0.632	-0.26	0.197147
50808	AK3	0.255	0.662	0.645	-0.114	0.248	0.236	0.297	0.072	0.496	0.109	-0.215	0.216	0.124	0.118	-0.071	-0.03	-0.003	0.155	-0.075	0.035	0.356	0.404	0.245	0.619	0.273	0.273	0.197	0.294	-0.13	0.144	0.656	-0.059	0.052	0.212	0.196941
3251	HPRT1	0.312	0.519	0.675	0.528	0.208	0.038	0.088	0.042	0.295	0.191	0.478	0.232	-0.086	-0.043	0.408	0.62	0.086	0.194	0.392	0.156	-0.464	0.218	-0.109	NA	0.136	0.136	0.115	0.337	0.439	-0.013	0.417	-0.221	0.203	-0.028	0.196939
1353	COX11	0.375	0.547	0.663	0.168	0.336	0.255	0.006	0.111	0.254	0.261	0.074	0.075	0.008	-0.043	0.193	-0.037	0.161	0.087	0.129	-0.157	0.022	0.561	0.163	NA	0.543	0.543	-0.099	0.048	0.094	0.133	0.379	0.106	0.364	0.175	0.196909
79631	EFL1	0.244	0.359	-0.17	0.308	0.388	0.373	0.111	0.228	-0.004	0.012	0.289	0.502	-0.009	0.157	-0.236	0.137	0.234	0.301	-0.27	-0.05	0.284	0.476	0.416	0.028	0.713	0.713	-0.022	0.322	0.292	0.275	-0.234	0.052	0.261	0.211	0.196794
1861	TOR1A	0.17	0.424	0.376	0.451	0.25	0.264	0.243	0.194	0.227	0.208	0.269	0.448	0.036	0.107	0.138	-0.008	0.202	0.07	0.079	-0.041	-0.016	0.139	0.08	-0.033	0.593	0.593	0.264	0.118	0.203	0.046	0.27	-0.15	0.529	-0.054	0.196735
1979	EIF4EBP2	0.14	0.556	0.701	0.43	0.108	0.322	0.089	0.062	0.595	0.102	0.453	0.206	0.011	0.118	0.143	-0.212	-0.041	-0.065	0.094	0.263	0.406	0.441	0.175	0.319	-0.161	-0.161	-0.246	0.214	0.431	0.065	0.728	-0.096	0.221	0.278	0.196735
91703	ACY3	0.213	0.525	0.191	0.154	0.048	0.263	0.242	-0.061	0.263	0.373	0.325	0.37	0.178	0.29	0.214	-0.431	-0.137	0.371	0.246	-0.288	0.022	0.431	0.026	0.548	0.405	0.405	NA	0.153	0.46	0.041	0.244	0.317	0.004	0.085	0.196667
286343	LURAP1L	0.065	0.402	0.226	0.367	0.125	0.237	0.211	NA	-0.041	0.181	0.193	0.067	0.051	0.243	0.192	0.298	0.361	-0.084	0.192	0.196	-0.012	0.244	0.316	0.448	-0.012	-0.012	0.412	0.044	0.309	0.127	0.243	0.17	0.331	0.398	0.196606
23460	ABCA6	0.271	0.585	-0.003	0.273	0.283	0.102	0.241	0.027	0.426	-0.025	0.178	0.375	0.031	0.32	0.08	0.135	0.209	0.172	0.033	0.122	0.256	0.239	0.166	0.478	-0.168	-0.168	0.19	0.262	0.279	0.201	0.49	0.264	0.073	0.284	0.1965
2494	NR5A2	0.129	0.535	-0.05	0.161	0.244	0.36	0.154	-0.11	0.306	0.078	0.359	0.062	0.294	0.43	0.108	0.139	0.362	-0.076	-0.032	0.212	0.447	-0.064	0.199	0.403	0.05	0.05	0.229	0.371	0.423	0.242	0.376	0.008	0.053	0.229	0.1965
100996579	LINC01806	NA	0.607	NA	NA	NA	0.15	0.061	-0.01	NA	0.351	NA	0.387	NA	NA	0.341	-0.133	NA	NA	0.32	NA	NA	NA	0.011	NA	0.216	0.216	0.229	0.037	NA	0.021	NA	0.042	0.44	0.25	0.196444
131616	TMEM42	NA	0.565	0.408	0.286	0.147	0.055	-0.04	NA	0.26	0.234	0.236	0.165	0.042	-0.09	0.533	0.123	-0.294	0.357	0.492	-0.045	0.111	0.169	0.485	0.606	0.263	0.263	-0.075	0.11	0.189	0.086	0.16	0.383	0.125	-0.033	0.196125
51067	YARS2	0.178	0.568	0.703	0.469	0.279	0.227	-0.181	NA	-0.204	0.178	0.454	0.262	-0.035	0.093	0.129	0.227	-0.038	-0.008	0.121	0.043	0.332	0.611	0.335	NA	0.504	0.504	-0.142	-0.032	0.422	-0.099	-0.082	0.406	0.197	-0.145	0.196125
130814	SLC66A3	0.072	0.621	0.602	0.446	0.146	-0.003	0.12	-0.115	0.171	0.205	0.326	0.443	0.154	-0.232	0.002	0.476	0.306	0.14	-0.043	0.179	0.24	0.26	0.088	0.372	0.516	0.516	0.088	-0.076	0.197	0.008	0.462	0.149	0.021	-0.191	0.196059
445	ASS1	0.141	0.629	-0.095	0.085	0.02	0.231	0.232	0.221	0.528	0.111	0.023	0.479	-0.072	0.217	0.237	0.493	0.114	0.015	0.192	-0.004	0.133	0.36	0.354	NA	0.167	0.167	0.239	-0.078	0.148	-0.037	0.465	0.199	0.346	0.201	0.195788
1562	CYP2C18	0.251	0.644	0.446	0.324	0.138	0.311	0.179	0.101	0.63	0.122	0.289	0.228	0.071	0.188	0.122	-0.198	0.35	0.115	0.054	0.116	-0.437	0.268	0.289	0.27	0.212	0.212	0.241	-0.052	0.254	0.084	0.66	-0.015	0.119	0.07	0.195765
22928	SEPHS2	0.018	0.614	0.652	0.18	0.34	0.24	0.072	0.029	0.533	-0.115	0.299	0.101	0.179	0.129	0.242	0.089	0.023	0.026	0.185	0.246	0.111	0.652	0.431	0.217	-0.316	-0.316	0.113	0.04	0.401	0.109	0.61	0.229	0.035	0.257	0.195735
2067	ERCC1	-0.069	0.462	0.656	0.307	0.033	0.003	-0.047	0.141	0.364	0.344	0.104	0.384	0.15	-0.163	0.27	0.098	-0.053	0.275	0.289	0.177	0.263	0.736	0.155	-0.006	0.18	0.18	0.069	0.171	0.021	0.215	0.511	0.222	0.172	0.04	0.195706
318	NUDT2	0.285	0.57	0.313	0.532	0.208	0.132	0.085	0.119	0.006	0.243	0.312	0.417	0.048	-0.032	0.369	0.055	-0.124	0.379	0.311	0.135	0.455	0.109	0.166	0.046	0.438	0.438	0.137	0.21	0.124	0.201	-0.2	-0.1	0.195	0.068	0.195588
132158	GLYCTK	0.405	0.657	-0.474	0.179	0.249	0.213	0.288	NA	0.447	0.229	0.162	0.14	-0.139	0.399	0.26	-0.152	0.087	0.403	0.341	-0.303	0.138	-0.323	0.409	0.611	0.08	0.08	NA	0.187	0.291	0.311	0.487	0.16	0.195	0.241	0.195563
51528	JKAMP	0.166	0.525	0.522	0.554	0.33	0.231	0.067	-0.054	-0.144	0.243	0.354	0.516	-0.062	0.115	-0.032	-0.055	0.24	0.472	-0.041	-0.371	0.273	0.132	0.281	0.103	0.512	0.512	-0.016	0.097	0.428	0.146	-0.001	0.205	0.391	0.01	0.195559
492311	IGIP	-0.107	0.533	NA	0.03	0.178	0.43	0.243	0.215	0.207	-0.003	0.326	0.299	0.004	0.113	-0.179	-0.063	0.118	0.149	-0.175	0.219	0.405	NA	0.474	0.446	0.354	0.354	-0.039	0.17	0.396	0.28	0.317	0.047	0.348	0.168	0.195531
6767	ST13	0.322	0.568	0.456	-0.258	0.276	0.061	0.085	0.053	0.426	-0.082	-0.015	0.483	0.104	0.024	0.199	-0.126	NA	0.08	0.183	-0.17	0.116	0.53	0.368	NA	0.653	0.653	-0.047	0.304	0.193	0.141	0.54	-0.234	0.166	0.204	0.1955
1491	CTH	0.239	0.585	0.473	0.307	0.203	0.131	0.253	0.103	0.314	0.021	0.232	0.415	-0.12	0.405	0.061	-0.014	0.32	0.049	0.074	-0.336	-0.108	0.657	0.237	0.379	0.21	0.21	0.089	0.171	0.317	0.104	0.249	-0.072	0.203	0.285	0.195471
10681	GNB5	0.377	0.365	0.367	0.465	0.192	0.306	0.168	0.343	-0.117	0.199	0.307	0.3	0.047	0.254	0.012	0.111	0.576	0.406	0.073	0.174	0.234	0.247	0.115	-0.387	0.395	0.395	-0.017	0.023	0.398	0.22	-0.212	-0.232	0.423	0.117	0.195412
26260	FBXO25	0.151	0.38	-0.17	0.065	0.102	0.354	0.093	0.048	0.311	0.203	-0.008	0.424	0.139	0.105	0.236	-0.078	0.254	-0.064	0.207	0.021	0.361	-0.012	0.471	0	0.637	0.637	0.269	0.12	-0.017	0.257	0.468	0.038	0.445	0.195	0.195353
93183	PIGM	0.4	0.585	0.674	0.041	0.274	0.517	0.069	0.048	-0.174	0.222	0.208	0.094	0.107	0.262	0.104	0.162	0.33	NA	0.02	-0.03	0.516	0.506	0.307	-0.308	0.367	0.367	0.054	0.14	0.283	0.209	-0.013	-0.333	0.197	0.241	0.195333
65990	ANTKMT	0.412	0.437	0.513	0.035	0.28	-0.076	0.189	0.213	0.169	0.413	0.059	0.246	-0.037	0.312	0.338	0.225	-0.175	0.259	0.31	-0.204	0.328	0.635	0.2	-0.165	0.482	0.482	0.245	0.199	-0.005	0.436	-0.233	0.056	-0.224	0.287	0.195324
51398	WDR83OS	NA	0.478	0.219	-0.172	0.235	0.247	0.158	-0.01	0.546	0.531	-0.061	0.627	-0.17	0.054	0.619	0.307	-0.246	0.443	0.599	-0.288	-0.448	0.034	0.479	-0.016	0.553	0.553	-0.064	-0.014	-0.141	0.244	0.68	0.161	0.039	0.269	0.195303
57403	RAB22A	0.295	0.419	0.566	0.303	0.224	0.399	0	0.081	-0.134	-0.196	0.401	0.327	0.068	0.016	-0.171	0.265	0.312	0.207	-0.263	0.203	0.206	0.415	0.545	0.202	0.505	0.505	0.015	0.259	0.468	0.07	0.015	0.032	-0.017	0.097	0.195265
10741	RBBP9	0.393	0.577	0.524	0.165	0.254	0.222	0.139	0.077	0.245	0.159	0.26	0.303	0.108	0.184	0.192	0.095	0.126	0.242	0.106	-0.071	0.248	0.126	0.244	0.409	0.169	0.169	0.082	0.024	0.296	-0.004	0.566	-0.028	0.013	0.022	0.195176
23446	SLC44A1	0.163	0.382	0.493	0.409	-0.013	0.284	0.222	0.008	0.181	0.116	0.313	0.32	-0.004	-0.067	0.069	0.626	0.333	0.18	0.002	0.072	0.103	0.296	0.39	-0.503	0.564	0.564	0.225	0.108	0.235	0.232	0.273	0.012	0.271	-0.224	0.195147
11321	GPN1	0.076	0.457	0.617	0.219	0.239	0.188	-0.145	0.059	0.305	0.098	0.08	0.283	0.189	-0.012	0.268	0.083	0.207	0.358	0.328	-0.237	0.345	0.555	0.313	0.006	0.701	0.701	0.123	-0.055	0.045	0.083	0.371	0.028	-0.226	-0.017	0.195088
5696	PSMB8	0.041	0.448	0.339	0.218	0.296	0.15	0.053	-0.212	0.188	0.066	0.008	0.392	0.091	0.142	-0.161	0.298	0.136	0.25	-0.199	0.424	0.391	0.482	0.491	0.151	0.699	0.699	0.121	0.027	0.006	0.005	0.231	0.047	0.209	0.104	0.195029
6923	ELOB	NA	0.456	0.341	0.212	0.154	-0.236	0.104	0.15	0.555	0.354	0.189	0.179	0.155	0.093	0.51	-0.094	-0.167	0.093	0.454	-0.138	-0.43	0.494	0.15	0.02	0.447	0.447	0.314	0.06	0.092	0.326	0.653	0.315	-0.098	0.281	0.195
1549	CYP2A7	NA	0.671	0.248	0.191	NA	0.071	0.235	0.055	NA	0.274	0.096	0.181	0.076	0.292	0.215	-0.212	NA	0.287	0.261	0.152	-0.201	0.468	0.312	0.502	0.217	0.217	0.172	0.292	0.224	0.227	NA	0.076	-0.044	0.1	0.195
1595	CYP51A1	0.171	0.528	0.635	-0.03	0.311	0.382	0.047	0.208	0.444	-0.054	0.148	0.244	-0.111	0.175	-0.002	0.298	0.026	0.312	-0.092	0.051	0.164	0.659	0.239	NA	0.339	0.339	0.109	0.262	0.266	0.002	0.446	-0.125	-0.051	0.094	0.19497
51179	HAO2	0.266	0.444	0.284	0.259	0.067	0.025	0.249	0.09	0.512	0.259	0.229	0.31	0.139	0.018	0.338	-0.193	0.155	0.159	0.278	-0.139	0.281	0.191	0.19	0.434	0.202	0.202	NA	0.004	0.188	0.132	0.496	0.029	0.278	0.058	0.19497
79639	TMEM53	0.332	0.438	0.566	-0.081	0.197	0.271	0.201	0.147	0.359	0.345	-0.14	0.603	0.034	0.295	0.398	0.006	0.049	0.267	0.386	-0.29	-0.204	0.424	0.361	-0.04	0.534	0.534	0.276	-0.106	-0.089	0.222	0.301	0.039	-0.159	0.152	0.194941
645	BLVRB	0.429	0.608	0.53	-0.176	0.272	0.189	0.192	0.089	0.511	0.317	-0.116	0.683	-0.23	0.093	0.373	0.027	-0.116	0.215	0.324	-0.121	0.049	0.242	0.564	-0.132	0.196	0.196	0.309	-0.136	-0.067	0.32	0.477	-0.263	0.406	0.373	0.194912
5635	PRPSAP1	0.272	0.601	0.177	0.496	0.375	0.113	0.03	0.238	0.469	-0.114	0.522	-0.009	0.209	0.101	0.061	0.04	0.01	0.435	0.003	0.032	-0.163	0.089	0.057	0.623	0.105	0.105	-0.086	0.221	0.555	0.211	0.522	-0.056	0.327	0.055	0.194882
8895	CPNE3	0.074	0.476	0.401	0.418	0.113	0.385	-0.053	0.052	0.425	-0.02	0.411	0.524	0.098	0.133	-0.194	0.124	0.187	0.119	-0.209	-0.258	0.429	0.622	0.126	0.259	0.178	0.178	-0.03	0.006	0.463	0.045	0.661	0.048	0.045	0.389	0.194853
9429	ABCG2	0.265	0.492	0.487	0.337	0.148	0.139	0.061	-0.064	0.477	0.092	0.36	0.297	0.012	0.098	0.386	0.3	-0.199	0.163	0.306	-0.223	-0.347	0.177	0.55	0.72	-0.018	-0.018	0.148	0.113	0.34	0.019	0.422	0.091	0.279	0.207	0.194618
27034	ACAD8	0.22	0.67	0.265	0.527	0.243	0.173	0.297	0.044	0.115	0.085	0.328	0.342	0.043	0.194	-0.228	0.137	0.173	0.285	-0.232	0.176	0.191	-0.05	0.215	0.118	0.481	0.481	0.283	0.112	0.35	0.011	-0.035	-0.194	0.462	0.333	0.194559
54969	HPF1	0.106	0.662	0.42	0.624	0.359	0.055	-0.029	-0.096	0.08	0.12	0.537	0.239	0.099	0.113	0.151	0.261	0.29	0.486	0.126	0.077	-0.278	0.587	-0.124	-0.061	0.509	0.509	-0.036	0.226	0.553	0.199	-0.03	-0.023	0.106	-0.206	0.194441
10961	ERP29	0.229	0.631	0.314	0.442	0.258	0.111	0.048	-0.041	0.66	-0.085	0.256	0.456	0.098	0.088	0.017	0.426	-0.08	0.01	0.063	-0.319	-0.217	0.597	0.154	0.091	0.694	0.694	0.204	-0.042	0.113	-0.107	0.722	0.071	-0.188	0.239	0.194324
9973	CCS	0.003	0.471	-0.452	0.443	0.056	0.053	0.216	0.252	0.346	0.174	0.136	0.449	-0.115	0.345	0.153	0.339	-0.033	0.233	0.218	-0.087	0.212	0.004	0.549	0.381	0.193	0.193	0.269	0.313	0.207	0.292	0.262	0.087	0.019	0.425	0.194294
51449	PCYOX1	0.362	0.607	0.658	-0.235	0.338	0.298	0.183	-0.057	0.583	-0.041	0.083	0.604	-0.333	0.233	-0.068	-0.322	0.187	0.41	-0.118	-0.136	-0.366	0.501	0.258	0.173	0.459	0.459	0.269	0.197	0.081	0.115	0.627	0.01	0.355	0.23	0.194235
27238	GPKOW	0.334	0.544	0.334	0.024	0.284	0.185	0.048	0.078	-0.067	-0.027	0.185	0.411	-0.12	0.235	0.033	0.24	0.016	0.553	0.089	-0.381	-0.281	0.594	0.554	NA	0.802	0.802	-0.134	0.128	0.154	0.368	-0.051	0.16	0.026	0.289	0.194212
999	CDH1	0.241	0.581	0.255	0.257	0.084	0.46	0.22	0.28	0.524	0.167	0.314	0.245	0.056	0.169	-0.338	-0.169	0.451	-0.114	-0.317	-0.036	-0.054	0.338	0.261	0.552	0.33	0.33	0.323	-0.081	0.357	0.057	0.659	-0.209	0.115	0.292	0.194118
8802	SUCLG1	0.532	0.654	0.542	0.234	0.293	0.38	0.16	-0.026	0.557	0.191	0.253	0.422	-0.294	0.003	-0.053	-0.376	0.278	0.299	-0.063	-0.186	-0.313	0.388	0.269	-0.176	0.385	0.385	0.43	-0.137	0.151	0.055	0.65	0.311	0.265	0.136	0.194088
5018	OXA1L	0.039	0.313	0.327	0.451	0.104	0.283	-0.08	-0.088	0.52	0.061	0.356	0.49	-0.175	0.015	0.076	-0.09	-0.093	0.395	0.109	-0.158	0.283	0.298	0.203	0.011	0.443	0.443	NA	-0.148	0.383	0.036	0.666	0.079	0.511	0.34	0.19403
740	MRPL49	0.249	0.302	-0.103	0.54	0.193	0.268	-0.039	0.128	0.464	0.13	0.504	0.285	0.132	0.217	-0.106	0.235	0.031	0.473	-0.012	0.217	-0.337	0.064	0.479	-0.191	0.583	0.583	0.024	0.071	0.468	0.167	0.619	-0.061	-0.193	0.213	0.194029
10920	COPS8	0.249	0.385	0.695	0.407	0.276	0.019	-0.009	0.001	0.158	0.142	0.38	0.522	0.018	0.068	0.099	-0.095	0.241	0.246	0.112	-0.22	0.273	0.293	-0.043	0.08	0.688	0.688	0.181	-0.013	0.413	-0.192	0.433	0.028	0.38	-0.306	0.194029
4153	MBL2	0.101	0.673	0.525	0.056	0.08	0.175	0.184	-0.049	0.531	0.066	0.122	0.561	0.061	0.027	-0.154	-0.039	0.215	-0.03	-0.245	0.012	0.422	0.393	0.399	0.56	0.146	0.146	0.335	0.049	0.229	0.092	0.575	0.118	0.012	0.248	0.194
8559	PRPF18	-0.14	0.496	0.349	0.371	0.397	0.199	0.102	0.056	0.295	0.253	0.532	-0.042	-0.146	0.221	-0.019	0.11	0.177	-0.279	-0.083	0.09	0.122	0.8	-0.269	-0.23	0.593	0.593	0.166	0.29	0.537	0.133	0.524	0.119	0.199	0.079	0.193971
388962	BOLA3	0.197	0.593	0.723	0.443	0.147	0.126	-0.106	NA	0.412	0.283	0.388	-0.111	-0.327	-0.002	0.33	-0.13	0.071	0.074	0.305	-0.014	-0.282	0.668	0.287	-0.067	0.561	0.561	-0.137	-0.146	0.445	-0.007	0.599	0.259	0.155	0.098	0.193818
6821	SUOX	0.193	0.635	-0.419	0.171	0.109	0.231	0.265	-0.14	0.48	0.076	0.092	0.565	0.144	0.268	0.023	-0.095	0.114	0.297	0.03	-0.083	0.408	-0.019	0.178	0.549	0.233	0.233	0.27	0.218	0.251	0.163	0.455	0.288	0.047	0.356	0.193706
10933	MORF4L1	-0.021	0.429	0.728	0.306	0.24	-0.022	0.005	-0.072	0.181	-0.156	0.311	0.454	-0.019	-0.096	0.062	-0.069	-0.016	0.183	0.094	0.303	0.508	0.791	0.243	-0.16	0.533	0.533	-0.065	0.114	0.321	0.028	0.565	-0.085	0.282	0.15	0.193618
23498	HAAO	0.389	0.659	-0.166	0.175	0.103	0.156	0.279	-0.035	0.507	0.345	0.041	0.35	-0.266	0.308	0.189	-0.31	0.122	0.304	0.319	-0.398	0.108	0.175	0.298	0.654	0.436	0.436	0.371	0.186	0.184	0.182	0.54	-0.031	-0.085	0.057	0.193588
4696	NDUFA3	0.361	0.488	0.325	0.376	0.078	0.099	0.138	0.062	0.418	0.406	0.359	0.22	-0.144	0.034	0.595	-0.214	0.051	0.141	0.546	0.164	-0.294	0.082	0.37	0.066	0.161	0.161	-0.014	-0.015	0.282	0.167	0.574	0.085	0.038	0.416	0.193588
23475	QPRT	0.312	0.586	0.468	-0.187	0.152	0.154	0.118	0.126	0.516	0.051	0.076	0.211	-0.075	0.036	0.186	0.408	-0.269	0.144	0.178	0.005	0.421	0.702	0.436	0.392	0.235	0.235	0.333	-0.034	0.089	0.066	0.449	0.156	-0.225	0.13	0.193559
23530	NNT	0.261	0.678	0.474	0.163	0.286	0.364	0.281	-0.113	0.455	0.045	0.217	0.606	-0.097	0.356	-0.215	-0.23	0.208	-0.05	-0.253	-0.517	0.452	0.707	0.041	0.242	0.25	0.25	0.272	0.14	0.388	0.089	0.642	0.055	0.026	0.105	0.193471
81888	HYI	NA	0.538	-0.091	0.359	0.145	-0.055	0.181	0.154	0.353	0.158	0.281	0.021	-0.047	0.131	0.334	0.179	-0.115	0.355	0.399	-0.024	0.374	0.073	0.064	NA	0.351	0.351	0.335	0.016	0.251	0.333	0.547	-0.061	0.201	0.098	0.193406
57003	CCDC47	0.208	0.402	0.374	0.335	0.307	0.283	0.076	0.084	0.33	-0.288	0.347	0.264	-0.201	0.216	-0.006	0.365	0.36	0.239	-0.173	-0.045	0.004	0.548	0.364	-0.131	0.475	0.475	-0.066	0.021	0.398	0.117	0.489	-0.008	0.231	0.181	0.193382
8031	NCOA4	0.319	0.391	0.612	0.065	0.285	0.321	0.06	0.149	0.562	-0.089	0.273	0.507	0.026	0.084	-0.328	0.016	0.115	-0.082	-0.338	-0.054	0.362	0.439	0.346	0.163	0.383	0.383	-0.031	0.275	0.308	0.125	0.722	0.01	-0.002	0.197	0.193353
10169	SERF2	NA	0.527	-0.29	0.362	0.148	-0.017	-0.042	NA	0.469	0.213	0.363	0.501	-0.18	0.083	0.459	0.471	NA	0.22	0.456	-0.29	-0.334	-0.338	0.272	0.066	0.448	0.448	-0.023	0.267	0.287	0.14	0.613	0.092	0.079	0.523	0.193323
1340	COX6B1	0.206	0.407	0.335	0.522	0.154	0.379	-0.089	0.207	0.391	0.411	0.49	0.41	-0.063	0.085	0.412	-0.286	-0.043	0.059	0.379	0.063	-0.038	0.466	0.301	-0.134	0.298	0.298	0.159	-0.204	0.45	0.071	0.627	-0.076	-0.246	0.17	0.193265
51283	BFAR	0.096	0.499	0.665	0.393	0.11	0.298	-0.134	0.241	0.171	0.17	0.451	-0.127	0.061	0.135	-0.055	0.116	0.016	0.178	0.003	0.156	0.187	0.665	0.188	-0.187	0.492	0.492	-0.033	-0.02	0.363	0.345	0.342	0.022	0.367	-0.095	0.193265
4702	NDUFA8	0.438	0.476	0.787	0.038	0.071	0.171	-0.001	-0.051	0.264	0.067	0.124	0.221	-0.041	-0.058	0.214	-0.159	0.184	0.207	0.23	0.117	0.328	0.707	0.49	0.017	0.664	0.664	-0.055	-0.056	0.034	-0.05	0.342	-0.179	0.292	0.072	0.193206
1409	CRYAA	0.284	0.338	0.201	0.201	0.187	0.166	0.173	0.108	0.302	0.332	0.108	0.434	-0.021	0.292	0.041	-0.187	NA	0.293	0.063	-0.142	-0.417	0.149	0.044	0.598	0.655	0.655	0.337	0.012	0.238	0.246	0.248	0.14	0.168	0.129	0.193182
1109	AKR1C4	0.227	0.632	0.443	0.306	0.236	0.163	0.092	0.08	0.633	0.069	0.339	0.562	-0.144	0.175	0.295	-0.098	-0.068	0.032	0.29	0.196	-0.452	0.304	0.257	0.43	0.187	0.187	0.177	0.07	0.339	0.032	0.602	-0.098	-0.069	0.142	0.193176
9470	EIF4E2	0.233	0.446	0.689	0.116	0.192	0.074	-0.087	0.233	0.371	0.121	0.105	0.512	-0.083	0.147	0.095	0.207	-0.083	0.029	0.087	-0.328	0.42	0.544	0.263	-0.26	0.651	0.651	0.382	-0.116	0.159	-0.064	0.469	-0.112	0.279	0.225	0.193147
51463	GPR89B	NA	0.569	0.019	0.472	0.248	NA	0.107	0.096	0.447	0.126	0.344	0.146	-0.009	0.218	0.256	0.138	NA	0.125	0.254	-0.306	-0.469	0.101	0.276	NA	0.406	0.406	0.235	0.075	0.418	0.197	0.588	0.032	0.091	0.188	0.193133
8763	CD164	0.269	0.593	0.604	0.028	0.24	0.247	0.042	-0.029	0.289	0.076	0.198	0.526	-0.024	-0.003	0.02	0.176	0.275	-0.133	-0.029	-0.141	0.271	0.65	0.211	-0.098	0.428	0.428	0.082	0.051	0.162	-0.008	0.644	0.057	0.309	0.155	0.193118
54995	OXSM	-0.034	0.559	0.118	0.447	0.249	0.28	0.196	0.079	0.253	0.223	0.131	0.569	-0.071	0.368	0.252	-0.026	0.096	-0.012	0.248	0.103	-0.359	0.289	0.437	-0.109	0.5	0.5	0.178	-0.031	0.3	0.062	0.252	-0.053	0.161	0.409	0.193059
29074	MRPL18	0.115	0.293	0.668	0.454	0.044	0.217	-0.163	-0.002	0.31	0.036	0.444	0.273	-0.055	0.109	0.289	0.067	0.065	0.068	0.325	-0.049	0.535	0.682	0.303	-0.543	0.294	0.294	NA	-0.029	0.371	0.086	0.467	0.147	0.18	0.075	0.19303
6637	SNRPG	0.209	0.509	0.699	0.183	0.325	0.061	-0.047	0.091	0.186	0.357	0.036	0.197	0.189	-0.186	0.421	-0.055	0.254	0.203	0.403	0.144	0.146	0.638	0.313	NA	0.663	0.663	-0.161	0.011	-0.076	0	0.242	0.121	-0.185	-0.19	0.192848
83940	TATDN1	0.023	0.576	0.401	0.298	0.17	0.276	-0.162	-0.056	0.071	0.221	0.427	0.342	-0.014	0.035	0.53	-0.087	0.149	-0.031	0.509	-0.082	-0.479	0.722	0.221	0.427	0.489	0.489	-0.084	0.056	0.431	-0.124	-0.035	0.126	0.551	0.169	0.192794
84749	USP30	0.191	0.517	0.174	0.389	0.154	0.184	0.045	0.101	0.402	0.062	0.36	0.084	0.335	0.248	0.134	0.046	-0.062	NA	0.06	0.102	0.217	0.112	0.287	0.288	0.122	0.122	0.036	0.25	0.362	0.211	0.412	0.079	0.095	0.243	0.192788
54939	COMMD4	0.22	0.593	0.298	0.051	0.155	0.355	0.142	0.035	0.077	0.306	0.105	0.322	0.136	0.158	0.28	0.202	-0.017	0.327	0.235	0.019	0.493	0.03	0.046	0.172	0.488	0.488	0.006	0.228	0.003	0.306	0.027	0.156	-0.105	0.215	0.192706
6210	RPS15A	NA	0.403	0.635	0.586	0.192	0.211	-0.101	NA	0.307	0.338	0.465	-0.085	0.045	-0.167	0.264	-0.207	0.097	0.092	0.258	-0.016	-0.49	0.498	0.412	0.168	0.213	0.213	0.051	0.115	0.392	0.214	0.566	0.215	0.289	-0.008	0.192656
58515	SELENOK	0.221	0.227	0.62	0.536	0.122	0.064	0.073	0.082	0.236	0.368	0.433	0.317	0.049	-0.026	0.182	-0.205	0.018	-0.003	0.231	0.241	-0.308	0.722	0.457	-0.371	0.362	0.362	-0.111	0.046	0.474	0.22	0.366	0.062	0.049	0.433	0.192618
8760	CDS2	0.079	0.562	0.465	0.42	0.162	0.252	-0.01	0.009	0.279	0.388	0.389	0.103	0.113	0.014	0.173	0.232	0.011	0.32	0.131	0.031	0.016	0.329	0.329	0.223	-0.061	-0.061	0.135	0.293	0.395	0.39	0.512	0.026	-0.015	-0.085	0.192618
10944	C11orf58	NA	0.58	0.3	0.294	0.295	0.201	0.006	NA	0.319	0.028	0.421	0.522	0.092	0.205	0.292	0.018	0.188	0.1	0.26	0.083	-0.392	0.29	-0.041	0.221	0.608	0.608	-0.083	0.063	0.36	0.061	0.497	-0.009	-0.177	-0.047	0.192594
84279	PRADC1	0.023	0.486	0.497	0.161	0.115	0.103	0.17	0.23	0.416	0.381	0.231	0.512	0.167	0.18	0.416	-0.132	-0.225	0.154	0.361	-0.127	-0.197	0.453	0.158	0.167	0.435	0.435	0.239	-0.144	0.165	0.012	0.493	-0.285	0.186	0.311	0.192559
2822	GPLD1	0.434	0.574	-0.301	0.3	0.344	0.317	0.321	0.229	0.466	0.144	0.376	0.26	-0.086	0.486	0.026	0.216	0.405	0.342	-0.131	-0.16	0.009	-0.475	0.153	0.31	0.111	0.111	0.345	0.309	0.442	0.181	0.48	-0.357	0.315	0.05	0.192529
51000	SLC35B3	0.199	0.506	0.44	0.559	0.186	0.285	0.021	-0.081	0.046	0.166	0.524	0.101	-0.124	0.307	0.205	0.304	0.213	0.193	0.11	-0.253	0.15	0.376	0.105	0.119	0.57	0.57	0.046	0.11	0.544	-0.096	-0.376	-0.143	0.449	0.213	0.192471
10864	SLC22A7	0.206	0.67	0.411	0.06	0.156	0.202	0.339	-0.015	0.64	0.186	0.136	0.328	-0.081	0.156	-0.182	-0.42	0.251	0.289	-0.202	0.271	-0.398	0.123	0.206	0.587	0.607	0.607	0.287	-0.001	0.192	0.251	0.635	-0.194	0.095	0.145	0.192441
94239	H2AZ2	0.33	0.586	0.538	0.195	0.289	0.221	0.051	0.085	0.425	-0.094	0.288	0.22	-0.105	0.183	-0.154	0.14	0.179	0.143	-0.227	-0.008	0.369	0.464	0.08	-0.188	0.589	0.589	-0.096	0.142	0.331	0.127	0.563	0.134	0.006	0.145	0.192353
51321	AMZ2	0.143	0.678	0.201	0.423	0.179	-0.164	0.046	NA	0.122	0.153	0.296	0.278	0.223	-0.082	0.252	0.125	0.204	0.214	0.211	0.331	-0.055	0.023	0.343	NA	0.546	0.546	-0.121	0.131	0.281	0.115	0.291	-0.096	0.216	0.098	0.192219
5962	RDX	0.084	0.611	0.502	0.516	0.184	0.198	0.074	0.042	0.21	-0.209	0.317	0.33	-0.172	0.235	-0.167	0.208	0.392	0.217	-0.253	0.041	0.015	0.665	0.086	NA	0.452	0.452	0.168	0.244	0.379	0.01	0.437	-0.179	0.313	-0.06	0.192182
57134	MAN1C1	0.113	0.507	0.614	0.28	0.051	-0.115	0.253	-0.1	0.462	0.045	0.259	0.44	-0.065	0.04	-0.076	0.485	0.041	0.053	-0.073	-0.091	-0.114	0.342	0.187	0.546	0.381	0.381	0.37	0.125	0.163	-0.028	0.459	0.043	0.297	0.256	0.192088
127396	ZNF684	0.302	0.567	-0.328	0.264	0.235	0.211	0.263	0.195	0.106	0.092	0.269	0.257	0.097	0.237	0.1	0.08	0.444	-0.004	0.067	-0.009	0.277	0.129	0.133	0.234	0.257	0.257	0.204	0.155	0.372	0.272	-0.026	0.393	0.33	0.097	0.192029
55074	OXR1	0.135	0.628	0.411	0.285	0.328	0.202	0.096	-0.011	0.194	-0.005	0.34	0.363	0.11	-0.012	-0.066	-0.163	0.291	-0.071	-0.025	0.199	0.289	0.631	0.008	0.534	0.161	0.161	0.005	0.151	0.431	0.059	0.357	0.105	0.043	0.363	0.191971
25979	DHRS7B	0.332	0.606	-0.224	0.259	0.233	0.296	0.292	0.013	-0.205	0.408	0.148	0.551	0.14	0.191	0.139	0.084	0.268	0.121	0.122	0.098	-0.496	-0.221	0.397	-0.07	0.652	0.652	0.294	0.014	0.103	0.315	-0.112	0.32	0.365	0.441	0.191941
1901	S1PR1	-0.042	0.413	0.681	0.492	0.177	0.158	0.19	-0.115	0.166	0.084	0.249	0.604	-0.252	-0.021	0.137	0.051	-0.234	0.012	0.052	0.17	0.431	0.594	0.362	0.349	0.192	0.192	0.205	0.233	0.234	0.031	0.372	-0.007	0.198	0.162	0.191765
54675	CRLS1	0.067	0.581	0.714	0.564	0.158	0.301	-0.131	-0.012	0.545	0.058	0.55	0.021	0.064	0.179	0.307	-0.208	-0.154	0.111	0.268	0.021	0.351	0.518	0.091	0.404	-0.263	-0.263	-0.056	0.199	0.557	0.201	0.598	0.034	-0.13	0.271	0.191647
8668	EIF3I	0.288	0.412	0.639	0.208	0.298	0.217	-0.071	-0.152	0.186	-0.048	0.25	0.352	-0.213	0.023	0.245	-0.004	0.173	0.295	0.221	-0.046	0.494	0.49	0.514	-0.498	0.595	0.595	0.181	-0.135	0.206	0.054	0.339	-0.145	0.444	0.108	0.191618
9802	DAZAP2	0.258	0.497	0.769	0.475	0.322	0.268	-0.067	-0.032	0.242	-0.086	0.372	0.296	0.083	-0.105	0.057	-0.138	-0.18	0.082	0.181	-0.249	0.116	0.629	0.242	0.2	0.547	0.547	0.098	-0.05	0.374	0.023	0.517	0.023	-0.07	0.274	0.191618
163590	TOR1AIP2	0.267	0.455	0.481	0.57	0.176	0.484	0.091	0.111	0.187	-0.047	0.469	-0.128	-0.09	0.465	0.026	0.095	0.159	0.035	-0.042	0.132	0.477	0.267	0.086	0.171	0.159	0.159	0.08	0.281	0.509	0.182	0.306	-0.273	-0.028	0.241	0.191559
51642	MRPL48	0.082	0.534	0.472	0.211	0.163	0.278	0.014	0.034	-0.003	0.393	0.494	0.385	-0.112	0.105	0.478	-0.4	0.203	0.075	0.434	0.02	0.178	0.657	0.334	-0.26	0.547	0.547	0.245	0.17	0.435	0.065	-0.261	0.105	-0.365	0.25	0.191382
10670	RRAGA	0.195	0.423	0.846	0.4	0.066	0.147	0.04	-0.008	0.334	-0.211	0.341	0.417	-0.154	-0.057	-0.002	0.085	-0.306	0.227	0.074	0.06	-0.247	0.682	0.463	0.159	0.452	0.452	-0.162	0.263	0.348	0.109	0.455	0.279	0.184	0.152	0.191353
5689	PSMB1	0.019	0.46	0.409	0.217	0.051	0.328	-0.093	0.081	0.525	-0.037	0.129	0.26	-0.259	0.196	0.295	0.043	0.156	0.261	0.264	0.165	0.2	0.683	0.364	-0.109	0.218	0.218	-0.032	0.041	0.026	0.262	0.637	0.221	0.426	-0.121	0.191294
56894	AGPAT3	0.091	0.582	0.441	0.488	0.019	0.366	0.209	0.305	0.59	0.198	0.433	0.3	0.091	0.328	-0.143	-0.265	0.042	0.353	-0.092	0.149	0.348	0.37	0.334	-0.035	-0.152	-0.152	0.151	0.039	0.416	0.094	0.655	-0.205	-0.088	0.244	0.191294
9741	LAPTM4A	0.016	0.478	0.578	0.213	0.289	0.269	0.01	-0.074	0.265	-0.063	0.195	0.434	-0.35	0.214	0.093	0.145	0.231	0.142	0.032	-0.022	0.35	0.615	0.421	-0.071	0.598	0.598	0.054	-0.032	0.314	0.014	0.534	0.211	-0.158	-0.041	0.191235
1628	DBP	0.313	0.403	-0.011	0.285	0.091	0.139	0.133	0.178	0.487	0.264	0.488	0.1	-0.075	0.229	0.185	0.155	-0.02	0.403	0.143	0.172	-0.004	0.076	0.006	NA	0.328	0.328	-0.105	0.262	0.493	0.119	0.43	0.043	-0.09	0.361	0.191182
5547	PRCP	0.169	0.513	0.798	0.158	0.281	0.083	0.167	-0.154	0.204	-0.008	0.03	0.533	0.127	-0.203	0.067	0.257	0.165	0.037	0.117	-0.124	0.147	0.708	-0.125	0.202	0.547	0.547	0.127	0.182	0.002	0.005	0.458	0.297	0.159	0.027	0.191176
10020	GNE	0.357	0.519	0.418	0.136	0.249	0.099	0.178	0.22	0.495	-0.006	0.244	0.178	-0.082	0.373	0.105	0.048	0.055	0.152	0.025	-0.028	-0.4	0.239	0.381	0.409	0.066	0.066	0.236	0.178	0.39	0.248	0.537	-0.1	0.253	0.261	0.191147
6138	RPL15	0.174	0.439	0.607	0.168	0.224	0.241	-0.047	-0.108	0.336	0.164	-0.004	0.414	-0.133	-0.059	0.306	-0.005	0.035	0.208	0.339	0.28	0.337	0.697	0.151	0.066	0.355	0.355	-0.217	0.032	-0.086	-0.097	0.602	0.054	0.477	0.192	0.191088
10249	GLYAT	0.327	0.573	0.146	0.318	0.223	0.033	0.195	0.096	0.557	0.145	0.243	0.377	-0.135	0.327	0.328	-0.357	0.067	0.226	0.271	-0.251	-0.301	0.106	0.355	0.625	0.058	0.058	0.354	0.163	0.365	0.055	0.583	0.038	0.173	0.153	0.191
5480	PPIC	0.009	0.476	0.772	0.461	0.273	0.313	0.042	0.136	0.026	0.211	0.425	0.451	0.028	-0.141	-0.049	0.07	0.273	-0.22	-0.072	-0.049	0.534	0.588	0.35	-0.105	0.51	0.51	0.078	-0.157	0.397	0.037	0.083	0.083	0.049	0.098	0.190882
51649	MRPS23	0.066	0.507	0.649	0.4	0.212	0.233	-0.078	-0.095	0.199	0.14	0.256	0.239	0.064	-0.023	0.161	-0.093	0.033	0.204	0.159	-0.016	0.205	0.556	0.273	-0.304	0.581	0.581	NA	-0.059	0.285	0.1	0.523	0.052	0.209	0.08	0.190879
6150	MRPL23	0.158	0.508	0.142	0.03	0.077	-0.064	0.065	-0.002	0.458	0.465	0.143	0.488	-0.163	0.132	0.492	0.03	-0.087	0.02	0.424	0.03	-0.019	0.17	0.157	0.037	0.506	0.506	0.231	0.093	0.011	0.228	0.482	0.317	0.228	0.196	0.190853
51078	THAP4	-0.004	0.428	0.375	0.282	-0.082	0.073	0.05	0.173	0.401	0.201	0.204	0.643	0.12	0.138	0.198	-0.005	-0.275	-0.08	0.346	0.026	0.088	0.218	0.472	NA	0.418	0.418	0.218	-0.164	0.252	-0.025	0.528	0.029	0.223	0.405	0.190667
55520	ELAC1	0.046	0.698	0.576	0.24	0.176	0.327	0.145	-0.103	-0.07	0.318	0.027	0.454	0.134	0.107	0.242	0.237	0.119	0.33	0.253	-0.206	-0.051	0.664	0.11	0.158	0.533	0.533	0.071	0.247	0.233	0.231	-0.347	-0.264	0.165	0.144	0.1905
7494	XBP1	0.159	0.603	0.571	0.566	0.185	0.243	0.008	-0.01	0.467	0.012	0.424	0.141	-0.082	0.011	-0.004	0.202	0.317	0.205	0.037	0.214	-0.033	0.449	0.026	0.054	0.122	0.122	0.088	0.105	0.425	-0.147	0.554	-0.028	0.245	0.225	0.190471
221294	NT5DC1	0.409	0.667	0.242	0.342	0.227	0.356	0.175	0.119	0.427	0.035	0.156	0.386	0.002	0.115	0.129	0.03	0.031	0.272	0.076	0.103	0.108	0.46	0.227	0.431	-0.277	-0.277	0.405	0.158	0.125	0.144	0.316	-0.05	0.273	0.132	0.190412
9027	NAT8	NA	0.614	-0.042	0.299	0.245	0.242	0.214	-0.131	0.235	0.247	0.42	0.303	0.171	0.175	0.327	-0.386	0.318	-0.013	0.27	0.167	-0.221	0.103	0.431	0.563	0.43	0.43	0.223	0.026	0.314	0.177	0.236	-0.181	0.052	0.025	0.190394
221357	GSTA5	0.278	0.75	0.446	0.303	-0.005	0.078	NA	NA	-0.241	0.302	0.176	NA	0.181	-0.093	NA	NA	0.059	0.27	NA	NA	-0.076	0.366	NA	0.702	NA	NA	NA	NA	0.303	NA	-0.509	NA	0.326	NA	0.190316
163050	ZNF564	0.285	0.54	0.078	0.208	0.213	0.14	0.087	NA	0.136	0.232	0.241	0.313	-0.086	0.137	0.061	0.231	0.405	0.4	0.081	-0.034	0.162	0.027	0.23	-0.004	0.457	0.457	-0.055	0.118	0.179	0.262	0.105	0.262	0.389	0.023	0.190303
6718	AKR1D1	0.208	0.577	0.419	-0.052	0.168	0.099	0.237	-0.039	0.402	0.332	0.125	0.372	-0.138	0.16	0.191	0.004	0.2	0.13	0.138	-0.3	0.125	0.412	0.434	0.648	0.108	0.108	0.224	0.17	0.051	0.014	0.432	0.164	0.216	0.129	0.190235
11315	PARK7	0.255	0.547	0.443	0.399	0.284	0.127	-0.092	0.047	0.45	-0.119	0.249	0.442	-0.008	0.005	0.257	0.042	-0.024	0.357	0.259	-0.174	-0.104	0.375	0.468	-0.002	0.491	0.491	0.224	0.057	0.276	-0.073	0.552	-0.158	-0.006	0.13	0.190206
5604	MAP2K1	0.177	0.486	0.546	0.361	0.192	-0.025	0.158	0.126	0.398	-0.089	0.318	0.189	0.001	-0.07	0.221	0.367	-0.041	0.196	0.202	-0.059	-0.046	0.456	0.437	NA	0.194	0.194	0.083	0.133	0.439	0.083	0.406	-0.108	0.22	0.131	0.190182
1069	CETN2	0.179	0.486	0.501	0.326	0.179	0.119	-0.015	0.088	0.307	0.237	0.404	0.272	-0.109	0.122	0.088	0.38	-0.11	0.395	0.123	0.133	0.003	0.656	0.396	NA	0.412	0.412	-0.152	0.192	0.345	-0.034	0.342	-0.309	-0.042	-0.053	0.190091
9978	RBX1	NA	0.539	0.682	0.293	-0.124	NA	-0.103	0.04	0.26	0.168	0.2	0.32	-0.226	-0.075	0.255	0.266	0.194	-0.118	0.241	-0.063	-0.003	0.668	0.455	-0.321	0.638	0.638	0.207	0.099	0.085	-0.001	0.554	0.075	0.267	-0.028	0.190063
4051	CYP4F3	NA	0.648	-0.338	0.209	0.191	0.205	0.312	0.245	0.604	0.189	0.319	0.413	-0.106	0.346	0.063	0.02	0.164	0.21	-0.041	-0.123	0.228	-0.495	0.222	0.594	0.048	0.048	0.324	0.251	0.469	0.223	0.669	0.003	0.049	0.109	0.190061
29015	SLC43A3	0.162	0.366	-0.399	0.458	0.137	0.272	0.203	-0.059	0.478	0.154	0.293	0.251	0.145	0.246	0	0.29	0.474	0.148	0.038	-0.013	0.019	-0.076	0.054	-0.299	0.606	0.606	0.403	0.01	0.302	0.275	0.599	0.054	0.304	-0.045	0.189882
84952	CGNL1	0.307	0.515	0.06	0.004	0.356	0.248	0.3	0.09	0.435	-0.07	0.204	0.372	0.142	0.195	-0.07	0.079	0.339	0.169	-0.133	-0.246	-0.006	0.195	0.36	0.349	0.363	0.363	0.265	0.064	0.277	0.156	0.55	0.051	0.008	0.161	0.189765
9650	MTFR1	0.136	0.617	0.474	0.372	0.173	0.327	0.004	-0.087	0.227	0.113	0.421	0.408	0.187	0.129	0.272	-0.009	0.138	0.004	0.192	0.023	0.138	0.475	0.059	0.243	0.423	0.423	-0.174	0.022	0.481	-0.157	0.34	0.113	-0.146	0.089	0.189706
4695	NDUFA2	NA	0.56	0.291	0.404	0.276	0.284	0.263	0.226	0.487	0.56	0.343	-0.032	0.301	0.196	0.419	-0.193	0.109	0.108	0.363	-0.164	-0.343	0.183	-0.007	0.194	-0.101	-0.101	0.133	0.153	0.516	0.108	0.494	0.022	0.158	0.05	0.189697
374291	NDUFS7	0.305	0.578	0.667	-0.197	0.306	-0.042	0.237	0.139	0.261	0.386	-0.102	0.679	-0.04	0.013	0.53	-0.202	-0.04	0.262	0.478	0.008	-0.296	0.688	0.189	0.261	0.458	0.458	0.139	-0.029	-0.061	0.232	0.045	0.338	-0.19	-0.009	0.189676
9445	ITM2B	0.239	0.657	0.616	0.581	0.319	0.081	0.164	-0.004	0.193	0.113	0.396	0.535	-0.26	-0.02	-0.198	0.226	0.148	0.122	-0.224	-0.003	-0.025	0.284	0.495	0.322	0.468	0.468	0.158	0.17	0.374	-0.126	0.487	-0.227	-0.165	0.083	0.189618
29883	CNOT7	0.175	0.542	0.69	0.483	-0.028	0.26	0.027	0.124	0.205	0.101	0.373	0.056	-0.024	0.024	0.028	-0.001	0.14	0.167	-0.064	0.294	-0.241	0.81	0.103	NA	0.335	0.335	0.189	0.152	0.264	0.154	0.481	0.126	-0.112	0.088	0.189576
91894	C11orf52	0.266	0.623	0.379	0.328	0.225	NA	NA	-0.009	-0.055	0.423	0.16	NA	0.133	0.031	NA	NA	NA	0.169	NA	0.095	-0.209	0.397	NA	0.185	NA	NA	0.392	NA	0.038	NA	0.18	NA	0.038	NA	0.18945
6744	ITPRID2	-0.167	0.584	0.343	0.466	0.203	0.117	0.198	0.098	0.381	-0.12	0.315	0.401	0.118	0.114	0.151	0.453	0.282	-0.249	0.101	-0.065	0.402	0.432	0.007	0.301	0.207	0.207	0.253	0.067	0.259	-0.213	0.59	-0.136	-0.023	0.362	0.189382
51582	AZIN1	-0.091	0.446	0.597	0.267	0.206	0.246	-0.108	-0.135	0.297	-0.047	0.332	0.342	0.225	-0.031	-0.182	0.256	0.018	0.132	-0.228	0.234	0.565	0.593	0.301	0.123	0.398	0.398	-0.21	0.083	0.34	-0.093	0.563	0.087	0.17	0.344	0.189353
11342	RNF13	0.169	0.476	0.194	0.575	0.337	0.267	0.133	0.044	0.164	-0.012	0.27	0.542	0.009	0.035	-0.024	0.078	0.012	0.032	-0.002	0.094	-0.118	0.471	0.126	-0.177	0.353	0.353	0.048	0.36	0.324	0.118	0.513	0.176	0.279	0.213	0.189176
6902	TBCA	0.275	0.493	0.644	0.396	0.195	0.151	-0.026	-0.011	0.29	-0.038	0.454	0.311	-0.1	-0.022	0.385	0.456	-0.021	0.305	0.337	-0.154	-0.394	0.707	0.573	NA	-0.209	-0.209	NA	-0.017	0.408	0.243	0.372	-0.044	0.105	0.197	0.189125
4729	NDUFV2	NA	0.557	0.615	-0.214	0.329	0.174	0.108	-0.135	0.573	0.263	-0.2	0.463	-0.32	0.014	0.43	-0.359	0.172	0.362	0.415	0.199	-0.208	0.689	0.163	0.073	0.44	0.44	0.149	0.065	-0.071	-0.057	0.66	0.16	-0.026	0.318	0.189121
5828	PEX2	0.202	0.493	0.375	0.609	0.088	0.298	-0.073	0.047	0.002	0.164	0.457	0.24	0.143	-0.099	0.272	-0.257	0.103	NA	0.241	-0.113	0.44	0.147	0.137	0.15	0.548	0.548	-0.03	0.089	0.461	-0.015	-0.054	0.138	0.445	0.045	0.189121
10483	SEC23B	0.243	0.377	0.46	0.52	0.192	0.238	-0.04	0.158	0.072	-0.205	0.4	0.447	0.083	0.121	-0.206	0.396	0.195	0.198	-0.217	-0.004	0.348	0.591	0.144	-0.263	0.551	0.551	-0.23	0.097	0.494	0.222	0.193	0.014	0.133	0.157	0.189118
26224	FBXL3	0.184	0.602	0.445	0.379	0.292	0.002	0.23	-0.126	-0.18	0.002	0.427	0.175	0.055	0.121	0.023	0	0.175	-0.009	-0.086	0.042	0.46	0.434	-0.085	NA	0.297	0.297	0.241	0.25	0.466	0.385	0.152	0.175	0.078	0.337	0.189091
10289	EIF1B	0.134	0.465	0.76	0.483	0.287	0.111	0.026	0.047	0.171	0.309	0.447	0.358	-0.088	0.019	0.092	-0.181	0.037	0.273	0.086	-0.086	0.303	0.678	0.034	0.123	0.423	0.423	-0.039	-0.052	0.441	0.078	0.492	-0.159	0.072	-0.139	0.189059
6879	TAF7	0.151	0.515	0.275	0.51	0.217	0.065	0.198	0.093	0.088	-0.119	0.421	0.087	0.223	-0.006	-0.127	-0.015	0.112	-0.025	-0.104	0.183	0.159	0.497	0.49	0.131	0.601	0.601	-0.101	0.069	0.47	0.154	0.264	0.12	0.095	0.134	0.189
9970	NR1I3	0.533	0.681	-0.429	0.45	0.352	0.142	0.361	0.153	0.499	0.23	0.331	0.215	0.245	0.476	0.248	-0.282	0.159	0.394	0.184	-0.03	-0.28	-0.435	0.052	0.685	-0.267	-0.267	0.316	0.424	0.411	0.315	0.534	-0.225	0.099	0.152	0.189
9053	MAP7	0.205	0.626	-0.431	0.158	0.171	0.455	0.18	0.011	0.338	0.066	0.304	0.364	-0.036	0.143	-0.115	0.315	0.246	0.107	-0.076	0.139	0.365	-0.406	0.216	0.397	0.394	0.394	0.393	0.112	0.318	0.174	0.477	0.2	-0.039	0.259	0.188941
1428	CRYM	0.435	0.396	0.342	0.361	0.179	0.166	-0.021	0.32	0.352	0.117	0.395	0.197	-0.122	0.142	0.285	0.025	0.104	0.213	0.259	-0.102	-0.368	-0.351	0.104	0.394	0.45	0.45	0.299	-0.049	0.334	0.223	0.233	0.018	0.192	0.452	0.188941
873	CBR1	0.333	0.616	0.215	0.34	0.249	0.117	0.046	-0.067	0.643	0.008	0.303	-0.171	-0.057	0.27	0.154	0.535	-0.298	0.278	0.119	-0.087	-0.261	0.213	0.041	0.346	0.289	0.289	0.306	-0.002	0.392	0.23	0.637	0.102	0.019	0.276	0.188912
84293	PRXL2A	0.217	0.601	0.568	0.019	0.44	0.361	0.15	-0.002	0.505	0.04	0.258	0.351	-0.067	0.31	0.152	-0.031	0.143	0.182	0.12	0.135	-0.3	0.532	0.275	0.321	-0.042	-0.042	0.081	0.059	0.22	0.147	0.621	-0.119	-0.173	0.39	0.188882
112770	GLMP	-0.028	0.526	0.281	-0.007	0.163	0.354	0.07	-0.138	0.307	0.11	0.267	0.089	0.157	0.144	0.1	0.47	0.054	0.344	0.034	-0.193	0.164	0.061	0.501	0.287	0.575	0.575	-0.185	0.185	0.12	0.16	0.57	0.198	-0.235	0.339	0.188794
91298	C12orf29	0.155	0.581	NA	0.338	0.173	0.198	0.025	0.069	0.125	0.367	0.19	0.273	-0.029	0.235	0.284	0.078	0.099	-0.005	0.264	-0.262	-0.176	NA	0.232	0.462	0.463	0.463	0.21	0.075	0.312	0.016	0.228	0.087	0.356	0.154	0.18875
716	C1S	0.145	0.696	0.279	0.431	0.081	0.047	0.199	-0.069	0.428	-0.141	0.328	0.54	0.095	0.19	-0.205	0.397	0.066	0.047	-0.282	0.096	0.121	-0.11	0.203	0.245	0.52	0.52	NA	0.145	0.359	0.098	0.639	-0.001	-0.079	0.192	0.188485
4191	MDH2	0.344	0.395	0.696	-0.026	0.31	0.265	0.098	-0.094	0.433	-0.07	0.064	0.47	-0.313	0.101	-0.17	-0.197	-0.112	0.189	-0.114	0.193	0.541	0.767	0.664	-0.309	0.716	0.716	-0.3	0.018	0.207	0.283	0.503	-0.151	0.078	0.212	0.188441
5862	RAB2A	0.147	0.618	0.68	0.239	0.188	0.343	0.042	-0.072	0.377	0.062	0.241	0.482	-0.249	0.154	0.066	-0.093	0.245	-0.193	0.153	0.284	0.455	0.299	0.204	-0.076	0.235	0.235	-0.001	-0.037	0.235	-0.056	0.515	0.194	0.142	0.346	0.188353
6307	MSMO1	0.134	0.616	0.562	0.429	0.255	0.358	0.052	-0.218	0.481	-0.004	0.314	0.434	-0.166	0.315	0.058	0.262	0.062	0.352	-0.004	0.196	-0.094	0.602	0.451	0.017	-0.083	-0.083	0.043	0.258	0.351	-0.002	0.42	-0.289	0.134	0.191	0.188353
118471	PRAP1	0.335	0.696	-0.266	0.019	0.327	0.384	0.191	0.221	0.4	0.205	0.044	0.634	-0.056	0.27	0.168	-0.266	NA	0.257	0.113	-0.05	-0.271	-0.174	0.192	0.492	0.195	0.195	0.194	0.295	0.1	0.249	0.52	0.311	0.161	0.13	0.188333
201895	SMIM14	0.238	0.642	0.68	-0.159	0.316	0.212	0.108	0.139	0.567	0.141	-0.115	0.229	-0.179	0.32	-0.012	0.311	0.204	-0.044	-0.127	0.285	0.204	0.561	0.214	0.367	0.04	0.04	0.394	0.215	0.026	0.161	0.628	-0.193	-0.261	0.249	0.188265
7965	AIMP2	NA	0.438	0.672	0.449	0.372	0.36	-0.055	0.03	0.2	-0.025	0.303	0.138	0.258	0.251	-0.032	-0.105	-0.167	0.364	0.096	-0.424	0.224	0.74	0.466	-0.115	0.289	0.289	NA	-0.032	0.327	-0.022	0.11	0.22	0.176	0.229	0.18825
593	BCKDHA	0.308	0.578	0.007	0.039	0.163	0.101	0.205	0.156	0.367	0.111	-0.074	0.567	-0.306	0.158	0.284	0.315	0.078	0.049	0.318	-0.013	0.047	0.245	0.11	0.288	0.561	0.561	0.183	0.203	0.033	0.256	0.451	0.102	-0.144	0.092	0.188206
9512	PMPCB	0.381	0.584	0.29	0.227	0.327	0.37	0.166	0.019	0.169	-0.04	0.313	0.001	-0.061	0.164	0.268	0.207	0.188	0.122	0.283	0.004	-0.334	0.569	0.068	0.123	0.488	0.488	-0.19	0.225	0.393	-0.042	0.357	-0.009	0.377	-0.102	0.188029
185	AGTR1	-0.033	0.518	0.224	0.221	0.145	0.1	0.064	-0.172	0.406	0.176	0.32	0.279	-0.104	0.248	0.083	0.24	0.291	-0.196	0.058	0.223	0.149	-0.04	0.382	0.164	0.309	0.309	0.259	0.16	0.39	-0.011	0.505	0.207	0.25	0.267	0.187971
5499	PPP1CA	NA	0.476	0.678	0.371	-0.147	0.303	0.008	-0.06	0.038	0.011	0.449	0.466	0.005	0.242	0.023	0.223	0.07	0.225	0.041	-0.182	0.385	0.487	0.202	-0.201	0.677	0.677	-0.153	-0.009	0.435	0.215	0.234	-0.004	-0.21	0.228	0.18797
28512	NKIRAS1	0.187	0.582	0.587	0.28	0.315	0.088	0.163	0.089	-0.058	0.214	-0.011	0.351	-0.22	0.268	0.227	-0.1	0.103	-0.024	0.24	0.059	-0.318	0.513	0.275	0.3	0.403	0.403	0.252	0.032	0.206	0.202	0.156	0.226	0.168	0.23	0.187882
219899	TBCEL	0.213	0.48	0.328	0.251	-0.035	0.18	0.268	NA	0.056	0.231	0.075	0.09	0.205	0.279	-0.021	0.475	0.41	-0.1	-0.083	-0.102	0.447	0.412	0.291	-0.241	0.563	0.563	0.11	0.038	0.287	0.194	0.105	-0.132	0.268	0.093	0.187818
4726	NDUFS6	0.389	0.556	0.562	-0.094	0.291	0.21	-0.046	0.102	0.438	0.404	-0.157	0.019	0.094	0.052	0.412	-0.012	-0.014	0.295	0.375	-0.08	-0.435	0.76	0.569	NA	0.652	0.652	NA	-0.094	-0.192	0.205	0.559	-0.073	-0.161	-0.228	0.187812
55006	TRMT61B	NA	0.485	0.491	0.291	0.108	0.204	-0.109	-0.012	-0.055	0.011	0.339	0.335	-0.141	0.028	0.118	0.054	0.184	NA	0.074	0.531	0.212	0.291	0.232	NA	0.413	0.413	0.03	-0.023	0.463	0.025	-0.069	0.135	0.33	0.434	0.187806
5440	POLR2K	0.197	0.534	0.718	0.177	0.268	0.37	-0.097	0.079	0.263	0.251	0.414	0.353	-0.295	0.195	0.298	0.026	0.046	0.256	0.295	-0.168	-0.435	0.494	0.271	-0.061	0.434	0.434	-0.046	-0.045	0.474	-0.14	0.568	-0.006	0.102	0.161	0.187794
6827	SUPT4H1	NA	0.5	-0.335	0.494	0.276	0.347	0.033	0.134	0.47	0.271	0.46	0.297	0.084	-0.055	0.328	-0.028	0.064	0.146	0.381	-0.283	-0.274	-0.046	0.149	0.048	0.753	0.753	-0.311	0.059	0.404	0.162	0.717	0.171	-0.048	0.075	0.187758
51014	TMED7	0.239	0.384	NA	0.443	0.346	NA	0.113	-0.16	0.231	0.249	0.468	0.449	0.081	0.218	-0.1	0.064	NA	NA	-0.13	0.113	NA	NA	0.149	-0.098	0.468	0.468	-0.028	0.109	0.535	0.081	0.547	-0.038	-0.19	0.246	0.18775
5174	PDZK1	NA	0.613	-0.242	0.567	0.158	0.346	0.012	0.19	0.469	-0.073	0.484	0.062	-0.223	0.352	-0.163	0.232	NA	0.191	-0.281	0.393	0.163	-0.191	0.453	0.252	0.137	0.137	-0.079	0.126	0.585	0.288	0.552	0.04	0.309	0.149	0.18775
80145	THOC7	0.004	0.576	0.563	0.469	0.234	0.146	-0.091	0.028	0.147	0.367	0.446	0.036	-0.372	0.138	0.257	0.085	0.197	0.178	0.319	0.361	-0.431	0.387	0.201	0	0.47	0.47	-0.074	0.059	0.484	0.096	0.099	0.094	0.34	0.097	0.187647
8544	PIR	0.129	0.584	0.433	0.423	0.172	-0.009	-0.077	-0.126	0.225	-0.016	0.407	0.069	-0.076	0.279	0.137	0.304	NA	0.299	0.072	0.068	0.095	0.36	0.459	NA	0.551	0.551	-0.219	-0.06	0.433	0.19	0.459	-0.319	0.09	0.117	0.187625
2806	GOT2	NA	0.599	0.266	0.116	0.239	0.175	0.142	0.29	0.639	-0.001	0.04	0.443	-0.035	0.369	-0.142	-0.39	0.016	-0.138	-0.129	-0.205	0.39	-0.03	0.572	0.55	0.274	0.274	0.346	0.028	0.22	0.103	0.686	-0.03	0.199	0.315	0.187606
5889	RAD51C	0.079	0.574	0.631	0.489	0.24	0.21	-0.03	-0.043	0.048	0.229	0.343	0.264	-0.021	0.084	0.171	0.167	0.286	0.314	0.15	-0.36	-0.334	0.428	0.321	0.067	0.61	0.61	-0.091	-0.029	0.421	0.142	0.013	-0.219	0.361	0.253	0.187588
83941	TM2D1	0.447	0.583	0.733	0.267	0.293	0.088	0.063	-0.051	0.113	-0.003	0.309	-0.023	0.021	0.096	0.006	-0.016	0.246	0.218	-0.033	0.107	0.114	0.6	0.105	0.108	0.517	0.517	0.256	0.08	0.341	0.078	0.104	0.14	0.109	-0.157	0.187529
2639	GCDH	0.25	0.613	0.216	0.08	0.207	0.07	0.271	0.097	0.436	0.106	0.029	0.41	-0.044	0.337	0.243	0.163	0.105	0.267	0.233	-0.334	0.042	0.206	0.269	0.439	0.269	0.269	0.201	0.261	0.185	0.154	0.381	-0.046	-0.279	0.27	0.187529
4350	MPG	0.223	0.408	0.146	-0.142	0.075	-0.266	0.157	0.17	0.295	0.347	-0.094	0.321	0.309	-0.109	0.37	0.114	-0.194	0.47	0.434	-0.004	0.413	0.453	0.271	-0.299	0.366	0.366	0.207	0.26	-0.217	0.394	0.214	0.338	0.099	0.48	0.1875
35	ACADS	0.229	0.661	-0.136	0.162	0.06	-0.025	0.201	0.243	0.323	0.12	0.092	0.318	0.144	0.314	0.182	0.079	0.102	0.191	0.219	0.189	0.48	0.273	0.27	0.305	0.167	0.167	0.382	-0.017	0.149	0.216	0.379	-0.115	-0.156	0.207	0.1875
27329	ANGPTL3	0.089	0.696	0.355	0.255	0.194	0.136	0.16	0.073	0.572	0.002	0.292	0.198	-0.296	0.245	-0.024	-0.06	0.229	-0.041	0.001	-0.043	-0.325	0.795	0.15	0.506	0.277	0.277	0.196	0.185	0.374	0.003	0.635	-0.103	0.178	0.188	0.187324
57412	AS3MT	0.162	0.358	0.252	-0.07	0.132	0.288	0.251	0.073	0.459	-0.011	0.263	0.441	-0.283	0.486	0.099	0.211	NA	0.178	0.073	0.271	-0.314	-0.051	0.24	0.339	0.505	0.505	-0.02	0.227	0.308	0.178	0.495	0.042	0.001	0.092	0.187273
9215	LARGE1	0.279	0.693	0.716	-0.1	0.195	0.273	0.209	0.019	0.444	0.075	-0.205	-0.057	0.275	0.373	0.154	-0.028	0.389	0.453	0.125	-0.125	0.027	0.56	0.218	0.419	-0.079	-0.079	0.242	0.144	-0.102	0.093	0.639	-0.195	0.29	0.033	0.187265
2729	GCLC	0.225	0.618	0.541	0.157	0.312	0.149	0.051	-0.09	0.387	-0.019	0.334	-0.09	-0.226	0.282	-0.12	0.052	-0.041	0.194	-0.209	0.079	0.312	0.591	0.173	0.225	0.336	0.336	-0.052	0.428	0.462	0	0.464	0.048	0.097	0.359	0.187206
51805	COQ3	0.426	0.673	0.531	0.149	0.188	0.292	-0.041	0.05	0.01	0.236	0.044	0.073	0.033	0.217	0.437	-0.242	0.23	0.242	0.405	-0.044	-0.34	0.148	0.456	0.205	0.566	0.566	0.037	0.066	0.126	0.178	-0.003	-0.073	0.212	0.304	0.186971
29964	PRICKLE4	0.301	0.319	NA	0.394	NA	0.073	-0.152	NA	NA	-0.246	0.356	0.23	-0.128	0.114	0.587	0.109	NA	NA	0.572	NA	-0.273	0.265	0.309	-0.161	0.612	0.612	NA	0.281	0.418	0.018	NA	-0.007	-0.167	0.238	0.18696
90580	TIMM29	0.292	0.374	0.323	0.484	-0.003	-0.094	0.006	0.217	0.164	0.16	0.366	0.016	0.161	0.251	0.176	0.177	0.006	0.281	0.18	-0.047	0.517	0.676	0.379	-0.356	0.36	0.36	0.082	-0.068	0.511	0.038	0.175	0.203	-0.005	-0.007	0.186912
55172	DNAAF2	0.289	0.375	0.528	0.408	0.345	0.173	0.025	-0.115	-0.207	0.2	0.482	0.284	-0.052	0.036	0.126	0.026	0.192	0.246	0.049	0.022	0.484	0.454	0.124	0.046	0.397	0.397	-0.028	0.262	0.544	-0.085	-0.429	0.176	0.241	0.339	0.186882
726	CAPN5	0.165	0.431	0.195	-0.186	0.106	0.229	0.165	0.176	0.538	0.176	0.154	0.068	0.115	0.116	0.059	-0.157	0.269	0.029	0.053	0.078	0.301	0.381	0.097	0.362	0.484	0.484	0.32	0.01	0.194	0.105	0.526	-0.119	0.13	0.3	0.186882
22800	RRAS2	0.159	0.397	0.782	0.392	0.248	0.18	0.039	-0.174	-0.08	0.257	0.38	0.3	0.066	-0.032	0.12	0.202	-0.13	0.054	0.223	0.032	0.518	0.474	0.068	NA	0.335	0.335	0.236	0.01	0.351	0.06	0.163	-0.149	0.143	0.206	0.186818
1050	CEBPA	0	0.585	0.332	-0.058	0.042	0.101	0.081	-0.025	0.546	-0.045	0.275	0.499	-0.105	0.136	-0.043	0.401	0.166	0.139	0.02	0.309	0.128	0.242	0.344	0.225	0.559	0.559	-0.01	0.021	0.17	0.215	0.666	-0.133	-0.264	0.273	0.186794
55032	SLC35A5	0.379	0.51	0.398	0.339	0.394	0.301	0.203	0.008	0.226	-0.092	0.065	0.424	-0.1	0.006	0.055	0.235	0.245	-0.05	0.02	-0.577	0.003	0.288	0.22	0.399	0.484	0.484	-0.022	0.319	-0.017	0.24	0.475	0.255	0.02	0.214	0.186794
3185	HNRNPF	0.038	0.461	0.518	0.35	0.252	0.354	0.067	0.266	0.303	-0.098	0.184	0.572	0.028	-0.276	-0.143	0.079	0.12	-0.063	-0.127	-0.045	0.151	0.723	0.183	0.13	0.571	0.571	-0.046	0.248	0.178	0.044	0.4	0.123	-0.225	0.454	0.186618
1124	CHN2	0.296	0.426	0.231	0.26	0.139	0.14	0.27	-0.061	0.44	-0.019	0.313	0.485	0.037	0.377	0.115	-0.025	-0.001	-0.037	0.122	-0.242	-0.17	0.014	0.254	0.371	0.24	0.24	NA	0.341	0.364	0.185	0.498	-0.08	0.341	0.294	0.186606
25945	NECTIN3	0.136	0.587	0.51	-0.046	0.165	0.179	0.06	NA	0.419	0.044	0.153	0.266	0.074	0.203	0.262	0.359	0.149	0.091	0.186	0.238	-0.515	0.622	0.113	-0.133	0.347	0.347	0.347	0.18	0.074	0.101	0.389	-0.211	0.185	0.277	0.186606
26277	TINF2	0.228	0.434	0.47	0.424	0.31	0.225	0.056	0.026	0.008	-0.022	0.286	0.567	-0.027	0.22	-0.164	0.41	0.156	0.43	-0.09	-0.296	0.165	0.191	-0.091	0.03	0.583	0.583	-0.09	0.173	0.192	0.291	0.163	0.386	-0.115	0.225	0.186382
8649	LAMTOR3	0.071	0.544	0.534	0.31	0.265	0.059	0.105	-0.068	0.086	-0.05	0.116	0.217	-0.066	0.135	0.113	-0.058	0.211	0.225	0.06	-0.155	0.348	0.609	0.331	0.154	0.453	0.453	-0.025	0.284	0.17	0.137	0.227	-0.053	0.374	0.218	0.186294
10420	TESK2	0.168	0.572	-0.203	0.471	0.122	0.191	0.289	0.204	0.105	0.201	0.332	0.103	0.269	0.014	0.22	-0.01	0.133	0.07	0.134	0.224	0.491	-0.366	0.4	0.245	0.468	0.468	0.043	0.274	0.277	0.216	-0.158	-0.169	0.332	0.201	0.186206
3626	INHBC	0.322	0.51	0.526	-0.049	0.136	0.264	0.303	-0.013	0.673	0.082	0.104	0.269	0.077	0.2	-0.043	-0.381	0.156	0.124	-0.067	0.191	-0.42	0.483	0.299	NA	0.521	0.521	0.235	-0.001	-0.077	0.114	0.739	0.28	-0.086	0.151	0.186152
134147	CMBL	0.309	0.585	0.613	0.31	0.139	0.147	-0.027	0.02	0.522	0.037	0.365	0.306	0.184	0.164	0.148	-0.035	-0.127	0.141	0.133	-0.361	-0.117	0.478	0.343	0.727	0.017	0.017	0.379	-0.089	0.515	0.148	0.454	-0.111	-0.062	0.055	0.186088
100049716	NINJ2-AS1	0.247	0.66	NA	0.122	NA	0.121	0.066	0.24	NA	NA	0.102	0.13	-0.034	NA	0.267	0.319	0.036	NA	0.306	-0.222	NA	NA	0.096	0.268	0.435	0.435	NA	0.205	0.162	0.215	NA	-0.23	0.469	0.051	0.186083
83752	LONP2	0.331	0.484	0.623	-0.283	0.21	0.207	0.197	0.097	0.587	0.111	-0.184	0.292	-0.082	0.354	-0.063	0.227	0.199	0.072	-0.108	0.101	-0.492	0.802	0.569	0.085	0.113	0.113	0.372	0.193	-0.102	0.202	0.657	0.139	-0.028	0.325	0.185882
173	AFM	0.145	0.751	-0.1	0.12	0.163	0.148	0.22	0.217	0.658	0.072	0.089	0.451	0.089	0.178	-0.051	-0.159	0.271	-0.038	-0.177	-0.16	0.109	0.004	0.378	0.523	0.205	0.205	0.22	0.008	0.203	0.181	0.708	0.172	0.337	0.18	0.185882
9801	MRPL19	-0.042	0.601	0.707	-0.203	0.348	0.394	0.081	-0.039	0.197	0.063	0.099	0.33	-0.328	0.286	0.036	0.106	0.275	0.118	-0.056	0.128	0.376	0.701	0.101	-0.217	0.437	0.437	0.295	0.188	0.276	0.004	0.463	-0.252	0.115	0.294	0.185853
23596	OPN3	NA	0.398	0.498	0.544	0.108	0.36	0.072	0.208	0.172	0.132	0.289	0.093	-0.01	0.147	0.309	0.071	0.258	0.007	0.286	-0.274	0.011	0.19	0.359	-0.288	0.402	0.402	0.091	0.036	0.314	0.186	0.252	0.197	0.172	0.14	0.185818
4267	CD99	0.089	0.384	0.653	0.259	0.172	0.01	0.204	0.085	0.17	0.132	0.173	0.562	-0.281	0.229	0.073	0.427	-0.066	0.026	0.072	-0.341	0.316	0.503	0.132	NA	0.626	0.626	-0.015	0.05	0.144	0.272	0.363	0.016	-0.014	0.074	0.185606
55601	DDX60	0.103	0.646	-0.274	0.333	0.277	0.049	0.094	-0.023	0.05	-0.095	0.167	0.205	0.033	0.085	-0.241	0.256	0.223	0.259	-0.302	0.394	0.449	0.063	0.088	0.473	0.53	0.53	0.126	0.27	0.208	0.225	0.369	0.27	0.25	0.22	0.185588
5684	PSMA3	0.225	0.557	0.51	0.568	0.362	0.255	-0.006	0.104	0.369	0.083	0.507	0.128	0.198	0.121	0.122	0.069	0.293	0.329	0.201	0.075	-0.205	0.526	-0.023	-0.15	0.01	0.01	0.008	-0.024	0.502	0.191	0.495	-0.161	0.033	0.022	0.185412
10116	FEM1B	0.218	0.487	0.278	0.552	0.141	0.311	0.189	0.312	0.175	0.284	0.186	0.341	0.104	0.013	-0.232	-0.003	0.277	0.066	-0.313	0.02	0.312	0.193	0.084	0.034	0.426	0.426	0.033	0.238	0.417	0.157	0.327	-0.292	0.349	0.194	0.185412
6643	SNX2	-0.004	0.499	0.238	0.526	0.306	0.146	0.122	-0.131	0.331	-0.084	0.335	0.494	-0.383	0.119	0.016	-0.024	0.088	0.085	-0.022	0.263	-0.309	0.682	0.065	0.198	0.609	0.609	NA	0.106	0.417	0.171	0.491	-0.279	0.235	0.203	0.185394
653659	TMEM183B	NA	0.42	0.648	0.368	0.309	0.423	NA	NA	0.259	0.255	0.235	NA	-0.143	0.19	NA	NA	0.08	0.107	NA	-0.086	-0.298	NA	NA	NA	NA	NA	0.031	NA	0.25	NA	0.49	NA	-0.202	NA	0.185333
285148	IAH1	0.317	0.593	0.559	0.633	0.235	0.329	-0.07	NA	0.239	0.421	0.416	-0.227	-0.209	0.132	0.066	0.064	0.29	0.339	-0.015	0.201	0.029	0.449	-0.015	0.395	0.243	0.243	0.264	-0.216	0.434	0.013	0.099	-0.255	0.058	0.06	0.185273
23658	LSM5	0.419	0.508	0.598	0.325	0.315	-0.001	0.024	-0.094	0.103	0.299	0.295	0.067	-0.195	0.248	0.25	-0.106	0.04	0.29	0.219	-0.222	0.243	0.559	0.095	-0.189	0.701	0.701	-0.063	0.112	0.254	0.139	0.107	-0.106	0.31	0.054	0.185265
23464	GCAT	0.147	0.57	0.433	0.037	0.099	0.089	0.052	0.055	0.25	0.234	0.062	0.351	0.118	0.218	0.471	0.041	-0.286	0.289	0.451	-0.253	0.091	0.631	0.261	0.335	0.099	0.099	0.13	0.237	0.088	0.037	0.347	-0.03	0.251	0.293	0.185206
51646	YPEL5	0.207	0.52	0.421	0.46	0.138	0.027	-0.017	0.059	0.102	0.195	0.32	0.382	0.026	-0.051	-0.023	0.292	-0.129	0.299	-0.002	0.16	0.1	0.309	0.437	0.242	0.486	0.486	-0.075	0.039	0.364	0.054	0.189	-0.117	0.298	0.098	0.185176
79731	NARS2	0.087	0.653	0.433	0.146	0.279	0.16	-0.045	0.01	0.241	0.027	0.429	0.334	-0.005	0.186	0.12	-0.007	0.037	0.318	0.041	-0.018	0.15	0.497	0.035	0.084	0.258	0.258	0.097	0.295	0.497	-0.115	0.237	-0.158	0.459	0.276	0.185176
157506	RDH10	0.245	0.402	NA	0.525	0.103	0.347	0.107	NA	0.457	0.176	0.429	0.382	0.07	0.197	0.161	0.055	0.365	-0.019	0.166	0.103	-0.506	NA	0.119	0.331	0.356	0.356	0.034	0.042	0.412	0.104	0.5	-0.17	-0.074	-0.036	0.185129
3608	ILF2	0.053	0.334	0.312	0.502	0.222	0.423	-0.039	-0.124	0.147	-0.072	0.348	0.345	-0.041	0.02	-0.055	0.375	0.084	0.185	-0.051	0.168	0.472	0.466	0.208	-0.171	0.587	0.587	NA	-0.063	0.452	0.138	0.52	-0.221	-0.417	0.415	0.185121
64577	ALDH8A1	0.195	0.636	0.521	0.24	0.125	0.07	0.207	0.149	0.654	0.041	0.115	0.14	0.12	0.242	0.102	0.046	0.15	-0.057	0.107	0.047	0.296	0.497	0.316	0.355	0.089	0.089	0.22	0.015	0.042	0.132	0.667	-0.239	-0.18	0.144	0.185088
84988	PPP1R16A	0.047	0.432	-0.311	0.166	0.164	-0.062	0.117	0.292	0.568	0.263	0.381	0.258	0.214	0.275	0.202	0.133	-0.019	0.345	0.268	0.074	0.219	-0.047	0.133	0.019	0.056	0.056	-0.027	0.237	0.347	0.296	0.567	0.079	0.15	0.4	0.185059
1432	MAPK14	-0.027	0.53	0.51	0.492	0.105	0.301	0.104	0.017	0.055	-0.018	0.17	0.17	0.061	0.116	0.134	0.037	0.187	0.13	0.136	0.063	0.373	0.566	0.099	-0.13	0.695	0.695	-0.077	0.203	0.28	0.089	0.305	-0.087	-0.064	0.064	0.184824
334	APLP2	NA	0.593	0.38	-0.111	0.287	0.193	0.113	0.193	0.374	-0.335	0.261	0.371	0.162	0.31	-0.281	0.417	0.271	-0.084	-0.318	-0.122	0.143	0.198	0.044	0.183	0.556	0.556	0.352	0.195	0.226	-0.151	0.745	0.176	0.19	0.007	0.184667
3476	IGBP1	0.108	0.522	0.29	0.399	-0.035	0.118	0.055	0.063	0.159	0.344	0.324	0.431	0.034	-0.105	0.213	-0.01	0.028	0.293	0.235	0.612	-0.113	0.369	0.036	NA	0.194	0.194	-0.23	0.097	0.316	0.088	0.27	0.122	0.509	0.16	0.184545
760	CA2	0.186	0.578	0.489	0.279	0.181	0.127	0.094	0.062	0.506	0.029	0.274	0.238	-0.08	0.068	0.305	-0.038	0.147	-0.053	0.26	-0.325	0.064	0.255	0.314	0.389	0.213	0.213	0.319	0.055	0.3	0.024	0.558	-0.007	0.025	0.225	0.184529
1915	EEF1A1	0.139	0.505	0.285	0.522	0.063	0.275	0.038	-0.001	0.083	-0.078	0.388	0.474	0.147	-0.254	0.12	0.641	0.094	-0.069	0.162	0.099	-0.184	0.284	0.243	0.25	0.49	0.49	-0.099	0.101	0.324	0.105	0.387	0.089	0.33	-0.17	0.1845
3188	HNRNPH2	0.099	0.445	0.057	0.588	0.299	0.242	0.067	-0.062	0.045	-0.111	0.358	0.456	-0.021	0.073	-0.143	0.114	NA	0.343	-0.25	0.166	0.312	0.246	0.149	NA	0.425	0.425	-0.092	0.204	0.428	0.035	0.181	0.247	0.23	0.349	0.1845
57088	PLSCR4	0.002	0.545	0.67	0.317	0.01	0.09	0.04	-0.094	0.307	0.003	0.262	0.212	-0.23	0.228	0.124	0.269	0.243	-0.106	0.074	0.509	0.427	0.648	0.182	0.318	0.044	0.044	0.221	-0.043	0.228	0.112	0.367	0.092	0.156	0.002	0.1845
9337	CNOT8	-0.004	0.536	0.456	0.397	0.243	0.087	0.125	-0.055	0.028	-0.112	0.409	0.39	0.051	0.013	-0.116	0.102	0.111	0.241	-0.167	0.394	0.323	0.209	0.089	-0.138	0.589	0.589	0.03	0.19	0.46	0.052	0.336	0.1	0.238	0.074	0.184412
201562	HACD2	0.128	NA	0.228	-0.033	0.251	0.362	0.156	0.05	0.374	0.133	0.388	0.283	-0.207	0.081	0.031	0.202	0.322	0.288	-0.072	0.034	0.439	0.241	0.273	0.074	0.484	0.484	0.114	0.13	0.401	-0.009	0.581	-0.238	NA	-0.073	0.184375
51030	TVP23B	-0.021	0.41	0.456	0.52	NA	0.104	0.109	-0.112	NA	0.099	0.362	0.072	-0.098	0.074	0.18	0.018	NA	-0.101	0.179	0.204	0.273	0.715	0.071	NA	0.417	0.417	-0.092	0.199	0.347	0.095	NA	-0.024	0.223	0.25	0.184345
1579	CYP4A11	0.221	0.657	0.487	0.199	0.171	0.105	0.269	0.146	0.655	0.121	0.15	0.262	0.009	0.07	0.115	-0.245	0.186	0.09	0.068	0.323	-0.487	0.149	0.137	NA	0.044	0.044	0.357	0.099	0.313	0.182	0.68	0.277	0.094	0.135	0.184333
84996	URB1-AS1	0.321	0.644	0.136	0.403	NA	-0.071	-0.045	NA	NA	0.3	0.277	0.083	-0.09	0.146	0.451	0.354	-0.348	0.369	0.434	0.135	0.417	NA	0.117	0.302	0.1	0.1	0.168	-0.087	0.338	0.11	NA	0.083	0.288	-0.091	0.184276
10005	ACOT8	0.146	0.532	0.615	0.529	0.202	0.234	0.073	0.25	0.028	0.382	0.49	0.239	-0.082	0.325	0.224	0.19	-0.024	0.282	0.308	-0.109	-0.449	0.59	-0.055	-0.055	0.602	0.602	0.109	-0.007	0.392	0.171	-0.321	-0.167	0.012	0.007	0.184265
1477	CSTF1	0.399	0.501	0.109	0.108	0.225	0.327	0.099	0.041	0.04	0.274	-0.033	0.34	0.277	0.066	0.159	0.155	0.349	0.533	0.089	-0.088	-0.2	0.208	0.336	-0.123	0.662	0.662	0.042	0.324	0.138	0.026	-0.222	-0.028	0.357	0.111	0.184206
2079	ERH	0.094	0.452	0.124	0.479	0.263	0.068	-0.037	-0.173	0.304	0.181	0.225	0.4	0.066	0.11	0.171	0.19	0.169	0.22	0.092	0.119	0.26	0.268	0.359	-0.196	0.436	0.436	0.028	0.146	0.209	0.017	0.621	0.095	-0.144	0.211	0.184206
122830	NAA30	0.238	0.467	0.605	0.071	0.324	0.231	0.261	0.163	0.125	0.193	0.272	0.457	-0.312	0.234	0.142	0.119	0.187	0.415	0.145	0.193	0.547	0.618	-0.083	-0.228	0.498	0.498	0.007	0.101	-0.15	0.043	0.323	-0.176	-0.224	-0.041	0.184206
26578	OSTF1	0.111	0.514	0.74	0.489	0.152	0.133	0.205	-0.029	-0.117	0.305	0.178	0.38	0.098	-0.159	-0.004	0.368	0.295	-0.264	0.028	-0.068	0.279	0.827	0.295	0.086	0.44	0.44	0.31	0.008	0.158	0.226	0.141	0.048	-0.239	-0.114	0.184118
6748	SSR4	NA	0.303	0.77	0.105	0.027	0.058	0.048	NA	0.296	0.351	0.059	0.522	-0.346	0.091	0.224	0.432	-0.066	0.065	0.22	0.258	-0.247	0.747	0.461	NA	0.563	0.563	-0.131	0.102	-0.011	0.138	0.472	-0.245	-0.342	0.22	0.184097
2266	FGG	-0.052	0.649	0.419	0.33	0.127	0.144	0.003	0.098	0.38	0.055	0.303	0.478	-0.13	0.172	0.049	-0.111	0.168	0.115	0.079	0.303	-0.035	0.231	0.444	-0.038	0.466	0.466	NA	0.133	0.432	0.043	0.423	-0.342	0.119	0.153	0.184061
1937	EEF1G	NA	0.497	0.545	0.55	0.181	0.269	-0.104	-0.034	0.279	-0.051	0.394	0.386	-0.105	-0.139	0.171	-0.346	-0.006	0.068	0.199	0.035	0.184	0.555	0.472	NA	0.561	0.561	-0.129	-0.044	0.292	0.02	0.68	-0.141	-0.011	0.099	0.184
286144	TRIQK	0.13	0.524	NA	0.336	0.181	0.387	-0.013	0.093	0.311	0.203	0.352	0.393	-0.004	0.116	0.218	0.448	NA	0.036	0.169	0.431	-0.052	NA	-0.012	0.201	0.147	0.147	0.155	0.119	0.341	-0.107	0.371	-0.024	0.044	0.062	0.183968
9482	STX8	0.295	0.462	0.447	0.456	0.094	0.041	0.085	-0.049	0.235	0.452	0.473	0.504	0.116	0.246	0.377	-0.167	0.092	-0.241	0.355	0.105	-0.35	0.332	-0.147	0.413	0.621	0.621	0.172	0.138	0.361	0.139	0.381	-0.277	-0.315	-0.216	0.183853
64108	RTP4	0.255	0.563	-0.249	0.531	0.325	0.267	0.189	0.137	0.15	0.223	0.401	-0.085	0.15	0.251	-0.093	0.122	0.274	0.375	-0.134	0.089	-0.374	-0.035	0.281	0.3	0.564	0.564	0.189	0.168	0.448	0.24	0.334	-0.313	-0.026	0.163	0.183647
10209	EIF1	0.292	0.471	0.82	0.371	0.188	0.11	0.051	-0.038	0.274	-0.199	0.18	0.421	0.116	-0.111	-0.177	-0.285	0.056	0.426	-0.037	-0.015	0.175	0.734	0.345	0.2	0.384	0.384	NA	-0.05	0.248	0.023	0.573	-0.044	0.1	0.074	0.183636
51382	ATP6V1D	0.213	0.299	0.363	0.448	0.358	0.296	0.022	0.107	0.062	0.139	0.226	0.523	-0.13	-0.11	0.163	-0.031	0.308	0.153	0.096	-0.064	0.127	0.806	0.103	-0.222	0.667	0.667	0.031	0.096	0.182	0.153	0.273	0.193	-0.179	-0.095	0.183618
1558	CYP2C8	0.21	0.675	0.325	0.258	0.219	0.137	0.247	NA	0.616	0.016	0.209	0.24	-0.084	0.32	0.047	-0.052	0.262	0.125	0.007	-0.017	0.388	0.246	0.214	0.355	-0.212	-0.212	0.208	0.068	0.336	0.078	0.688	-0.295	0.242	0.192	0.183515
92342	METTL18	0.26	0.53	0.234	0.316	0.228	0.303	0.004	0.165	-0.158	0.199	0.312	0.087	-0.08	0.252	0.281	0.206	0.189	0.163	0.284	0.085	-0.142	0.474	0.162	-0.126	0.449	0.449	-0.037	0.25	0.269	0.186	-0.246	0.232	0.38	0.079	0.1835
137886	UBXN2B	0.203	0.506	NA	0.518	0.227	0.352	0.188	-0.065	0.074	0.154	0.371	0.19	-0.154	0.107	0.153	0.065	0.331	0.154	0.027	-0.085	0.2	NA	0.058	NA	0.647	0.647	-0.186	0.117	0.427	0.101	0.184	-0.114	0.205	0.086	0.183484
2908	NR3C1	0.312	0.57	0.371	0.358	0.311	0.158	0.045	-0.011	0.262	-0.209	0.383	0.262	0.036	0.061	-0.149	-0.001	0.265	0.139	-0.25	0.168	-0.083	0.404	0.339	0.394	0.028	0.028	-0.015	0.25	0.416	0.227	0.505	0.404	0.281	-0.021	0.183471
10427	SEC24B	0.108	0.56	0.085	0.099	0.222	0.208	0.154	0.07	0.354	-0.114	0.106	0.3	-0.087	0.271	-0.079	0.031	0.247	0.037	-0.187	0.443	0.358	0.367	0.242	0.431	0.249	0.249	0.022	0.312	0.205	0.134	0.506	-0.059	0.078	0.312	0.183353
144423	GLT1D1	0.088	0.601	0.107	0.189	0.034	0.139	0.3	-0.064	0.334	0.209	0.096	0.141	-0.091	0.223	0.295	0.237	0.345	-0.007	0.311	0.384	-0.062	0.338	0.118	NA	0.141	0.141	0.277	0.019	0.151	0.045	0.405	0.186	0.262	0.155	0.183242
51019	WASHC3	0.311	0.658	0.417	0.443	0.229	-0.029	-0.015	0.004	0.21	0.305	0.191	0.295	0.012	-0.116	0.319	0.142	-0.171	0.295	0.306	0.184	-0.314	0.526	0.227	NA	0.094	0.094	0.02	0.127	0.294	0.108	0.432	0.173	0.317	-0.042	0.183212
5105	PCK1	0.199	0.498	0.346	0.207	0.068	0.048	0.277	0.144	0.442	0.145	0.147	0.344	0.066	0.192	0.081	0.126	0.072	-0.104	0.093	0.449	0.01	0.112	0.181	0.275	-0.02	-0.02	0.326	0.279	0.304	0.099	0.4	0.093	0.151	0.199	0.183206
6302	TSPAN31	0.21	0.723	-0.386	-0.239	0.257	0.315	0.239	0.213	0.405	0.441	0.093	0.521	-0.039	0.002	0.278	-0.072	0.078	0.071	0.394	0.144	-0.06	-0.763	0.261	0.565	0.481	0.481	0.258	0.189	0.159	0.12	0.457	0.351	0.038	0.042	0.183147
10534	ZNRD2	NA	0.423	-0.077	0.576	0.184	-0.122	-0.021	0.121	0.338	0.367	0.273	0.319	-0.309	0.206	0.495	0.271	0.033	0.191	0.455	-0.297	0.03	0.015	0.289	-0.043	0.49	0.49	-0.09	0.138	0.395	0.288	0.255	0.004	-0.004	0.36	0.183121
130507	UBR3	0.175	0.624	0.428	0.223	0.289	0.229	0.13	NA	0.217	-0.145	0.391	0.116	-0.166	0.257	-0.14	-0.202	0.271	0.073	-0.195	0.019	0.342	0.59	0.108	-0.065	0.348	0.348	0.11	0.278	0.44	0.112	0.409	0.167	0.163	0.095	0.183
7844	RNF103	0.036	0.486	0.478	0.444	0.089	0.372	-0.044	0.064	0.43	0.056	0.435	0.129	-0.037	0.347	0.056	-0.022	0.292	0.266	0.002	-0.203	-0.373	0.489	0.199	0.226	0.193	0.193	0.125	-0.047	0.462	0.115	0.576	-0.261	0.221	0.426	0.182941
51368	TEX264	0.307	0.59	0.063	0.179	0.086	0.005	0.205	0.057	0.21	0.259	0.127	0.344	-0.076	0.167	0.217	0.008	-0.207	0.559	0.332	-0.184	0.147	0.327	0.295	0.291	0.261	0.261	0.267	-0.085	0.03	0.314	0.014	-0.032	0.399	0.478	0.182794
54873	PALMD	0.089	0.556	-0.369	0.366	0.185	0.221	0.226	-0.051	0.138	0.158	0.204	0.367	-0.187	0.342	-0.064	0.173	0.259	0.302	-0.05	0.401	0.192	0.131	0.103	0.416	0.474	0.474	0.075	0.151	0.215	0.209	0.445	-0.002	-0.098	0.161	0.182706
7372	UMPS	0.285	0.559	0.571	0.234	0.337	0.375	0.09	0.165	0.375	-0.06	-0.154	0.385	-0.012	0.147	0.069	-0.031	0.264	0.259	0.13	-0.256	-0.293	0.616	0.288	-0.046	0.483	0.483	0.084	0.065	0.017	0.106	0.419	0.133	0.066	0.058	0.182676
6898	TAT	0.297	0.518	0.125	0.249	0.219	0.108	0.265	0.169	0.295	0.165	0.175	0.409	0.041	0.25	0.038	-0.255	0.266	0.052	0.075	-0.243	0.359	0.371	0.102	0.415	0.068	0.068	0.293	0.185	0.413	0.149	0.3	-0.061	0.2	0.13	0.182647
8470	SORBS2	0.314	0.666	-0.646	0.34	0.227	0.314	0.166	0.067	0.51	-0.099	0.314	0.119	-0.072	0.453	0.06	0.186	0.372	0.185	0.009	0.317	0.205	-0.638	0.062	0.562	-0.151	-0.151	0.304	0.089	0.565	0.393	0.53	0.099	0.332	0.204	0.182559
54469	ZFAND6	NA	0.634	0.574	0.584	0.355	0.225	-0.075	0.258	0.414	-0.064	0.481	0.042	-0.106	0.131	-0.149	0.228	0.36	0.113	-0.216	0.357	0.462	0.59	-0.029	0.099	-0.458	-0.458	0.055	0.047	0.452	0.133	0.63	-0.085	0.177	0.263	0.182545
267	AMFR	0.208	0.337	0.505	0.227	0.139	0.282	0.058	0.108	0.442	0.122	0.279	0.554	-0.139	0.322	-0.004	-0.134	-0.031	-0.032	0.038	0.226	0.519	0.438	0.219	-0.22	0.469	0.469	0.226	-0.02	0.371	-0.024	0.491	-0.263	-0.169	0.193	0.182529
11309	SLCO2B1	0.207	0.626	-0.084	0.241	0.163	0.164	0.292	0.013	0.538	0.048	0.085	0.341	-0.229	0.33	-0.176	0.142	0.227	0.223	-0.151	-0.405	0.087	0.045	0.635	0.57	0.505	0.505	0.25	0.179	0.245	0.032	0.632	-0.021	-0.167	0.111	0.182441
6945	MLX	0.143	0.335	0.582	0.402	0.188	0.256	0.101	NA	0.409	0.266	0.289	0.358	-0.197	0.257	0.218	-0.223	-0.019	0.145	0.178	-0.541	0.029	0.413	0.116	-0.053	0.284	0.284	0.165	0.058	0.311	-0.003	0.571	0.33	0.274	0.094	0.182424
54981	NMRK1	0.174	0.598	0.248	0.141	0.212	0.139	0.228	NA	0.227	0.254	0.11	0.303	0.136	0.123	0.31	0.078	0.181	0.137	0.251	0.283	-0.131	0.343	-0.005	0.595	-0.166	-0.166	0.376	0.217	0.183	0.287	0.275	-0.175	0.228	0.026	0.182424
100289361	LOC100289361	NA	0.571	NA	NA	NA	0.02	-0.032	NA	NA	0.342	NA	0.125	NA	NA	0.521	0.397	NA	NA	0.486	NA	NA	NA	0.281	NA	-0.079	-0.079	0.209	0.187	NA	0.106	NA	-0.222	0.199	0.069	0.182412
114971	PTPMT1	0.082	0.517	0.714	0.238	0.132	0.189	0.047	NA	0.238	0.357	0.173	-0.028	-0.04	0.128	0.392	0.068	-0.098	0.279	0.315	-0.06	-0.26	0.757	0.202	0.041	0.26	0.26	0.253	-0.068	0.077	0.041	0.41	0.065	0.23	0.108	0.182394
11017	SNRNP27	0.282	0.284	0.675	0.58	0.188	0.106	0.033	-0.028	-0.129	0.322	0.486	0.407	-0.073	0.064	0.165	0.012	0.259	0.062	0.087	0.263	-0.22	0.59	-0.039	-0.211	0.561	0.561	0.111	0.076	0.478	-0.034	-0.004	-0.151	0.333	0.105	0.182382
81689	ISCA1	NA	0.549	0.14	0.493	0.233	0.164	0.091	0.002	0.156	0.356	0.387	0.452	-0.05	0.157	0.111	-0.148	0.185	0.11	0.133	0.053	0.127	-0.219	0.396	0.127	0.485	0.485	-0.008	-0.019	0.423	0.098	0.217	0.016	0.387	-0.073	0.182303
5527	PPP2R5C	0.354	0.48	0.3	0.576	0.343	0.053	0.108	-0.033	0.295	0.149	0.471	0.272	0.065	0.023	0.219	0.317	0.104	0.306	0.163	0.136	-0.485	0.154	-0.016	-0.059	0.288	0.288	0.042	0.337	0.436	0.125	0.563	-0.154	0.048	-0.071	0.182265
84967	LSM10	NA	0.376	0.643	0.531	0.123	-0.151	-0.055	-0.028	0.317	0.362	0.338	0.559	0.229	0.187	0.326	-0.285	-0.125	0.328	0.292	-0.17	-0.496	0.791	0.348	-0.203	0.659	0.659	0.1	-0.368	0.197	0.04	0.531	-0.003	0.061	-0.099	0.182242
95	ACY1	0.4	0.659	0.043	0.37	0.268	0.173	0.273	0.076	0.426	0.088	0.316	0.648	0.053	0.208	-0.013	-0.155	0.022	0.184	0.082	-0.298	-0.147	0.223	0.111	0.507	0.19	0.19	0.178	0.036	0.378	0.157	0.413	-0.211	0.044	0.301	0.182147
4482	MSRA	0.227	0.647	0.599	0.28	0.156	0.051	0.256	0.12	0.501	0.065	0.245	0.314	0.243	0.081	0.046	0.311	-0.032	-0.018	0.045	-0.335	0.398	0.641	0.286	0.573	-0.117	-0.117	0.081	0.012	0.291	0.169	0.455	-0.154	-0.028	-0.099	0.182147
51156	SERPINA10	0.194	0.562	0.401	0.132	0.212	0.161	0.324	0.095	0.463	0.189	0.058	0.41	-0.324	0.257	0.156	-0.263	0.207	0.134	0.163	0.234	-0.377	0.044	0.338	-0.07	0.261	0.261	0.261	0.301	0.283	0.161	0.494	0.144	0.171	0.155	0.182118
8850	KAT2B	0.229	0.576	0.171	0.195	0.166	0.121	0.189	-0.04	0.435	0.049	0.355	0.52	-0.132	-0.048	0.026	0.254	0.024	0.267	-0.064	0.1	-0.259	-0.037	0.361	0.179	0.181	0.181	0.149	0.279	0.46	0.28	0.563	0.062	0.2	0.197	0.182029
80824	DUSP16	0.145	0.444	NA	0.315	0.095	0.308	0.138	-0.016	0.288	0.148	0.021	0.325	-0.211	0.177	-0.141	0.287	-0.013	0.051	-0.042	0.239	0.279	0.449	-0.054	0.416	0.056	0.056	0.051	0.197	0.229	0.19	0.534	0.325	0.228	0.492	0.182
6988	TCTA	0.258	0.59	-0.096	0.2	0.184	0.184	0.1	-0.113	0.281	0.11	0.165	0.36	-0.153	0.374	0.103	0.421	-0.035	0.469	0.103	-0.231	0.195	-0.207	0.105	0.206	0.352	0.352	0.146	0.184	0.269	0.14	0.432	0.142	0.13	0.466	0.181941
1717	DHCR7	0.315	0.448	0.067	-0.193	0.272	0.396	0.01	0.089	0.563	-0.02	0.182	0.4	-0.218	0.315	-0.108	-0.031	0.139	0.031	-0.135	0.292	0.133	0.412	0.503	-0.266	0.684	0.684	0.147	0.053	0.192	0.234	0.53	0.12	-0.322	0.264	0.181824
727	C5	0.15	0.702	0.174	-0.039	0.181	0.164	0.181	0.098	0.478	0.006	0.167	0.385	-0.169	0.201	-0.298	-0.011	0.301	0.197	-0.325	0.221	0.058	0.344	0.248	0.419	0.271	0.271	0.202	0.069	0.289	0.041	0.599	0.164	0.228	0.214	0.181794
57733	GBA3	0.238	0.7	0.484	0.124	0.144	0.07	0.127	0.039	0.493	0.207	0.08	0.389	0.094	0.063	0.235	-0.151	0.234	0.089	0.151	-0.465	-0.191	0.426	0.291	0.628	0.217	0.217	0.37	-0.025	0.198	0.034	0.47	0.228	-0.064	0.037	0.181794
6224	RPS20	-0.262	0.416	0.687	0.306	-0.075	-0.016	0.033	NA	0.174	0.203	0.386	0.269	-0.299	0.107	0.244	0.371	-0.037	0.187	0.342	0.317	0.449	0.46	0.125	NA	0.273	0.273	-0.057	-0.04	0.384	-0.008	0.203	0.352	0.203	-0.153	0.181781
6097	RORC	0.357	0.462	-0.54	0.369	0.214	0.287	0.335	-0.047	0.427	0.274	0.471	0.339	0.047	0.462	0.122	-0.198	0.141	0.176	0.129	0.024	0	-0.539	0.101	0.485	-0.035	-0.035	0.336	0.275	0.518	0.413	0.484	-0.153	0.025	0.453	0.181735
92703	TMEM183A	0.246	NA	NA	0.274	0.299	NA	0.148	0.068	-0.075	0.29	0.207	0.281	-0.034	0.234	0.273	0.312	NA	NA	0.26	-0.072	NA	0.401	0.318	-0.355	0.597	0.597	-0.251	0.284	0.156	0.113	0.136	-0.069	NA	0.268	0.181704
11142	PKIG	0.149	0.344	0.384	0.5	0.094	-0.231	0.169	-0.032	0.433	0.205	0.369	0.256	0.177	0.048	0.406	0.458	-0.055	-0.051	0.399	0.133	-0.15	0.29	0.288	0.129	0.16	0.16	0.083	0.047	0.199	0.131	0.467	-0.195	0.515	-0.102	0.181676
7107	GPR137B	-0.065	0.61	0.719	0.127	0.185	0.123	0.074	-0.163	0.007	0.285	-0.032	0.467	-0.098	-0.145	0.038	0.304	-0.129	-0.076	0.002	0.157	0.292	0.596	0.29	0.558	0.729	0.729	0.122	0.077	-0.121	-0.049	0.2	-0.064	0.312	0.115	0.181647
1000	CDH2	0.322	0.624	0.606	-0.228	0.254	0.175	0.097	0.198	0.263	0.14	0.054	-0.081	-0.383	0.09	-0.174	0.109	0.324	-0.109	-0.183	0.418	0.245	0.569	0.295	0.484	0.346	0.346	0.187	0.35	0.173	-0.161	0.444	-0.091	0.409	0.063	0.181618
144245	ALG10B	NA	0.582	NA	0.511	0.282	0.031	NA	NA	0.057	0.005	0.219	NA	0.213	-0.038	NA	NA	-0.046	0.287	NA	0	0.364	NA	NA	0.136	NA	NA	0.08	NA	0.36	NA	-0.021	NA	0.246	NA	0.181556
366	AQP9	0.257	0.658	0.188	0.255	0.228	0.109	0.148	0.018	0.573	0.029	0.174	0.492	-0.05	0.232	0.112	-0.212	-0.178	0.205	0.055	-0.068	-0.154	0.305	0.297	0.322	0.213	0.213	NA	0.221	0.29	0.107	0.686	-0.106	0.225	0.147	0.181545
10845	CLPX	0.26	0.543	0.132	0.567	0.31	0.198	0.171	0.132	0.392	-0.092	0.493	0.504	0.1	0.167	0.04	-0.078	0.079	-0.275	0.053	0.175	-0.54	0.038	0.251	0.243	0.001	0.001	0.216	0.36	0.56	0.125	0.518	-0.104	0.249	0.381	0.181471
10916	MAGED2	-0.029	0.53	0.749	0.514	0.199	0.23	-0.005	0.157	0.085	-0.328	0.511	0.097	-0.212	0.374	-0.224	0.646	-0.103	0.347	-0.128	0.093	0.167	0.033	0.292	NA	0.619	0.619	-0.131	0.047	0.385	-0.052	-0.023	0.119	0.305	0.105	0.181455
64902	AGXT2	0.198	0.669	0.36	0.203	0.147	0.028	0.193	-0.009	0.472	0.183	0.075	0.264	0.052	0.093	0.284	-0.175	-0.039	0.102	0.24	0.265	0.22	0.197	0.283	0.413	0.179	0.179	0.266	-0.002	0.244	0.042	0.454	-0.005	-0.106	0.196	0.181324
55970	GNG12	0.031	0.511	0.331	0.479	0.146	0.168	0.129	-0.108	0.139	0.194	0.269	0.33	-0.021	-0.09	-0.124	0.27	0.284	-0.132	-0.103	0.21	0.292	0.419	0.377	0.118	0.561	0.561	0.448	-0.118	0.256	0.084	0.39	-0.107	0.021	-0.055	0.181176
51053	GMNN	0.043	0.496	0.388	0.314	0.167	0.299	-0.07	0.166	0.215	-0.059	0.248	-0.01	-0.036	0.01	-0.026	0.043	0.219	0.181	-0.024	0.285	-0.101	0.481	0.446	-0.107	0.62	0.62	-0.07	0.095	0.299	0.009	0.14	0.334	0.356	0.185	0.181059
6203	RPS9	-0.102	0.264	0.452	0.385	0.161	0.053	-0.071	-0.034	0.386	0.454	0.292	0.492	-0.163	-0.19	0.433	-0.108	0.092	0.093	0.381	0.285	-0.44	0.535	0.204	NA	0.569	0.569	-0.096	-0.055	0.245	0.109	0.521	0	0.291	-0.033	0.18103
327	APEH	0.384	0.421	0.248	0.257	0.3	0.358	0.234	-0.155	0.29	-0.102	0.133	0.533	0.13	0.069	0.04	-0.167	0.036	0.467	0.034	-0.104	0.41	0.011	-0.047	0.104	0.569	0.569	0.131	-0.169	0.161	0.224	0.411	-0.032	0.006	0.401	0.181029
9032	TM4SF5	0.311	0.405	-0.319	0.041	0.08	0.448	0.214	0.248	0.149	0.311	0.238	0.245	0.117	0.271	0.061	-0.159	0.301	0.032	0.159	-0.092	0.6	0	0.4	-0.156	0.517	0.517	0.201	0.21	0.291	0.39	0.072	0.052	-0.229	0.229	0.181029
55890	GPRC5C	0.205	0.481	0.069	-0.059	0.123	0.221	0.219	0.206	0.268	0.091	0.089	0.512	0.243	0.491	0.159	0.099	0.234	0.157	0.172	-0.337	0.115	0.421	0.278	0.308	0.157	0.157	0.275	0.02	0.112	0.127	0.15	-0.075	0.192	0.272	0.180941
10194	TSHZ1	0.187	0.484	0.392	0.103	0.044	0.117	0.049	0.161	0.225	-0.176	0.451	0.28	-0.017	0.067	-0.105	0.179	0.188	0.057	-0.084	0.388	-0.112	0.598	0.208	0.247	0.215	0.215	0.252	0.299	0.505	0.218	0.344	-0.054	-0.095	0.321	0.180912
29071	C1GALT1C1	0.141	0.399	0.542	0.414	0.347	0.283	0.009	-0.22	0.094	0.166	0.287	0.439	0.127	0.313	-0.104	0.199	0.296	0.379	-0.112	-0.044	-0.574	0.672	0.151	NA	0.404	0.404	0.116	0.214	0.366	0.042	0.335	0.012	-0.097	-0.03	0.180909
51160	VPS28	0.041	0.529	-0.119	0.161	0.171	0.3	-0.038	-0.117	0.377	-0.009	0.225	0.492	0.097	0.203	0.269	0.252	-0.163	-0.136	0.372	0.037	0.381	-0.066	0.398	0.082	0.52	0.52	-0.011	0.075	0.177	0.174	0.538	0.197	-0.134	0.355	0.180882
56941	HMCES	-0.004	0.577	0.333	-0.01	0.253	0.24	0.187	-0.029	0.032	-0.079	0.151	0.044	0.156	0.32	-0.015	0.198	0.357	0.107	-0.051	0.144	-0.355	0.509	0.19	0.461	0.543	0.543	0.182	0.026	0.201	0.371	0.1	0.039	0.194	0.235	0.180882
23595	ORC3	0.109	0.651	-0.034	0.54	0.198	0.389	0.074	0.035	0.29	0.001	0.397	0.126	0.059	0.08	0.086	0.166	0.231	0.379	0.091	-0.089	-0.328	0.079	0.195	NA	0.378	0.378	0.042	0.138	0.462	0.263	0.242	0.129	-0.109	0.321	0.180879
220323	OAF	0.068	0.561	0.364	0.157	0.028	0.159	0.135	0.164	0.468	0.147	0.179	0.467	0.029	0.178	0.285	-0.123	-0.047	0.21	0.296	0.126	0.259	0.55	-0.209	0.227	-0.061	-0.061	0.185	-0.02	0.332	0.04	0.617	-0.051	0.163	0.327	0.180853
5004	ORM1	0.082	0.649	0.196	0.238	0.167	0.188	0.227	NA	0.413	0.233	0.249	0.586	-0.22	0.054	0.152	-0.228	0.279	0.151	0.129	-0.143	0.338	-0.083	0.257	0.102	0.317	0.317	NA	0.015	0.282	0.116	0.389	-0.06	0.13	0.264	0.180813
6202	RPS8	NA	0.383	0.566	0.463	-0.001	-0.055	-0.023	-0.04	0.216	0.105	0.34	0.155	-0.293	-0.051	0.426	-0.044	-0.103	0.024	0.396	0.135	0.055	0.702	0.199	-0.278	0.527	0.527	NA	0.211	0.212	0.143	0.577	0.163	0.159	-0.012	0.18075
7417	VDAC2	0.085	0.341	0.771	-0.068	0.082	0.353	-0.041	-0.08	0.211	-0.067	0.015	0.333	0.004	0.087	0.06	-0.178	0.16	0.168	0.105	NA	0.431	0.761	0.301	NA	0.646	0.646	-0.378	-0.11	-0.088	-0.044	0.576	0.504	0.015	0.182	0.180719
100505483	PRKAG2-AS1	NA	0.23	NA	NA	NA	-0.013	0.249	NA	NA	0.188	NA	0.181	NA	NA	0.216	0.089	NA	NA	0.26	NA	NA	NA	0.23	NA	0.18	0.18	NA	-0.029	NA	0.358	NA	0.101	0.229	0.242	0.180688
5688	PSMA7	0.46	0.473	-0.154	-0.045	0.224	0.259	0.035	0.141	0.186	0.051	0.004	0.192	0.083	NA	0.309	-0.134	0.015	0.394	0.323	0.152	0.309	0.215	0.298	NA	0.613	0.613	-0.024	-0.012	-0.012	0.05	0.396	-0.004	0.307	0.06	0.180531
92840	REEP6	0.341	0.623	-0.362	0.132	0.119	0.274	0.245	0.245	0.246	0.284	0.186	0.424	-0.175	0.237	0.079	0.023	0.153	0.143	0.121	0.25	-0.19	-0.188	0.227	0.416	0.365	0.365	0.29	0.198	0.301	0.185	0.027	0.368	-0.243	0.428	0.1805
335	APOA1	0.09	NA	0.702	0.07	0.104	0.17	0.211	0.172	0.564	0.1	0.045	0.266	-0.028	-0.038	0.17	-0.192	0.194	0.128	0.066	-0.438	0.309	0.508	0.305	0.351	0.277	0.277	0.246	0.014	0.114	0.108	0.504	0.074	0.345	0.168	0.180485
127262	TPRG1L	0.309	0.463	NA	-0.242	0.074	0.307	0.159	-0.197	0.498	-0.14	-0.143	0.659	0.066	0.03	0.112	0.023	-0.035	0.288	0.1	-0.488	0.389	NA	0.689	-0.05	0.608	0.608	0.189	-0.052	-0.037	0.14	0.666	0.128	0.399	0.255	0.180469
51138	COPS4	0.288	0.604	0.458	0.606	0.281	0.147	0.053	-0.07	-0.053	-0.009	0.408	0.46	-0.003	-0.062	0.221	-0.001	0.234	0.248	0.193	-0.036	-0.132	0.642	-0.083	-0.066	0.637	0.637	-0.032	0.065	0.345	0.187	0.008	-0.118	0.171	-0.093	0.180441
7284	TUFM	0.127	0.451	0.821	0.152	0.069	0.152	0.063	0.079	0.506	-0.191	0.199	0.03	-0.199	0.259	0	0.181	-0.144	-0.081	0.033	-0.183	-0.431	0.766	0.338	-0.123	0.758	0.758	NA	-0.007	0.24	0.211	0.624	0.185	0.041	0.269	0.180394
10476	ATP5PD	0.594	0.474	0.487	0.42	0.367	0.302	0.198	0.181	0.379	0.286	0.388	-0.196	-0.348	0.165	0.227	-0.135	0.256	0.216	0.251	-0.213	-0.343	0.524	0.058	-0.127	-0.02	-0.02	0.182	0.058	0.319	0.373	0.553	-0.115	0.174	0.218	0.180382
1776	DNASE1L3	0.112	0.639	0.654	0.197	0.094	-0.055	0.204	-0.169	0.595	0.117	0.027	0.415	-0.02	-0.008	0.138	-0.127	0.078	-0.038	0.046	0.112	-0.079	0.6	0.3	NA	0.343	0.343	0.247	0.116	0.06	0.026	0.528	0.268	0.015	0.172	0.180303
7388	UQCRH	NA	0.37	0.694	0.458	0.289	0.174	-0.037	0.081	0.24	0.048	0.346	0.188	-0.256	-0.012	0.354	-0.11	0.27	0.119	0.32	0.004	-0.131	0.61	0.192	-0.083	0.72	0.72	0.113	-0.274	0.25	0.06	0.291	-0.118	-0.096	0.155	0.180273
114294	LACTB	0.064	0.629	0.591	0.556	0.469	0.181	0.213	-0.089	0.072	-0.049	0.401	0.408	0.082	0.127	-0.2	0.028	0.201	0.013	-0.267	0.013	-0.061	0.658	0.069	0.006	0.573	0.573	0.036	0.251	0.405	0.06	0.244	-0.169	0.101	-0.06	0.180265
1512	CTSH	NA	NA	0.216	0.326	0.128	0.252	0.021	-0.063	0.199	0.129	0.145	0.509	-0.279	0.109	0.032	-0.035	0.318	0.309	0.083	-0.209	0.427	NA	0.3	0.46	0.403	0.403	0.219	0.147	0.073	0.234	0.258	0.009	NA	0.284	0.180233
6631	SNRPC	0.113	0.476	0.618	0.439	0.178	0.129	-0.043	-0.114	0.241	0.199	0.48	0.133	-0.295	0.199	0.464	-0.024	-0.18	0.273	0.406	-0.061	-0.278	0.646	0.032	-0.162	0.738	0.738	-0.188	0.172	0.458	-0.018	0.139	-0.081	0.156	0.135	0.179941
8836	GGH	0.165	0.599	0.718	0.261	0.245	0.241	-0.044	-0.002	0.228	-0.036	0.473	0.165	-0.264	0.122	0.115	0.372	-0.084	0.144	0.094	-0.126	-0.159	0.736	0.37	-0.114	0.323	0.323	NA	0.07	0.5	-0.164	0.19	0.175	0.187	0.112	0.179848
54902	TTC19	0.144	0.518	0.225	0.397	0.136	0.128	0.138	-0.033	0.262	0.081	0.18	0.4	-0.055	0.179	-0.104	0.03	0.128	0.132	-0.069	0.126	0.079	0.045	0.516	0.364	0.525	0.525	0.152	-0.018	0.302	0.133	0.272	-0.165	0.101	0.339	0.179794
22920	KIFAP3	0.405	0.651	0.146	0.295	0.311	0.209	0.122	-0.09	-0.159	-0.098	0.442	0.456	0.19	0.15	-0.323	0.293	0.323	0.428	-0.272	0.084	-0.29	-0.076	0.215	0.456	0.574	0.574	0.114	0.176	0.467	0.185	-0.101	0.007	0.059	0.189	0.179765
1153	CIRBP	-0.037	0.498	0.541	0.274	0.221	0.203	0.164	0.009	0.113	-0.238	0.222	0.238	0.049	0.072	-0.24	0.443	0.214	0.333	-0.161	-0.121	0.512	0.682	-0.038	0.296	0.165	0.165	-0.04	0.295	0.211	0.296	0.208	-0.069	0.209	0.421	0.179706
51315	KRCC1	-0.07	0.549	0.379	-0.095	0.32	0.108	0.191	0.218	0.086	0.129	0.021	0.263	-0.277	0.167	0.071	0.088	0.182	0.242	0.109	0.343	0.399	0.633	0.095	0.011	0.12	0.12	0.428	0.211	-0.128	0.245	0.136	0.059	0.274	0.483	0.179706
733	C8G	0.246	0.621	-0.241	0.171	0.123	0.223	0.224	0.076	0.35	0.303	0.289	0.645	-0.019	0.361	-0.176	0.069	0.236	0.023	-0.113	-0.394	0.467	-0.026	0.331	0.142	0.367	0.367	0.244	0.037	0.35	0.227	0.343	0.135	-0.12	0.229	0.179706
84340	GFM2	0.219	0.587	0.286	0.44	0.359	0.316	0.128	0.037	0.367	-0.134	0.342	0.396	-0.051	0.267	-0.117	-0.009	0.181	0.207	-0.072	-0.014	-0.035	0.306	0.055	0.136	0.459	0.459	-0.177	0.106	0.43	0.153	0.474	-0.147	0.101	0.055	0.179706
116519	APOA5	0.298	0.414	0.204	0.12	0.163	0.016	0.337	0.202	0.503	0.065	-0.009	0.494	-0.188	0.338	0.024	-0.254	0.11	0.086	0.081	0.017	-0.24	0.451	0.33	0.362	0.229	0.229	0.298	0.208	0.197	0.174	0.368	0.244	-0.011	0.249	0.179676
9553	MRPL33	0.031	0.413	-0.009	0.421	0.183	0.127	-0.027	0.067	0.469	0.332	0.195	0.303	-0.147	-0.031	0.549	-0.183	0.135	0.379	0.576	0.098	-0.322	0.136	0.437	-0.109	0.351	0.351	0.053	0.047	-0.07	0.18	0.681	-0.009	0.639	-0.142	0.179529
84272	YIPF4	0.215	0.499	0.736	0.207	0.224	0.275	0.06	0.051	0.249	0.277	0.4	0.141	-0.259	0.16	-0.001	-0.045	0.233	0.101	-0.04	0.121	0.377	0.594	-0.038	0.069	0.01	0.01	0.275	0.116	0.439	0.026	0.48	-0.188	0.364	-0.035	0.1795
80213	TM2D3	-0.006	0.527	0.644	0.353	0.345	0.145	0.062	0.079	0.234	0.007	0.086	0.361	-0.281	0.225	0.242	0.131	0.052	-0.031	0.321	-0.02	0.188	0.424	0.298	0.145	0.161	0.161	0.232	0.21	0.378	0.1	0.172	-0.024	0.067	0.115	0.1795
56681	SAR1A	0.044	0.492	0.17	-0.059	0.162	0.244	0.079	0.034	0.369	0.125	0.191	0.459	0.001	-0.085	0.197	0.068	0.006	0.032	0.186	0.259	0.403	0.483	0.211	-0.099	0.645	0.645	-0.096	-0.014	0.123	-0.142	0.596	0.028	0.204	0.139	0.179412
26994	RNF11	0.221	0.479	0.703	0.082	0.248	0.067	0.021	-0.128	0.193	-0.001	0.127	0.472	0.002	0.133	0.101	-0.091	0.237	0.061	0.09	0.168	0.03	0.608	0.217	-0.108	0.558	0.558	0.184	0.145	0.073	0.019	0.391	0.074	-0.03	0.194	0.179353
7918	GPANK1	0.318	0.484	0.025	0.435	0.118	0.221	0.099	0.25	0.007	0.117	0.352	-0.079	0.23	0.042	0.39	0.125	-0.244	0.248	0.451	0.276	-0.384	0.476	0.143	0.021	0.41	0.41	-0.134	0.188	0.423	0.359	0.081	0.049	-0.027	0.217	0.179324
388753	COA6	0.469	0.492	0.746	0.465	0.219	0.262	-0.052	NA	0.29	0.157	0.31	-0.193	-0.303	0.377	0.252	-0.161	-0.124	0.252	0.234	-0.208	-0.189	0.755	0.127	-0.1	0.349	0.349	-0.267	0.17	0.423	-0.057	0.449	0.055	0.292	0.076	0.179273
5728	PTEN	0.098	0.544	0.464	0.323	0.284	0.1	0.131	0.119	0.123	0.128	0.327	0.213	0.132	-0.057	0.118	0.529	0.242	0.114	0.06	0.494	-0.34	0.229	0.127	NA	0.303	0.303	0.06	0.026	0.405	-0.071	0.471	-0.22	0.047	0.086	0.179152
369	ARAF	0.259	0.478	0.073	-0.415	-0.009	0.312	0.332	0.082	0.387	0.012	-0.22	0.363	-0.053	0.358	0.268	0.055	0.152	0.437	0.232	-0.115	0.24	-0.051	-0.043	NA	0.734	0.734	-0.137	0.176	-0.244	0.404	0.468	0.158	0.199	0.285	0.179121
10597	TRAPPC2B	NA	0.565	NA	0.49	0.284	0.089	NA	NA	0.138	0.263	0.373	NA	-0.138	0.161	NA	NA	NA	0.123	NA	0.12	-0.338	NA	NA	0.43	NA	NA	-0.122	NA	0.377	NA	0.028	NA	0.202	NA	0.179118
4116	MAGOH	0.122	0.459	0.148	0.497	0.305	0.082	0.009	-0.07	0.379	0.063	0.376	0.208	-0.056	0.006	0.242	0.213	-0.184	0.308	0.224	-0.158	-0.341	0.406	0.228	NA	0.755	0.755	-0.048	0.113	0.281	0.124	0.459	0.056	0.029	-0.08	0.179091
6204	RPS10	0.052	0.327	0.785	0.024	0.173	0.189	-0.135	NA	0.277	0.27	0.128	0.244	-0.108	-0.301	0.307	-0.16	NA	0.169	0.469	0.357	-0.255	0.655	0.363	NA	0.591	0.591	-0.347	0.279	0.076	-0.012	0.649	-0.259	0.344	-0.191	0.179065
11331	PHB2	NA	0.547	0.403	0.355	0.151	0.237	0.056	-0.161	0.413	-0.274	0.258	0.428	0.129	0.123	0.2	-0.34	0.035	0.364	0.351	-0.079	-0.235	0.35	0.31	0.249	0.707	0.707	-0.074	0.011	0.27	0.117	0.607	-0.294	-0.38	0.366	0.179
83854	ANGPTL6	0.107	0.536	0.757	0.174	-0.018	0.067	0.123	0.064	0.401	0.158	0.143	0.395	0.28	0.001	0.208	-0.13	-0.008	-0.062	0.185	-0.175	-0.416	0.754	0.286	0.409	0.323	0.323	0.262	-0.008	0.085	0.078	0.281	0.315	0.002	0.185	0.178971
51567	TDP2	-0.089	0.599	0.521	0.041	0.328	0.073	-0.029	0.1	0.143	-0.163	0.334	0.281	-0.016	0.205	0.06	0.175	0.087	0.071	-0.019	0.084	0.094	0.637	0.425	-0.156	0.733	0.733	-0.113	0.131	0.315	0.111	0.322	-0.251	0.307	0.005	0.178794
8644	AKR1C3	NA	0.542	0.47	0.145	0.145	0.186	-0.13	NA	0.215	-0.006	0.305	-0.036	0.055	0.046	0.068	0.356	-0.016	0.273	-0.014	0.198	0.3	0.366	0.541	-0.336	0.561	0.561	0.055	0.068	0.373	-0.041	0.403	-0.071	-0.107	0.246	0.178781
1175	AP2S1	0.052	0.547	0.483	0.321	0.208	-0.006	-0.004	-0.203	0.408	0.405	0.301	0.559	0.109	0.044	0.218	0.185	-0.116	-0.318	0.296	-0.064	0.222	0.401	0.15	-0.188	0.631	0.631	0.124	-0.232	0.162	0.273	0.534	-0.053	0.081	-0.083	0.178765
79137	RETREG2	0.113	0.388	0.25	0.206	0.135	0.244	0.008	0.211	0.341	-0.112	0.142	-0.112	-0.39	0.395	0.031	0.452	0.016	0.298	-0.031	0.17	0.095	0.441	0.51	0.729	0.355	0.355	-0.074	0.113	0.122	0.084	0.333	0.034	0.022	0.203	0.178735
730091	LINC00886	0.134	0.519	NA	NA	NA	0.202	0.059	-0.136	NA	0.076	NA	0.157	NA	NA	0.27	-0.143	NA	NA	0.249	-0.26	0.623	NA	0.362	NA	0.244	0.244	0.079	0.307	NA	-0.113	NA	0.168	0.434	0.278	0.178714
10295	BCKDK	0.29	0.478	0.602	-0.111	0.096	0.081	0.03	0.124	0.382	0.111	-0.088	0.692	-0.223	-0.131	0.018	0.161	-0.263	0.314	0.085	-0.028	-0.022	0.416	0.378	0.332	0.683	0.683	0.255	-0.087	-0.135	0.284	0.384	-0.227	0.123	0.388	0.178676
4636	MYL5	0.002	0.662	0.238	0.229	0.056	-0.29	0.201	0.398	0.096	0.315	-0.134	0.277	-0.078	0.237	0.51	0.504	-0.222	0.319	0.437	0.469	0.272	0.292	0.066	0.704	-0.289	-0.289	0.144	0.127	-0.203	0.275	0.258	-0.059	0.232	0.319	0.178676
115939	TSR3	0.21	0.503	0.686	0.34	0.033	0.028	0.143	NA	0.117	0.219	0.251	0.303	0.042	0.241	0.291	0.086	-0.249	0.397	0.394	-0.063	0.4	0.39	-0.182	-0.396	0.516	0.516	0.294	-0.197	0.057	0.404	0.021	-0.231	0.248	0.083	0.178636
151011	SEPTIN10	-0.065	0.553	0.51	0.297	0.118	0.261	0.047	-0.16	0.403	0.054	0.124	0.388	-0.052	0.125	-0.173	0.289	-0.041	0.171	-0.197	0.24	0.446	0.46	0.247	-0.148	0.366	0.366	0.132	0.193	0.231	-0.081	0.586	0.084	0.084	0.215	0.178618
2332	FMR1	0.232	0.556	0.464	-0.085	0.142	0.254	0.102	0.2	0.266	-0.089	-0.058	0.22	-0.185	0.089	-0.136	0.513	0.287	0.188	-0.199	0.213	0.333	0.724	-0.012	NA	0.2	0.2	0.105	0.307	0.052	0.059	0.467	0.197	0.033	0.253	0.178545
23235	SIK2	0.222	0.589	0.617	0.137	0.068	0.234	0.151	0.192	0.382	0.182	0.053	-0.205	0.14	0.21	0.064	0.014	0.308	0.078	0.091	0.241	0.527	0.483	-0.038	0.545	-0.167	-0.167	0.018	0.135	0.319	0.202	0.382	-0.101	0.209	-0.045	0.178529
389434	IYD	0.297	0.667	NA	0.248	0.181	0.294	0.201	NA	0.382	0.202	0.235	0.379	0.01	0.16	0.119	-0.019	0.114	0.194	0.025	0.189	-0.498	NA	0.207	0.659	-0.101	-0.101	0.289	0.071	0.345	0.091	0.354	-0.097	0.156	0.281	0.178516
26272	FBXO4	0.014	0.511	0.578	0.569	0.096	0.219	0.045	-0.113	-0.107	0.176	0.517	0.232	0.001	0.169	0.333	0.29	0.094	0.419	0.28	-0.036	0.472	0.446	-0.094	0.104	0.104	0.104	0.02	0.308	0.548	0.147	-0.317	-0.127	0.202	-0.136	0.178471
164656	TMPRSS6	0.084	0.631	-0.102	-0.07	0.148	0.282	0.293	0.063	0.57	0.333	0.105	0.374	0.156	0.332	0.069	-0.395	0.278	0.098	0.117	0.137	0.301	0.121	0.195	0.541	-0.097	-0.097	0.297	0.18	0.224	0.2	0.607	0.008	-0.007	0.09	0.178412
1559	CYP2C9	0.218	0.784	0.322	0.363	0.197	0.194	0.253	0.152	0.578	0.079	0.225	0.169	0.165	0.433	-0.025	-0.302	0.077	0.122	-0.023	0.218	-0.343	0.219	0.31	0.425	-0.337	-0.337	NA	0.186	0.275	0.139	0.64	0.043	0.25	0.218	0.178394
87769	GGACT	0.286	0.588	NA	0.402	0.213	-0.138	0.295	0.109	-0.016	0.416	0.358	0.319	0.044	0.176	0.175	-0.07	-0.294	0.161	0.284	-0.318	0.333	NA	0.004	0.588	0.297	0.297	0.231	0.096	0.4	0.148	-0.063	-0.219	0.462	0.141	0.178281
10960	LMAN2	0.15	0.427	0.455	0.428	0.294	0.311	0.116	0.091	0.253	-0.115	0.466	0.384	-0.251	0.268	-0.027	-0.044	0.109	0.425	-0.006	-0.033	0.456	0.592	-0.17	-0.024	0.546	0.546	-0.022	-0.101	0.262	0.31	0.295	-0.156	-0.041	-0.133	0.178265
284029	LINC00324	0.329	0.424	NA	0.252	NA	-0.106	0.208	NA	NA	0.361	0.178	0.407	-0.054	NA	0.265	0.094	-0.126	NA	0.214	0.026	0.403	0.098	0.077	0.397	0.138	0.138	0.091	0.357	0.314	-0.023	NA	-0.188	0.325	0.213	0.178222
196527	ANO6	0.253	0.599	-0.032	0.485	0.389	0.327	0.067	NA	0.293	-0.095	0.487	0.052	-0.211	0.226	-0.031	-0.19	0.252	0.349	-0.075	0.074	0.41	0.278	0.062	0.271	0.26	0.26	-0.027	0.206	0.512	-0.031	0.503	-0.167	0.186	-0.063	0.178152
22818	COPZ1	0.258	0.339	0.366	0.411	0.217	0.305	-0.067	-0.113	0.391	0.336	0.462	0.376	0.048	0.073	0.028	0.078	0.207	-0.032	0.109	0.082	-0.196	0.318	0.314	-0.178	0.751	0.751	-0.137	-0.109	0.392	-0.021	0.577	-0.206	-0.3	0.224	0.178059
325	APCS	0.212	0.637	0.589	0.131	0.142	0.176	0.135	0.023	0.619	0.157	0.291	0.58	-0.135	0.274	0.125	-0.119	0.062	0.146	0.06	-0.3	-0.437	0.261	0.376	0.118	0.156	0.156	0.209	0.055	0.438	0.178	0.672	-0.223	0.024	0.263	0.177971
2706	GJB2	0.067	NA	0.433	0.228	0.297	0.064	0.172	0.033	0.24	0.387	0.326	0.197	-0.094	0.164	0.063	-0.006	0.229	-0.058	0.049	0.381	0.149	0.478	0.23	0.172	0.316	0.316	0.227	0.04	0.384	0.048	0.281	0.16	-0.163	0.063	0.17797
2954	GSTZ1	0.189	0.667	0.076	0.032	0.151	-0.041	0.187	NA	0.469	0.186	-0.195	0.496	0.101	0.258	0.366	0.118	0.055	0.18	0.275	-0.267	0.406	-0.301	0.208	0.645	0.278	0.278	0.391	0.081	-0.139	0.149	0.375	-0.108	-0.003	0.31	0.17797
51499	TRIAP1	0.185	0.692	0.477	0.035	0.034	0.121	-0.025	-0.055	0.499	0.447	-0.084	0.362	-0.042	0.244	0.32	-0.104	-0.255	0.136	0.296	-0.337	-0.02	0.431	0.368	0.192	0.534	0.534	-0.007	-0.089	-0.074	-0.148	0.627	0.194	0.456	0.104	0.177882
4669	NAGLU	0.287	0.523	0.605	-0.084	0.249	0.186	0.244	0.24	0.298	0.066	-0.19	0.527	-0.019	0.141	0.085	0.124	-0.172	0.26	0.168	-0.276	0.495	0.577	-0.351	0.15	0.57	0.57	0.224	0.155	-0.223	0.088	0.524	0.155	-0.093	-0.056	0.177853
126695	KDF1	0.138	0.548	0.467	0.146	0.011	-0.019	0.252	NA	-0.297	0.471	-0.08	0.279	-0.016	0.095	0.313	-0.01	0.183	0.039	0.302	0.051	0.342	0.508	0.194	0.258	0.39	0.39	0.486	0.109	0.141	0.21	-0.305	-0.035	0.01	0.296	0.177788
51266	CLEC1B	0.103	0.558	0.595	0.103	0.004	-0.059	0.201	-0.041	0.37	0.223	0.049	0.35	0.085	0.132	0.375	-0.328	0.058	-0.136	0.352	0.365	-0.19	0.569	0.186	0.331	0.479	0.479	NA	0.055	0.057	0.027	0.318	0.015	0.051	0.13	0.177758
375346	STIMATE	0.277	0.518	NA	0.399	0.226	NA	0.017	NA	0.343	0.338	0.327	0.096	0.127	-0.11	0.126	-0.219	NA	0.275	0.182	-0.039	0.203	NA	-0.039	0.379	0.107	0.107	NA	-0.099	0.412	-0.021	0.437	0.079	0.282	0.247	0.17775
53826	FXYD6	0.029	0.414	0.763	0.197	0.016	NA	0.176	-0.161	0.306	0.184	0.18	0.545	0.208	-0.181	0.046	0.268	NA	-0.014	0.037	0.306	-0.478	0.507	0.335	0.348	0.272	0.272	0.231	-0.113	0.16	0.049	0.321	0.327	-0.035	0.172	0.177719
51302	CYP39A1	0.094	0.755	0.415	0.12	0.131	-0.024	0.066	0.045	0.393	0.025	0.073	0.275	-0.006	0.213	0.38	0.15	0.06	0.016	0.345	-0.136	-0.328	0.421	0.298	0.683	0.032	0.032	0.366	0.244	0.173	0.033	0.308	-0.109	0.385	0.113	0.177676
140461	ASB8	0.266	0.622	0.503	0.334	0.295	0.362	0.127	-0.028	0.081	0.174	0.393	0.247	0.036	-0.042	0.15	-0.43	0.102	0.336	0.148	0.07	-0.081	0.374	0.2	-0.131	0.6	0.6	-0.065	0.061	0.409	-0.002	0.186	0.223	-0.102	0.022	0.177647
563	AZGP1	0.359	0.706	-0.122	0.026	0.187	0.152	0.271	0.151	0.608	0.163	-0.032	0.49	-0.426	0.3	0.315	-0.108	0.217	0.086	0.275	-0.218	-0.457	-0.011	0.128	NA	0.272	0.272	0.276	0.254	0.162	0.264	0.62	0.196	0.062	0.421	0.177545
51102	MECR	0.223	0.39	-0.067	0.137	0.208	0.189	0.093	-0.197	0.244	0.27	0.166	0.527	0.298	-0.117	0.159	0.005	0.068	0.253	0.162	-0.214	0.011	0.16	0.447	-0.062	0.789	0.789	0.242	0.053	0.27	0.194	0.27	-0.046	-0.224	0.346	0.177529
55334	SLC39A9	0.275	0.483	0.6	0.495	0.191	0.45	0.126	0.005	0.525	0.354	0.362	0.114	-0.009	0.146	0.074	-0.053	0.303	0.229	0.011	-0.259	0.55	0.295	-0.17	0.062	-0.116	-0.116	0.185	0.262	0.449	-0.235	0.673	-0.163	0.016	-0.078	0.177529
55173	MRPS10	0.196	0.558	0.525	0.055	0.277	0.335	-0.066	0.167	0.428	0.21	0.28	0.194	0.022	0.103	0.081	-0.005	0.152	0.064	0.102	0.003	-0.459	0.555	0.026	NA	0.634	0.634	-0.286	0.327	0.295	0.021	0.613	-0.227	-0.049	0.093	0.177515
7803	PTP4A1	0.089	0.606	0.428	0.278	0.168	0.362	0.137	-0.012	0.399	0.07	0.291	0.242	-0.109	0.165	-0.186	-0.301	0.39	-0.108	-0.142	0.23	0.509	0.428	0.053	0.422	0.157	0.157	0.084	0	0.393	0.142	0.524	-0.162	0.202	0.126	0.177412
8697	CDC23	0.088	0.575	0.513	-0.187	0.203	0.332	-0.003	0.129	0.282	0.104	0.255	0.11	0.033	0.016	0.047	0.323	0.14	0.274	-0.035	0.012	0.349	0.481	0.348	-0.091	0.551	0.551	-0.173	0.003	0.306	-0.012	0.401	0.178	0.103	-0.174	0.177412
116841	SNAP47	0.158	0.574	0.309	0.147	0.151	0.12	0.026	-0.029	0.432	0.054	0.36	-0.247	-0.1	0.464	0.012	0.383	-0.06	0.42	0.026	-0.074	0.284	0.369	0.2	0.256	0.431	0.431	-0.149	0.3	0.27	0.114	0.482	-0.117	-0.134	0.166	0.177324
29982	NRBF2	NA	0.602	0.742	0.245	0.218	0.104	0.193	-0.068	-0.141	0.318	0.345	0.408	-0.062	0.133	0.074	-0.169	0.112	-0.143	0.095	0.312	-0.496	0.681	0.113	NA	0.574	0.574	0.088	0.002	0.393	-0.049	0.096	0.102	0.012	0.265	0.177281
7508	XPC	0.327	0.452	0.015	0.154	0.167	0.145	0.141	0.307	0.347	-0.19	0.058	0.262	0.173	0.085	-0.147	0.379	-0.036	0.464	-0.127	-0.233	0.035	0.348	0.115	0.534	0.482	0.482	-0.001	0.171	0.135	0.359	0.393	-0.066	0.213	0.083	0.177235
57570	TRMT5	0.063	0.606	NA	0.591	0.241	0.197	-0.038	0.114	-0.058	-0.108	0.408	0.206	0.125	0.056	-0.026	0.423	0.077	0.11	-0.069	-0.029	0.128	NA	0.237	0.321	0.63	0.63	0.188	0.068	0.369	0.033	0.021	-0.083	-0.065	0.304	0.177187
84328	LZIC	0.252	0.594	0.135	0.08	0.123	0.234	-0.032	-0.117	0.283	0.186	0.069	0.188	0.042	-0.19	0.341	0.297	0.273	0.267	0.321	-0.143	0.115	0.687	0.39	-0.202	0.604	0.604	0.066	-0.019	0.135	-0.001	0.342	-0.232	0.277	0.052	0.177088
10809	STARD10	0.122	0.604	0.456	-0.075	-0.06	0.329	-0.011	-0.003	0.464	0.249	0.365	0.573	0.04	0.371	0.361	-0.104	-0.161	0.275	0.365	-0.096	0.032	0.338	0.189	NA	-0.19	-0.19	0.173	-0.049	0.442	0.233	0.366	-0.084	0.062	0.457	0.177061
55770	EXOC2	0.098	0.502	0.293	0.347	0.217	0.272	0.015	0.055	0.066	0.007	0.378	0.176	0.094	-0.034	-0.302	0.374	0.147	NA	-0.371	-0.056	0.477	0.459	0.324	0.045	0.706	0.706	-0.096	0.108	0.475	0.114	-0.192	0.027	0.462	-0.051	0.17703
10605	PAIP1	0.123	0.606	0.623	0.039	0.31	0.337	0.051	0.079	0.019	0.113	0.183	0.376	0.075	0.102	0.132	0.009	0.236	0.363	0.082	-0.148	0.362	0.495	0.144	0.02	0.406	0.406	-0.112	0.188	0.187	-0.075	0.365	-0.15	0.094	-0.024	0.176941
648	BMI1	0.112	0.491	0.586	0.183	0.252	0.173	-0.144	-0.088	0.268	-0.012	0.362	0.078	-0.141	0.202	0.016	-0.07	NA	0.264	-0.011	0.111	0.396	0.539	0.182	NA	0.149	0.149	-0.159	0.208	0.493	0.044	0.55	0.116	0.277	0.085	0.176906
79026	AHNAK	-0.178	0.516	0.652	0.291	0.119	0.204	0.07	-0.132	0.242	-0.077	0.285	0.548	-0.062	-0.018	0.188	0.266	0.104	0.002	0.223	0.226	0.394	0.257	0.01	0.523	-0.044	-0.044	0.27	0.19	0.309	0.371	0.243	-0.01	-0.151	0.227	0.176882
201161	CENPV	0.048	0.529	NA	0.031	0.103	0.215	-0.074	NA	0.455	0.399	0.216	-0.243	-0.084	0.255	0.393	-0.165	0.086	0.216	0.43	0.045	0.165	NA	0.314	0.277	0.144	0.144	-0.117	0.12	0.238	0.161	0.511	0.242	0.436	-0.008	0.176839
23239	PHLPP1	0.089	0.469	0.466	0.147	0.072	0.211	0.094	0.158	0.493	0.087	0.43	-0.072	0.061	0.244	0.125	0.014	-0.219	0.312	0.075	0.236	0.379	0.303	-0.179	0.593	-0.216	-0.216	0.061	0.32	0.436	0.227	0.553	-0.176	0.286	0.148	0.176794
4719	NDUFS1	0.336	0.598	0.49	0.262	0.34	0.292	0.197	0.11	0.513	-0.242	0.314	0.258	-0.023	0.359	-0.071	-0.122	0.241	-0.34	-0.111	-0.009	-0.2	0.695	0.043	-0.024	0.028	0.028	0.3	0.106	0.361	0.078	0.66	-0.107	0.264	0.387	0.176794
541578	EOLA2	NA	0.3	0.736	0.221	0.001	0.178	0.046	NA	0.465	0.141	0.126	0.43	-0.071	0.196	-0.028	0.04	-0.135	0.168	-0.006	-0.008	0.374	0.512	0.236	NA	0.381	0.381	-0.089	0.02	0.281	0.102	0.342	-0.233	0.173	0.2	0.176774
6231	RPS26	0.484	0.425	0.555	0.567	0.075	0.252	-0.063	0.04	0.452	0.252	0.44	0.383	0.256	-0.179	0.241	0.125	NA	-0.122	0.168	-0.437	-0.321	0.047	0.164	NA	0.595	0.595	-0.185	-0.097	0.421	-0.017	0.395	-0.209	0.382	-0.028	0.17675
8876	VNN1	0.063	0.629	0.548	0.295	0.107	0.164	0.073	0.091	0.053	0.204	0.299	0.12	-0.043	0.06	-0.05	-0.12	0.327	-0.189	0.024	0.447	0.234	0.653	0.093	0.481	0.116	0.116	0.288	-0.143	0.151	0.047	0.342	0.295	0.072	0.161	0.176706
5641	LGMN	0.05	0.536	0.596	0.513	0.189	0.107	0.072	-0.143	0.266	-0.374	0.111	0.427	0.12	-0.224	-0.193	0.572	0.026	0.231	-0.236	0.426	-0.332	0.356	0.541	-0.078	0.614	0.614	0.08	0.083	0.004	0.082	0.482	0.012	0.361	0.114	0.176618
221477	C6orf89	0.068	0.468	0.665	0.325	0.107	0.366	0.038	0.033	0.385	-0.159	0.368	0.104	0.244	-0.042	-0.032	0.2	0.047	0.117	-0.123	-0.077	0.01	0.547	-0.05	-0.366	0.425	0.425	-0.23	0.346	0.527	0.199	0.616	0.394	0.04	0.019	0.176588
196410	METTL7B	0.067	0.554	-0.282	-0.12	0.059	0.292	0.084	NA	0.454	0.208	0.056	0.661	0.141	0.152	0.13	0.526	0.064	0.083	0.085	-0.014	0.214	-0.262	0.246	0.3	0.308	0.308	0.259	0.078	0.09	0.027	0.502	0.207	0.289	0.06	0.176545
54988	ACSM5	0.283	0.709	0.061	0.251	0.192	0.085	0.215	0.079	0.492	0.114	0.172	0.449	-0.236	0.417	0.216	-0.113	-0.09	0.134	0.131	0.066	-0.58	-0.069	0.341	0.472	0.127	0.127	0.373	0.145	0.282	0.217	0.487	0.024	0.261	0.168	0.176529
3190	HNRNPK	0.012	0.415	0.649	0.54	0.192	NA	-0.023	0.097	0.314	-0.358	0.365	0.227	-0.145	-0.014	-0.19	0.226	0.104	0.002	-0.241	0.418	0.474	0.725	0.207	0.049	0.457	0.457	-0.115	0.114	0.36	0.028	0.644	-0.145	-0.091	0.07	0.176485
8777	MPDZ	0.275	0.57	0.111	0.304	0.24	0.121	0.313	-0.034	0.56	-0.005	0.233	0.397	-0.006	0.309	0.024	0.017	-0.022	0.185	0.029	-0.133	-0.328	0.222	0.323	0.548	-0.02	-0.02	0.282	0.188	0.313	0.223	0.597	-0.175	0.23	0.128	0.176441
9338	TCEAL1	0.195	0.318	0.695	0.493	0.272	0.115	0.082	-0.034	0.12	0.098	0.299	0.593	-0.001	0.111	0.132	0.304	-0.13	0.301	0.143	0.09	-0.452	0.224	0.224	NA	0.245	0.245	-0.133	0.268	0.389	0.191	0.221	-0.198	0.019	0.382	0.176394
2531	KDSR	0.173	0.405	0.66	-0.272	0.218	0.281	0.177	0.128	0.387	0.059	-0.099	0.414	0.121	0.168	-0.049	0.335	0.138	-0.151	-0.055	0.259	0.141	0.626	0.519	-0.141	0.275	0.275	0.206	0.272	0.057	0.188	0.491	-0.228	0.194	-0.175	0.176382
140735	DYNLL2	0.239	0.467	0.801	0.257	0.288	0.1	0.227	0.022	0.409	0.336	0.059	0.416	-0.2	0.167	-0.141	-0.025	-0.096	0.144	-0.107	0.06	-0.395	0.827	0.179	0.137	0.211	0.211	0.334	-0.099	0.03	0.238	0.584	-0.111	0.124	0.304	0.176382
125	ADH1B	NA	0.584	0.581	0.071	0.1	0.145	0.208	0.076	0.598	-0.077	0.005	0.229	0.011	0.089	0.116	0	0.032	-0.041	0.092	0.272	-0.202	0.394	0.298	0.508	-0.057	-0.057	0.249	0.19	0.171	0.065	0.599	0.078	0.185	0.308	0.176364
6139	RPL17	0.135	0.371	0.415	0.531	0.088	NA	-0.1	-0.148	0.164	0.103	0.391	0.387	0.027	-0.232	0.2	0.183	0.131	0.188	0.214	0.143	0.133	0.62	0.324	-0.139	0.503	0.503	-0.353	0.118	0.389	-0.147	0.455	-0.14	0.299	0.064	0.176364
805	CALM2	NA	0.377	0.71	0.288	0.213	0.171	NA	-0.011	0.004	-0.084	0.279	NA	0.108	-0.159	NA	NA	0.347	0.042	NA	-0.127	0.142	0.788	NA	-0.185	NA	NA	NA	NA	0.304	NA	0.249	NA	0.071	NA	0.17635
26128	KIFBP	0.304	0.655	0.268	0.453	0.322	0.293	0.151	-0.008	-0.035	-0.045	0.38	0.56	-0.051	-0.015	-0.143	0.067	0.223	0.236	-0.158	0.113	-0.189	0.226	0.151	0.153	0.632	0.632	-0.132	0.075	0.394	0.114	0.161	-0.227	0.266	0.169	0.176324
79077	DCTPP1	NA	0.434	0.66	0.398	0.169	0.197	-0.147	0.127	0.356	0.174	0.224	0.323	0.168	-0.136	0.191	-0.187	0.125	0.289	0.22	-0.038	-0.212	0.309	0.421	-0.105	0.71	0.71	-0.086	-0.196	0.167	0.067	0.419	-0.164	0.062	0.169	0.176303
79646	PANK3	0.189	0.508	0.532	0.25	0.261	0.375	0.108	-0.132	0.412	-0.052	0.34	0.263	-0.052	0.243	-0.175	0.197	0.059	0.093	-0.217	-0.095	0.056	0.638	0.23	0.082	0.019	0.019	0.004	0.175	0.426	0.135	0.575	0.229	0.188	0.111	0.176294
8987	STBD1	0.232	0.489	0.541	0.265	0.245	NA	0.12	-0.057	0.21	0.022	0.304	0.188	-0.089	0.381	0.125	0.209	NA	0.081	-0.026	-0.155	-0.318	0.371	0.161	0.084	0.429	0.429	0.175	0.24	0.433	0.081	0.335	-0.237	0.209	0.164	0.176281
22938	SNW1	0.027	0.495	-0.054	0.489	0.349	0.189	0.072	0.199	0.133	-0.051	0.165	0.443	-0.354	0.244	-0.205	0.246	0.232	0.466	-0.153	-0.108	-0.295	0.413	0.149	0.019	0.593	0.593	-0.008	0.182	0.446	0.181	0.322	-0.002	0.352	0.224	0.176265
10006	ABI1	0.159	0.506	0.731	0.187	0.299	0.306	0.129	0.271	0.038	-0.05	0.044	0.193	-0.441	-0.018	-0.323	0.277	0.242	0.12	-0.341	0.3	0.539	0.754	0.024	0.108	0.505	0.505	0.004	0.312	0.078	0.105	0.4	0.178	0.023	-0.171	0.176265
348751	FTCDNL1	0.243	0.585	NA	NA	NA	-0.031	0.151	NA	NA	0.26	NA	0.365	NA	NA	0.394	0.046	NA	0.294	0.364	-0.101	0.4	NA	-0.055	NA	-0.134	-0.134	0.351	0.161	NA	0.179	NA	0.028	0.193	0.142	0.176238
255167	LINC01018	0.41	NA	NA	0.008	NA	0.073	0.358	NA	NA	NA	-0.029	0.341	-0.146	0.222	0.193	-0.261	NA	0.106	0.163	-0.002	0.089	NA	0.188	0.52	0.52	0.52	NA	0.128	-0.007	0.186	NA	0.202	NA	0.271	0.176217
6175	RPLP0	-0.088	0.392	0.561	0.567	0.004	0.126	-0.14	NA	0.298	0.086	0.37	0.457	0.155	-0.209	0.334	-0.067	0	0.186	0.314	-0.143	0.04	0.642	0.507	-0.229	0.578	0.578	-0.336	-0.1	0.336	-0.212	0.632	-0.288	0.368	0.096	0.176212
1393	CRHBP	0.088	0.592	0.628	0.142	0.047	-0.051	0.236	-0.098	0.461	0.165	0.097	0.314	-0.033	0.158	0.094	-0.005	0.074	-0.087	0.098	0.02	-0.119	0.57	0.122	0.356	0.52	0.52	NA	0.055	0.015	0.025	0.414	-0.045	0.106	0.335	0.176182
9971	NR1H4	0.08	0.539	0	0.49	0.133	0.162	0.207	0.108	0.442	0.126	0.357	0.457	0.021	0.187	0.007	-0.161	0.27	0.172	0.056	0.268	-0.273	-0.021	0.205	0.021	0.132	0.132	0.193	0.106	0.433	0.105	0.422	-0.025	0.538	0.101	0.176176
29968	PSAT1	0.152	0.619	0.529	-0.07	0.131	0.081	0.053	NA	0.49	0.094	0.065	0.462	0.158	0.15	-0.044	0.3	-0.021	-0.105	-0.083	-0.137	-0.148	0.431	0.394	0.611	0.315	0.315	0.154	0.04	0.154	-0.048	0.46	0.083	0.083	0.145	0.176152
200810	ALG1L	0.264	0.403	NA	0.194	0.099	0.345	NA	NA	-0.03	0.133	0.137	NA	0.015	0.063	NA	NA	0.227	0.417	NA	NA	0.455	NA	NA	NA	NA	NA	0.141	NA	0.14	NA	-0.212	NA	0.203	NA	0.176118
6208	RPS14	0.124	0.466	0.824	0.296	0.107	0.136	-0.025	-0.051	0.237	0.31	0.389	0.366	-0.018	-0.178	0.379	-0.155	0.019	-0.159	0.337	-0.052	0.012	0.775	-0.2	0.088	0.426	0.426	-0.082	-0.067	0.406	0.052	0.445	0.078	0.444	-0.168	0.176088
5887	RAD23B	0.336	0.492	0.739	0.337	0.191	0.192	0.079	0.107	0.214	-0.29	0.254	0.237	0.058	0.25	-0.017	-0.069	0.034	-0.039	-0.186	0.273	0.471	0.785	0.102	0.289	-0.289	-0.289	0.103	0.29	0.317	0.174	0.577	0.028	0.207	0.028	0.176029
51599	LSR	-0.108	0.562	-0.088	-0.154	-0.024	0.462	0.249	0.312	0.534	0.21	0.043	0.214	-0.167	0.305	0.166	0.319	0.329	0.065	0.18	0.248	0.189	0.311	0.323	0.155	0.097	0.097	0.336	-0.033	-0.011	0.177	0.394	-0.02	-0.035	0.346	0.175971
112752	IFT43	0.065	0.244	-0.122	0.072	0.19	0.13	0.183	0.197	-0.115	0.354	-0.303	0.344	0.135	0.401	0.3	0.414	0.299	0.308	0.261	0.215	0.428	0.166	0.255	-0.179	0.384	0.384	0.178	0.317	-0.198	0.179	-0.224	0.094	0.37	0.256	0.175941
91137	SLC25A46	0.151	0.596	0.58	0.292	0.349	0.218	0.172	-0.09	0.153	0.053	0.3	0.442	0.09	0.172	-0.119	-0.18	0.052	-0.084	-0.208	0.147	0.06	0.463	0.306	-0.188	0.592	0.592	0.001	-0.044	0.414	0.232	0.408	0.069	-0.201	0.189	0.175853
2923	PDIA3	0.267	0.388	0.407	-0.005	0.347	0.353	0.108	-0.064	0.41	-0.229	0.006	0.293	-0.115	0.272	-0.283	0.429	NA	-0.092	-0.358	0.118	0.14	0.605	0.13	NA	0.638	0.638	0.081	0.225	0.285	0.213	0.503	0.131	-0.304	0.09	0.175844
64968	MRPS6	0.159	0.406	0.723	0.22	0.226	-0.022	0.037	0.007	0.21	0.141	-0.077	0.322	-0.002	-0.085	0.227	-0.006	0.056	0.067	0.222	0.065	0.161	0.659	0.477	-0.057	0.51	0.51	0.423	-0.079	0.026	0.138	0.265	-0.005	0.028	0.025	0.175794
729	C6	0.158	0.675	0.082	0.211	0.12	0.175	0.175	0.102	0.601	0.026	0.275	0.468	0.058	0.209	-0.081	-0.04	0.214	0.143	-0.081	0.008	0.102	0.372	0.461	0.316	0.07	0.07	0.166	0.055	0.401	0.124	0.627	-0.335	-0.141	0.191	0.175794
4331	MNAT1	0.124	0.578	0.436	0.366	0.23	0.08	0.004	0.101	0.094	0.305	0.414	0.305	-0.019	-0.05	0.271	-0.019	-0.031	0.322	0.291	0.245	-0.441	0.632	0.38	-0.049	0.286	0.286	-0.086	0.131	0.402	0.105	0.076	-0.118	0.151	0.173	0.175735
10023	FRAT1	0.167	0.299	-0.082	0.369	0.002	0.231	0.087	0.32	-0.106	0.232	0.388	0.187	0.123	0.137	0.033	0.016	0.249	0.279	-0.01	0.382	-0.488	0.294	0.359	0.391	0.538	0.538	NA	0.27	0.398	0.255	-0.237	-0.006	-0.107	0.291	0.175727
55034	MOCOS	0.185	0.477	0.357	0.259	0.136	0.288	0.009	0.164	0.427	0.067	0.358	0.411	-0.074	0.293	0.057	-0.161	0.157	-0.064	-0.016	-0.012	0.148	0.346	0.302	-0.075	0.372	0.372	0.038	0.107	0.456	0.129	0.492	-0.048	-0.131	0.147	0.175676
345	APOC3	0.189	0.703	0.225	0.207	0.177	0.187	0.222	0.227	0.719	0.227	0.234	0.125	-0.312	0.114	-0.038	-0.165	0.123	0.292	0.146	0.117	-0.148	0.025	0.217	0.489	-0.162	-0.162	NA	0.089	0.35	0.231	0.716	0.021	0.253	0.158	0.175636
81494	CFHR5	0.187	0.672	0.269	0.258	0.279	0.134	0.143	0.13	0.215	0.104	0.179	0.471	-0.149	0.262	0.057	-0.047	0.147	0.264	0.056	0.44	0.015	0.199	0.321	0.255	-0.233	-0.233	0.198	0.249	0.252	0.121	0.267	0.027	0.256	0.205	0.175588
3017	H2BC5	0.229	0.322	0.552	0.402	0.126	0.061	0.012	NA	0.389	0.305	0.462	0.016	-0.038	0.013	0.175	-0.133	0.115	0.318	0.171	-0.103	-0.099	0.035	0.203	-0.186	0.564	0.564	-0.077	0.093	0.406	0.121	0.432	-0.165	0.207	0.3	0.175515
3385	ICAM3	0.299	0.566	0.436	0.176	-0.004	-0.176	0.154	0.171	0.024	0.284	0.026	0.603	-0.065	0.215	0.415	0.006	0.216	0.192	0.382	-0.33	-0.49	0.233	0.35	0.472	0.475	0.475	0.196	0.018	0.027	0.241	-0.007	-0.047	0.077	0.357	0.1755
79577	CDC73	0.264	0.566	0.403	0.092	0.132	0.298	0.008	NA	-0.009	-0.055	0.123	0.166	0.024	0.195	-0.106	0.206	0.283	-0.018	-0.195	0.007	0.567	0.198	-0.048	NA	0.577	0.577	0.117	0.379	0.256	0.1	0.07	-0.009	0.27	0.178	0.1755
55364	IMPACT	0.241	0.581	0.189	0.268	0.186	0.111	0.039	-0.101	0.009	0.095	0.029	0.366	-0.178	-0.118	0.1	0.367	0.154	0.275	0.038	0.009	0.531	0.289	0.216	0.5	0.542	0.542	0.051	0.225	0.084	-0.021	0.256	-0.089	0.134	0.047	0.1755
25978	CHMP2B	0.246	0.557	0.495	0.526	0.334	0.283	0.031	-0.067	-0.074	0.114	0.443	0.367	-0.232	-0.127	-0.135	-0.017	0.242	-0.036	-0.103	0.171	-0.446	0.601	0.113	-0.022	0.609	0.609	0.039	-0.01	0.448	0.046	0.305	-0.184	0.332	0.508	0.175471
63826	SRR	0.375	0.45	0.197	0.476	0.13	0.149	0.14	0.197	-0.137	0.217	0.284	0.495	0.147	-0.102	0.03	0.244	0.289	NA	-0.058	0.211	0.119	-0.028	-0.083	0.221	0.71	0.71	0.182	0.127	0.377	0.213	-0.335	-0.227	0.08	-0.011	0.175424
81579	PLA2G12A	0.256	0.591	0.689	-0.132	0.123	0.238	0.197	-0.132	0.471	0.194	0.095	0.123	-0.156	0.294	0.215	0.003	NA	-0.129	0.167	0.171	-0.227	0.593	0.33	0.015	-0.071	-0.071	0.314	0.013	0.021	0.037	0.542	0.073	0.55	0.391	0.175394
5716	PSMD10	0.101	0.509	0.574	0.522	0.271	0.254	0.014	0.036	0.124	0.044	0.37	0.371	0.186	0.145	-0.106	0.267	0.046	-0.204	-0.089	0.077	-0.5	0.442	0.474	NA	0.553	0.553	-0.147	0.043	0.39	0.002	0.498	-0.219	-0.023	0.207	0.175303
83707	TRPT1	0.453	0.456	0.261	-0.085	-0.024	0.261	0.178	0.421	0.196	0.484	0.214	0.089	0.041	0.156	0.546	0.255	-0.029	0.312	0.566	-0.125	-0.201	-0.116	0.003	0.192	0.232	0.232	0.148	0.211	0.159	0.345	-0.118	0.17	0.094	-0.017	0.175294
10606	PAICS	0.211	0.543	0.141	0.245	0.257	0.238	-0.012	-0.205	0.428	-0.183	0.424	0.03	0.113	0.302	0.07	0.129	0.183	0.276	0.077	-0.028	-0.174	0.562	0.344	-0.053	0.523	0.523	-0.282	0.189	0.42	0.035	0.467	0.264	-0.06	-0.039	0.175235
2235	FECH	0.412	0.51	0.784	-0.1	0.237	0.111	0.113	-0.033	0.047	-0.051	0.096	0.377	0.129	0.039	0.09	0.214	0.141	0.115	0.01	-0.191	-0.127	0.631	0.404	-0.085	0.662	0.662	-0.049	0.172	0.196	0.075	-0.028	0.028	0.128	0.239	0.175235
27163	NAAA	0.143	0.609	0.637	0.201	0.023	-0.026	0.182	-0.107	0.173	-0.044	0.234	0.375	0.036	0.063	0.296	0.091	0.011	0.045	0.26	-0.013	0.146	0.459	0.141	0.372	0.338	0.338	0.195	-0.023	0.126	-0.113	0.071	0.012	0.392	0.314	0.175206
839	CASP6	NA	0.667	0.689	0.158	0.158	0.326	0.003	-0.175	0.395	-0.074	0.24	-0.084	-0.093	0.169	0.17	0.565	0.385	-0.09	0.244	0.227	0.344	0.488	0.227	-0.109	0.105	0.105	0.213	-0.062	0.158	-0.042	0.399	-0.245	0.253	0.067	0.175182
5701	PSMC2	0.218	0.393	0.482	0.459	0.456	0.399	0.053	-0.042	0.176	-0.145	0.294	0.457	0.078	0.12	-0.036	-0.053	0.249	0.205	-0.101	-0.093	-0.064	0.489	0.307	-0.259	0.53	0.53	-0.139	0.153	0.417	0.131	0.184	-0.057	0.122	0.043	0.175176
10082	GPC6	0.31	0.575	0.191	-0.155	0.253	0.175	0.177	0.116	0.231	0.222	-0.177	0.195	-0.183	0	-0.174	0.38	0.449	0.121	-0.127	0.012	0.564	0.264	0.293	0.121	0.664	0.664	0.287	-0.021	-0.177	0.302	0.35	-0.032	0.058	0.024	0.175059
65992	DDRGK1	0.404	0.396	0.111	0.364	0.379	0.057	0.012	0.284	0.294	0.178	0.223	0.172	-0.113	0.236	0.276	0.303	0.113	-0.096	0.208	-0.39	0.022	-0.079	0.422	-0.224	0.552	0.552	0.3	0.089	0.198	0.295	0.388	-0.083	0.116	-0.008	0.175029
25798	BRI3	NA	0.531	0.753	0.444	0.183	0.08	0.053	0.051	0.108	0.068	0.406	-0.172	-0.044	0.335	0.288	-0.032	-0.108	0.166	0.311	0.139	-0.191	0.592	0.468	NA	0.339	0.339	0.009	0.02	0.395	0.118	0.309	-0.403	0.129	-0.085	0.174969
23469	PHF3	-0.015	0.522	0.269	0.053	-0.156	0.336	-0.051	0.194	0.312	0.001	0.446	0.164	0.072	0.078	-0.084	-0.027	0.263	0.341	-0.128	0.463	0.072	0.581	-0.002	0.183	0.026	0.026	0.044	0.323	0.457	0.327	0.507	-0.119	0.176	0.292	0.174882
1384	CRAT	0.267	0.373	0.063	0.006	0.017	0.213	0.291	NA	0.615	0.059	0.066	0.298	0.042	0.224	0.135	0.112	-0.062	0.115	0.117	0.264	0.139	0.324	0.188	0.056	0.373	0.373	0.089	0.053	0.233	0.329	0.577	-0.342	0.053	0.111	0.174879
6189	RPS3A	0.048	0.428	0.508	0.184	0.126	NA	-0.063	-0.072	0.148	0.062	0.237	0.406	-0.381	-0.162	0.347	-0.041	0.141	0.143	0.374	0.379	-0.162	0.601	0.151	NA	0.559	0.559	-0.187	0.201	0.148	0.035	0.472	0.2	0.452	-0.245	0.174875
378708	CENPS	0.303	0.659	0.602	0.479	0.163	NA	-0.083	NA	-0.036	0.134	0.433	-0.198	0.042	-0.093	0.35	-0.039	NA	0.263	0.348	-0.112	-0.207	0.576	0.495	-0.058	0.607	0.607	0.104	0.032	0.359	0	-0.306	-0.165	-0.024	0.186	0.174871
54529	ASNSD1	0.25	0.506	0.31	0.565	0.148	0.215	0.018	0.031	0.347	-0.001	0.457	0.36	0.045	-0.087	0.137	-0.118	0.132	-0.242	0.083	-0.185	-0.061	0.519	0.444	-0.126	0.567	0.567	0.036	0.112	0.463	0.146	0.44	-0.267	0.087	0.046	0.174824
29088	MRPL15	0.17	0.542	0.58	0.02	0.242	0.312	0.081	0.121	0.448	0.186	0.248	0.377	-0.429	0.314	0.247	-0.268	0.145	0.165	0.256	-0.468	-0.294	0.658	0.326	-0.056	0.651	0.651	0.042	-0.137	0.268	-0.09	0.329	0.174	-0.092	0.225	0.174824
57530	CGN	0.261	0.528	-0.257	-0.016	0.259	0.454	0.23	0.303	0.349	-0.047	0.232	-0.032	0.24	0.213	-0.053	-0.158	0.592	0.156	-0.066	0.294	0.171	-0.489	0.208	0.301	0.141	0.141	0.218	0.09	0.377	0.433	0.408	-0.073	0.067	0.465	0.174706
10923	SUB1	0.196	0.424	0.629	0.21	0.282	0.284	-0.068	-0.014	-0.055	0.248	0.287	0.444	0.076	-0.057	0.085	0.183	0.084	0.042	0.039	-0.161	-0.199	0.668	0.051	0.267	0.632	0.632	-0.177	0.09	0.297	-0.042	0.248	0.073	0.306	-0.065	0.174676
9867	PJA2	0.08	0.488	0.45	-0.256	0.349	0.137	0.073	0.063	0.219	-0.167	-0.094	0.508	-0.069	-0.036	-0.315	0.269	0.306	0.064	-0.312	0.254	0.362	0.611	0.288	0.168	0.461	0.461	0.061	0.305	0.154	0.245	0.383	0.334	-0.113	0.207	0.174647
6903	TBCC	0.279	0.536	0.465	0.355	0.222	-0.14	0.056	0.026	-0.177	0.17	0.436	0.179	0.105	-0.001	-0.044	0.375	-0.048	0.307	-0.148	-0.152	0.386	0.418	0.256	0.03	0.597	0.597	-0.066	0.27	0.422	0.092	-0.17	-0.022	0.099	0.227	0.174618
55052	MRPL20	0.138	0.512	0.514	0.601	-0.127	0.148	0.014	0.058	0.082	0.206	0.502	0.232	-0.13	0.045	0.244	-0.051	0.169	0.347	0.368	-0.014	0.269	0.279	-0.039	-0.052	0.327	0.327	0.298	-0.131	0.389	0.067	-0.059	0.108	0.311	-0.018	0.174529
6164	RPL34	0.188	0.457	0.641	0.419	0.171	0.24	-0.067	-0.031	0.339	0.314	0.359	0.336	0.064	-0.256	0.406	0.061	0.061	-0.166	0.479	0.235	-0.478	0.266	0.126	-0.333	0.271	0.271	-0.131	0.271	0.267	0.061	0.638	0.286	0.217	-0.05	0.174471
11235	PDCD10	0.232	0.514	0.542	0.4	0.344	0.21	0.036	0.044	-0.175	-0.056	0.398	0.36	0.016	0.143	0.024	0.147	0.116	0.256	-0.024	0.008	-0.27	0.645	0.265	-0.208	0.587	0.587	-0.03	0.077	0.429	-0.098	0.024	0.105	0.221	0.062	0.174441
7069	THRSP	0.248	0.554	0.612	0.041	0.115	0.005	0.227	0.092	0.445	0.168	0.054	0.304	0.036	-0.139	0.158	0.446	0.014	0.117	0.134	0.128	-0.316	0.367	0.154	0.488	0.128	0.128	0.34	0.049	0.14	0.02	0.494	-0.099	0.107	0.172	0.174441
55819	RNF130	0.251	0.578	0.78	0.305	0.303	0.149	0.083	-0.064	0.423	0.278	0.307	0.22	-0.27	0.222	0.276	-0.16	0.212	0.249	0.226	0.025	0.182	0.705	-0.414	0.345	-0.242	-0.242	0.287	-0.13	0.344	0.082	0.699	-0.148	0.324	-0.255	0.174412
90843	TCEAL8	-0.008	0.581	0.717	-0.129	0.196	0.283	0.267	0.039	0.065	0.264	-0.063	0.441	0.108	-0.27	0.088	0.528	0.194	0.003	0.075	0.386	-0.162	0.665	0.289	NA	0.551	0.551	0.34	-0.063	-0.266	0.097	0.295	-0.14	-0.076	-0.092	0.174364
8674	VAMP4	0.11	0.527	0.563	0.552	0.293	0.249	0.139	0.034	-0.385	0.273	0.475	0.168	-0.067	0.078	0.219	-0.069	0.316	-0.029	0.154	0.404	0.067	0.516	0.144	-0.103	0.292	0.292	-0.063	0.162	0.521	0.252	-0.539	-0.021	0.4	0.004	0.174353
28998	MRPL13	0.133	0.602	0.527	0.321	0.331	0.298	-0.064	-0.163	0.015	0.167	0.225	0.4	-0.123	0.095	0.355	-0.069	0.102	0.102	0.305	0.263	-0.506	0.47	0.121	0.021	0.616	0.616	-0.04	0.028	0.156	-0.2	0.084	0.236	0.301	0.203	0.174353
51257	MARCHF2	0.023	0.315	-0.47	0.531	0.022	0.143	0.163	0.066	0.071	0.43	0.365	0.534	0.258	0.338	0.152	0.2	0.193	0.365	0.114	0.108	0.556	-0.372	0.255	-0.144	0.148	0.148	-0.042	0.041	0.413	0.252	0.522	0.25	0.021	-0.046	0.174206
514	ATP5F1E	NA	0.407	0.147	0.563	0.105	0.274	-0.106	0.182	0.312	0.329	0.367	0.057	0.078	-0.157	0.223	0.086	NA	0.221	0.219	0.091	0.384	0.06	-0.092	0.393	0.157	0.157	-0.068	0.03	0.273	0.029	0.66	0.32	-0.02	-0.109	0.174125
64326	COP1	-0.125	0.442	0.28	-0.054	0.35	0.461	0.068	0.208	0.1	0.221	0.156	0.173	-0.152	0.236	-0.118	0.113	0.439	0.354	-0.071	-0.108	0.467	0.213	0.053	-0.211	0.569	0.569	-0.02	0.059	0.236	0.18	0.391	-0.019	0.116	0.343	0.174088
25847	ANAPC13	0.339	0.447	NA	0.513	0.365	0.169	-0.069	-0.023	0.333	0.293	0.382	0.463	-0.273	0.169	0.216	0.003	0.07	-0.03	0.2	-0.058	-0.239	NA	0.128	-0.15	0.651	0.651	0.107	-0.186	0.359	-0.199	0.431	-0.074	0.297	0.284	0.174031
90407	TMEM41A	0.156	0.459	0.3	0.587	0.051	0.335	-0.069	0.122	0.402	0.042	0.488	-0.136	0.047	0.242	0.037	0.107	0.01	0.2	-0.015	-0.011	0.056	0.192	0.472	-0.045	0.397	0.397	0.017	-0.055	0.471	-0.139	0.211	0.311	0.172	0.104	0.173971
144577	C12orf66	0.126	0.519	0.221	0.035	0.123	0.165	0.104	0.119	0.071	0.181	0.189	0.393	-0.007	0.315	0.205	0.238	0.007	NA	0.145	-0.176	0.545	0.041	0.417	0.027	0.242	0.242	0.001	0.162	0.283	0.09	-0.032	-0.054	0.381	0.422	0.173939
391356	PTRHD1	0.173	0.484	NA	0.264	0.166	0.042	0.031	NA	0.279	0.466	0.214	0.233	0.263	0.067	0.489	-0.042	0.076	0.233	0.477	-0.43	-0.396	NA	0.234	-0.195	0.536	0.536	0.104	-0.034	0.126	0.155	0.458	0.057	0.064	0.26	0.173871
90441	ZNF622	0.128	0.517	0.697	-0.037	0.316	0.314	0.014	0.089	-0.174	0.085	0.089	0.405	0.119	0.045	0.121	-0.001	0.131	0.31	0.141	-0.083	-0.529	0.713	0.206	0.473	0.66	0.66	0.081	0.061	0.153	0.168	-0.193	0.226	0.031	-0.025	0.173853
6396	SEC13	0.101	0.499	0.658	0.43	0.322	0.064	-0.158	-0.106	0.221	-0.23	0.416	0.347	0.15	0.187	-0.123	-0.064	-0.163	0.062	-0.088	-0.112	0.323	0.791	0.447	-0.33	0.662	0.662	-0.225	-0.201	0.382	0.283	0.231	0.027	0.295	0.15	0.173824
4682	NUBP1	0.081	0.51	0.564	0.596	0.032	0.061	0.028	0.212	0.289	0.117	0.306	0.445	0.176	-0.006	0.174	-0.135	0.188	0.12	0.147	-0.333	-0.231	0.154	0.262	-0.294	0.628	0.628	0.33	0.118	0.401	0.16	0.463	-0.116	-0.366	0.2	0.173794
200634	KRTCAP3	0.245	0.644	NA	0.081	0.084	0.145	0.259	NA	0.101	0.123	0.083	0.314	-0.006	-0.175	0.388	-0.104	-0.046	-0.083	0.392	0.05	0.526	0.455	0.146	0.282	0.148	0.148	0.242	-0.118	0.002	0.132	0.126	0.047	0.485	0.445	0.173781
51056	LAP3	0.1	0.611	0.05	0.398	0.268	-0.016	0.114	-0.07	0.096	-0.185	0.251	0.55	-0.044	0.182	-0.108	0.312	-0.064	0.111	-0.159	0.306	0.197	0.61	0.391	0.193	0.491	0.491	0.085	0.075	0.258	0.016	0.115	0.052	0.178	0.053	0.173765
5875	RABGGTA	0.286	0.314	0.073	0.359	0.102	0.263	0.134	-0.062	0.381	0.128	0.268	0.446	0.35	-0.126	-0.152	0.169	0.014	0.315	-0.188	-0.396	0.454	0.261	0.244	-0.114	0.537	0.537	-0.156	0.195	0.316	0.141	0.538	-0.008	0.216	0.067	0.173706
51637	RTRAF	-0.077	0.318	0.486	0.447	0.36	0.197	-0.043	-0.122	0.276	0.19	0.359	0.381	0.1	-0.024	0.286	0.127	0.151	0.061	0.306	-0.084	-0.403	0.704	0.596	-0.319	0.604	0.604	-0.11	-0.046	0.259	0.043	0.501	-0.151	0.101	-0.172	0.173706
10728	PTGES3	NA	0.539	0.627	0.245	0.308	0.115	-0.121	-0.039	0.232	-0.091	0.46	0.35	-0.098	-0.002	-0.245	-0.058	0.266	-0.494	-0.167	0.102	0.365	0.673	0.495	-0.201	0.712	0.712	-0.269	-0.003	0.507	0.033	0.559	0.179	-0.248	0.289	0.173697
57026	PDXP	0.214	0.455	-0.325	0.266	NA	0.189	NA	0.108	NA	0.138	0.409	NA	0.178	0.272	NA	NA	-0.026	0.331	NA	NA	0.223	-0.305	NA	0.552	NA	NA	-0.038	NA	0.508	NA	NA	NA	-0.023	NA	0.173667
64747	MFSD1	0.182	0.534	0.648	0.256	0.299	0.126	0.034	-0.119	-0.031	0.048	0.132	0.245	-0.092	-0.226	-0.115	0.284	0.264	0.001	-0.214	-0.07	0.041	0.57	0.469	0.045	0.599	0.599	0.02	0.251	0.113	0.159	0.339	0.164	0.345	0.003	0.173618
79008	SLX1B	NA	NA	NA	0.209	NA	NA	0.226	0.261	NA	NA	0.304	0.184	0.027	0.201	-0.022	0.271	NA	NA	0.095	NA	NA	NA	-0.075	NA	0.178	0.178	NA	0.039	0.32	0.372	NA	0.067	NA	0.29	0.173611
81932	HDHD3	0.306	0.423	-0.39	-0.054	0.103	0.281	0.249	-0.023	0.421	0.125	0.285	0.339	-0.093	0.161	0.018	0.149	-0.067	0.429	0.134	0.223	0.403	-0.42	0.217	0.314	0.283	0.283	-0.09	0.311	0.222	0.199	0.478	0.184	0.097	0.402	0.173588
84899	TMTC4	0.107	0.458	0.531	0.42	0.193	0.274	0.121	-0.042	0.094	0.208	0.404	0.076	0.193	0.153	-0.051	-0.42	-0.168	0.227	-0.002	0.032	0.409	0.43	0.334	-0.087	0.413	0.413	-0.163	0.207	0.385	0.051	0.062	0.314	0.175	0.151	0.173588
65005	MRPL9	0.262	0.451	0.711	0.473	0.074	0.389	0	0.011	-0.352	-0.02	0.394	0.095	0.159	0.059	0.238	-0.016	0.16	0.079	0.231	-0.141	-0.017	0.695	0.511	-0.498	0.523	0.523	-0.125	0.016	0.492	0.158	-0.25	0.278	0.065	0.272	0.173529
10370	CITED2	0.136	0.332	0.671	0.412	0.061	-0.007	0.055	-0.133	0.446	0.066	0.258	0.269	0.006	-0.049	0.133	0.144	0.056	0.083	0.105	0.327	-0.187	0.668	-0.014	0.052	0.64	0.64	0.202	0.053	0.217	0.179	0.453	-0.129	-0.112	-0.135	0.173471
56943	ENY2	-0.061	0.476	0.501	0.417	0.149	0.236	-0.173	0.069	0.469	0.179	0.396	0.086	-0.015	0.045	0.376	-0.195	0.202	-0.233	0.386	-0.267	0.193	0.566	0.16	0.153	0.275	0.275	-0.086	-0.008	0.395	-0.063	0.629	0.135	0.149	0.081	0.173441
25828	TXN2	0.153	0.52	0.266	0.01	-0.091	0.204	0.157	-0.119	0.495	0.127	-0.144	0.44	-0.158	0.329	0.274	-0.131	0.043	0.288	0.407	-0.123	-0.304	0.373	0.29	0.199	0.529	0.529	0.185	0.134	-0.122	0.245	0.649	0.26	-0.263	0.245	0.173412
383	ARG1	0.344	0.651	0.231	0.237	0.204	0.114	0.23	0.095	0.423	0.128	0.155	0.162	0.032	0.189	0.077	-0.184	0.363	0.094	0.162	-0.119	-0.528	0.501	0.07	0.373	0.202	0.202	0.322	0.068	0.338	0.158	0.614	-0.075	-0.088	0.151	0.173412
55076	TMEM45A	0.126	0.498	0.738	0.181	-0.008	0.078	0.062	-0.138	0.28	0.217	0.192	0.263	0.029	0.067	0.267	0.508	0.264	-0.186	0.223	0.18	-0.237	0.759	0.415	0.023	0.32	0.32	0.271	-0.138	0.16	0.071	0.229	-0.297	0.339	-0.183	0.173324
57147	SCYL3	0.341	0.618	0.084	0.173	0.31	0.506	0.166	0.321	-0.228	0.267	0.213	-0.243	0.045	0.363	-0.015	0.116	0.483	0.279	-0.063	-0.039	-0.018	0.479	0.151	-0.122	0.031	0.031	NA	0.324	0.357	0.296	-0.08	-0.093	0.259	0.406	0.173273
285550	FAM200B	-0.016	0.551	NA	0.048	0.243	0.112	0.026	0.174	0.349	0.459	0.016	0.265	-0.135	NA	0.37	0.18	0.219	NA	0.363	0.021	0.116	NA	0.071	0.412	0.071	0.071	0.204	0.113	-0.036	0.068	0.506	0.163	0.121	0.068	0.1731
84928	TMEM209	0.443	0.442	0.641	0.508	0.294	0.355	0.024	0.054	0.076	0.033	0.406	-0.036	0.228	0.055	-0.091	0.033	0.299	0.281	-0.21	0	0.029	0.416	-0.043	-0.074	0.562	0.562	-0.199	0.073	0.519	0.104	0.158	-0.241	0.163	0.02	0.173059
79758	DHRS12	0.227	0.725	0.266	-0.028	0.247	0.167	0.208	-0.174	0.324	0.419	-0.059	0.269	0.124	0.105	0.276	-0.22	-0.186	0.061	0.422	-0.231	0.503	0.353	-0.04	0.371	0.155	0.155	0.216	0.213	0.031	0.036	0.361	0.14	0.379	0.069	0.173059
5279	PIGC	0.189	0.565	0.581	0.424	0.191	0.403	-0.012	-0.133	-0.184	0.179	0.33	0.065	-0.208	0.287	0.08	0.139	0.104	0.137	0.105	0.203	0.268	0.341	0.149	-0.222	0.432	0.432	-0.199	0.15	0.457	0.164	-0.136	0.225	0.044	0.333	0.173029
9054	NFS1	0.394	0.671	0.343	0.393	0.147	0.339	0.074	0.241	0.365	0.187	0.382	0.093	0.085	0.166	-0.175	0.195	-0.056	0.312	-0.246	-0.004	-0.004	0.311	0.346	0.093	0.213	0.213	-0.323	0.075	0.416	0.018	0.399	-0.043	0.189	0.073	0.173
1503	CTPS1	0.188	0.488	-0.139	0.363	0.192	0.174	0.014	0.023	0.511	-0.089	0.172	0.01	-0.171	0.04	0.056	0.378	0.228	-0.008	-0.091	0.003	0.04	0.213	0.424	0.409	0.487	0.487	0.153	-0.04	0.314	0.192	0.47	0.039	0.274	0.078	0.173
27429	HTRA2	NA	0.449	0.237	0.527	0.03	0.061	0.001	0.135	-0.084	-0.06	0.325	0.365	0.023	0.002	0.362	0.429	-0.101	0.415	0.376	0.247	-0.168	0.358	0.268	-0.24	0.6	0.6	-0.079	0.016	0.286	0.149	-0.165	-0.063	0.492	-0.086	0.172939
64422	ATG3	0.081	0.418	0.627	0.598	0.355	0.088	0.005	-0.163	0.132	-0.088	0.431	0.348	-0.254	0.171	-0.09	0.39	0.187	0.309	-0.109	0.063	-0.408	0.677	0.131	-0.091	0.517	0.517	-0.026	-0.146	0.488	0.104	0.266	0.261	0.149	-0.059	0.172912
7979	SEM1	0.13	0.566	-0.217	0.32	0.239	0.236	-0.065	0.09	0.485	0.204	0.455	-0.077	-0.072	0.245	0.438	0.044	0.197	0.055	0.388	0.23	0.011	-0.157	0.064	-0.294	0.427	0.427	-0.055	0.137	0.437	0.111	0.612	0.002	0.13	0.136	0.172912
79752	ZFAND1	0.01	0.467	0.222	0.331	0.253	0.26	-0.039	0.085	-0.188	0.161	0.201	0.383	-0.117	0.035	0.254	-0.073	0.232	-0.149	0.205	0.166	0.086	0.376	0.338	0.087	0.524	0.524	-0.069	0.099	0.303	-0.026	0.013	0.163	0.37	0.391	0.172882
85014	TMEM141	NA	0.609	0.378	-0.253	0.021	-0.126	-0.052	0.104	0.407	0.288	-0.184	0.193	0.083	0.118	0.518	0.162	0.199	-0.066	0.499	-0.069	-0.167	0.548	0.581	0.293	0.565	0.565	0.262	-0.035	-0.217	0.137	0.288	0.09	-0.256	0.222	0.172879
80218	NAA50	0.26	0.424	0.623	0.253	0.295	0.267	-0.036	0.029	0.26	-0.149	0.414	0.247	-0.282	0.091	-0.135	0.195	0.154	-0.262	-0.158	0.033	0.273	0.716	0.165	NA	0.53	0.53	-0.173	-0.055	0.49	0.114	0.566	-0.151	-0.089	0.264	0.172818
7326	UBE2G1	0.135	0.486	0.574	0.313	0.169	0.162	0.088	-0.294	0.253	0.078	0.28	0.621	0.138	0.079	-0.037	-0.079	0.088	-0.072	-0.049	0.31	0.213	0.19	0.407	0.023	0.606	0.606	-0.276	0.17	0.297	-0.088	0.396	0.171	-0.274	0.189	0.172735
9946	CRYZL1	0.048	0.575	0.175	0.359	0.342	0.05	-0.036	0.27	0.064	0.063	-0.11	0.338	-0.006	-0.053	0.082	0.187	0.286	0.044	0.04	0.218	0.329	0.278	0.105	0.309	0.222	0.222	0.171	0.148	0.106	0.247	0.292	-0.017	0.309	0.215	0.172706
57488	ESYT2	0.104	0.391	0.685	-0.252	0.148	0.087	0.058	0.112	0.415	-0.061	-0.18	0.403	0.235	-0.287	-0.124	0.429	0.167	0.178	-0.214	0.067	0.21	0.546	0.349	0.264	0.477	0.477	-0.083	0.07	0.039	0.168	0.487	0.241	0.4	-0.135	0.172676
55572	FOXRED1	0.058	0.463	0.381	-0.097	-0.034	0.113	0.214	0.171	0.181	-0.092	-0.138	0.492	0.208	0.149	0.079	0.193	0.112	0.376	0.039	0.049	0.436	0.174	0.184	0.311	0.367	0.367	0.066	0.04	-0.049	0.031	0.229	0.39	0.4	0.006	0.172618
79154	DHRS11	0.362	0.623	0.337	0.162	0.065	0.176	0.224	0.171	0.169	0.054	0.159	0.255	0.188	0.255	-0.067	-0.047	0.211	0.427	-0.18	0.058	-0.023	0.07	0.071	0.177	0.574	0.574	0.289	-0.04	0.224	0.171	0.078	-0.076	-0.121	0.298	0.172588
1373	CPS1	0.291	0.565	0.348	0.178	0.119	0.173	0.273	0.121	0.462	0.009	0.136	0.225	-0.038	0.287	-0.202	-0.047	0.178	0.052	-0.22	-0.169	-0.017	0.66	0.325	0.431	-0.041	-0.041	0.191	0.062	0.297	0.069	0.583	0.084	0.317	0.206	0.172559
79685	SAP30L	0.314	0.566	0.621	0.027	0.196	0.222	0.127	0.002	0.335	0.414	0.327	-0.043	-0.081	0.204	0.075	0.114	0.219	0.389	0.187	-0.035	0.502	0.781	0.056	-0.186	-0.344	-0.344	-0.055	0.055	0.394	0.207	0.398	0	0.205	0.016	0.1725
5358	PLS3	-0.127	0.477	0.588	0.183	0.213	0.168	0.079	-0.075	0.367	-0.185	0.312	0.319	0.079	0.039	-0.079	0.427	0.14	0.169	-0.082	0.382	0.388	0.741	0.255	NA	0.196	0.196	-0.07	-0.068	0.313	-0.168	0.642	-0.129	0.109	-0.107	0.172485
2643	GCH1	0.149	0.483	0.295	0.421	0.058	0.155	0.216	0.071	0.27	0.174	0.264	0.157	0.166	0.307	0.053	0.328	0.425	-0.048	0.061	-0.273	0.4	0.243	0.385	0.084	-0.063	-0.063	0.256	0.018	0.256	-0.034	0.432	-0.009	0.231	-0.005	0.172441
65084	TMEM135	0.26	0.591	0.51	-0.15	0.316	0.197	0.01	-0.187	0.258	0.069	0.217	0.161	0.149	0.025	0.002	0.399	0.185	0.054	0.013	0.118	0.47	0.251	-0.19	0.383	0.367	0.367	-0.052	0.158	0.186	0.079	0.341	0.126	0.281	-0.101	0.172441
2620	GAS2	0.36	0.578	0.149	0.41	0.165	0.094	0.088	0.171	0.347	0.259	-0.003	0.205	-0.077	0.228	0.189	-0.119	-0.136	0.218	0.107	-0.034	-0.427	0.359	0.146	0.563	0.136	0.136	0.177	0.138	0.259	0.214	0.373	0.08	0.305	0.204	0.172412
720	C4A	NA	NA	NA	0.376	NA	NA	0.022	NA	NA	NA	0.293	0.31	-0.281	0.282	-0.289	-0.119	NA	NA	-0.249	NA	NA	NA	0.383	NA	0.593	0.593	NA	0.19	0.315	0.045	NA	0.331	NA	0.136	0.172412
7259	TSPYL1	0.245	0.663	NA	0.493	0.152	0.166	0.048	0.003	0.525	0.002	0.331	0.431	-0.132	-0.066	-0.027	0.11	-0.044	0.13	-0.105	0.045	0.277	NA	0.057	0.327	0.33	0.33	0.056	0.196	0.282	-0.011	0.58	0.23	-0.11	0.003	0.172406
84267	C9orf64	0.499	0.534	0.392	-0.217	0.338	0.25	-0.03	0.247	0.355	-0.055	-0.375	-0.124	-0.125	0.269	0.056	0.282	0.402	0.362	0.05	0.326	0.261	0.102	0.244	-0.004	0.461	0.461	0.178	0.122	-0.424	0.298	0.391	0.365	0.079	-0.109	0.172382
100129250	SMIM27	NA	NA	NA	-0.061	NA	-0.102	0.101	NA	NA	0.459	-0.048	0.247	-0.046	NA	0.537	0.153	NA	0.315	0.565	0.061	-0.011	NA	0.336	NA	0.543	0.543	-0.002	0.411	-0.111	-0.015	NA	-0.089	NA	0.006	0.172364
80700	UBXN6	-0.017	0.441	0.239	-0.142	-0.017	-0.01	0.162	0.139	0.565	0.158	0.162	0.557	-0.026	0.04	0.161	0.099	-0.152	0.332	0.338	0.017	0.082	0.47	0.254	-0.079	0.546	0.546	0.146	-0.017	-0.055	0.239	0.623	-0.023	-0.074	0.154	0.172294
230	ALDOC	0.229	0.502	-0.048	0.056	0.144	0.229	0.136	0.11	0.402	0.071	0.075	0.174	0.254	-0.084	0.164	-0.197	0.081	0.363	0.2	-0.068	-0.319	0.282	0.204	0.348	0.576	0.576	0.327	0.104	0.094	0.338	0.384	0.087	0.06	0.004	0.172294
5629	PROX1	0.096	0.628	0.469	-0.112	0.208	0.218	0.141	-0.08	0.56	-0.104	0.274	0.503	0.063	0.216	-0.087	0.008	0.309	0.073	-0.119	0.375	0.178	0.543	0.028	0.199	-0.251	-0.251	0.217	0.213	0.288	0.124	0.633	0.074	0.058	0.163	0.172206
4236	MFAP1	0.317	0.395	0.181	0.488	0.341	0.137	0.003	0.032	-0.154	-0.247	0.421	0.345	0.176	-0.022	-0.22	0.251	0.051	0.341	-0.226	0.208	0.218	0.54	0.524	-0.167	0.67	0.67	-0.223	0.264	0.433	0.142	-0.27	0.029	-0.093	0.298	0.172147
10463	SLC30A9	0.281	0.615	0.428	0.227	0.127	0.295	-0.074	0.129	0.238	0.072	-0.137	0.393	-0.002	-0.029	-0.038	0.202	0.332	0.16	-0.106	-0.174	0.145	0.481	0.15	0.383	0.254	0.254	0.085	-0.066	-0.021	0.094	0.607	-0.041	0.424	0.165	0.172147
51060	TXNDC12	0.133	0.426	0.564	-0.346	0.331	0.326	-0.062	-0.025	0.355	0.272	-0.272	0.196	0.032	-0.138	0.154	0.194	0.26	0.354	0.184	-0.002	0.437	0.369	0.1	-0.05	0.698	0.698	-0.034	-0.151	-0.455	0.087	0.589	0.252	0.314	0.061	0.172088
10884	MRPS30	0.114	0.535	0.264	0.563	0.291	0.3	0.026	-0.064	0.292	0.066	0.443	0.451	0.085	-0.025	-0.025	-0.098	0.155	0.156	-0.046	-0.137	0.127	0.212	0.261	0.005	0.608	0.608	-0.065	0.062	0.416	-0.211	0.334	0.158	0.107	-0.12	0.172
10998	SLC27A5	0.326	0.74	0.354	0.197	0.209	0.052	0.218	0.15	0.575	0.104	0.122	0.437	-0.022	0.417	0.228	-0.337	0.058	0.216	0.227	-0.166	-0.164	0.142	0.211	0.535	-0.198	-0.198	0.276	0.19	0.324	0.165	0.55	-0.095	-0.115	0.118	0.171941
55751	TMEM184C	0.328	0.578	0.634	0.048	0.304	0.362	0.102	-0.15	0.144	0.243	0.328	0.369	-0.294	0.32	-0.145	-0.296	0.339	0.338	-0.154	-0.271	0.477	0.728	0.284	-0.246	0.215	0.215	0.049	-0.029	0.337	0.016	0.521	-0.109	0.358	-0.097	0.171941
51371	POMP	0.166	0.448	0.697	0.342	0.302	0.085	0.041	0.01	0.439	0.405	0.23	0.436	-0.126	0.171	0.081	-0.162	0.012	-0.092	0.032	-0.352	0.251	0.714	0.254	-0.374	0.531	0.531	-0.025	-0.002	0.179	-0.003	0.563	-0.027	0.085	0.002	0.171882
5636	PRPSAP2	-0.061	0.412	0.42	0.52	0.307	0.092	0.015	-0.056	0.073	-0.167	0.389	-0.097	-0.332	0.331	0.014	0.333	0.15	0.242	0.03	0.128	-0.065	0.316	0.386	0.183	0.556	0.556	-0.028	0.044	0.384	0.216	-0.023	-0.051	0.446	0.18	0.171853
80775	TMEM177	0.243	0.55	0.215	0.41	0.181	0.128	0.006	0.099	0.342	0.182	0.355	0.396	-0.36	0.263	0.325	0.099	-0.191	0.211	0.277	-0.305	0.222	0.449	0.188	-0.236	0.305	0.305	-0.032	-0.061	0.308	0.088	0.396	0.232	-0.211	0.464	0.171853
60370	AVPI1	0.095	0.404	0.192	-0.16	0.124	0.211	0.316	0.218	0.485	0.383	-0.268	0.221	0.111	0.009	0.382	0.267	0.218	0.086	0.368	0.2	-0.569	0.385	0.213	0.468	0.615	0.615	-0.049	0.059	-0.19	0.106	0.445	-0.226	0.231	-0.123	0.171824
2213	FCGR2B	NA	0.515	0.728	0.17	0.001	-0.177	0.088	-0.049	0.224	0.132	0.043	0.193	-0.022	-0.237	0.056	0.307	0.107	-0.104	0.016	0.088	-0.159	0.606	0.521	0.302	0.492	0.492	0.351	0.073	-0.013	0.106	0.381	0.04	0.292	0.107	0.171818
55181	SMG8	0.201	0.494	0.742	0.505	0.27	0.251	0.061	0.093	-0.063	-0.017	0.281	0.304	-0.037	0.335	-0.075	0.011	-0.095	0.255	-0.089	-0.168	-0.477	0.719	0.038	0.084	0.674	0.674	-0.095	0.213	0.381	0.107	-0.099	0.258	0.06	0.045	0.171794
64755	RUSF1	0.314	0.511	0.182	-0.173	0.046	0.219	0.139	0.298	0.639	-0.074	-0.06	0.154	-0.243	0.038	0.01	-0.04	-0.214	0.4	0.136	0.216	0.207	0.646	-0.034	0.352	0.175	0.175	0.172	0.055	0.108	0.438	0.604	-0.008	-0.02	0.473	0.171794
85437	ZCRB1	0.273	0.497	0.315	0.141	0.316	0.216	-0.091	-0.097	0.221	0.356	0.153	0.078	-0.327	0.418	0.377	-0.193	0.263	0.134	0.455	0.193	-0.315	0.769	0.294	0.239	0.336	0.336	-0.153	-0.006	0.34	-0.055	0.153	-0.255	0.269	0.19	0.171765
55486	PARL	-0.034	0.562	0.664	-0.033	0.072	0.425	-0.051	0.039	0.348	0.214	-0.1	-0.113	0.176	-0.113	0.241	-0.089	0.166	0.263	0.184	-0.308	0.33	0.515	0.142	0.268	0.653	0.653	0.09	0.136	-0.165	-0.272	0.484	-0.056	0.452	0.096	0.171735
10456	HAX1	0.274	0.376	-0.527	0.661	0.224	0.374	0.097	0.094	0.581	0.26	0.567	0.416	0.118	0.356	0.274	-0.106	0.3	0.289	0.424	-0.295	-0.223	-0.526	-0.141	-0.048	0.42	0.42	0.001	-0.103	0.623	0.264	0.661	-0.27	-0.046	0.047	0.171647
56912	IFT46	0.287	0.579	0.418	0.377	0.014	-0.015	0.138	-0.099	-0.015	0.199	0.184	0.027	-0.087	-0.008	0.472	0.075	0.07	0.312	0.426	0.088	-0.029	0.069	0.104	0.642	0.19	0.19	NA	0.02	0.11	0.111	0.118	0.296	0.473	-0.072	0.171636
9963	SLC23A1	0.385	0.589	-0.035	0.392	0.115	0.219	0.173	0.25	0.481	0.229	0.299	0.299	-0.101	0.024	0.146	-0.024	-0.066	0.24	0.011	0.248	0.042	0.202	0.366	0.172	-0.071	-0.071	0.113	-0.071	0.278	0.203	0.435	0.027	0.188	0.148	0.171618
100113407	TMEM170B	0.116	0.598	NA	0.076	0.242	0.13	0.126	NA	0.03	0.073	0.269	0.201	-0.049	0.095	-0.027	0.206	NA	0.293	-0.093	0.294	0.473	NA	-0.004	0.437	0.195	0.195	-0.221	0.306	0.362	0.119	0.09	-0.027	0.397	0.244	0.171533
1101	CHAD	0.213	0.477	-0.254	0.106	0.099	0.014	0.292	0.284	0.513	0.254	0.282	-0.227	0.003	0.268	0.229	0.483	0.084	0.362	0.195	-0.014	-0.203	-0.194	-0.02	0.72	-0.209	-0.209	NA	0.404	0.377	0.376	0.507	0.148	0.074	0.225	0.171485
23589	CARHSP1	0.282	0.571	0.347	-0.019	0.137	0.283	0.199	0.143	0.563	0.245	0.077	0.009	-0.003	0.085	0.298	-0.013	0.185	0.01	0.295	0.26	-0.087	0.092	-0.089	-0.126	0.566	0.566	0.438	0.118	0.028	0.338	0.532	-0.12	-0.269	-0.112	0.171441
10786	SLC17A3	0.073	0.683	0.2	0.43	0.096	0.064	0.002	0.078	0.205	0.112	0.346	0.231	-0.179	0.253	0.106	-0.142	-0.07	0.033	-0.02	0.23	-0.332	-0.053	0.495	0.536	0.453	0.453	0.378	0.01	0.421	0.059	0.21	-0.043	0.497	0.012	0.171382
211	ALAS1	0.322	0.664	0.051	0.24	0.237	0.199	0.236	0.066	0.345	-0.189	0.068	0.519	0.057	0.295	-0.187	0.006	-0.114	0.291	-0.135	-0.173	-0.187	0.489	0.209	0.537	0.097	0.097	0.239	0.193	0.186	0.175	0.386	0.037	0.21	0.36	0.171353
573	BAG1	0.228	0.325	0.722	0.118	0.25	0.13	0.233	0.123	0.136	0.047	0.046	0.488	-0.142	-0.088	0.082	-0.21	-0.021	-0.015	0.072	-0.345	0.156	0.601	0.366	NA	0.577	0.577	0.267	0.164	0.193	0.067	0.293	0.052	0.12	0.042	0.171333
54583	EGLN1	0.098	0.267	0.715	0.469	0.265	0.375	0.048	-0.093	0.095	0.057	0.352	0.322	-0.041	0.313	-0.091	-0.09	0.111	0.103	-0.114	0.003	0.094	0.712	0.135	-0.21	0.468	0.468	0.065	0.16	0.449	0.133	0.391	-0.078	-0.174	0.046	0.171265
403	ARL3	0.404	0.562	0.743	0.214	0.164	-0.045	0.067	-0.083	-0.054	0.035	0.245	0.62	-0.004	-0.237	0.476	0.019	0.014	-0.009	0.491	0.229	-0.247	0.496	-0.016	0.301	0.558	0.558	-0.011	0.114	0.315	-0.045	-0.142	-0.128	0.287	-0.07	0.171206
441150	C6orf226	0.363	0.494	NA	0.341	0.196	-0.097	0.018	NA	-0.011	0.353	0.391	0.12	-0.01	0.059	0.433	0.129	-0.092	0.511	0.431	-0.008	0.368	NA	0.302	0.196	0.169	0.169	-0.019	0.341	0.358	0.087	-0.241	0.055	0.027	-0.126	0.171194
644246	KANSL1-AS1	0.481	0.576	NA	-0.253	NA	-0.083	0.259	NA	NA	0.385	0.024	-0.127	-0.292	NA	0.632	-0.033	NA	0.098	0.603	-0.066	-0.093	NA	0.259	NA	0.344	0.344	0.2	0.19	-0.165	0.279	NA	0.009	0.569	0.138	0.17112
3667	IRS1	0.254	0.579	0.111	0.438	0.18	0.177	0.023	0.229	0.486	0.027	0.43	-0.078	0.157	0.296	0.124	-0.076	-0.312	0.293	0.043	0.352	-0.147	0.316	0.194	0.494	-0.146	-0.146	-0.022	0.275	0.474	0.1	0.489	-0.032	0.064	0.172	0.171118
9060	PAPSS2	0.254	0.5	0.522	0.078	0.188	0.138	0.066	0.014	0.578	-0.048	0.026	0.305	0	0.311	-0.084	0.102	0.18	0.193	-0.054	-0.07	0.339	0.446	0.321	0.033	0.173	0.173	0.161	0.002	0.129	-0.054	0.661	-0.142	0.103	0.274	0.171118
64400	AKTIP	0.17	0.519	0.452	0.233	0.03	0.18	0.169	0.018	0.149	0.193	0.123	0.509	-0.048	-0.046	-0.121	-0.091	0.308	0.141	-0.131	0.03	-0.385	0.375	0.301	-0.21	0.621	0.621	0.317	-0.019	0.201	0.135	0.238	0.12	0.435	0.281	0.171118
55629	PNRC2	0.028	0.404	0.56	0.425	0.236	0.116	-0.029	-0.031	0.078	-0.068	0.209	0.217	-0.219	0.083	-0.04	0.076	0.43	-0.047	-0.042	-0.132	0.463	0.638	0.149	NA	0.242	0.242	0.27	0.047	0.169	0.026	0.339	0.316	0.267	0.224	0.171091
1581	CYP7A1	0.383	0.366	0.405	0.221	0.306	0.133	0.249	0.213	0.288	0.143	0.41	0.527	0.004	0.084	0.076	0.046	-0.012	0.25	0.007	-0.022	-0.261	-0.014	0.193	0.475	0.005	0.005	NA	0.26	0.498	0.103	0.127	0.12	-0.062	0.12	0.171091
3843	IPO5	0.038	0.549	0.258	0.427	0.148	0.172	0.029	-0.001	0.281	0.128	0.412	0.46	0.095	-0.175	0.041	-0.096	0.099	-0.032	0.074	-0.087	0.126	0.44	0.279	0.014	0.499	0.499	-0.157	0.166	0.454	0.042	0.471	-0.074	0.306	-0.069	0.171059
23632	CA14	0.257	0.5	0.204	0.341	0.231	0.183	0.095	0.143	0.072	0.326	0.274	-0.014	0.043	0.267	0.361	-0.259	0.027	0.151	0.322	0.062	-0.282	0.291	0.245	0.492	0.339	0.339	0.105	0.232	0.322	0.085	-0.114	-0.183	0.27	0.088	0.171029
3613	IMPA2	0.111	0.553	0.456	0.411	0.082	0.248	0.048	-0.005	0.193	-0.043	0.361	0.411	0.112	0.108	0.066	-0.098	0.01	0.229	0.137	0.314	0.306	0.035	0.384	-0.141	0.536	0.536	-0.047	-0.015	0.281	0.119	0.249	-0.239	-0.089	0.194	0.170971
54460	MRPS21	-0.053	0.667	0.078	0.44	-0.001	0.395	0.039	0.054	0.373	0.211	0.327	0.046	0.076	0.181	0.311	0.227	0.252	0.063	0.36	-0.216	-0.332	0.115	0.28	-0.154	0.302	0.302	-0.083	0.067	0.471	0.143	0.606	0.069	0.194	0.003	0.170971
118472	ZNF511	0.143	0.371	0.572	0.206	0.157	0.093	0.127	0.008	0.447	0.332	0.067	0.358	0.107	0.018	0.465	-0.192	NA	-0.047	0.471	0.167	0.139	0.518	0.088	0.383	0.032	0.032	-0.024	0.06	-0.042	0.066	0.446	-0.137	0.027	0.184	0.17097
154661	RUNDC3B	0.319	0.624	0.413	-0.143	0.18	0.09	0.054	0.046	0.455	0.097	-0.06	0.153	0.037	0.105	0.21	0.075	-0.052	0.201	0.104	0.302	-0.119	0.648	0.189	0.36	-0.006	-0.006	0.207	0.205	0.124	0.094	0.352	0.034	0.258	0.261	0.170912
6883	TAF12	0.043	0.431	0.608	0.471	0.1	0.015	0.009	0.077	0.014	0.183	0.287	0.345	0.166	-0.107	0.042	0.222	0.249	0.307	0.096	-0.043	-0.049	0.631	0.022	-0.058	0.554	0.554	-0.013	-0.01	0.297	0.06	0.278	0.078	-0.177	0.128	0.170882
23556	PIGN	0.182	0.507	0.21	0.12	0.155	0.32	0.015	0.239	-0.008	-0.008	0.28	0.455	-0.076	-0.067	-0.043	0.071	0.228	NA	-0.154	-0.135	0.541	0.486	0.105	0.345	0.565	0.565	-0.111	0.29	0.343	0.001	-0.056	-0.089	0.153	0.207	0.170788
79589	RNF128	0.202	0.683	0.469	0.031	0.093	0.389	0.071	0.191	0.47	0.04	0.281	0.097	-0.226	0.301	0.089	-0.222	0.01	NA	0.064	0.284	0.099	0.529	0.328	NA	-0.079	-0.079	0.209	0.099	0.412	-0.006	0.489	-0.212	0.08	0.277	0.170719
8027	STAM	0.276	0.462	0.288	0.533	0.21	0.297	-0.015	0.072	-0.062	-0.033	0.391	0.32	0.115	-0.258	-0.178	0.319	0.108	NA	-0.247	0.299	0.378	0.172	0.184	-0.128	0.541	0.541	0.031	0.105	0.471	0.153	0.205	-0.119	0.206	-0.004	0.170697
3171	FOXA3	0.015	0.537	0.142	-0.211	0.074	0.1	0.091	0.207	0.359	0.155	0.004	0.318	0.222	0.088	0.089	-0.07	0.215	0.089	0.183	0.235	0.039	0.311	0.548	0.247	0.49	0.49	0.074	0.275	0.021	0.058	0.189	-0.005	-0.102	0.324	0.170618
7779	SLC30A1	0.293	0.493	0.128	0.496	0.257	0.274	0.198	0.07	0.321	0.057	0.41	0.323	-0.106	0.274	0.041	0.155	-0.015	-0.075	-0.019	0.321	0.067	0.165	0.178	0.048	0.227	0.227	0.163	0.271	0.375	0.173	0.454	-0.365	-0.083	0.001	0.1705
28958	COA3	0.37	0.536	0.479	-0.248	0.274	0.282	0.065	NA	0.224	0.295	-0.14	0.31	0.221	0.001	0.449	-0.094	0.076	0.445	0.433	-0.223	-0.201	0.747	-0.027	0.033	0.431	0.431	0.232	-0.109	-0.163	0.117	0.037	-0.05	-0.01	0.403	0.170485
3242	HPD	0.251	0.646	0.424	0.23	0.167	0.136	0.176	0.093	0.502	-0.005	0.19	0.664	0.02	0.207	-0.089	0.035	-0.053	0.148	-0.066	-0.297	-0.19	0.475	0.238	NA	-0.02	-0.02	0.204	0.25	0.328	0.021	0.65	-0.05	0.165	0.195	0.170455
1429	CRYZ	0.136	0.651	0.483	-0.027	0.21	0.249	0.01	0.005	0.35	-0.078	0.228	0.18	0.024	0.268	-0.154	0.231	-0.016	0.237	-0.242	0.109	0.393	0.613	0.295	0.014	-0.143	-0.143	0.171	0.049	0.37	0.012	0.575	0.342	0.269	0.123	0.170412
51136	RNFT1	0.163	0.673	0.385	0.576	0.322	0.195	0.157	-0.068	0.246	0.045	0.278	0.236	0.005	0.031	-0.136	0.186	0.198	0.254	-0.185	0.004	0.08	0.527	-0.023	NA	0.277	0.277	-0.044	0.052	0.348	0.115	0.275	-0.002	0.081	0.094	0.170364
7507	XPA	-0.167	0.631	0.265	0.091	-0.038	-0.034	0.168	0.163	0.237	0.147	-0.219	0.204	-0.24	0.278	0.363	-0.141	0.222	0.166	0.343	0.101	-0.01	0.433	0.371	0.014	0.645	0.645	0.287	0.192	-0.163	0.271	0.031	0.006	0.387	0.142	0.170324
51729	WBP11	0.101	0.562	0.614	0.185	0.094	0.102	0.043	-0.126	0.23	0.04	0.266	0.183	-0.13	0.186	-0.119	-0.104	0.146	0.162	-0.076	0.204	0.021	0.635	0.101	NA	0.644	0.644	-0.106	0.149	0.248	0.136	0.293	-0.149	0.111	0.329	0.170273
2731	GLDC	0.151	0.581	0.326	0.25	0.054	0.185	0.266	0.13	0.276	0.075	0.142	0.339	0.046	0.135	-0.02	0.161	0.283	0.116	-0.092	-0.238	0.396	0.214	0.382	-0.117	0.258	0.258	0.219	0.085	0.173	0.096	0.361	0.086	0.206	0.006	0.170265
29095	ORMDL2	0.223	0.327	0.787	-0.191	0.166	0.411	0.024	0.301	-0.011	0.365	-0.072	0.369	-0.129	0.302	0.197	0.328	0.233	0.216	0.161	-0.318	-0.311	0.721	0.335	-0.587	0.637	0.637	0.195	0.051	-0.113	0.129	0.049	0.075	-0.063	0.344	0.170235
30061	SLC40A1	0.12	0.567	0.612	0.253	0.294	0.199	-0.025	-0.122	0.381	-0.358	0.358	0.041	-0.073	0.148	-0.078	0.244	0.13	0.053	-0.175	-0.134	0.238	0.555	0.309	0.175	0.071	0.071	0.217	-0.069	0.419	0.313	0.587	-0.016	0.084	0.398	0.170206
25813	SAMM50	0.121	0.629	0.67	0.344	0.154	0.262	-0.046	0.003	0.247	-0.285	0.193	0.344	0.041	0.07	0.092	-0.248	-0.04	0.399	0.173	0.09	0.473	0.73	0.079	0.023	0.289	0.289	-0.178	0.2	0.082	0.145	0.247	0.025	0.073	0.097	0.170206
222484	LNX2	0.16	0.289	0.487	0.187	0.171	0.344	-0.02	0.203	-0.067	0.25	0.129	0.318	0.018	0.319	0.012	0.358	0.253	-0.008	-0.019	-0.195	0.517	0.178	-0.008	-0.104	0.287	0.287	0.261	-0.061	0.494	0.03	-0.013	0.151	0.212	0.366	0.170176
10735	STAG2	-0.048	0.445	0.298	0.494	0.16	0.173	-0.07	0.081	0.057	-0.115	0.422	0.286	-0.093	0.135	-0.119	0.015	0.228	0.191	-0.034	0.254	0.377	0.411	0.084	NA	0.274	0.274	-0.106	0.297	0.422	0.097	0.333	-0.082	0.212	0.262	0.170152
23283	CSTF2T	0.331	0.567	0.079	0.463	0.247	0.198	0.185	-0.077	-0.039	0.008	0.395	0.419	-0.084	-0.19	0.024	-0.122	0.207	0.381	-0.076	-0.103	-0.269	0.417	0.193	0.005	0.599	0.599	0.032	0.175	0.38	0.158	0.085	-0.018	0.352	0.264	0.170147
147184	TMEM99	0.267	0.536	0.615	0.316	0.039	0.009	0.117	-0.094	0.036	0.357	0.39	0.402	-0.111	-0.083	0.429	-0.238	0.012	NA	0.446	0.007	-0.481	0.456	0.209	0.029	0.626	0.626	0.075	0.115	0.346	0.069	-0.051	-0.072	0.116	0.099	0.170121
84078	KBTBD7	0.31	0.621	0.605	0.19	0.316	0.086	0.134	-0.009	-0.223	0.025	0.362	0.543	-0.292	0.342	-0.055	0.069	0.029	0.289	-0.126	0.207	0.036	0.468	0.103	0.012	0.538	0.538	-0.052	0.261	0.429	-0.034	-0.146	-0.014	0.059	0.163	0.170118
4733	DRG1	-0.06	0.491	0.536	0.491	0.184	0.256	-0.163	-0.082	0.122	-0.007	0.353	0.241	-0.074	0.086	0.228	-0.271	0.233	0.362	0.283	-0.272	-0.361	0.544	0.308	-0.114	0.703	0.703	-0.056	0.019	0.36	-0.059	0.198	0.24	0.318	0.041	0.170029
5433	POLR2D	0.182	0.381	0.173	0.512	0.114	0.205	-0.036	-0.042	0.265	0.093	0.251	0.345	0.118	0.003	0.009	0.055	0.118	0.211	-0.039	0.022	0.32	0.347	0.226	-0.063	0.629	0.629	-0.013	0.051	0.283	0.047	0.333	-0.084	0.033	0.1	0.169941
51389	RWDD1	0.17	0.546	0.489	0.394	0.201	0.068	0.006	-0.029	0.437	0.285	0.29	0.251	0.071	-0.306	0.402	-0.091	-0.041	0.258	0.414	0.176	-0.362	0.671	0.336	-0.181	0.344	0.344	-0.012	-0.044	0.209	0.123	0.597	-0.035	0.004	-0.21	0.169853
4147	MATN2	0.052	0.436	0.353	0.183	0.194	0.161	0.152	-0.007	0.236	0.006	0.17	0.308	0.067	-0.148	0.07	0.229	0.199	0.093	0.146	0.078	0.166	0.044	-0.106	0.512	0.557	0.557	0.25	0.093	0.162	0.118	0.308	-0.088	0.074	0.149	0.169824
80227	PAAF1	0.063	0.547	0.324	0.476	0.127	0.138	0.006	0.103	0.371	0.091	0.505	-0.035	0.161	0.061	0.046	0.325	-0.055	-0.019	-0.032	-0.207	0.118	0.333	-0.089	0.437	0.256	0.256	0.03	0.17	0.553	0.129	0.272	0.115	0.353	-0.155	0.169824
3950	LECT2	0.131	0.675	0.312	0.086	0.19	0.141	0.255	0.138	0.558	0.124	-0.031	0.316	0.046	0.107	0.121	-0.107	-0.008	0.187	0.106	-0.108	-0.34	0.356	0.419	0.779	-0.113	-0.113	0.185	0.165	0.13	0.052	0.556	0.033	0.224	0.202	0.169824
140576	S100A16	-0.017	0.344	0.094	0.045	0.156	0.23	0.027	0.066	0.392	0.391	0.278	0.217	0.004	0.257	0.178	0.484	0.337	-0.046	0.164	-0.1	-0.302	0.216	0.491	-0.147	0.22	0.22	0.5	-0.188	0.218	0.225	0.64	0.15	0.099	-0.07	0.169794
23228	PLCL2	0.139	0.614	0.391	-0.063	0.357	0.051	0.238	0.016	0.003	0.32	0.049	0.304	0.189	-0.107	-0.04	-0.392	0.41	0.244	-0.011	0.319	-0.225	0.497	-0.076	0.526	0.697	0.697	0.175	0.229	-0.053	0.262	0.008	-0.248	0.208	0.045	0.169794
6717	SRI	0.025	0.444	0.788	0.301	0.202	0.156	-0.179	-0.121	-0.163	0.167	0.132	0.356	0.216	-0.12	0.108	0.374	0.174	-0.14	0.117	0.242	0.115	0.457	0.325	0.057	0.605	0.605	-0.177	0.063	0.132	0.076	0.007	0.228	0.234	-0.034	0.169765
3433	IFIT2	0.271	0.599	-0.289	0.249	0.282	0.008	0.26	NA	0.057	0.102	0.264	0.137	0.096	0.166	-0.111	0.082	0.221	0.248	-0.117	0.231	0.162	0.111	0.151	0.591	0.362	0.362	0.268	0.13	0.241	0.177	0.324	0.068	0.003	-0.109	0.169606
133686	NADK2	0.068	0.619	0.501	-0.056	0.198	0.258	0.133	0.153	0.557	-0.003	0.2	0.369	-0.019	0.198	0.064	0.119	-0.068	-0.323	0.002	0.273	0.048	0.556	0.179	0.325	-0.181	-0.181	-0.009	0.274	0.35	0.024	0.586	-0.028	0.307	0.271	0.169529
7541	ZBTB14	0.317	0.663	-0.167	0.347	0.247	0.061	0.163	0.121	-0.079	0.044	0.348	0.507	-0.169	0.001	0.083	0.193	-0.05	0.334	0.192	-0.07	0.098	-0.389	0.194	0.554	0.506	0.506	-0.034	0.314	0.415	0.171	-0.035	-0.139	0.359	0.154	0.169412
5714	PSMD8	0.305	0.388	0.322	-0.382	0.262	0.235	0.027	0.074	0.458	0.361	-0.307	0.596	-0.291	0.116	0.36	0.133	0.162	-0.054	0.403	-0.137	0.246	0.457	0.223	-0.372	0.715	0.715	0.129	-0.109	-0.342	0.246	0.519	-0.048	0.19	0.157	0.169324
10410	IFITM3	0.241	0.346	0.297	0.281	0.238	0.215	0.055	NA	0.239	0.292	0.315	0.533	0.109	0.048	-0.265	0.315	-0.004	0.149	-0.276	0.451	-0.412	0.278	0.516	-0.038	0.447	0.447	NA	-0.005	0.313	0.133	0.525	-0.217	-0.233	0.084	0.169281
84240	ZCCHC9	0.018	0.408	0.288	0.52	0.264	0.289	0.008	0.156	0.205	0.114	0.515	-0.025	0.204	0.009	0.321	0.077	0.137	0.044	0.251	0.511	-0.106	0.43	0.269	0.125	-0.042	-0.042	-0.156	0.02	0.554	0.169	0.231	-0.087	-0.134	0.21	0.169265
9371	KIF3B	0.27	0.492	-0.054	0.478	0.125	0.407	0.015	-0.076	0.122	-0.037	0.444	0.302	-0.081	0.33	-0.329	0.392	0.147	0.511	-0.303	0.306	-0.405	0.206	0.332	-0.02	0.49	0.49	-0.213	0.124	0.488	0.241	0.544	0.19	-0.077	-0.098	0.169206
9524	TECR	0.259	0.442	0.429	0.152	0.156	NA	0.074	NA	0.536	0.1	0.37	0.272	-0.021	0.017	-0.045	-0.066	-0.167	0.551	0.038	-0.029	-0.412	0.416	-0.106	NA	0.536	0.536	-0.102	0.127	0.302	0.221	0.657	-0.037	-0.104	0.143	0.169194
23155	CLCC1	NA	0.537	0.246	0.258	0.224	0.354	0.073	0.178	0.096	-0.347	0.098	0.39	0.048	0.192	-0.203	0.003	0.426	0.2	-0.297	0.111	0.237	0.647	0.054	-0.219	0.57	0.57	0.233	0.027	0.118	0.104	0.353	-0.183	0.175	0.306	0.169061
26499	PLEK2	0.151	0.486	-0.049	0.22	0.139	0.082	0.147	0.029	0.247	0.251	0.004	0.487	-0.075	-0.001	0.045	-0.258	0.092	0.01	0.061	0.583	0.361	0.615	0.273	0.176	0.608	0.608	0.196	-0.024	-0.025	0.095	0.276	-0.177	0.017	0.098	0.169059
12	SERPINA3	0.036	0.591	0.72	0.063	0.172	0.195	0.169	-0.023	0.173	0.041	0.132	0.431	0.072	-0.07	0.096	0.044	0.183	-0.082	0.115	-0.266	0.007	0.675	0.487	0.114	0.358	0.358	0.175	-0.037	0.208	-0.028	0.295	-0.033	0.057	0.319	0.169029
79038	ZFYVE21	0.154	0.459	0.613	0.012	0.293	0.119	0.168	-0.124	0.167	0.01	-0.012	0.573	-0.036	-0.274	0.187	0.292	-0.118	0.168	0.247	-0.345	-0.264	0.643	0.234	0.202	0.608	0.608	0.303	0.295	0.045	0.063	-0.028	-0.127	0.058	0.554	0.169029
10975	UQCR11	NA	0.546	0.355	-0.059	0.152	0.053	0.138	0.213	0.415	0.5	-0.189	0.615	0.094	0.08	0.514	-0.402	0.227	0.117	0.534	-0.301	-0.362	0.155	0.094	-0.035	0.449	0.449	0.091	0.021	-0.133	0.142	0.313	0.144	0.27	0.377	0.169
4338	MOCS2	-0.075	0.615	0.58	0.572	0.159	0.338	-0.031	-0.147	0.49	0.152	0.373	0.19	-0.028	0.093	0.218	0.036	0.11	0.25	0.184	-0.47	0.102	0.585	0.09	-0.071	-0.131	-0.131	-0.056	0.059	0.41	0.081	0.609	0.379	0.039	0.17	0.168941
619208	FAM229B	0.413	0.69	NA	-0.253	0.163	0.112	0.01	NA	0.279	0.413	-0.366	0.55	0.012	0.194	0.418	0.142	0.163	-0.027	0.347	0.136	0.079	NA	0.257	0.206	0.293	0.293	0.474	-0.149	-0.475	0.199	0.232	0.145	0.306	-0.02	0.168903
7525	YES1	0.231	0.441	0.135	-0.257	0.294	0.354	0.045	0.209	0.242	-0.009	0.056	0.312	-0.077	-0.07	-0.009	0.422	0.28	0.308	-0.096	0.346	0.409	0.234	0.158	NA	0.231	0.231	0.082	0.074	0.26	-0.027	0.498	0.081	0.179	0.006	0.168879
2940	GSTA3	NA	0.706	0.461	0.287	0.142	0.094	0.194	NA	-0.054	0.32	0.173	0.408	-0.251	0.11	0.362	-0.181	0.162	0.019	0.273	-0.028	-0.038	0.39	0.066	0.701	0.35	0.35	0.217	0.196	0.171	-0.012	-0.304	-0.063	0.095	0.087	0.168844
80311	KLHL15	0.128	0.478	NA	0.239	0.083	0.139	0.216	0.054	0.162	0.125	0.149	0.299	0.046	0.135	-0.024	0.272	-0.004	NA	-0.082	0.054	0.25	NA	0.212	NA	0.316	0.316	0.086	0.223	0.089	0.128	0.176	0.277	0.414	0.108	0.1688
51733	UPB1	0.284	0.657	0.056	0.143	0.196	0.191	0.204	0.189	0.609	0.025	0.107	0.338	0.264	0.182	0.246	-0.308	0.038	0.112	0.257	0.167	-0.391	-0.12	0.267	0.566	-0.154	-0.154	0.289	0.235	0.226	0.224	0.575	0.06	0.003	0.156	0.168794
5250	SLC25A3	0.3	0.49	0.709	0.527	0.158	0.342	-0.032	-0.015	0.337	-0.242	0.355	0.436	-0.104	0.034	-0.092	0.219	0.027	0.175	-0.1	-0.378	0.291	NA	0.527	0.104	0	0	-0.012	-0.186	0.36	0.113	0.612	0.239	0.212	0.164	0.168788
64284	RAB17	0.051	0.464	-0.303	-0.055	0.043	0.248	0.201	0.406	0.62	0.07	0.01	0.221	0.291	0.203	0.077	-0.021	0.247	0.069	0.223	-0.047	0.379	0.135	0.11	0.193	-0.229	-0.229	0.664	0.083	0.241	0.177	0.71	0.012	0.199	0.275	0.168765
33	ACADL	0.237	0.702	-0.07	0.264	0.158	0.037	0.258	0.031	0.184	0.205	0.274	0.446	-0.01	0.232	0.104	-0.052	0.107	0.113	0.034	-0.156	0.168	-0.27	0.259	0.543	0.109	0.109	NA	0.142	0.34	0.132	0.181	0.104	0.343	0.311	0.168758
114883	OSBPL9	-0.129	0.531	-0.152	0.239	-0.04	0.311	0.099	0.094	0.377	0.184	0.213	0.194	0.129	0.194	-0.04	-0.221	0.564	-0.037	-0.018	0.436	0.133	0.181	0.312	0.173	0.236	0.236	0.133	-0.074	0.249	0.007	0.594	0.162	0.372	0.095	0.168735
9500	MAGED1	-0.002	0.59	0.515	0.136	0.01	0.236	-0.003	0.101	0.49	-0.045	0.28	0.117	-0.013	-0.051	-0.36	0.612	-0.185	0.293	-0.288	0.081	-0.136	0.356	0.625	NA	0.657	0.657	-0.179	-0.144	0.162	-0.027	0.598	0.248	0.086	0.151	0.168727
8334	H2AC6	0.214	0.27	0.451	0.515	0.191	0.098	0.028	0.077	0.134	0.14	0.412	0.058	0.097	0.027	-0.22	0.217	0.09	0.224	-0.232	-0.075	0.022	0.072	0.4	-0.142	0.654	0.654	0.014	0.111	0.372	0.033	0.23	0.257	0.159	0.184	0.168706
6921	ELOC	NA	0.264	0.81	0.357	0.067	0.069	-0.146	NA	0.211	0.097	0.278	0.276	-0.142	0.112	0.254	-0.154	0.086	0.006	0.218	-0.058	-0.436	0.794	0.466	-0.196	0.556	0.556	-0.164	-0.041	0.162	-0.121	0.525	0.424	0.185	0.082	0.168656
90693	CCDC126	0.466	0.548	0.296	0.489	0.334	0.085	0.094	0.013	-0.139	0.124	0.379	0.129	0.128	0.069	0.056	0.04	0.271	0.261	-0.017	-0.219	0.433	0.272	0.095	0.118	0.484	0.484	-0.08	0.205	0.495	0.134	-0.22	-0.377	0.219	0.064	0.168618
51175	TUBE1	0.066	0.567	0.257	0.037	0.096	0.113	0.113	-0.07	0.318	0.094	0.101	0.382	-0.095	0.226	0.206	0.172	0.182	-0.059	0.121	-0.059	0.574	0.424	0.096	0.262	0.07	0.07	0.433	0.044	0.267	0.156	0.291	0.001	0.412	-0.14	0.168471
2629	GBA	NA	NA	-0.38	0.197	0.199	0.349	0.039	0.121	0.135	-0.008	0.397	0.149	-0.061	0.198	-0.246	0.063	0.218	0.381	-0.205	0.213	-0.039	NA	0.289	NA	0.473	0.473	0.038	0.167	0.477	0.232	0.48	0.15	NA	0.386	0.168448
57189	DENND11	0.081	0.522	NA	0.033	0.281	0.357	-0.004	0.162	0.445	0.192	0.321	0.181	-0.237	0.029	-0.105	0.038	0.408	0.219	-0.113	-0.084	0.456	NA	0.406	-0.062	0.167	0.167	0.005	-0.084	0.326	0.094	0.562	0.165	0.323	0.138	0.168406
84720	PIGO	0.456	0.482	0.342	0.471	0.17	0.291	0.165	0.198	-0.021	-0.054	0.175	0.34	0.02	0.288	-0.196	-0.123	0.071	0.577	-0.206	-0.479	0.178	0.14	0.115	0.146	0.589	0.589	0.253	0.25	0.079	0.116	0.097	-0.274	0.349	0.131	0.168382
150274	HSCB	0.345	0.553	0.619	-0.23	0.237	-0.066	0.016	NA	0.379	0.326	-0.376	0.224	0.01	0.173	0.274	0.194	0.101	0.002	0.318	0.299	-0.341	0.422	0.086	-0.133	0.557	0.557	0.008	0.209	-0.495	0.133	0.543	0.305	0.378	-0.072	0.168333
7555	CNBP	0.163	0.452	0.497	0.479	0.272	0.225	0.071	-0.006	0.462	0.058	0.444	0.292	0.048	-0.118	0.201	-0.001	0.078	-0.067	0.172	0.094	-0.572	0.64	0.358	0.082	0.217	0.217	0.069	0.088	0.42	0.086	0.641	-0.212	-0.287	0.16	0.168324
1964	EIF1AX	0.242	0.568	0.381	0.162	0.296	0.091	0.081	0.167	0.089	-0.026	0.499	0.259	-0.154	0.256	0.106	0.012	0.13	0.195	0.081	0.191	-0.504	0.258	0.167	-0.232	0.64	0.64	-0.271	0.194	0.57	0.062	0.218	0.032	0.001	0.321	0.168294
54477	PLEKHA5	0.081	0.589	0.205	0	0.114	0.223	0.068	0.09	0.165	-0.207	0.449	-0.228	0.064	-0.072	0.089	0.473	0.242	0.201	0.062	0.276	0.353	0.334	0.039	0.043	0.183	0.183	-0.202	0.32	0.366	0.187	0.319	0.355	0.145	0.213	0.168294
5706	PSMC6	0.081	0.461	0.232	0.603	0.314	0.228	0.069	-0.018	0.024	-0.158	0.478	0.425	0.085	-0.031	-0.003	0.277	0.297	0.47	-0.048	-0.057	-0.111	0.664	0.371	NA	0.215	0.215	-0.011	0.095	0.454	0.023	-0.281	0.236	0.09	-0.138	0.168212
112487	DTD2	0.129	0.505	0.407	0.421	0.25	-0.009	-0.107	0.124	0.015	0.075	0.302	0.252	-0.09	0.078	0.18	0.348	0.123	0.285	0.144	-0.065	0.124	0.095	0.145	-0.074	0.657	0.657	-0.015	0.083	0.226	-0.038	0.321	0.212	-0.341	0.299	0.168176
90871	DMAC1	0.313	0.576	NA	0.105	0.06	-0.081	0.152	-0.256	0.266	0.021	0.038	0.323	0.127	-0.285	0.408	0.288	-0.37	NA	0.429	-0.446	0.435	NA	0.393	0.323	0.419	0.419	0.365	-0.073	0.006	0.036	0.223	0.32	0.477	0.202	0.168161
51093	RRNAD1	0.356	0.604	-0.219	0.526	0.091	0.237	0.181	0.36	0.195	0.094	0.465	0.018	0.197	0.28	0.204	-0.083	-0.028	0.16	0.197	-0.004	-0.096	-0.003	0.177	0.357	-0.056	-0.056	0.132	0.196	0.502	0.451	-0.065	-0.242	0.099	0.49	0.168147
7082	TJP1	-0.044	0.4	0.161	0.417	0.303	0.485	0.104	0.221	0.113	0.152	0.401	0.044	-0.008	0.161	-0.352	0.253	0.29	0.09	-0.353	0.118	-0.315	0.371	0.353	0.044	0.384	0.384	0.146	0.296	0.509	0.257	0.415	-0.051	-0.206	0.173	0.168118
4218	RAB8A	0.052	0.46	0.133	0.26	0.032	0.311	0.17	-0.087	0.554	0.143	0.318	0.409	0.134	0.044	-0.248	0.359	0.304	-0.155	-0.236	-0.358	-0.014	0.436	0.585	-0.078	0.596	0.596	0.054	-0.026	0.307	0.209	0.579	-0.112	-0.309	0.289	0.167971
6729	SRP54	-0.041	0.494	-0.113	0.625	0.333	0.204	0.066	-0.006	0.26	-0.224	0.458	0.49	-0.045	0.136	-0.174	0.155	0.324	-0.389	-0.164	0.228	-0.263	0.124	0.518	-0.114	0.598	0.598	0.044	0.184	0.497	0.225	0.245	0.018	0.111	0.309	0.167971
5704	PSMC4	0.036	0.276	0.459	0.536	0.084	0.359	-0.082	0.013	0.41	-0.068	0.346	0.325	-0.123	0.338	-0.084	0.376	0.128	0.203	-0.109	-0.344	0.392	0.518	0.317	-0.463	0.64	0.64	-0.121	-0.15	0.295	0.076	0.503	0.026	-0.022	-0.019	0.167971
100188893	TOMM6	NA	0.414	0.4	0.392	0.295	NA	NA	NA	0.524	0.2	0.299	NA	-0.071	0.162	NA	NA	-0.208	0.111	NA	-0.24	0.076	NA	NA	-0.197	NA	NA	-0.315	NA	0.347	NA	0.762	NA	0.072	NA	0.167944
6742	SSBP1	0.314	0.493	0.387	0.512	0.409	0.271	-0.056	0.221	0.303	0.188	0.497	-0.112	-0.255	0.051	0.13	0.116	0.272	0.199	0.085	0.032	-0.199	0.56	-0.076	-0.247	0.578	0.578	-0.32	0.024	0.466	0.065	0.395	-0.042	-0.069	-0.061	0.167912
114932	MRFAP1L1	-0.054	0.48	0.538	-0.05	0.084	0.262	0.055	0.004	0.198	-0.245	-0.145	0.409	0.19	-0.106	0.241	0.192	0.073	0.29	0.223	0.265	0.017	0.613	0.265	-0.177	0.446	0.446	0.128	-0.004	-0.213	0.069	0.352	0.211	0.263	0.388	0.167882
64853	AIDA	-0.049	0.477	0.449	-0.21	0.266	0.276	0.037	-0.096	-0.051	-0.015	0.043	0.338	-0.08	0.025	-0.065	0.233	0.161	0.229	-0.09	0.134	0.297	0.464	0.542	NA	0.641	0.641	-0.123	0.198	-0.029	0.026	0.292	0.203	0.284	0.092	0.167879
5052	PRDX1	NA	0.541	0.668	0.216	0.285	0.185	-0.025	-0.061	0.233	-0.181	0.125	0.275	-0.017	-0.002	0.167	0.308	0.047	0.214	0.036	-0.185	0.275	0.388	0.612	-0.481	0.687	0.687	NA	-0.006	0.07	0.024	0.49	-0.115	-0.254	0.165	0.167844
388650	DIPK1A	0.198	0.459	NA	-0.013	0.312	0.13	0.139	-0.076	0.279	0.059	-0.107	0.205	0.085	0.117	0.305	-0.013	0.248	0.06	0.246	0.313	0.263	NA	0.272	0.507	0.401	0.401	0.162	0.041	-0.127	-0.093	0.36	-0.158	0.219	0.177	0.167844
23301	EHBP1	0.032	0.549	-0.036	0.514	0.051	0.085	0.058	-0.06	0.506	0.146	0.481	-0.097	-0.006	0.242	0.101	0.262	0.33	-0.108	-0.103	0.322	0.137	0.066	0.181	0.469	-0.186	-0.186	0.376	0.187	0.622	0.19	0.535	-0.079	-0.108	0.233	0.167824
50999	TMED5	0.126	0.565	0.751	0.423	0.258	0.046	0.068	-0.019	0.183	-0.026	0.418	0.267	0.031	0.075	-0.196	-0.032	0.126	0.07	-0.226	0.308	0.095	0.772	0.077	-0.225	0.397	0.397	0.067	-0.02	0.469	0.055	0.468	-0.155	-0.085	0.175	0.167735
92106	OXNAD1	0.11	0.529	0.296	0.438	0.126	0.21	0.205	-0.006	0.16	0.268	0.203	0.491	0.032	-0.159	0.309	-0.197	0.098	0.036	0.234	0.109	0.008	0.5	0.116	0.318	0.22	0.22	0.279	-0.165	0.197	-0.066	0.14	-0.196	0.376	0.264	0.167735
4853	NOTCH2	-0.11	0.446	0.49	0.225	0.115	0.298	0.131	0.093	0.127	-0.125	0.09	0.076	-0.148	0.061	-0.122	0.474	0.337	0.132	-0.123	0.152	0.141	0.259	0.018	0.413	0.57	0.57	0.145	-0.06	0.199	0.086	0.442	-0.122	0.275	0.147	0.167706
5693	PSMB5	0.304	0.365	0.613	0.37	0.327	0.279	-0.13	-0.095	0.106	0.041	0.269	0.433	0.233	0.098	0.221	0.05	-0.013	0.377	0.207	-0.515	-0.349	0.418	0.453	-0.397	0.673	0.673	-0.185	-0.18	0.244	-0.02	0.187	0.243	0.059	0.342	0.167676
56910	STARD7	NA	0.411	0.745	0.464	0.196	0.351	-0.114	0.155	0.42	-0.288	0.386	0.017	0.01	0.122	-0.107	0.13	0.07	0.142	-0.181	-0.45	0.473	0.722	0.501	-0.072	0.252	0.252	-0.086	-0.034	0.395	-0.005	0.592	-0.186	-0.097	0.343	0.167545
637	BID	0.113	0.475	0.701	0.311	0.189	0.282	-0.027	-0.174	0.249	0.238	0.22	0.07	0.077	-0.092	0.26	0.589	0.076	0.352	0.209	-0.459	-0.019	0.705	0.342	-0.078	0.31	0.31	0.052	-0.088	0.188	-0.032	0.351	-0.04	-0.004	0.039	0.1675
7098	TLR3	0.195	0.586	0.289	0.133	0.242	0.118	0.16	-0.176	-0.132	0.169	0.314	0.337	0.031	0.043	-0.16	0.141	0.247	0.064	-0.202	0.201	0.346	0.325	0.342	0.23	0.576	0.576	0.179	0.07	0.264	0.145	-0.35	0	0.26	0.13	0.167441
5189	PEX1	0.129	0.62	-0.053	0.475	0.307	0.343	0.122	0.119	0.229	-0.026	0.427	0.157	0.118	0.312	-0.307	0.009	0.329	0.087	-0.344	0.036	0.2	-0.114	-0.005	0.154	0.54	0.54	0.041	0.204	0.507	0.14	0.278	-0.027	-0.15	0.296	0.167441
284106	CISD3	0	0.636	NA	0.263	0.228	0.085	0.159	NA	0.267	0.493	0.225	0.53	-0.236	0.343	0.532	-0.09	NA	-0.43	0.517	-0.249	-0.269	NA	0.121	-0.059	0.356	0.356	0.27	0.013	0.258	0.338	0.024	0.153	-0.158	0.344	0.167333
8976	WASL	0.337	0.338	0.161	0.336	0.275	0.389	0.116	-0.057	0.369	-0.028	0.409	-0.183	-0.011	0.076	0.014	-0.07	0.332	-0.019	0.078	0.031	-0.083	-0.044	0.093	0.476	0.439	0.439	NA	0.027	0.529	0.137	0.533	0.148	-0.282	0.217	0.167333
51335	NGRN	0.21	0.285	0.605	0.433	0.286	0.409	-0.071	NA	0.05	0.197	0.351	0.294	0.121	-0.051	0.014	0.38	0.048	0.067	0.173	-0.033	0.465	NA	0.223	-0.288	0.587	0.587	-0.015	0.074	0.321	0.213	-0.4	-0.009	-0.175	0.003	0.167312
51188	SS18L2	0.22	0.527	0.664	-0.237	0.215	0.158	-0.035	0.147	0.14	0.484	-0.356	0.279	0.064	-0.172	0.503	0.062	-0.128	0.205	0.459	0.127	-0.379	0.602	0.477	-0.07	0.675	0.675	-0.069	-0.114	-0.339	0.081	0.338	0.015	0.171	0.298	0.167265
2512	FTL	NA	0.677	0.102	0.393	0.113	0.131	-0.1	-0.044	0.332	0.084	0.475	0.456	-0.281	-0.037	0.097	0.285	-0.04	0.121	0.043	-0.062	0.468	0.06	0.329	NA	0.582	0.582	0.009	-0.103	0.381	-0.008	0.631	-0.266	0.131	-0.189	0.16725
6159	RPL29	NA	0.457	0.618	0.26	-0.008	0	-0.045	0.094	0.241	0.291	0.074	0.419	0.137	-0.216	0.442	-0.074	-0.088	0.256	0.425	0.32	-0.494	0.484	0.334	-0.424	0.539	0.539	-0.364	0.056	0.018	0.068	0.507	0.032	0.242	0.378	0.167212
7381	UQCRB	0.106	0.544	0.647	0.457	0.121	0.131	-0.053	0.071	0.27	0.259	0.495	0.569	-0.173	0.119	0.328	-0.221	0.282	-0.082	0.355	-0.063	0	0.455	0.128	0.107	0.301	0.301	-0.159	-0.152	0.431	-0.109	0.11	-0.138	0.18	0.068	0.167206
133619	PRRC1	-0.007	0.452	0.659	0.218	0.209	0.382	-0.016	0.11	0.215	-0.161	0.464	0.282	-0.016	-0.113	-0.323	0.21	0.202	0.087	-0.291	0.01	0.426	0.665	0.28	-0.106	0.32	0.32	-0.045	-0.139	0.511	0.149	0.355	0.155	0.012	0.207	0.167147
149466	C1orf210	0.344	0.316	NA	0.199	0.097	0.327	0.294	NA	0.282	0.222	0.012	0.281	0.062	-0.077	0.108	-0.285	0.249	NA	0.097	0.174	-0.4	NA	0.38	0.322	0.37	0.37	NA	0.066	0.118	0.123	0.173	-0.014	0.263	0.372	0.167069
26959	HBP1	0.46	0.619	0.469	0.6	0.307	0.14	0.084	0.081	0.095	0.079	0.413	0.004	-0.283	0.328	0.004	0.098	0.149	0.049	0.069	0.306	-0.116	0.448	-0.146	0.511	-0.376	-0.376	-0.089	0.349	0.439	0.192	0.257	0.241	0.31	-0.041	0.166882
54935	DUSP23	0.153	0.397	0.37	-0.056	0.17	-0.075	0.138	0.19	0.571	0.305	0.154	0.009	-0.054	0.228	0.528	0.259	0.009	0.14	0.519	0.037	-0.196	0.225	0.164	-0.172	0.278	0.278	0.036	0.07	0.244	0.278	0.652	-0.279	-0.175	0.278	0.166853
9861	PSMD6	0.17	0.411	0.558	0.514	0.298	0.208	0.068	-0.063	0.384	-0.073	0.475	0.01	-0.234	0.129	0.026	0.103	0.102	0.229	-0.027	0.177	-0.2	0.65	0.017	-0.142	0.319	0.319	0.029	0	0.421	-0.023	0.516	-0.086	0.239	0.148	0.166824
53339	BTBD1	0.202	0.476	0.607	0.512	0.204	0.218	-0.049	-0.134	0.113	-0.138	0.328	0.145	0.018	0.093	-0.133	-0.028	0.209	-0.043	-0.081	-0.226	0.136	0.761	0.449	-0.167	0.495	0.495	NA	-0.046	0.35	0.069	0.42	0.049	0.153	0.048	0.166818
8495	PPFIBP2	-0.08	0.546	-0.107	-0.233	0.137	0.185	0.195	0.098	0.473	0.037	-0.253	0.124	0.339	0.039	-0.191	0.256	0.305	0.182	-0.119	0.25	-0.141	0.013	0.332	0.563	0.53	0.53	0.271	-0.045	-0.153	0.209	0.546	0.285	0.209	0.338	0.166765
708	C1QBP	0.023	0.411	0.649	0.457	0.191	0.14	-0.008	-0.016	0.258	-0.029	0.363	0.599	-0.324	0.289	0.236	0.035	-0.227	-0.325	0.246	-0.133	-0.012	0.707	0.406	-0.297	0.615	0.615	-0.056	0.026	0.321	0.047	0.449	0.089	-0.241	0.165	0.166735
635	BHMT	0.347	0.632	-0.119	0.183	0.291	0.101	0.231	0.24	0.498	0.069	0.119	0.541	-0.09	0.111	0.06	-0.317	0.096	0.017	0.013	-0.206	0.132	0.224	0.357	0.666	0.166	0.166	0.229	0.088	0.281	0.127	0.393	-0.19	0.046	0.166	0.166706
4707	NDUFB1	0.577	0.549	0.681	0.083	0.323	-0.022	0.144	0.283	0.485	0.52	-0.257	0.211	0.056	-0.068	0.211	-0.005	0.145	0.454	0.097	-0.098	-0.24	0.667	0.081	-0.001	-0.251	-0.251	0.403	0.141	-0.221	0.188	0.627	-0.172	0.273	0.055	0.166706
84920	ALG10	0.384	0.455	0.467	0.261	NA	0.138	0.018	-0.038	NA	0.232	0.066	0.16	0.027	0.007	0.034	0.414	NA	0.275	-0.091	-0.215	0.16	0.103	-0.051	0.112	0.532	0.532	0.169	0.198	0.227	0.092	NA	-0.127	0.322	0.137	0.166667
[truncated: 17,981 more rows]
