# Supplementary material for: Integrative Analyses Reveal Tstd1 as a Potential Modulator of HDL Cholesterol and Mitochondrial Function in Mice
Source: Cells. 2021 Nov 1;10(11):2976. doi: 10.3390/cells10112976 (PMC8616306; doi:10.3390/cells10112976)
Supplement: Supplementary file 1 [file cells-10-02976-s001.zip › Table S3.xlsx]

## Sheet: Sheet 1
gene_id	symbol	GSE45684	B6BTBR	GSE44783	MXIF2	GSE30140	GSE13870	GSE25506	GSE72759	GSE2814	GSE11338	GSE13752	GSE20901	GSE20903	GSE20902	GSE99558	GSE18858	GSE55489	GSE60684	GSE65772	GSE93591	GSE10493	GSE16886	GSE55084	GSE87633	GSE44088	GSE43977	GSE50789	GSE54597	GSE48126	GSE78273	GSE68364	GSE47345	GSE73552	GSE30534	GSE27948	GSE3330	GSE77102	mean
226654	Tstd1	1	1	1	1	1	1	1	1	1	1	1	1	1	1	1	1	1	1	1	1	1	1	1	1	1	1	1	1	1	1	1	1	1	1	1	1	1	1
252967	Ropn1l	0.309	0.467	0.155	0.128	0.217	0.127	0.385	0.507	0.275	0.606	0.27	0.382	0.382	0.391	0.608	0.453	0.476	0.404	0.527	0.293	0.362	0.376	0.398	0.406	0.697	0.254	0.381	0.46	0.668	0.547	0.268	-0.134	0.713	0.332	0.15	0.323	-0.219	0.360649
14431	Gamt	0.47	0.09	0.268	0.252	0.317	0.248	0.359	0.349	-0.013	0.526	0.233	0.315	0.315	0.437	0.441	0.16	0.657	0.398	0.471	0.31	0.509	0.393	0.505	0.52	0.684	0.09	0.255	0.501	0.684	0.5	0.266	-0.035	0.468	0.304	0.181	0.285	0.566	0.358892
66847	Hint3	0.168	0.43	0.14	0.191	NA	0.315	0.428	0.011	0.397	0.42	0.193	0.386	0.386	0.215	0.263	0.429	0.503	0.559	0.459	0.433	0.369	0.257	0.606	0.635	0.306	0.521	0.635	0.465	0.491	0.573	0.147	0.029	0.18	0.245	0.094	0.319	0.43	0.350778
68177	Ebpl	0.505	0.06	0.285	0.101	0.114	0.293	0.228	0.31	NA	NA	0.139	0.201	0.201	0.395	0.488	0.229	0.603	0.203	0.41	0.458	0.51	0.374	0.449	0.685	0.57	0.545	0.105	0.375	0.56	0.552	0.049	0.183	0.425	0.404	0.365	0.32	0.29	0.3424
19935	Mrpl23	0.217	0.395	0.343	0.331	NA	0.22	0.272	0.142	0.222	0.603	0.324	0.215	0.215	0.303	0.328	0.53	0.418	0.53	0.199	0.371	0.339	0.28	0.552	0.07	NA	NA	0.461	0.473	NA	0.347	0.325	NA	0.039	0.333	0.298	0.426	0.424	0.329531
19659	Rbp1	0.259	0.308	0.406	0.268	NA	-0.025	0.228	0.341	0.345	0.44	0.26	0.229	0.229	0.265	-0.166	0.418	0.356	-0.012	0.347	0.488	-0.048	0.47	0.117	0.763	0.821	0.104	0.626	0.514	0.476	0.334	0.533	0.104	0.61	0.104	0.437	0.387	NA	0.323886
73738	Haus7	0.409	0.341	0.072	0.196	NA	0.314	0.218	0.247	0.43	0.447	0.213	0.194	0.194	0.241	0.445	0.202	0.592	0.42	0.436	0.227	0.509	0.354	0.381	0.421	0.628	0.419	0.347	0.45	0.478	0.622	0.092	0.352	0.461	0.29	0.204	0.206	-0.399	0.323694
214917	Antkmt	0.242	0.271	0.462	0.291	0.211	0.329	0.17	0.145	0.193	0.603	0.292	0.114	0.114	0.346	0.096	0.383	0.389	0.116	0.179	0.19	0.314	0.263	0.645	0.474	0.547	0.411	0.239	0.565	0.451	0.313	0.289	0.598	0.163	0.234	0.397	0.438	0.455	0.322486
14533	Bloc1s1	0.4	0.324	0.367	0.152	0.339	0.154	0.313	0.193	NA	NA	0.186	0.285	0.285	NA	0.039	0.317	0.517	0.352	0.365	0.448	-0.163	0.362	0.471	0.467	0.315	0.299	0.49	0.398	0.514	0.518	0.162	0.005	0.409	NA	0.352	0.413	0.348	0.31503
17846	Commd1	0.421	0.32	0.153	0.185	0.095	0.227	0.236	0.155	0.139	0.377	0.187	0.216	0.216	0.229	0.141	0.184	0.41	0.456	0.408	0.398	0.2	0.354	0.622	0.592	-0.152	0.455	0.442	0.5	0.546	0.552	0.004	0.645	0.262	0.302	0.252	0.248	0.628	0.313649
67856	Echdc3	0.477	0.402	0.073	0.276	0.274	-0.047	0.378	0.294	NA	NA	0.286	0.304	0.304	0.314	0.335	0.425	0.369	0.538	0.433	0.232	0.353	0.538	0.076	0.63	0.599	-0.053	0.224	0.401	0.484	0.373	0.225	0.199	-0.11	0.289	0.191	0.214	0.66	0.313143
13180	Pcbd1	0.507	0.17	0.073	0.104	0.223	0.264	0.272	0.314	NA	NA	0.113	0.196	0.196	0.224	0.25	-0.001	0.397	0.457	0.457	0.319	0.339	0.272	0.362	0.717	0.567	0.402	0.175	0.35	0.488	0.556	0.319	0.553	0.098	0.226	0.168	0.102	0.698	0.3122
66142	Cox7b	0.455	0.203	NA	0.175	NA	0.16	0.313	0.27	0.35	0.274	0.112	0.317	0.317	NA	0.285	NA	NA	NA	0.209	0.48	NA	0.141	NA	0.528	NA	NA	NA	NA	NA	0.585	NA	NA	0.175	NA	NA	NA	0.561	0.311053
14860	Gsta4	0.359	0.316	0.234	0.206	0.347	0.498	0.344	0.328	0.143	0.336	0.154	0.216	0.216	0.226	0.066	0.402	0.594	0.673	0.399	0.082	0.191	0.336	0.571	0.585	-0.131	0.499	0.311	0.285	0.522	0.32	0.072	0.021	0.643	0.302	0.117	0.077	0.636	0.310703
246703	Naxe	NA	0.232	0.292	0.23	0.32	0.081	0.274	NA	0.108	0.505	0.183	0.248	0.248	0.303	0.301	0.282	0.313	0.333	NA	NA	0.134	0.33	0.645	NA	0.447	0.121	0.311	0.462	0.56	NA	0.005	0.473	NA	0.432	0.213	0.216	0.698	0.31
104725	Sptssa	0.242	0.368	0.348	0.039	0.122	0.427	0.275	0.229	NA	NA	0.109	0.2	0.2	0.265	0.041	0.104	0.32	0.477	0.505	0.408	0.058	0.235	0.709	0.597	0.589	0.21	0.601	0.493	0.621	0.443	0.298	-0.054	0.341	0.207	0.161	0.146	0.458	0.308343
71660	Rarres2	0.33	0.313	0.404	0.308	0.073	-0.096	0.181	0.026	NA	NA	0.28	0.164	0.164	0.201	NA	0.09	-0.143	0.432	0.54	0.638	-0.365	0.099	0.48	0.717	0.585	0.541	0.099	0.503	0.668	0.601	0.524	-0.119	0.494	0.423	0.285	0.293	0.606	0.304088
66834	Acot13	0.335	0.376	0.181	0.147	0.341	0.007	0.382	0.158	NA	NA	0.087	0.325	0.325	0.321	-0.074	0.036	0.291	0.552	0.402	0.279	-0.065	0.437	0.291	0.696	0.204	0.384	0.374	0.324	0.598	0.548	0.328	0.196	0.508	0.201	0.111	0.36	0.658	0.303543
75454	Phpt1	0.356	0.278	0.058	0.067	0.244	0.184	0.213	0.147	NA	NA	0.096	0.186	0.186	0.259	0.338	0.303	0.551	0.299	0.483	0.302	0.107	0.415	0.565	0.146	0.402	0.248	0.51	0.51	0.406	0.5	0.141	0.57	0.162	0.459	0.08	0.345	0.493	0.303114
68603	Pmvk	0.455	0.221	0.11	0.124	0.162	0.1	0.175	0.427	NA	NA	0.173	0.194	0.194	0.238	0.659	0.443	0.266	0.314	0.307	0.229	0.512	0.289	0.283	0.574	0.637	0.252	0.166	0.494	0.477	0.159	0.06	0.376	0.389	0.093	0.112	0.401	0.482	0.301343
15331	Hmgn2	0.282	0.148	0.42	NA	NA	0.184	0.25	0.247	0.247	0.387	NA	0.268	0.268	NA	-0.124	0.305	0.353	0.175	0.523	0.484	0.041	0.419	0.375	0.386	NA	NA	0.53	0.453	NA	0.572	0.353	NA	0.295	NA	0.381	0.041	0.123	0.2995
17991	Ndufa2	0.438	0.298	0.046	0.153	0.377	0.259	0.213	0.145	0.313	0.403	0.152	0.202	0.202	0.174	0.423	0.425	0.341	0.36	0.16	0.417	0.061	0.145	0.541	0.572	0.392	0.415	0.198	0.454	0.497	0.429	0.177	0.248	0.344	0.154	0.233	0.41	0.28	0.298676
18082	Nipsnap1	0.482	0.432	0.326	0.04	0.246	0.019	0.253	0.297	0.137	0.256	0.144	0.204	0.204	0.275	0.382	0.227	0.384	0.212	0.193	0.163	0.417	0.264	0.601	0.651	0.637	0.192	0.196	0.347	0.671	0.215	0.124	0.397	-0.047	0.414	0.247	0.237	0.601	0.298378
320415	Gchfr	0.435	0.357	-0.078	0.176	0.085	0.2	0.217	0.301	NA	NA	0.177	0.208	0.208	0.186	0.403	0.277	0.282	0.391	0.454	0.425	0.311	0.026	NA	0.744	0.647	0.17	0.368	0.417	0.533	0.449	-0.102	-0.007	0.492	0.251	0.304	NA	0.488	0.296818
67880	Dcxr	0.452	0.176	0.159	0.164	0.298	0.182	0.268	0.242	NA	NA	0.136	0.193	0.193	0.267	0.377	0.442	0.469	0.412	0.401	0.428	0.432	0.177	0.163	0.718	0.54	0.038	0.172	0.402	0.666	0.442	-0.034	-0.072	-0.004	0.365	0.31	0.168	0.586	0.295086
66447	Mgst3	0.493	0.26	0.243	0.233	0.491	0.025	0.316	0.342	NA	NA	0.148	0.267	0.267	0.279	0.176	0.374	0.448	0.482	0.388	-0.04	0.202	0.565	-0.113	0.501	0.198	0.389	0.137	0.376	0.438	0.444	0.241	-0.038	0.532	0.149	0.163	0.32	0.621	0.294771
15312	Hmgn1	0.547	0.436	0.21	NA	NA	0.277	0.342	0.249	0.314	0.261	NA	0.325	0.325	0.299	0	0.216	0.458	0.182	0.514	0.552	0.178	0.348	0.557	0.265	-0.227	0.502	0.059	0.445	0.512	0.331	0.047	0.201	0.276	0.182	-0.11	0.353	0.506	0.292118
72535	Aldh1b1	0.418	0.209	0.306	0.243	0.093	0.398	0.225	0.318	NA	NA	0.128	0.204	0.204	0.317	0.329	0.197	0.561	0.426	0.383	0.227	-0.068	0.576	0.127	0.24	0.236	0.058	0.376	0.475	0.633	0.422	0.324	-0.321	0.621	0.291	0.245	0.29	0.493	0.291543
66594	Uqcr11	0.444	0.025	-0.149	0.198	0.191	0.237	0.18	0.091	NA	NA	0.179	0.162	0.162	0.069	0.482	0.198	0.28	0.454	0.199	0.429	0.434	0.386	0.578	0.601	NA	NA	0.44	0.344	NA	0.262	0.281	NA	0.509	0.299	0.079	0.421	0.564	0.291258
68180	Hyi	0.43	0.163	0.182	0.075	0.347	-0.218	0.24	0.213	NA	NA	0.02	0.199	0.199	0.292	0.428	0.43	0.092	0.529	0.393	0.186	0.189	0.323	0.456	0.508	0.541	0.47	0.119	0.454	0.544	0.558	0.121	0.053	0.31	0.384	-0.062	0.327	0.674	0.290543
93747	Echs1	0.446	0.378	0.099	0.14	0.321	0.282	0.332	0.33	NA	NA	0.081	0.241	0.241	0.345	0.344	0.197	0.26	0.212	0.48	0.333	0.149	0.446	0.516	0.707	0.374	0.38	0.29	0.211	0.519	0.212	-0.083	0.182	-0.038	0.18	0.15	0.184	0.704	0.289857
192653	Ttc36	0.509	0.121	0.225	0.224	0.323	0.206	0.216	0.183	-0.025	0.128	0.193	0.139	0.139	0.252	0.253	0.201	0.493	0.428	0.479	0.493	0.295	-0.01	0.486	0.643	0.582	0.204	0.286	0.466	0.255	0.544	0.269	-0.104	0.382	0.289	0.246	0.24	0.458	0.289486
20308	Ccl9	0.502	0.192	0.022	0.218	0.269	0.391	0.157	0.384	0.097	0.152	0.125	0.08	0.08	0.177	0.112	0.587	0.219	0.288	0.393	0.422	0.146	0.361	-0.039	0.706	0.571	0.47	0.694	0.377	0.528	0.497	0.014	0.075	0.464	0.183	0.238	0.295	0.259	0.289351
75620	Kxd1	0.333	0.333	NA	0.126	NA	-0.076	0.34	0.328	NA	NA	0.188	0.288	0.288	0.024	0.338	NA	NA	NA	0.509	0.233	NA	0.246	NA	0.59	0.552	0.345	NA	NA	0.495	0.531	NA	0.374	0.055	-0.092	NA	NA	NA	0.288545
67432	Hoga1	0.404	0.069	0.154	0.14	0.188	-0.002	0.159	0.272	NA	NA	0.198	0.118	0.118	0.328	0.363	0.32	0.416	0.265	0.314	0.302	0.364	0.198	0.656	0.68	0.615	0.149	0.288	0.484	0.563	0.389	0.069	-0.121	0.157	0.446	0.12	0.22	0.611	0.286114
70564	Prxl2a	0.355	-0.1	-0.027	0.112	0.044	0.369	0.395	-0.008	NA	NA	0.126	0.382	0.382	0.397	0.41	0.086	0.22	0.133	0.44	0.498	0.013	0.199	0.578	0.526	0.709	0.088	0.208	0.572	0.523	0.462	0.341	0.133	0.515	0.281	-0.087	0.183	0.556	0.286114
11833	Aqp8	0.459	-0.102	0.121	0.142	0.255	0.271	0.266	0.332	0.188	0.491	0.085	0.235	0.235	0.282	0.451	0.405	0.648	0.311	0.276	0.127	0.275	0.364	0.215	0.474	0.311	0.329	0.266	0.354	0.63	0.391	0.074	0.147	0.284	0.121	0.233	0.201	0.41	0.285324
66174	Nudt14	0.327	0.232	0.057	0.262	0.32	0.283	0.254	0.045	0.267	0.297	0.277	0.182	0.182	0.242	0.052	0.29	0.462	0.401	0.445	0.411	0.149	0.334	0.044	0.388	0.655	0.413	0.378	0.45	0.567	0.437	0.069	0.191	0.008	0.353	0.286	0.264	0.261	0.28473
66358	Adprm	0.171	0.272	0.167	-0.023	0.342	0.205	0.204	0.277	NA	NA	-0.055	0.137	0.137	0.204	0.032	0.469	0.048	0.195	0.456	0.215	0.422	0.486	0.617	0.405	0.22	0.378	0.169	0.429	0.615	0.425	0.061	0.399	0.429	0.166	0.339	0.256	0.694	0.284657
66242	Mrps16	0.452	0.216	0.194	0.285	0.066	0.304	0.291	0.197	NA	NA	0.229	0.217	0.217	0.149	0.408	0.379	0.067	0.299	0.294	0.313	0.463	0.248	0.346	0.45	0.228	0.493	0.239	0.382	NA	0.531	-0.042	0.462	-0.032	0.262	0.219	0.177	0.625	0.283176
69809	1810046K07Rik	0.502	0.178	0.232	0.301	0.286	0.393	0.331	0.383	NA	NA	0.284	0.26	0.26	0.299	0.391	0.301	0.457	0.209	0.331	0.191	0.433	0.249	NA	0.139	-0.02	0.291	0.06	0.505	0.584	0.384	-0.087	0.008	0.533	0.083	0.272	NA	NA	0.281969
68520	Zfyve21	0.411	0.092	0.081	0.201	0.375	0.44	0.132	0.291	0.13	0.329	0.209	0.056	0.056	0.239	0.473	0.326	0.427	0.338	0.14	0.325	0.269	0.204	0.306	0.348	0.514	0.315	0.097	0.486	0.61	0.432	0.024	0.274	0.392	0.209	0.104	0.194	0.573	0.281676
76267	Fads1	0.293	0.187	0.196	0.179	0.097	0.402	0.21	0.284	0.189	0.438	0.103	0.169	0.169	0.102	0.523	0.21	0.396	0.283	0.395	0.132	0.463	0.264	0.241	0.604	0.493	0.077	-0.058	0.401	0.461	0.266	0.313	0.404	0.633	0.15	-0.076	0.226	0.583	0.281135
73724	Mcee	0.466	0.067	0.1	0.213	0.006	0.159	0.379	0.151	0.221	0.341	0.17	0.352	0.352	0.306	0.097	0.187	0.218	0.357	0.337	0.333	0.413	0.199	0.603	0.579	0.52	0.484	0.203	0.479	0.555	0.516	-0.023	0.209	-0.268	0.292	0.073	0.244	0.413	0.278459
71679	Atp5h	0.416	NA	0.034	0.341	0.09	NA	NA	0.252	-0.019	-0.096	0.257	NA	NA	NA	-0.004	0.097	-0.019	0.349	0.259	0.379	0.26	NA	0.586	0.588	0.112	0.4	0.338	0.45	NA	0.566	0.237	0.585	0.294	NA	0.05	0.33	0.656	0.278143
65111	Dap3	0.189	0.163	0.148	NA	0.01	0.351	0.097	0.26	0.118	0.395	NA	0.072	0.072	0.218	0.24	0.329	0.368	0.265	0.361	0.176	0.428	0.234	0.623	0.486	0.069	0.408	0.341	0.414	0.455	0.567	0.108	0.407	0.006	0.368	0.32	0.265	0.372	0.277229
234309	Cbr4	0.27	0.345	0.084	0.014	NA	0.248	0.353	0.164	0.299	0.06	-0.003	0.281	0.281	0.328	-0.227	0.173	0.366	0.348	0.418	0.456	-0.027	0.305	0.656	0.56	0.596	0.454	0.336	0.338	0.411	0.317	0.041	0.395	-0.061	0.313	0.294	0.484	NA	0.276286
103149	Upb1	0.291	0.366	0.134	-0.036	0.039	0.13	0.266	0.221	0.108	0.04	0.03	0.222	0.222	0.228	0.282	0.371	0.362	0.491	0.258	0.368	0.553	0.025	0.546	0.671	0.581	0.247	0.369	0.343	0.477	0.462	0.067	-0.027	0.177	0.345	0.091	0.215	0.663	0.275622
595136	Ndufs5	0.246	0.341	-0.03	0.153	NA	NA	NA	0.079	NA	NA	NA	NA	NA	NA	NA	0.337	NA	0.362	0	0.398	0.175	NA	0.476	0.628	0.21	0.362	0.375	0.469	0.496	0.335	0.004	0.348	-0.033	NA	0.206	0.333	NA	0.272609
14866	Gstm5	0.262	0.304	0.23	0.036	0.296	0.202	0.178	0.188	0.222	0.436	0.033	0.16	0.16	0.32	-0.019	0.318	0.435	0.257	0.388	0.241	0.255	0.386	0.341	0.407	0.208	0.612	0.299	0.416	0.583	0.268	0	0.21	0.273	0.219	0.219	0.23	0.511	0.272541
14871	Gstt1	0.245	0.145	0.062	0.049	0.351	-0.086	0.308	0.133	-0.077	0.41	0.031	0.221	0.221	0.306	0.193	0.248	0.489	0.235	0.361	0.131	-0.076	0.277	0.315	0.706	0.649	0.371	0.099	0.489	0.512	0.457	0.244	0.12	0.613	0.385	0.159	0.202	0.583	0.272459
68953	Chmp2a	0.411	NA	0.242	0.186	0.243	NA	NA	0.27	NA	NA	0.169	NA	NA	0.169	0.336	0.15	0.278	0.22	0.392	0.26	0.142	NA	0.568	0.64	0.04	0.072	0.36	0.407	0.521	0.448	-0.1	-0.077	0.295	0.104	0.324	0.38	0.436	0.271931
18048	Klk1b4	0.137	0.177	0.402	0.172	NA	0.081	0.261	0.184	0.312	0.499	0.206	0.302	0.302	0.344	0.178	0.529	0.244	0.507	-0.036	0.154	0.067	0.287	0.601	0.286	-0.047	0.387	0.027	0.427	0.558	0.106	0.376	-0.208	0.666	0.375	0.348	0.348	0.169	0.270222
66246	Osgep	0.369	0.213	-0.004	0.322	NA	0.457	0.301	0.269	0.145	0.329	0.334	0.221	0.221	0.269	0.1	0.062	0.25	-0.074	0.421	0.215	0.36	0.328	0.507	0.399	0.102	0.453	-0.173	0.422	0.441	0.512	0.087	0.629	-0.056	0.463	0.005	0.391	0.428	0.269944
60525	Acss2	0.37	0.072	0.138	0.102	NA	0.108	0.099	0.392	0.095	0.27	0.137	0.136	0.136	0.206	0.607	0.035	0.267	0.246	0.308	0.073	0.497	0.331	0.51	0.484	0.476	0.313	-0.016	0.422	0.593	0.339	0.168	0.256	0.477	0.206	0.196	0.161	0.464	0.268722
69772	Bdh2	0.218	0.102	0.349	0.064	0.195	0.205	0.275	0.207	0.135	0.3	0.259	0.239	0.239	0.257	0.264	0.282	0.402	0.466	0.281	0.315	0.163	0.221	NA	0.485	0.04	0.226	0.166	0.476	0.683	0.206	0.033	0.453	0.251	0.232	0.087	NA	0.629	0.268714
18618	Pemt	0.467	0.059	0.133	0.254	0.168	0.25	0.188	0.329	0.058	0.254	0.198	0.112	0.112	0.147	0.383	0.119	0.541	0.183	0.313	0.194	0.554	0.118	0.531	0.74	0.49	0.202	0.263	0.516	0.59	0.516	-0.089	-0.256	0.394	0.147	0.113	0.219	0.43	0.268649
69064	Fuom	0.144	0.336	0.164	NA	0.052	NA	NA	0.217	NA	NA	NA	NA	NA	0.06	0.299	0.269	-0.246	0.253	0.335	0.372	0.116	NA	0.255	0.626	0.134	0.376	0.554	0.475	0.548	0.538	0.082	0.441	0.48	0.098	0.051	0.251	0.239	0.268536
68554	Cebpzos	0.514	0.304	0.133	NA	0.181	-0.117	0.209	0.204	NA	NA	NA	0.197	0.197	0.174	NA	0.172	0.386	0.272	0.285	0.422	0.124	0.393	0.262	0.519	0.378	0.414	0.328	0.461	0.507	0.538	-0.004	0.071	-0.028	0.265	0.233	0.33	NA	0.268516
30954	Siva1	0.363	0.262	0.311	0.153	0.038	0.619	0.22	0.174	0.134	0.465	0.191	0.124	0.124	0.163	-0.318	0.462	0.319	0.361	0.33	0.312	0.211	0.364	0.096	0.257	-0.001	0.436	0.56	0.364	0.478	0.471	0.08	0.079	0.339	0.165	0.386	0.307	0.528	0.268297
12623	Ces1g	0.378	0.176	0.19	0.112	0.236	-0.126	0.477	0.28	0.079	0.085	0.053	0.432	0.432	0.405	-0.207	0.407	0.078	0.461	0.404	0.138	0.224	0.443	0.407	0.637	0.203	0.335	0.047	0.408	0.544	0.05	-0.029	0.074	0.53	0.351	0.183	0.333	0.618	0.266162
26912	Gcat	0.349	0.349	NA	0.309	NA	0.178	0.174	0.219	0.041	0.404	0.263	0.097	0.097	0.082	0.513	NA	NA	NA	0.244	0.334	NA	0.143	NA	0.621	0.347	0.331	NA	NA	0.294	0.338	NA	0.449	0.409	0.158	NA	NA	-0.103	0.2656
66422	Dctpp1	0.37	0.266	-0.012	0.28	-0.032	0.162	0.251	0.119	0.006	0.261	0.301	0.197	0.197	0.161	0.445	0.213	0.12	0.299	0.28	0.349	0.27	0.141	0.421	0.478	0.021	0.564	0.506	0.517	0.471	0.317	0.088	0.33	0.347	0.134	0.052	0.211	0.725	0.265568
59010	Sqor	NA	0.187	0.289	0.238	0	0.357	0.364	NA	NA	NA	0.181	0.217	0.217	0.382	0.475	0.055	0.467	0.375	NA	NA	0.249	0.318	0.462	NA	0.205	0.197	0.02	0.3	0.561	NA	0.082	-0.049	NA	0.373	0.088	0.091	0.683	0.263714
433256	Acsl5	0.417	0.039	0.246	0.079	0.173	0.208	0.114	0.305	NA	NA	0.073	0.136	0.136	0.241	0.602	-0.143	0.29	0.154	0.279	0.096	0.506	0.093	0.303	0.626	0.657	0.249	0.094	0.491	0.442	0.088	0.251	0.397	0.437	0.122	0.305	0.224	0.493	0.263514
18105	Nqo2	0.44	0.235	0.23	0.195	0.004	0.357	0.32	0.119	0.16	0.378	0.167	0.286	0.286	0.228	0.264	-0.015	0.337	0.328	0.103	-0.077	-0.09	0.325	0.603	0.645	0.346	0.502	0.136	0.441	0.63	0.256	0.07	0.063	0.247	0.278	0.078	0.282	0.593	0.263514
14872	Gstt2	0.355	0.251	0.1	0.194	0.239	-0.026	0.371	0.258	0.095	0.281	0.189	0.289	0.289	0.294	0.104	0.265	0.371	0.452	0.342	0.126	-0.024	0.3	-0.072	0.664	0.305	0.363	0.262	0.428	0.441	0.397	0.202	0.131	0.368	0.224	0.086	0.247	0.583	0.263351
110460	Acat2	0.444	-0.05	0.133	-0.019	0.149	0.053	0.024	0.393	NA	NA	0.067	0.057	0.057	NA	0.571	0.313	0.487	0.26	0.294	-0.007	0.466	0.017	0.414	0.544	0.595	0.29	0.273	0.41	0.417	0.14	0.16	0.363	0.449	NA	0.116	0.251	0.559	0.263333
110391	Qdpr	0.364	0.333	0.223	0.252	0.181	0.034	0.159	0.275	0.117	0.278	0.146	0.128	0.128	0.178	0.51	0.072	0.134	0.273	0.283	0.385	-0.122	0.275	0.505	0.604	0.321	0.315	0.363	0.459	0.586	0.452	0.03	0.334	0.301	0.328	-0.076	0.112	0.473	0.262514
231070	Insig1	0.404	0.269	0.106	0.081	0.242	0.351	0.18	0.331	0.162	0.373	0.034	0.189	0.189	0.191	0.528	0.404	0.407	0.374	0.01	0.201	0.449	0.164	NA	0.642	0.564	0.027	0.395	0.492	NA	0.059	0.247	0.205	0.547	0.042	-0.056	NA	0.122	0.2625
12401	Serpina6	0.367	0.131	0.367	0.318	0.195	0.22	0.316	0.269	-0.033	0.172	0.317	0.254	0.254	NA	0.237	0.129	0.522	0.297	0.35	-0.123	0.284	0.147	0.1	0.592	0.439	0.207	0.181	0.445	0.486	0.323	0.381	-0.046	0.359	NA	-0.058	0.176	0.61	0.262429
13360	Dhcr7	0.31	0.279	-0.022	0.094	0.087	0.199	0.119	0.388	0.297	0.521	0.177	0.156	0.156	0.169	0.576	0.333	0.536	0.231	0.113	0.202	0.617	0.33	0.216	0.507	0.637	-0.061	0.272	0.401	0.419	0.057	0.138	0.171	0.417	0.054	0.179	0.219	0.209	0.262243
434402	Gm5617	0.242	0.191	0.22	0.085	0.134	0.368	0.142	0.106	NA	NA	0.127	0.055	0.055	0.074	0.31	0.354	0.235	0.286	0.319	0.446	0.104	0.23	0.187	0.645	0.257	0.422	0.518	0.353	0.594	0.25	0.137	0.433	-0.158	0.39	0.201	0.482	0.332	0.260743
14198	Fhit	0.261	0.539	0.04	0.136	0.181	0.395	0.208	0.303	0.261	0.588	0.147	0.227	0.227	0.297	0.234	0.404	0.414	0.388	0.375	0.362	0.063	0.355	0.001	0.202	-0.069	0.223	0.111	0.227	0.451	0.552	0.018	0.327	-0.041	0.28	0.159	0.191	0.593	0.26027
77605	H2az2	0.346	0.262	0.236	0.088	0.236	0.258	0.296	0.121	NA	NA	0.164	0.235	0.235	0.258	0.291	0.132	0.178	-0.028	0.292	0.209	0.211	-0.06	0.439	0.582	0.514	0.295	0.524	0.436	0.38	0.372	0.065	0.407	0.296	0.128	0.149	0.171	0.38	0.259943
68385	Tlcd1	0.264	-0.041	0.169	0.191	0.103	0.154	0.144	0.256	NA	NA	0.213	0.13	0.13	0.244	0.487	0.09	0.256	0.314	0.409	0.179	0.377	0.331	0.286	0.216	0.186	0.382	0.287	0.488	0.599	0.59	0.205	-0.137	0.629	0.181	-0.077	0.253	0.61	0.259943
16173	Il18	0.26	0.394	0.414	0.15	0.319	-0.026	0.147	0.209	0.078	0.141	0.098	0.166	0.166	0.221	0.225	0.184	0.606	0.169	0.327	0.277	-0.206	0.154	0.547	0.609	0.681	0.117	0.212	0.516	0.587	0.445	0.187	0.103	0.241	0.277	0.018	0.096	0.505	0.259838
11958	Atp5k	0.406	0.23	-0.267	0.201	-0.096	0.113	0.262	0.128	0.096	0.343	0.206	0.227	0.227	0.15	0.461	0.028	0.299	0.18	0.232	0.443	0.085	0.102	0.547	0.607	0.059	0.369	0.585	0.45	0.272	0.544	0.007	0.449	0.572	0.225	0.252	0.357	NA	0.25975
14430	Galt	0.422	0.406	0.379	-0.001	0.375	0.11	0.267	0.289	-0.143	-0.031	-0.005	0.243	0.243	0.223	0.369	0.265	0.306	0.333	0.099	0.239	0.396	0.106	0.398	0.574	0.136	0.207	0.072	0.506	0.54	0.442	0.176	0.634	-0.009	0.278	0.135	0.392	0.232	0.259541
68197	Ndufc2	0.404	0.19	0.003	0.094	-0.049	0.16	0.104	0.188	NA	NA	0.089	0.138	0.138	0.252	-0.109	0.108	-0.207	0.267	0.305	0.532	0.415	0.222	0.689	0.501	0.294	0.515	0.502	0.496	0.532	0.478	0.06	0.435	0.429	0.205	0.108	0.22	0.37	0.259371
76282	Gpt	0.274	0.336	0.114	0.319	0.08	0.307	0.342	0.209	NA	NA	0.307	0.224	0.224	0.284	0.244	0.192	0.18	-0.013	0.37	0.102	0.172	0.218	0.404	0.632	0.376	0.072	-0.075	0.404	0.633	0.403	0.142	0.459	-0.063	0.293	0.032	0.205	0.671	0.259229
15235	Mst1	0.242	0.322	0.06	0.289	0.198	-0.004	0.258	0.197	0.078	0.141	0.272	0.208	0.208	0.205	0.418	0.196	0.283	0.035	0.319	0.188	0.494	0.286	0.378	0.608	0.517	-0.036	0.111	0.5	0.391	0.585	0.124	0.115	0.272	0.085	0.428	0.397	0.22	0.259135
19301	Pxmp2	0.329	0.333	0.018	0.177	0.059	-0.046	0.387	0.327	-0.012	0.036	0.119	0.287	0.287	0.258	0.145	0.049	0.194	0.26	0.459	0.412	-0.009	-0.019	0.46	0.706	0.572	0.045	0.317	0.4	0.635	0.533	0.003	0.498	0.329	0.296	0.155	0.122	0.451	0.258703
16157	Il11ra1	0.46	0.139	0.302	0.239	NA	0.383	0.152	0.367	0.068	0.213	0.171	0.118	0.118	NA	0.193	0.106	0.269	0.249	0.198	0.402	0.139	0.178	0.317	0.211	NA	NA	0.304	0.485	NA	0.505	0.35	NA	0.275	NA	0.1	0.152	0.596	0.258633
66570	Cenpm	0.31	0.217	0.131	0.266	0.099	0.138	0.397	0.28	0.202	0.52	0.289	0.393	0.393	NA	0.481	0.211	0.369	0.332	0.304	0.368	0.377	0.344	-0.252	0.272	0.103	0.176	-0.002	0.466	0.34	0.279	-0.042	0.197	0.239	NA	0.439	0.057	0.359	0.258629
14109	Fau	0.46	0.206	0.377	0.249	NA	0.324	0.15	0.243	0.083	0.326	0.229	0.119	0.119	0.064	0.162	0.343	-0.011	0.424	0.355	0.403	0.405	0.136	0.262	0.575	NA	NA	0.417	0.392	NA	0.287	0.191	NA	-0.095	0.11	0.242	0.44	NA	0.257645
19982	Rpl36a	0.542	NA	0.123	NA	NA	NA	NA	0.223	NA	NA	NA	NA	NA	0.104	-0.281	0.37	0.081	0.197	0.359	0.405	0.032	NA	0.526	0.295	NA	NA	0.642	0.5	NA	0.453	-0.033	NA	0.256	-0.053	0.139	0.338	0.446	0.257455
11807	Apoa2	0.489	-0.064	0.258	0.388	0.315	0.164	0.529	0.219	0.147	0.303	0.347	0.473	0.473	0.145	0.098	-0.01	0.264	0.13	0.264	0.357	0.4	0.17	0.478	0.742	0.51	0.049	0.046	0.354	0.413	0.387	0.23	0.423	-0.279	0.133	-0.071	0.104	0.143	0.257324
28080	Atp5o	0.41	0.202	-0.001	0.173	NA	0.161	0.218	0.216	NA	NA	0.144	0.191	0.191	0.172	0.325	0.15	0.041	0.129	0.269	0.384	0.246	0.043	0.567	0.586	NA	NA	0.337	0.53	NA	0.542	0.027	NA	0.493	0.187	-0.046	0.309	0.517	0.2571
56451	Suclg1	0.327	0.121	0.021	0.121	0.171	0.4	0.31	0.166	0.196	0.207	0.052	0.238	0.238	0.225	0.352	0.097	0.243	0.372	0.334	0.286	0.164	0.211	0.528	0.666	0.411	0.065	0.593	0.485	0.345	0.057	0.012	0.478	0.037	0.429	-0.062	0.258	0.349	0.256838
58520	Erg28	NA	0.268	0.082	0.132	0.092	0.178	0.248	NA	0.326	0.485	0.189	0.248	0.248	0.292	0.543	0.462	0.405	0.202	NA	NA	0.553	0.186	0.265	NA	0.454	0.271	0.201	0.536	0.39	NA	0.026	-0.175	NA	0.204	-0.097	0.171	0.319	0.2568
14137	Fdft1	0.515	0.311	-0.042	0.034	0.089	0.12	0.176	0.391	0.216	0.369	0.091	0.191	0.191	0.333	0.512	0.239	0.492	0.353	0.246	0.239	0.468	0.259	0.01	0.618	0.553	0.257	0.091	0.436	0.282	0.009	0.086	0.267	0.305	0.096	0.069	0.365	NA	0.256583
100504474	Smlr1	0.479	NA	0.015	NA	0.093	NA	NA	0.135	NA	NA	NA	NA	NA	NA	-0.04	0.44	0.522	0.101	0.113	0.264	0.385	NA	NA	0.75	NA	NA	0.322	0.46	0.371	0.264	-0.155	NA	0.226	NA	0.127	NA	NA	0.256421
66401	Nudt2	0.351	0.192	0.054	-0.01	0.088	-0.041	0.235	0.277	NA	NA	-0.011	0.197	0.197	0.136	0.035	0.113	0.306	0.289	0.297	0.208	0.289	0.535	0.446	0.472	0.52	0.457	0.417	0.448	0.435	0.393	-0.108	0.407	0.237	0.14	0.246	0.357	0.346	0.255714
52637	Cisd1	0.473	0.237	0.087	0.209	0.232	0.06	0.317	0.29	NA	NA	0.19	0.271	0.271	0.287	0.242	0.177	-0.273	0.312	0.44	0.422	-0.067	0.278	0.36	0.694	-0.013	0.238	0.405	0.432	0.604	0.565	0.005	0.059	0.119	0.181	-0.027	0.213	0.645	0.255286
67199	Pfdn1	0.52	0.286	0.378	0.006	0.219	0.096	0.222	0.317	NA	NA	0.046	0.207	0.207	0.265	0.087	0.225	0.457	0.248	0.404	0.312	0.269	0.304	0.471	0.537	-0.167	0.152	0.54	0.54	0.51	0.476	0.048	-0.297	0.038	0.232	0.303	0.374	0.079	0.2546
54217	Rpl36	0.39	0.294	0.008	0.202	NA	0.083	0.144	0.083	NA	NA	0.214	0.128	0.128	NA	0.219	0.287	-0.028	0.344	0.284	0.398	0.313	0.222	0.436	0.594	NA	NA	0.483	0.487	NA	0.273	0.198	NA	0.061	NA	0.237	0.39	NA	0.254519
242341	Atp6v0d2	0.382	0.313	0.266	0.289	NA	-0.012	0.41	0.276	NA	NA	0.249	0.379	0.379	0.366	-0.294	0.197	0.42	0.445	0.459	0.369	-0.108	0.452	NA	0.407	0.547	0.232	-0.078	0.536	0.468	0.338	0.302	0.114	-0.13	0.32	0.246	NA	-0.399	0.254375
67863	Slc25a11	0.318	0.233	0.132	0.287	0.184	0.265	0.188	0.172	0.05	0.552	0.281	0.097	0.097	NA	0.355	0.189	0.129	0.048	0.36	0.249	0.379	0.181	0.399	0.631	0.242	0.294	0.142	0.467	0.56	0.363	-0.027	0.26	0.319	NA	-0.024	0.078	0.444	0.254114
57423	Atp5j2	0.476	0.181	-0.093	0.153	-0.047	0.344	0.15	0.111	0.221	0.316	0.072	0.178	0.178	0.105	0.114	0.115	-0.013	0.256	0.242	0.371	0.582	0.136	0.616	0.669	0.216	0.406	0.336	0.241	0.464	0.452	0.057	0.478	0.486	0.12	0.052	0.272	0.366	0.253486
280662	Afm	0.507	0	0.268	0.209	0.167	0.264	0.285	0.316	-0.025	0.083	0.111	0.21	0.21	0.252	0.474	-0.325	0.255	-0.039	0.304	-0.014	0.215	0.391	0.412	0.668	0.445	-0.009	0.221	0.522	0.524	0.233	0.092	0.327	0.442	0.26	0.276	0.155	0.686	0.253297
73166	Tm7sf2	0.397	0.106	0.032	0.017	NA	0.311	0.082	0.412	NA	NA	-0.009	0.067	0.067	0.117	0.605	0.309	0.315	0.312	0.259	0.182	0.506	0.006	0.564	0.621	0.063	0.185	0.203	0.413	0.405	0.247	-0.001	0.605	0.428	0.132	-0.041	0.118	0.556	0.252676
68342	Ndufb10	0.392	0.283	0.042	0.213	0.185	-0.08	0.216	0.113	NA	NA	0.193	0.211	0.211	0.183	0.443	0.125	0.043	0.234	0.33	0.386	0.373	0.07	0.567	0.645	-0.099	-0.01	0.284	0.552	0.505	0.487	0.188	0.061	0.186	0.192	0.031	0.378	0.695	0.252229
104112	Acly	0.296	-0.005	0.282	0.202	0.148	0.198	0.189	0.289	0.084	0.461	0.209	0.225	0.225	0.222	0.604	0.002	0.417	0.298	0.126	-0.069	0.404	0.212	0.472	0.489	0.242	0.313	0.118	0.396	0.631	-0.001	0.172	0.204	0.419	0.15	0.125	0.155	0.412	0.251784
67042	Ift27	0.211	0.215	0.255	0.198	0.168	-0.388	0.181	0.133	NA	NA	0.178	0.251	0.251	0.255	0.317	0.156	0.279	0.169	0.411	0.139	-0.128	0.149	0.546	0.352	0.66	0.176	0.068	0.529	0.545	0.49	0.174	0.2	0.307	0.391	0.249	0.227	0.485	0.2514
67130	Ndufa6	0.434	0.056	-0.056	0.152	0.192	-0.034	0.201	0.136	NA	NA	0.121	0.273	0.273	0.217	0.252	0.511	-0.202	0.221	0.319	0.388	0.016	0.312	0.503	0.653	0.391	0.481	0.331	0.397	0.654	0.455	-0.009	0.45	-0.197	0.06	0.045	0.308	0.475	0.250829
11983	Atpif1	0.456	0.296	0.15	0.226	0.017	-0.012	0.262	0.184	0.152	0.601	0.204	0.268	0.268	0.207	0.262	0.124	0.231	0.301	0.342	0.222	-0.094	0.343	0.444	0.45	0.225	0.42	0.001	0.442	0.458	0.416	0.149	-0.101	0.176	0.26	0.271	0.392	0.263	0.250703
69186	Tmem256	0.412	0.164	0.284	NA	0.008	0.097	0.04	0.209	NA	NA	NA	0.008	0.008	0	0.535	0.151	0.379	0.129	0.31	0.323	0.217	0.042	NA	0.607	0.333	-0.063	0.551	0.54	0.502	0.507	0.155	0.555	0.165	0.195	-0.065	NA	0.473	0.250677
67680	Sdhb	0.395	-0.071	-0.008	0.095	0.019	0.411	0.204	0.147	NA	NA	0.075	0.143	0.143	0.226	0.367	0.16	0.167	0.304	0.365	0.557	0.064	0.086	0.612	0.659	-0.008	0.329	0.375	0.305	0.641	0.567	-0.028	0.254	0.312	0.302	0.029	0.113	0.442	0.250086
76257	Slc38a3	0.114	0.275	0.3	0.313	0.054	0.143	0.314	0.28	-0.121	0.059	0.326	0.244	0.244	0.2	0.457	-0.108	0.595	0.194	0.397	0.012	-0.012	0.18	0.38	0.631	0.467	-0.188	0.147	0.421	0.635	0.465	0.271	0.381	0.363	0.11	0.2	-0.002	0.51	0.250027
68126	Fahd2a	0.379	0.119	-0.12	0.191	0.283	0.476	0.255	0.207	NA	NA	0.215	0.161	0.161	0.213	0.172	0.329	0.508	0.398	0.27	-0.032	0.471	0.376	NA	0.227	0.462	0.258	0.477	0.271	0.509	0.344	-0.088	0.251	-0.187	0.306	0.035	NA	0.351	0.249939
68202	Ndufa5	0.358	0.281	-0.051	0.235	0.205	0.008	0.24	0.111	NA	NA	0.165	0.224	0.224	0.136	0.342	0.123	-0.232	0.349	0.259	0.392	0.051	0.097	0.57	0.638	-0.018	0.44	0.506	0.507	0.427	0.45	0.218	0.22	0.264	0.155	0.012	0.25	0.589	0.249857
56189	Prodh2	0.24	0.173	0.123	0.329	0.098	0.511	0.342	0.114	NA	NA	0.252	0.263	0.263	0.292	0.125	0.189	0.499	0.09	0.255	0.207	0.254	-0.106	0.14	0.639	0.394	-0.203	0.051	0.395	0.531	0.416	0.151	-0.071	0.651	0.23	0.156	0.148	0.602	0.2498
14317	Ftcd	0.256	0.26	0.124	0.03	0.258	0.401	0.186	0.072	0.046	-0.014	0.076	0.123	0.123	0.158	0.428	0.301	0.181	0.155	0.036	0.165	0.299	0.364	0.433	0.623	0.509	-0.001	0.417	0.342	0.634	0.435	0.212	-0.039	0.34	0.357	0.316	0.292	0.34	0.249676
225887	Ndufs8	0.439	0.234	-0.058	0.184	-0.039	0.349	0.11	0.234	0.008	0.315	0.154	0.073	0.073	-0.042	0.521	0.176	0.325	0.33	0.279	0.384	0.421	0.091	0.516	0.679	0.301	0.388	0.216	0.39	0.381	0.418	0.053	0.3	0.156	0.138	0.195	0.094	0.439	0.249324
20887	Sult1a1	0.216	0.275	0.088	0.206	0.105	0.088	0.257	0.287	0.062	0.063	0.182	0.263	0.263	0.235	0.444	0.157	0.063	0.331	0.392	0.248	0.044	0.277	-0.006	0.692	0.599	0.102	0.261	0.441	0.649	0.471	0.151	0.118	0.428	0.101	0.047	0.182	0.437	0.249162
67860	S100a16	0.46	0.064	0.099	0.13	0.125	0.302	0.123	0.236	NA	NA	0.128	0.105	0.105	0.193	0.206	0.278	0.398	0.328	0.316	0.375	0.148	0.375	0.313	0.522	0.334	0.367	0.444	0.356	0.285	0.312	0.122	0.22	-0.075	0.336	0.319	0.18	0.174	0.248657
109115	Supt3	0.468	0.165	0.12	0.048	0.365	0.282	0.2	0.273	NA	NA	0.038	0.229	0.229	0.215	0.281	0.247	0.178	0.483	0.371	0.062	0.405	0.261	NA	0.18	-0.313	0.181	0.244	0.43	0.455	0.47	0.159	0.127	0.33	0.362	0.149	NA	0.502	0.248364
13897	Ces1e	0.33	0.094	0.044	-0.016	0.19	0.32	0.275	0.188	0.184	0.287	0.104	0.203	0.203	0.19	0.11	0.202	0.388	0.325	0.144	-0.134	0.266	0.031	0.576	0.603	0.18	0.34	0.307	0.44	0.444	0.109	0.225	0.034	0.597	0.445	-0.005	0.333	0.632	0.248324
19682	Rdh5	0.321	0.09	0.294	0.302	0.021	0.255	0.287	0.258	-0.039	0.249	0.344	0.226	0.226	0.328	0.281	0.374	0.475	0.198	0.416	0.362	0.158	0.314	0.222	0.265	-0.374	0.107	0.245	0.46	0.577	0.483	0.035	-0.008	0.286	-0.041	0.396	0.289	0.494	0.248
57431	Dnajc4	0.393	0.206	0.185	0.107	0.264	0.215	0.074	0.137	0.038	0.092	0.082	0.054	0.054	0.233	0.272	0.194	0.354	0.315	0.261	0.097	0.31	0.287	0.506	0.239	0.281	0.44	0.148	0.473	0.491	0.434	0.059	0.305	0.068	0.251	0.375	0.347	0.525	0.24773
66310	Dpy30	0.403	-0.027	0.239	-0.065	0.186	0.214	0.044	0.196	NA	NA	0.03	-0.019	-0.019	0.161	-0.155	0.227	0.328	0.348	0.294	0.409	0.54	0.274	0.583	0.554	0.657	0.402	0.416	0.414	0.455	0.245	-0.042	0.016	0.011	0.335	0.259	0.348	0.393	0.247257
93757	Immp2l	0.311	0.092	-0.091	0.244	0.111	0.142	0.314	0.118	0.14	0.54	0.226	0.266	0.266	0.273	0.195	0.143	0.199	0.325	0.313	0.434	-0.017	0.336	0.627	0.506	0.016	0.232	0.406	0.333	0.548	0.443	-0.046	0.108	0.03	0.378	-0.054	0.28	0.453	0.247027
11565	Adssl1	0.276	0.151	0.121	0.28	0.308	0.518	0.269	0.202	-0.125	0.333	0.255	0.169	0.169	0.158	-0.297	0.418	0.434	0.423	0.471	0.123	-0.086	0.349	0.562	0.198	0.297	0.421	0.118	0.321	0.591	0.42	-0.058	0.289	-0.017	0.227	0.129	0.151	0.541	0.246189
269344	Ell3	0.38	0.13	0.083	0.034	0.192	0.563	0.311	0.256	-0.046	0.054	0.051	0.184	0.184	0.169	0.333	0.315	0.382	0.306	0.344	-0.042	0.235	0.451	NA	0.156	0.674	0.293	0.209	0.357	0.299	0.518	0.033	0.349	0.151	0.115	0.104	NA	0.481	0.245943
19729	Slc50a1	0.342	0.295	0.206	0.06	0.203	0.33	0.161	0.169	0.088	0.371	0.175	0.098	0.098	0.216	-0.249	0.418	0.442	0.019	0.351	0.303	0.084	0.428	0.039	0.155	0.518	0.278	0.127	0.458	0.587	0.521	0.099	0.433	0.235	0.152	0.415	-0.013	0.468	0.245405
84112	Sucnr1	0.257	0.025	0.331	0.036	0.283	0.142	0.101	0.043	0.216	0.23	0.108	0.108	0.108	0.148	0.298	0.078	0.238	0.261	0.251	0.326	0.166	0.027	0.531	0.436	0.439	0.37	0.403	0.386	0.639	0.23	0.209	-0.114	0.288	0.343	0.295	0.29	0.545	0.245162
66096	Lamtor4	0.388	0.149	-0.048	0.244	-0.097	0.407	0.153	0.052	0.016	0.408	0.141	0.062	0.062	0.048	0.419	0.22	0.288	0.289	0.116	0.24	0.413	0.242	0.542	0.372	0.477	0.382	0.407	0.502	0.495	0.291	-0.087	0.26	0.425	0.148	0.078	0.327	0.239	0.245135
18100	Mrpl40	0.376	0.296	0.256	0.195	0.094	0.267	0.092	0.126	0.087	0.354	0.184	0.082	0.082	0.102	-0.051	0.352	0.056	0.498	0.23	0.29	0.319	0.352	0.336	0.581	0.094	0.348	0.361	0.445	0.34	0.453	0.034	0.355	0.018	0.237	0.215	0.344	0.256	0.244757
70237	Bhlhb9	0.304	0.292	0.119	0.09	0.147	0.212	0.262	0.142	NA	NA	0.081	0.235	0.235	0.294	-0.254	0.221	0.267	0.301	0.282	0.231	0.35	0.38	NA	0.22	0.399	0.09	0.033	0.506	0.222	0.346	0.39	0.197	0.401	0.244	0.186	NA	0.643	0.244485
66911	Nudt16l1	0.523	0.173	0.376	0.154	0.057	0.303	0.256	0.242	NA	NA	0.1	0.157	0.157	0.116	-0.145	0.094	0.69	0	0.236	0.363	0.241	0.455	0.28	0.298	0.267	0.245	0.177	0.509	0.533	0.482	-0.046	0.122	0.166	0.261	0.166	0.181	0.35	0.243971
66431	Oxld1	0.315	0.201	0.155	0.173	0.125	0.322	0.246	0.22	NA	NA	0.208	0.155	0.155	0.158	0.19	0.264	0.399	-0.01	0.22	0.316	0.187	0.322	0.143	0.149	0.469	0.168	0.457	0.495	0.548	0.453	0.006	0.493	-0.129	0.245	0.037	0.129	0.546	0.243714
19286	Pts	0.418	-0.019	0.128	-0.131	NA	-0.137	0.18	0.294	0.152	0.095	-0.084	0.127	0.127	0.3	0.273	0.032	0.335	0.286	0.465	0.371	0.183	0.45	0.395	0.594	0.526	0.514	0.216	0.364	0.417	0.54	0.07	0.12	-0.003	0.405	0.188	0.16	0.415	0.2435
103140	Gstt3	0.5	0.39	-0.124	0.258	0.242	0.103	0.251	0.334	0.04	0.297	0.221	0.208	0.208	0.241	0.512	0.36	0.411	0.256	0.352	-0.072	0.307	0.449	-0.198	0.579	0.364	0.203	-0.062	0.404	0.485	0.352	-0.119	0.221	0.11	0.298	0.021	-0.032	0.638	0.243459
17828	Bloc1s5	0.459	0.168	0.136	0.055	0.248	0.454	0.267	0.114	0.166	0.447	0.001	0.182	0.182	0.196	0.027	0.181	0.323	0.345	0.188	0.21	0.027	0.367	0.383	0.263	0.626	0.483	0.367	0.413	0.411	0.059	0.008	0.363	-0.157	0.206	0.268	0.278	0.282	0.243135
109754	Cyb5r3	0.14	0.083	0.128	0.085	-0.076	0.253	0.118	0.227	NA	NA	0.143	0.143	0.143	0.186	0.454	0.035	0.6	0.391	0.093	0.123	0.418	0.316	0.571	0.677	0.494	0.194	0.006	0.236	0.598	0.075	0.038	0.118	0.628	0.16	0.097	0.147	0.429	0.242029
16456	F11r	0.35	0.347	0.022	-0.351	0.307	0.486	0.501	0.191	NA	NA	-0.351	0.481	0.481	0.468	0.127	0.074	0.517	0.167	0.442	0.076	0.249	0.415	0.364	0.658	-0.139	0.142	0.077	0.375	0.391	0.328	0.117	-0.11	0.442	-0.015	0.202	0.279	0.36	0.242
66359	Cox20	0.47	0.309	-0.047	0.257	NA	0.179	0.356	0.172	NA	NA	0.201	0.333	0.333	NA	0.253	0.071	0.137	0.11	0.294	0.304	0.275	0.289	0.394	0.622	0.353	0.253	0.004	0.287	NA	0.402	0.092	-0.306	0.026	NA	0.333	0.137	0.606	0.241903
68618	Eola1	0.385	0.36	0.284	0.205	0.184	0.143	0.169	0.332	NA	NA	0.127	0.096	0.096	0.183	-0.114	0.267	0.373	0.13	0.266	0.172	-0.038	0.472	0.26	0.471	0.438	0.4	0.22	0.514	NA	0.363	-0.046	0.176	0.321	0.184	0.206	0.198	0.419	0.241647
235043	Tmem205	0.437	0.003	-0.18	-0.042	0.224	0.018	0.017	0.161	NA	NA	-0.023	-0.014	-0.014	0.017	0.213	0.101	0.439	0.272	0.271	0.307	0.191	0.288	0.554	0.729	0.548	0.209	0.367	0.374	0.362	0.435	0.048	0.59	0.37	0.067	0.224	0.361	0.519	0.241229
226791	Lyplal1	0.109	-0.03	0.218	0.047	0.098	0.367	0.465	0.069	-0.023	0.163	0.01	0.415	0.415	0.503	-0.135	0.256	0.471	0.175	0.368	0.383	-0.278	0.419	0.487	0.534	0.479	0.375	0.338	0.265	0.454	0.149	-0.01	0.334	-0.219	0.242	0.33	0.109	0.547	0.240514
11676	Aldoc	0.149	0.121	0.058	-0.087	0.001	0.201	0.119	0.213	0.098	-0.021	0.036	0.154	0.154	0.197	0.503	0.212	0.591	0.136	0.216	0.312	0.436	0.186	0.474	0.434	0.186	0.363	0.011	0.501	0.587	0.138	0.081	0.283	0.729	0.146	0.109	0.247	0.617	0.240297
380712	Tlcd2	0.328	0.175	0.259	0.186	0.204	0.103	0.221	0.196	NA	NA	0.13	0.209	0.209	0.273	0.398	0.045	0.384	0.061	-0.139	0.355	0.488	-0.077	0.514	0.593	0.266	0.035	0.409	0.521	0.532	-0.158	0.232	-0.166	0.485	0.403	0.224	0.108	0.396	0.240057
68021	Bphl	0.413	0.142	-0.103	0.151	NA	0.496	0.373	0.266	NA	NA	0.042	0.274	0.274	0.29	0.073	0.063	0.449	0.079	0.408	0.197	0.221	0.349	0.531	0.529	0.491	0.295	-0.033	0.201	0.467	0.374	-0.081	0.497	-0.11	0.205	-0.043	0.169	0.2	0.239676
19395	Rasgrp2	0.22	0.21	0.223	NA	0.38	NA	NA	0.176	0.138	0.378	NA	NA	NA	0.143	0.235	0.503	0.122	0.663	0.253	-0.052	-0.164	NA	-0.011	0.271	0.556	0.239	-0.285	0.494	0.561	0.384	0.06	0.151	0.597	0.323	0.115	-0.021	0.326	0.2396
26874	Abcd2	0.433	0.265	0.111	0.209	NA	0.087	0.237	0.269	0.102	0.323	0.12	0.208	0.208	0.24	0.349	0.05	0.577	0.451	0.333	-0.046	0.272	0.316	-0.26	0.515	0.44	0.156	-0.19	0.547	0.394	0.237	0.384	-0.107	0.254	0.157	0.247	0.256	0.48	0.239556
28295	Gatd3a	0.356	0.175	0.086	0.198	NA	0.344	0.241	0.166	NA	NA	0.173	0.177	0.177	0.162	0.274	0.231	0.368	-0.047	0.357	0.156	0.104	0.148	0.241	0.295	0.413	0.023	0.271	0.384	0.449	0.342	0.302	0.292	-0.001	0.355	-0.057	0.343	0.646	0.239529
13595	Ebp	0.382	0.238	0.271	0.218	0.13	0.07	0.162	0.364	0.022	0.138	0.166	0.162	0.162	0.103	0.543	-0.032	0.092	0.287	0.405	0.143	0.378	-0.046	0.481	0.697	0.307	0.157	0.186	0.523	0.521	0.509	0.019	0.166	0.429	-0.001	-0.042	0.068	0.474	0.239243
66416	Ndufa7	0.453	0.275	0.005	0.095	0.192	0.013	0.285	0.261	NA	NA	0.07	0.258	0.258	0.051	0.436	0.21	0.261	0.325	0.369	0.404	0.236	0.318	0.367	0.521	-0.349	0.351	0.369	0.408	0.387	0.372	0.008	0.333	-0.234	0.17	0.029	0.292	0.574	0.239229
171405	Slc22a27	0.321	0.23	0.21	NA	NA	NA	NA	0.263	0.074	0.251	NA	NA	NA	0.229	0.109	0.202	0.574	0.415	0.329	0.037	0.232	NA	-0.217	0.574	0.667	0.199	0.017	0.489	0.235	0.253	0.201	0.055	0.315	0.128	0.216	0.09	NA	0.239214
67182	Pdzk1ip1	0.219	0.186	0.095	0.217	0.146	-0.08	0.092	0.255	NA	NA	0.176	0.198	0.198	0.178	0.554	0.327	0.152	0.219	0.302	0.046	0.303	0.436	-0.259	0.383	0.49	0.523	0.129	0.29	0.518	0.438	0.253	-0.197	0.555	0.295	0.117	0.302	0.298	0.238686
14411	Slc6a12	0.399	0.116	0.157	0.265	0.321	0.206	-0.078	0.283	-0.116	0.326	0.197	-0.132	-0.132	0.164	0.491	0.343	0.374	0.168	0.425	0.131	0.43	-0.1	0.183	0.715	0.317	0.074	0.112	0.563	0.494	0.422	0.257	0.007	0.079	0.321	0.163	0.219	0.651	0.238243
11611	Agxt	0.393	0.387	0.223	0.239	0.279	0.094	0.179	0.379	0.034	-0.055	0.186	0.136	0.136	0.137	0.497	-0.044	0.286	0.104	0.313	0.151	0.21	0.02	0.487	0.644	0.276	0.007	0.453	0.44	0.394	0.39	0.466	-0.229	-0.249	0.375	0.147	0.222	0.677	0.237405
212503	Paox	0.285	0.198	0.104	0.166	NA	0.204	0.189	0.154	0.013	0.34	0.181	0.171	0.171	0.192	0.432	0.27	0.293	0.19	0.213	0.019	0.403	0.134	NA	0.651	NA	NA	0.342	0.493	NA	0.38	-0.089	NA	0.49	0.246	0.056	NA	0.206	0.236567
75396	Spp2	0.314	0.31	0.131	0.164	NA	0.077	0.084	0.151	NA	NA	0.052	0.045	0.045	0.104	0.401	-0.104	0.448	0.105	0.218	0.482	0.305	0.181	0.305	0.742	0.551	0.09	0.112	0.389	0.502	0.332	0.064	-0.014	-0.032	0.359	0.269	0.458	0.391	0.236206
11957	Atp5j	0.388	0.114	0.059	0.118	NA	0.038	0.274	0.158	0.233	0.171	0.093	0.283	0.283	NA	0.237	-0.091	0.254	0.169	0.361	0.433	0.099	0.077	0.568	0.668	0.099	0.244	0.495	0.448	0.485	0.499	0.098	0.472	0.094	NA	0	0.134	-0.031	0.236
20090	Rps29	0.402	0.17	0.373	0.143	NA	0.107	0.031	0.106	0.098	0.32	0.116	-0.021	-0.021	NA	0.152	0.082	NA	0.204	0.152	0.388	0.355	0.057	0.528	0.35	NA	NA	0.415	0.5	NA	0.382	0.143	NA	0.331	NA	0.256	0.468	0.248	0.23569
14635	Galk1	0.161	0.103	0.011	0.129	0.256	0.405	0.233	-0.009	0.251	0.457	0.104	0.204	0.204	0.222	-0.233	0.332	0.546	0.434	0.113	0.1	0.345	0.147	0.303	0.458	0.153	0.208	0.212	0.351	0.393	0.048	0.034	0.172	0.55	0.338	0.101	0.321	0.549	0.235297
56176	Pigp	0.347	0.146	0.064	0.024	0.308	-0.15	0.245	0.12	0.27	0.372	0.019	0.202	0.202	0.238	-0.375	0.32	0.107	0.433	0.387	0.304	0.019	0.447	0.283	0.317	0.773	0.285	0.375	0.371	0.389	0.431	0.078	0.365	0.217	0.258	0.284	0.312	-0.085	0.235189
67264	Ndufb8	0.425	0.052	0.095	0.174	0.076	0.307	0.203	0.256	NA	NA	0.128	0.15	0.15	NA	0.534	-0.135	0.001	0.217	0.29	0.456	0.191	0.246	0.636	0.54	-0.058	0.336	-0.034	0.449	0.35	0.513	0.165	0.237	0.322	NA	-0.2	0.212	0.474	0.235091
18203	Ntan1	0.394	-0.04	0.474	0.179	0.276	0.033	0.174	0.26	0.144	0.293	0.065	0.141	0.141	NA	0.148	0.163	0.344	0.266	0.426	0.089	0.312	0.302	0.288	0.531	0.213	0.189	0.338	0.461	0.526	0.499	0.036	-0.332	0.148	NA	0.172	0.14	0.389	0.233771
69010	Anapc13	0.404	0.141	0.009	0.062	0.138	-0.195	0.154	0.075	NA	NA	0.08	0.18	0.18	0.1	0.368	0.126	0.208	0.343	0.374	0.401	-0.082	0.164	0.446	0.672	0.359	0.328	0.363	0.358	0.302	0.492	0.112	0.421	-0.03	0.062	0.154	0.28	0.63	0.233686
66916	Ndufb7	0.394	0.167	0.049	0.069	0.122	0.238	0.071	0.126	-0.112	0.023	0.051	0.013	0.013	NA	0.469	0.103	0.249	0.304	0.155	0.456	0.315	-0.004	0.523	0.609	0.103	0.313	0.483	0.396	0.282	0.392	0.234	0.375	0.202	NA	0.279	0.336	0.375	0.233514
66914	Vps28	NA	0.261	0.444	0.204	0.176	0.053	0.069	NA	NA	NA	0.277	0.052	0.052	0.115	0.009	0.345	0.418	0.12	NA	NA	0.275	0.357	0.461	NA	0.394	0.292	0.001	0.44	0.373	NA	0.035	0.293	NA	0.106	0.278	0.396	0.237	0.233321
66438	Hamp2	0.352	0.319	0.153	NA	NA	-0.097	0.308	0.222	NA	NA	NA	0.266	0.266	0.267	0.266	0.27	0.201	0.428	0.319	0.149	-0.147	-0.08	-0.259	0.62	0.215	0.34	0.394	0.414	0.669	0.405	0.351	-0.132	0.216	0.228	-0.2	0.17	0.558	0.232844
102032	Smim19	0.36	NA	0.043	0.109	0.303	NA	NA	0.174	NA	NA	0.101	NA	NA	0.204	0.197	0.31	-0.139	0.144	0.491	0.37	-0.124	NA	0.424	0.423	0.251	0.173	0.116	0.367	0.511	0.494	-0.053	0.401	-0.174	0.145	0.209	0.323	0.598	0.232793
66066	Gng11	0.45	0.151	0.421	0.255	0.137	0.007	0.127	0.202	NA	NA	0.157	0.13	0.13	0.182	0.028	0.359	0.164	0.177	0.256	0.206	-0.012	0.157	-0.142	0.524	0.626	0.237	0.414	0.448	0.526	0.353	0.319	-0.133	0.384	0.043	0.085	0.37	0.408	0.232743
20324	Cavin2	NA	0.319	0.212	0.206	0.411	0.089	0.178	NA	0.295	0.351	0.163	0.163	0.163	0.218	0.221	0.161	-0.201	0.232	NA	NA	0.062	0.332	0.187	NA	0.519	-0.071	0.56	0.555	0.493	NA	0.158	0.035	NA	0.063	0.114	0.244	0.548	0.232667
68463	Mrpl14	0.414	0.213	0.122	0.22	NA	0.193	0.297	0.174	NA	NA	0.217	0.234	0.234	0.174	0.221	0.137	0.5	0.203	0.451	0.281	0.108	0.29	0.32	0.523	-0.511	0.488	0.301	0.33	0.388	0.388	-0.026	-0.077	-0.017	0.222	0.068	0.219	0.608	0.232559
70337	Iyd	0.372	0.122	0.108	0.132	-0.1	0.295	0.232	0.119	NA	NA	0.063	0.146	0.146	0.198	0.169	0.156	0.509	0.332	0.467	0.342	-0.126	0.159	0.58	0.651	0.215	0.12	0.396	0.397	0.597	0.218	0.007	0.069	0.233	0.13	0.282	-0.046	0.448	0.232514
15483	Hsd11b1	0.526	-0.038	0.162	0.172	0.316	0.517	0.406	0.272	0.034	0.027	0.165	0.352	0.352	0.425	0.166	0.113	0.202	0.192	0.253	-0.136	0.078	0.208	0.62	0.512	0.256	0.054	0.285	0.396	0.548	0.129	-0.161	-0.101	0.718	0.309	-0.006	0.084	0.194	0.232459
67455	Klhl13	0.401	0.142	0.234	0.149	0.093	-0.012	0.193	0.252	NA	NA	0.051	0.134	0.134	0.232	0.155	0.055	0.299	0.264	0.352	0.082	0.046	0.38	0.327	0.25	0.715	0.172	-0.138	0.557	0.57	0.188	0.189	0.285	0.649	0.248	0.062	0.141	0.261	0.231771
21743	Inmt	0.12	0.013	0.139	0.273	0.153	0.077	0.267	0.122	0.033	0.342	0.309	0.232	0.232	0.33	-0.169	0.397	0.437	0.41	0.141	0.099	-0.302	0.084	0.446	0.613	0.231	0.572	0.297	0.378	0.262	0.321	0.331	-0.236	0.413	0.406	0.083	0.186	0.527	0.231595
69083	Sult1c2	0.343	0.035	0.243	0.271	0.195	0.36	0.213	0.149	0.019	0.351	0.239	0.123	0.123	0.16	-0.008	0.191	0.597	0.23	0.414	0.101	0.19	0.444	0.262	0.367	-0.014	0.386	0.076	0.358	0.649	0.337	0.054	0.116	0.165	0.254	-0.026	0.355	NA	0.231167
19934	Rpl22	0.503	0.151	0.183	0.131	0.353	0.097	0.157	0.32	0.134	0.285	0.127	0.072	0.072	0.166	-0.356	0.511	0.048	0.297	0.549	0.364	0.255	0.489	0.348	0.049	0.422	0.307	0.509	0.376	0.528	0.43	-0.018	-0.133	-0.235	0.014	0.171	0.448	0.422	0.230973
107227	Macrod1	0.334	0.089	0.116	0.304	0.289	0.292	0.27	0.107	NA	NA	0.214	0.185	0.185	0.241	0.379	0.258	0.515	0.159	0.353	0.207	0.103	-0.015	0.529	0.217	0.178	-0.042	0.21	0.397	0.624	0.269	0.091	0.141	-0.039	0.412	-0.132	0.044	0.583	0.230486
232536	Mrps35	0.394	0.317	0.178	0.271	0.138	0.323	0.17	0.133	-0.027	0.391	0.26	0.102	0.102	0.166	0.298	0.091	-0.086	0.086	0.279	0.351	0.367	0.238	0.437	0.525	-0.207	0.366	0.531	0.401	0.488	0.514	0.136	0.002	-0.094	0.224	-0.006	0.157	0.508	0.230378
67530	Uqcrb	0.435	0.199	0.065	0.157	0.121	-0.012	0.264	0.216	NA	NA	0.108	0.277	0.277	0.266	0.299	0.255	-0.12	0.322	0.282	0.401	0.398	0.088	0.667	0.698	NA	0.15	0.393	0.466	NA	0.521	-0.04	0.025	0.116	0.153	-0.191	0.106	NA	0.230063
66192	Lage3	0.354	0.351	0.078	-0.037	0.006	0.396	0.292	0.117	NA	NA	-0.018	0.218	0.218	0.192	-0.182	0.342	0.315	0.189	0.278	0.164	0.176	0.407	0.053	0.564	0.464	0.59	0.021	0.494	NA	0.502	-0.055	0.15	-0.094	0.331	0.402	0.209	0.334	0.230029
117591	Slc2a9	0.316	0.236	0.177	0.248	0.001	0.156	0.404	0.186	0.104	0.505	0.309	0.348	0.348	0.171	0.047	-0.001	0.356	-0.088	0.378	0.057	0.352	0.282	0.163	0.214	0.556	0.323	0.113	0.527	0.446	0.184	0.093	0.168	0.209	0.057	0.143	-0.066	0.481	0.229811
57320	Park7	0.342	0.206	-0.328	0.109	0.195	0.133	0.139	0.014	0.219	0.233	0.152	0.091	0.091	0.03	0.206	0.283	0.416	0.281	0.215	0.372	-0.033	0.156	0.622	0.587	0.157	0.435	0.382	0.264	0.492	0.459	-0.158	0.641	-0.073	0.189	0.21	0.276	0.496	0.229757
21987	Tpd52l1	0.264	0.262	0.086	0.176	0.327	0.181	0.207	0.181	-0.021	0.072	0.165	0.161	0.161	0.244	0.433	0.3	0.233	0.317	0.411	0.178	0.193	0.218	0.649	0.389	0.076	0.438	0.241	0.411	0.543	0.413	-0.128	-0.078	-0.045	0.339	0.047	0.05	0.404	0.229676
68198	Ndufb2	0.351	0.109	-0.102	0.007	0.084	0.139	0.138	0.07	NA	NA	-0.055	0.118	0.118	0.157	0.364	0.271	0.104	0.289	0.252	0.371	0.168	0.002	0.541	0.55	0.389	0.459	0.305	0.423	0.369	0.412	-0.029	0.366	0.236	0.342	-0.125	0.265	0.566	0.229257
110826	Etfb	0.411	NA	-0.056	0.379	-0.004	NA	NA	0.159	NA	NA	0.262	NA	NA	0.007	0.268	0.049	0.082	0.097	0.276	0.442	0.454	NA	0.345	0.701	0.214	0.122	0.289	0.459	0.165	0.362	0.087	0.409	0.006	0.043	0.174	0.167	0.279	0.229241
67629	Spc24	0.188	0.035	-0.042	-0.032	0.129	0.035	0.225	-0.026	NA	NA	0.06	0.208	0.208	0.168	0.189	0.183	0.309	0.54	0.271	0.201	0.074	0.105	NA	0.407	0.342	0.604	-0.043	0.189	0.53	0.257	0.247	0.501	0.188	0.444	0.348	NA	0.516	0.22903
15473	Rida	0.547	0.087	0.104	0.107	0.246	0.211	0.274	0.4	NA	NA	-0.035	0.239	0.239	0.244	0.054	-0.046	0.412	0.305	0.282	0.107	0.178	0.162	0.417	0.629	0.436	0.319	0.411	0.315	0.445	0.37	0.1	0.011	0	0.129	-0.081	0.013	0.384	0.229
67803	Limd2	0.333	0.087	0.189	0.226	0.236	0.173	0.286	0.136	NA	NA	0.155	0.248	0.248	0.21	-0.103	0.433	0.523	0.197	0.299	0.11	-0.306	0.201	0.325	0.208	0.684	0.31	0.097	0.42	0.596	0.256	0.032	0.548	0.113	0.222	0.068	0.197	0.051	0.2288
26464	Vnn3	0.193	0.202	0.022	0.281	0.298	-0.297	0.247	0.121	0.17	0.447	0.292	0.276	0.276	0.223	-0.243	0.262	0.028	0.55	0.339	0.027	-0.138	0.447	0.048	0.645	0.713	0.251	-0.082	0.479	0.48	0.222	0.253	0.006	0.262	0.357	0.396	0.335	0.059	0.228297
68631	Cryl1	0.38	0.253	0.072	0.193	0.14	0.394	0.262	0.193	-0.003	0.304	0.153	0.168	0.168	0.16	0.315	0.144	0.463	0.221	0.214	-0.188	0.485	0.349	0.165	0.358	-0.028	0.281	0.069	0.351	0.573	0.251	0.081	0.389	0.4	0.161	0.094	-0.076	0.537	0.22827
72562	Pcbd2	0.412	0.077	-0.044	NA	0.291	-0.125	0.154	0.012	NA	NA	NA	0.149	0.149	0.169	0.249	0.299	0.07	0.186	0.32	0.222	0.014	0.287	0.664	0.269	0.147	0.257	0.511	0.24	0.511	0.423	0.069	0.476	0.009	0.338	0.062	0.21	0.454	0.228212
381038	Parl	0.285	NA	0.169	0.176	0.172	NA	NA	0.229	0.226	0.308	0.18	NA	NA	0.186	-0.23	0.226	0.051	0.273	0.289	0.296	0.256	NA	0.513	0.489	NA	NA	0.061	0.488	NA	0.401	-0.011	NA	0.071	0.274	0.103	0.239	0.435	0.227963
55951	Mpc1	0.411	0.165	0.107	0.119	0.461	0.082	0.297	0.257	0.149	0.183	-0.024	0.259	0.259	NA	-0.065	0.12	0.17	0.263	0.383	0.483	0.194	0.442	0.161	0.701	0.055	0.202	0.32	0.377	NA	0.357	0.027	0.221	0.191	NA	0.042	0.151	NA	0.227879
67671	Rpl38	0.431	0.156	0.083	0.164	NA	-0.215	0.038	0.122	0.131	0.401	0.186	0.127	0.127	NA	0.1	0.112	-0.099	0.311	0.321	0.373	0.079	0.093	0.556	0.475	NA	NA	0.508	0.448	NA	0.54	0.224	NA	0.184	NA	0.232	0.335	0.289	0.227733
73287	Cabcoco1	NA	0.491	0.252	0.29	0.302	0.169	0.282	NA	NA	NA	0.286	0.21	0.21	0.29	0.283	0.315	0.323	0.097	NA	NA	0.099	0.436	NA	NA	0.344	0.239	0.105	0.49	0.548	NA	0.089	-0.068	NA	0.206	0.032	NA	-0.399	0.227731
69029	Smdt1	0.356	NA	-0.203	NA	0.057	NA	NA	0.04	NA	NA	NA	NA	NA	0.107	0.133	0.175	0.208	0.371	0.086	0.451	0.165	NA	0.443	0.671	0.134	0.412	0.342	0.476	0.381	0.38	-0.132	0.203	0.175	0.143	0.268	0.295	0.004	0.227444
23972	Papss2	0.409	0.22	0.085	0.322	0.108	0.112	0.306	0.252	0.009	0.179	0.3	0.257	0.257	0.273	0.404	-0.092	0.321	0.353	0.386	-0.053	0.117	0.122	0.091	0.612	0.382	0.085	-0.279	0.513	0.568	0.327	0.126	0.063	0.324	0.399	0.018	-0.005	0.544	0.227432
75986	Agmat	0.239	0.245	0.217	0.139	0.14	0.526	0.169	0.158	NA	NA	0.032	0.067	0.067	0.152	0.258	0.055	0.575	0.041	0.318	0.3	0.416	0.075	0.28	0.644	0.621	-0.06	0.057	0.431	0.421	0.379	0.089	-0.286	-0.171	0.342	0.384	0.041	0.583	0.226971
243537	Uroc1	0.385	0.07	0.133	0.202	0.107	-0.053	0.302	0.331	-0.087	0.342	0.106	0.251	0.251	0.271	0.368	0.228	0.381	0.304	0.3	-0.058	0.15	0.252	-0.17	0.688	0.542	-0.349	0.092	0.425	0.595	0.42	0.192	0.27	0.237	0.21	0.117	-0.064	0.648	0.22673
72931	Swi5	0.445	0.395	0.068	0.05	0.127	0.185	0.018	0.198	NA	NA	0.048	0.049	0.049	0.19	0.111	0.2	0.189	0.422	0.39	0.493	0.134	0.261	0.302	0.505	0.271	0.243	0.489	0.474	0.374	0.562	0.011	0.075	0.412	0.264	0.034	0.249	-0.355	0.226629
353502	Hcfc1r1	0.347	0.091	0.176	NA	0.1	0.03	0.059	0.182	NA	NA	NA	0.072	0.072	0.101	0.243	0.174	0.374	0.529	0.424	0.263	0.386	0.204	0.479	0.487	-0.017	0.07	-0.086	0.427	0.355	0.433	0.228	0.423	-0.097	0.226	0.442	0.251	0.028	0.226545
18634	Pex7	0.263	-0.032	0.178	0.079	0.277	0.16	0.261	0.1	0.096	0.162	0.033	0.212	0.212	0.371	0.063	0.075	0.299	0.305	0.359	0.193	-0.094	0.444	0.567	0.553	0.621	0.197	0.314	0.309	0.468	0.297	-0.049	0.277	0.006	0.204	-0.079	0.135	0.526	0.226
27425	Atp5l	0.401	0.184	-0.064	NA	NA	0.074	0.104	0.12	NA	NA	NA	0.122	0.122	NA	0.354	0.1	NA	0.219	0.047	0.449	0.096	0.085	0.57	0.48	NA	NA	0.537	0.429	NA	0.406	0.003	NA	0.256	NA	0.06	0.194	0.289	0.22548
225845	Plaat3	0.223	0.248	0.242	0.18	0.035	0.31	0.22	0.288	0.173	0.371	0.164	0.191	0.191	0.167	0.008	0.121	0.728	0.248	0.292	0.19	-0.089	0.266	-0.114	0.146	0.361	0.32	0.26	0.518	0.457	0.321	0.204	0.335	0.536	0.054	0.13	0.317	-0.285	0.225054
85308	Emc9	0.358	0.05	-0.045	0.016	-0.038	0.268	0.264	0.13	0.127	0.411	0.168	0.221	0.221	0.248	0.138	0.427	0.389	0.402	0.114	0.141	-0.016	0.241	0.394	0.276	0.368	0.521	-0.319	0.432	0.491	0.178	0.075	0.197	0.34	0.225	0.131	0.108	0.665	0.224784
26370	Cetn2	0.419	0.258	0.103	-0.092	0.075	0.098	0.046	0.307	NA	NA	-0.106	0.096	0.096	0.164	0.131	0.138	0.405	0.318	0.237	0.271	0.297	0.38	0.467	0.534	0.434	0.446	0.365	0.465	0.403	0.168	0.151	0.219	0.077	0.095	0.038	0.049	0.311	0.224657
71683	Gypc	0.487	0.189	0.104	0.24	0.27	0.2	0.293	0.193	NA	NA	0.195	0.24	0.24	0.32	0.075	0.116	0.398	0.501	0.364	0.012	0.169	0.347	-0.255	0.076	0.425	0.184	0.226	0.454	0.478	0.206	-0.06	0.215	0.159	0.156	0.099	0.073	0.45	0.223971
67101	2310039H08Rik	0.224	0.251	0.053	0.056	0.115	0.097	-0.008	0.106	NA	NA	0.116	0.015	0.015	-0.051	0.106	0.307	0.12	0.227	0.159	0.423	0.318	0.177	0.392	0.563	0.402	0.281	0.295	0.436	0.406	0.283	0.276	0.463	-0.201	0.315	0.282	0.431	0.377	0.223629
68349	Ndufs3	0.404	0.113	-0.013	-0.016	-0.03	0.191	0.303	0.126	NA	NA	0.029	0.239	0.239	0.138	0.351	0.213	0.207	0.283	0.226	0.386	0.291	0.184	0.581	0.605	0.413	-0.147	0.227	0.485	NA	0.49	0.012	0.117	0.068	0.066	0.055	0.249	0.515	0.223529
269514	Fbxl4	0.415	0.077	0.263	0.107	0.334	0.189	0.312	0.27	NA	NA	0.053	0.265	0.265	0.305	0.36	-0.075	0.314	-0.156	0.4	0.331	0.359	0.486	NA	0.146	0.152	0.394	0.278	0.541	0.26	0.19	0.044	0.192	0.011	0.098	0.041	NA	0.143	0.223152
67126	Atp5e	0.392	0.136	-0.136	0.14	0.063	-0.058	0.097	0.102	0.105	0.327	0.108	0.16	0.16	0.068	0.323	-0.005	0.172	0.316	0.26	0.38	-0.005	-0.038	0.53	0.54	0.266	0.262	0.499	0.488	0.462	0.427	0.059	0.372	0.418	-0.033	0.126	0.269	0.501	0.223054
432995	Smim22	0.152	0.325	0.072	NA	0.206	-0.409	-0.064	-0.038	NA	NA	NA	0.133	0.133	0.161	0.064	0.418	0.162	0.511	0.053	0.081	0.007	0.224	NA	0.262	0.401	0.327	0.221	0.303	0.617	0.296	0.121	0.763	0.675	0.228	0.285	NA	NA	0.223
16987	Lss	0.357	0.255	0.058	0.092	0.201	0.2	0.108	0.431	0.317	0.364	0.126	0.113	0.113	0.182	0.603	0.296	0.27	0.305	0.256	0.145	0.482	0.346	0.104	0.408	-0.038	0.101	0.05	0.478	0.396	0.16	0.213	0.017	0.202	0.035	0.083	0.117	0.299	0.222838
67023	Use1	0.394	0.404	0.225	0.137	-0.075	-0.08	0.109	0.219	NA	NA	0.202	0.091	0.091	0.065	-0.216	0.217	-0.05	0.273	0.403	0.378	0.192	0.182	0.567	0.149	0.498	0.404	-0.02	0.428	0.503	0.523	0.061	0.559	-0.159	0.35	0.227	0.442	0.092	0.222429
72083	Mzt2	0.265	0.288	0.067	0.07	0.215	0.044	0.06	0.038	NA	NA	0.172	0.031	0.031	0.012	0.181	0.21	0.204	0.143	0.189	0.321	0.31	0.076	0.593	0.513	0.31	0.326	0.418	0.414	0.478	0.357	0.007	0.275	0.107	0.288	0.082	0.209	0.481	0.222429
69536	Hemk1	0.263	0.015	0.228	0.158	-0.066	0.481	0.166	0.142	NA	NA	0.138	0.062	0.062	0.066	0.196	0.092	0.333	0.082	0.335	0.132	0.019	0.356	0.109	0.293	0.28	0.186	0.282	0.47	0.527	0.461	0.231	0.5	-0.076	0.342	0.254	0.077	0.588	0.2224
104130	Ndufb11	0.509	0.037	-0.01	0.175	0.125	0.116	0.071	0.191	0.066	0.128	0.127	0.039	0.039	0.021	0.334	0.145	0.205	0.088	0.22	0.429	0.434	0.1	0.594	0.627	0.286	0.316	0.509	0.289	0.291	0.383	0.014	0.455	0.183	0.073	0.046	0.214	0.351	0.222162
234673	Ces2e	0.216	-0.137	0.346	0.037	-0.058	0.397	0.143	0.089	NA	NA	0.099	0.135	0.135	NA	0.124	0.355	0.118	0.261	0.053	-0.064	0.378	0.22	0.64	0.62	0.614	0.471	0.105	0.391	0.51	-0.186	-0.078	-0.065	0.29	NA	0.413	0.131	0.624	0.22203
17025	Alad	0.325	0.292	0.225	0.135	NA	0.488	0.06	0.066	0.025	0.171	0.232	-0.059	-0.059	-0.088	0.008	-0.005	0.554	0.241	0.222	-0.179	0.196	0.047	0.421	0.626	0.466	0.255	0.285	0.207	0.401	0.253	0.079	0.393	0.19	0.293	0.194	0.439	0.594	0.222028
12864	Cox6c	0.475	NA	-0.216	0.13	-0.051	NA	NA	0.148	NA	NA	0.109	NA	NA	0.107	0.311	0.193	0.035	0.239	0.165	0.407	0.055	NA	0.499	0.525	0.324	0.244	0.47	0.45	0.345	0.469	-0.023	0.094	0.157	0.209	-0.173	0.159	0.573	0.22169
20892	Cenpx	NA	0.212	0.049	0.159	0.171	-0.005	0.14	NA	-0.049	0.509	0.151	0.13	0.13	0.109	-0.004	0.206	0.456	0.126	NA	NA	0.053	0.342	0.555	NA	0.454	0.459	0.408	0.333	0.479	NA	-0.252	0.313	NA	0.252	0.183	0.336	0.243	0.2216
19683	Rdh16	0.289	0.254	0.148	0.137	0.298	0.228	0.266	0.164	0.203	0.39	-0.038	0.182	0.182	0.214	0.348	-0.088	0.149	0.34	0.311	0.162	0.253	0.347	0.048	0.658	0.466	0.096	-0.098	0.351	NA	0.262	0.192	-0.061	0.261	0.309	-0.017	0.162	0.608	0.221556
79059	Nme3	0.468	0.204	NA	0.249	NA	-0.161	0.175	0.18	0.068	0.255	0.199	0.17	0.17	0.167	0.25	NA	NA	NA	0.307	0.164	NA	0.221	NA	0.197	0.445	0.301	NA	NA	0.347	0.343	NA	0.163	0.191	0.079	NA	NA	0.385	0.22148
110323	Cox6b1	0.361	-0.057	-0.112	0.143	-0.003	-0.073	0.136	0.127	NA	NA	0.12	0.133	0.133	0.064	0.539	0.145	-0.211	0.301	0.154	0.399	0.282	0.104	0.629	0.603	0.158	0.312	0.291	0.442	0.342	0.48	0.209	0.398	0.243	0.206	-0.079	0.318	0.51	0.221343
66148	Dnajc15	0.362	0.209	-0.088	0.108	0.068	0.03	0.101	0.147	NA	NA	0.088	0.067	0.067	0.101	0.485	0.131	-0.068	0.549	0.375	0.272	0.323	0.381	0.529	0.607	-0.317	0.171	0.312	0.452	0.383	0.375	0.019	0.468	0.151	0.356	0.188	0.177	0.164	0.221229
21401	Tcea3	0.284	0.261	0.197	0.17	0.232	-0.206	0.184	0.082	NA	NA	0.213	0.224	0.224	0.253	-0.033	0.11	0.243	0.187	0.178	0.092	-0.085	0.13	0.516	0.411	0.58	-0.076	-0.119	0.367	0.596	0.37	0.165	-0.043	0.691	0.027	0.269	0.391	0.655	0.221143
20130	Rras	0.398	0.303	0.334	0.061	0.159	-0.089	-0.009	0.235	0.096	0.45	0.145	0.009	0.009	0.039	-0.137	0.305	0.199	0.43	0.316	-0.011	-0.05	0.388	0.181	0.244	0.501	0.453	0.086	0.298	0.527	0.558	0.153	0.492	0.45	0.074	0.278	0.245	0.041	0.220568
66379	Cox14	0.456	-0.02	-0.007	NA	-0.049	0.344	0.064	0.069	NA	NA	NA	-0.009	-0.009	0.104	0.101	0.31	0.105	0.186	0.097	0.361	0.149	0.292	0.425	0.522	-0.206	0.418	0.437	0.419	0.483	0.32	0.076	0.447	0.033	0.144	0.21	0.514	0.483	0.220273
27419	Naglu	0.112	0.272	0.075	0.273	0.163	0.076	0.208	0.133	-0.064	0.469	0.309	0.116	0.116	0.08	-0.239	0.328	0.588	0.088	0.278	-0.013	-0.263	0.227	0.482	0.129	0.567	0.07	0.216	0.513	0.476	0.33	0.161	0.201	0.246	0.262	0.314	0.503	0.347	0.220243
228026	Pdk1	0.354	0.02	0.011	0.064	NA	0.047	0.15	0.317	NA	NA	0.007	0.21	0.21	0.324	0.435	0.074	0.33	0.235	0.403	0.118	0.271	0.311	0.502	0.492	0.108	0.294	0.116	0.299	0.633	0.169	-0.148	-0.182	0.476	0.19	-0.108	0.192	0.556	0.22
67473	Slc47a1	0.312	0.062	0.037	0.183	0.183	-0.007	0.294	0.168	NA	NA	0.063	0.239	0.239	0.265	0.234	0.182	0.398	0.065	0.419	0.04	0.066	0.196	0.118	0.536	0.543	-0.038	-0.03	0.449	0.501	0.411	0.185	0.263	0.641	0.18	0.047	-0.076	0.322	0.219714
16644	Kng1	0.21	0.108	0.288	0.188	0.008	-0.04	0.137	0.372	NA	NA	0.088	0.144	0.144	-0.01	0.339	-0.202	0.362	0.188	0.444	0.019	-0.011	0.06	0.501	0.702	0.784	0.169	0.238	0.493	0.428	0.421	0.075	0.107	0.35	-0.017	-0.05	0.273	0.376	0.2196
69745	Pold4	0.411	0.44	0.006	0.22	0.099	-0.035	0.281	0.336	NA	NA	0.218	0.229	0.229	NA	0.039	0.141	0.027	0.256	0.392	0.286	-0.087	0.553	-0.173	0.146	0.309	0.47	0.086	0.471	0.505	0.531	0.058	0.042	-0.062	NA	0.347	0.236	0.233	0.219394
67963	Npc2	0.412	0.243	0.334	0.197	NA	0.056	0.107	0.28	NA	NA	0.104	0.067	0.067	0.071	-0.225	0.109	0.137	0.326	0.386	0.132	-0.234	0.492	0.314	0.313	0.251	0.342	0.138	0.311	0.401	0.281	0.192	0.312	0.438	0.191	0.259	0.459	0.164	0.218441
68002	Sdhaf4	0.425	0.019	-0.069	0.116	-0.026	0.194	0.19	0.146	NA	NA	0.08	0.135	0.135	NA	0.008	0.364	0.098	0.298	0.222	0.281	0.28	0.34	0.498	0.608	0.549	0.501	0.339	0.42	0.498	0.175	-0.117	0.252	-0.085	NA	0.051	0.072	0.207	0.218303
68777	Tmem53	0.46	0.184	0.129	0.173	0.246	-0.019	0.073	0.188	NA	NA	0.123	0.034	0.034	0.052	0.164	0.256	0.21	0.412	0.309	-0.023	-0.01	0.214	-0.04	0.469	0.598	0.405	0.244	0.481	0.412	0.357	0.152	0.159	0.12	0.032	0.357	0.293	0.385	0.218086
226564	Fmo4	0.404	0.095	0.113	0.121	0.187	0.111	0.403	0.268	0.08	0.214	0.077	0.384	0.384	0.33	0.345	-0.045	0.072	0.161	0.321	0.099	0.147	0.478	-0.33	0.296	0.359	0.527	0.256	0.44	0.569	0.384	0.009	-0.018	0.447	-0.038	0.143	-0.047	0.323	0.218081
14149	Fdxr	0.174	-0.027	0.102	0.066	0.005	-0.127	0.148	0.07	-0.034	0.44	0.088	0.131	0.131	0.186	0.345	0.161	0.465	0.295	0.285	0.024	0.431	0.026	0.363	0.185	0.347	0.317	0.008	0.412	0.426	0.42	0.279	0.58	0.123	-0.005	0.341	0.212	0.666	0.217811
16852	Lgals1	0.273	0.1	0.388	0.126	NA	-0.244	0.202	0.072	0.233	0.464	0.11	0.24	0.24	0.286	-0.41	0.496	0.281	0.437	0.347	0.124	-0.178	0.221	0.182	0.317	0.454	0.282	-0.179	0.359	0.435	0.175	0.327	0.382	-0.023	0.243	0.535	0.325	NA	0.217771
14057	Sfxn1	0.322	0.076	-0.095	0.08	0.306	-0.064	0.151	0.242	0.192	0.156	0.083	0.198	0.198	0.299	0.614	0.153	-0.218	0.345	0.357	-0.055	0.605	0.31	0.303	0.657	0.423	-0.08	0.111	0.29	0.189	0.286	0.097	0.556	0.465	0.022	0.005	0.052	0.417	0.217514
66576	Uqcrh	0.472	0.066	-0.026	0.039	-0.062	0.16	0.125	0.23	NA	NA	-0.016	0.107	0.107	0.127	0.441	0.091	-0.072	0.141	0.185	0.439	0.249	0.163	0.604	0.45	0.244	0.281	0.275	0.506	0.453	0.457	0.02	-0.025	0.415	0.075	0.111	0.267	0.507	0.217314
217316	Slc16a5	0.268	0.229	0.065	0.249	0.351	-0.018	0.28	0.251	NA	NA	0.141	0.244	0.244	0.25	0.212	0.105	-0.023	0.451	0.337	0.095	-0.042	0.427	NA	0.484	-0.231	0.161	0.068	0.432	0.311	0.289	0.269	0.083	0.402	0.13	0.201	NA	0.448	0.217061
100434	Slc44a1	0.255	0.096	0.165	0.073	0.246	0.389	0.28	0.173	0.375	0.501	0.223	0.224	0.224	0.314	0.2	0.097	0.427	0.145	0.215	-0.066	0.38	0.368	0.611	0.494	0.109	0.19	-0.153	0.398	0.549	0.162	0.236	-0.298	0.159	-0.014	0.114	0.28	-0.11	0.217054
14859	Gsta3	0.336	0.045	0.008	0.158	0.015	0.003	0.241	0.232	0.1	0.308	0.133	0.224	0.224	0.324	0.112	0.2	0.588	0.217	0.181	0.085	0.349	0.074	0.424	0.671	0.254	0.257	0.187	0.445	0.543	0.017	-0.118	-0.183	0.5	0.148	0.001	0.19	0.533	0.216919
111175	Pecr	0.294	0.092	0.057	0.287	0.039	0.333	0.373	0.209	0.072	0.081	0.227	0.276	0.276	0.268	0.408	0.164	0.281	-0.13	0.201	0.224	0.091	0.064	0.306	0.687	0.265	0.047	0.187	0.347	0.563	0.206	-0.205	0.26	0.173	0.365	-0.046	-0.049	0.725	0.216703
622404	Ccdc107	0.39	0.201	-0.032	0.251	0.158	NA	NA	0.101	NA	NA	NA	NA	NA	0.223	0.026	0.11	0.196	0.271	0.154	0.3	0.004	NA	0.439	0.573	-0.091	-0.034	0.456	0.421	0.428	0.2	0.105	0.262	-0.091	0.324	0.222	0.139	0.575	0.216586
110959	Nudt19	0.232	0.235	0.065	0.185	0.103	0.163	0.328	0.134	-0.039	0.262	0.232	0.288	0.288	0.346	-0.181	0.406	0.158	0.41	0.326	0.095	0.172	0.172	0.428	0.432	0.241	0.341	-0.107	0.426	0.587	0.336	-0.026	0.105	-0.042	0.219	0.191	0.054	0.448	0.216568
15212	Hexb	0.311	0.128	0.21	0.214	0.268	-0.136	0.165	0.185	0.048	0.284	0.111	0.131	0.131	0.112	-0.276	0.308	0.45	0.414	0.339	0.254	-0.182	0.522	-0.066	0.258	0.316	0.122	0.242	0.474	0.629	0.221	0.135	0.092	0.297	0.214	0.329	0.457	0.295	0.216378
15199	Hebp1	0.319	0.177	-0.029	0.126	-0.04	0.155	0.222	0.167	-0.124	0.321	0.107	0.195	0.195	0.045	0.115	0.221	0.43	-0.211	0.431	0.308	0.037	0.067	0.469	0.639	0.574	0.093	0.507	0.298	0.531	0.476	0.016	0.468	0.016	0.304	-0.111	0.126	0.36	0.216216
268782	Agxt2	-0.042	0.308	-0.053	NA	0.292	0.29	0.202	0.029	NA	NA	NA	0.179	0.179	0.204	-0.378	0.146	0.479	0.187	0.2	0.408	-0.028	0.588	NA	0.634	0.485	0.4	0.235	0.242	NA	0.484	0.111	0.019	-0.203	0.405	0.074	NA	0.407	0.2161
66462	Rex1bd	NA	0.319	-0.073	0.182	0.226	0.384	0.144	NA	NA	NA	0.135	0.105	0.105	0.121	0.202	0.308	0.334	0.297	NA	NA	0.101	0.143	0.335	NA	0.035	0.247	0.617	0.377	0.343	NA	0.08	-0.018	NA	0.283	0.153	0.337	NA	0.21563
68195	Rnaset2b	0.372	NA	0.104	0.057	NA	0.25	0.18	0.101	0.103	0.133	0.172	0.145	0.145	NA	-0.113	0.288	0.542	0.298	0.328	0.363	-0.047	-0.08	0.586	0.066	NA	NA	0.427	0.552	NA	0.105	-0.036	NA	0.554	NA	0.343	0.305	0.007	0.215517
56748	Nfu1	0.393	NA	0.206	-0.115	0.39	NA	NA	0.137	0.05	0.056	-0.058	NA	NA	0.088	0.277	0.233	0.205	0.195	0.204	0.32	0.374	NA	0.63	0.604	-0.066	0.404	0.439	0.435	0.364	0.146	-0.032	-0.129	-0.223	0.274	0.002	0.364	0.51	0.215387
20526	Slc2a2	0.242	0.013	0.099	0.014	0.133	0.424	0.336	0.095	-0.051	0.064	0.093	0.335	0.335	0.34	-0.058	-0.097	0.594	0.196	0.28	0.157	0.18	0.204	0.485	0.603	0.555	0.134	0.044	0.403	0.626	0.045	0.004	0.01	0.414	0.126	-0.019	0.082	0.527	0.215324
14874	Gstz1	0.34	-0.06	0.084	0.114	0.32	0.224	0.321	0.12	0.024	0.081	0.056	0.269	0.269	0.286	0.23	0.022	0.269	-0.102	0.34	0.469	0.215	-0.024	0.38	0.693	0.546	0.317	0.328	0.389	0.487	0.304	-0.095	0.258	-0.206	0.364	-0.162	0.071	0.42	0.215162
66925	Sdhd	0.35	0.123	0.026	NA	0.081	0.135	0.132	0.167	NA	NA	NA	0.06	0.06	0.135	0.201	0.164	0.02	0.252	0.102	0.264	0.357	0.289	0.484	0.633	0.329	0.38	0.315	0.501	0.507	-0.033	-0.073	-0.187	0.623	0.193	-0.205	0.142	0.569	0.21503
235293	Sc5d	0.446	0.138	0.065	0.105	-0.029	-0.094	0.188	0.331	0.149	0.338	0.07	0.223	0.223	0.144	0.468	-0.15	0.268	0.328	0.358	0.131	0.402	-0.009	0.322	0.663	0.624	0.334	-0.199	0.449	0.54	0.235	0.056	-0.219	0.518	0.091	0.079	0.154	NA	0.215
213603	Slc44a3	0.317	-0.007	0.073	0.115	0.29	0.439	0.172	0.067	0.256	0.602	0.163	0.14	0.14	0.316	0.205	0.342	0.399	0.173	0	-0.107	0.405	0.419	0.148	0.195	0.428	0.01	0.407	0.359	0.489	0.003	0.119	-0.047	-0.024	-0.045	0.234	0.376	0.383	0.214973
69747	Zswim7	0.246	0.237	-0.024	0.042	0.22	0.112	0.134	0.127	NA	NA	0.073	0.098	0.098	0.097	0.129	0.439	0.085	0.407	0.273	0.255	0.257	0.223	0.414	0.126	-0.066	0.364	0.316	0.373	0.412	0.41	0.026	0.044	0.181	0.196	0.344	0.283	0.563	0.214686
72900	Ndufv2	0.431	0.165	-0.142	-0.113	0.092	0.147	0.079	0.088	NA	NA	-0.124	0.041	0.041	0.076	0.325	0.204	0.025	0.264	0.244	0.357	0.374	0.149	0.642	0.686	0.266	0.497	0.288	0.393	0.289	0.508	0.241	0.085	-0.089	0.254	-0.073	0.332	0.471	0.214657
27643	Ubl4a	0.126	0.301	0.159	0.121	0.006	0.325	0.145	0.102	0.032	0.416	0.174	0.131	0.131	0.094	0.032	0.147	0.166	0.383	0.269	0.201	0.098	0.372	0.331	0.549	-0.219	0.252	0.431	0.341	0.321	0.41	0.196	0.422	0.123	0.158	0.228	0.281	0.18	0.214459
12972	Cryz	0.223	0.074	-0.007	0.006	0.263	0.384	0.271	0.084	0.141	0.288	-0.03	0.169	0.169	0.152	-0.179	0.19	0.636	0.382	0.409	0.1	-0.119	0.424	0.688	0.588	0.554	0.42	0.413	0.408	0.554	0.053	-0.081	-0.188	-0.145	0.254	-0.22	0.159	0.445	0.214378
231214	Cc2d2a	0.372	0.015	0.273	0.183	-0.021	0.153	0.139	0.043	NA	NA	0.112	0.161	0.161	0.221	-0.118	0.032	0.442	0.01	0.331	0.005	0.134	0.351	NA	0.158	0.525	0.268	0.208	0.526	0.521	0.415	0.319	0.109	0.044	0.044	0.389	NA	0.546	0.214273
68537	Mrpl13	0.421	0.192	-0.114	0.103	-0.041	0.213	0.151	0.176	NA	NA	0.069	0.111	0.111	0.114	0.327	0.058	-0.013	0.242	0.257	0.375	0.48	0.121	0.56	0.641	-0.191	0.287	0.189	0.491	0.369	0.399	0.091	0.095	0.139	0.355	0.14	0.162	0.4	0.213714
66218	Ndufb9	0.409	-0.07	-0.106	0.072	-0.124	0.285	0.099	0.175	NA	NA	-0.049	0.057	0.057	NA	0.501	-0.097	0.016	0.09	0.101	0.328	0.332	0.119	0.553	0.766	0.316	0.352	0.266	0.306	0.474	0.345	-0.024	0.225	0.506	NA	-0.052	0.221	0.603	0.213697
68011	Snrpg	0.304	0.285	0.225	-0.01	NA	0.068	0.16	0.174	NA	NA	-0.024	0.16	0.16	NA	0.283	0.348	0.14	0.412	0.207	0.16	0.274	0.11	0.241	0.296	NA	NA	0.626	0.502	NA	0.364	0.199	NA	-0.097	NA	0.245	0.443	-0.284	0.21325
74776	Ppa2	0.385	-0.001	0.024	-0.013	NA	0.014	0.163	-0.022	NA	NA	0.01	0.111	0.111	0.126	0.144	0.216	0.331	0.31	0.222	0.374	0.264	0.224	0.64	0.513	0.289	-0.027	0.455	0.338	0.31	0.081	0.04	0.42	0.155	0.306	-0.116	0.279	0.571	0.213147
67900	Mtfp1	0.426	0.009	0.147	0.226	0.194	0.354	0.111	0.137	NA	NA	0.16	0.077	0.077	0.127	0.322	0.106	0.347	0.464	0.068	0.068	0.331	0.047	0.104	0.418	0.309	0.225	0.221	0.469	0.424	0.177	-0.2	0.48	0.251	0.071	-0.103	0.323	0.492	0.213114
11905	Serpinc1	0.475	0.048	0.28	0.195	0.094	0.127	0.232	0.398	NA	NA	0.093	0.168	0.168	0.111	0.04	-0.112	0.211	-0.211	0.378	-0.099	0.265	-0.027	0.53	0.639	0.688	0.115	0.158	0.475	0.517	0.365	0.137	-0.205	0.195	0.144	0.114	0.068	0.673	0.212771
15183	Hdac3	0.301	0.17	0.005	0.099	0.183	0.257	0.194	0.199	0.17	0.529	0.164	0.123	0.123	0.207	-0.018	0.163	0.4	0.381	0.256	0.174	0.332	0.382	0.151	0.376	0.197	0.31	-0.175	0.372	0.39	0.547	-0.037	0.026	0.12	0.052	0.099	0.106	0.542	0.212703
212647	Aldh4a1	0.199	0.316	0.06	0.057	0.172	0.53	0.448	0.2	NA	NA	0.02	0.381	0.381	0.33	0.36	0.147	0.45	0.073	0.362	0.086	0.192	0.063	0.126	0.626	0.234	-0.261	0.197	0.059	0.489	0.265	-0.017	0.055	-0.081	0.331	0.076	0.037	0.475	0.212514
77252	9430038I01Rik	0.38	0.002	-0.136	NA	0.143	0.095	0.083	0.239	NA	NA	NA	-0.005	-0.005	0.266	0.255	0.366	0.02	0.251	0.31	-0.051	0.347	0.271	NA	0.408	0.279	0.332	0.182	0.413	0.567	0.45	-0.113	0.222	0.252	0.236	-0.013	NA	0.536	0.212323
14104	Fasn	0.188	-0.038	0.059	0.23	NA	0.159	0.066	0.222	0.128	0.512	0.179	0.1	0.1	0.161	0.531	0.061	0.066	0.383	0.113	-0.033	0.283	0.234	-0.081	0.566	0.646	0.179	0.044	0.284	0.559	0.061	0.257	0.304	0.515	0.016	0.206	0.158	0.221	0.212194
19188	Psme2	0.381	0.149	0.336	0.11	0.071	-0.002	0.137	0.319	NA	NA	0.064	0.123	0.123	0.172	0.116	0.444	0.383	0.458	0.251	0.183	-0.319	0.112	0.188	0.296	-0.065	0.526	0.367	0.392	NA	0.402	0.017	0.358	0.458	0.071	0.361	0.248	-0.017	0.212147
30924	Angptl3	0.517	0.114	-0.148	0.164	0.121	0.25	0.251	0.18	0.061	-0.01	0.092	0.204	0.204	0.161	0.007	-0.123	0.405	0.21	0.375	0.198	-0.168	0.313	0.378	0.698	0.478	-0.039	0.399	0.368	0.632	0.467	-0.052	0.082	0.066	0.133	0.136	0.079	0.636	0.211865
56282	Mrpl12	0.394	0.26	0.12	0.182	0.076	0.298	0.128	0.065	0.021	0.408	0.181	0.093	0.093	0.062	0.173	0.194	0.011	0.215	0.123	0.361	0.255	0.321	0.236	0.608	-0.237	0.257	0.559	0.474	0.46	0.106	-0.056	0.136	0.245	0.1	0.219	0.407	0.278	0.211514
21835	Thrsp	0.116	-0.124	0.009	0.179	0.054	0.369	0.1	0.141	0.184	0.311	0.242	0.029	0.029	0.146	0.394	0.104	0.362	0.331	0.089	0.259	0.163	0.211	0.244	0.651	0.485	0.255	0.115	0.325	0.6	0.135	-0.006	-0.033	0.521	0.202	-0.095	0.136	0.581	0.211189
72361	Ces2g	0.189	0.04	0.073	0.087	0.144	0.269	0.253	0.169	NA	NA	0.104	0.218	0.218	0.25	0.046	0.134	0.564	0.189	0.381	0.135	0.066	0.315	0.385	0.408	0.588	-0.137	0.153	0.481	0.565	-0.005	-0.158	0.18	0.421	0.224	0.135	0.132	0.174	0.211143
14979	H2-Ke6	0.369	0.152	-0.112	0.164	0.139	0.183	0.166	0.084	0.105	0.357	0.169	0.095	0.095	0.115	0.249	0.276	0.236	0.244	0.06	0.171	0.297	0.016	0.409	0.625	0.466	-0.023	0.285	0.314	0.379	0.334	0.012	0.391	-0.118	0.277	-0.051	0.311	0.565	0.210973
110196	Fdps	0.294	0.166	-0.031	0.092	0.023	0.028	0.048	0.397	0.282	0.395	0.117	0.105	0.105	NA	0.6	0.107	0.246	0.237	0.07	0.264	0.554	0.296	0.109	0.61	0.426	0.174	0.012	0.416	NA	0.072	-0.192	0.306	0.444	NA	-0.049	0.223	0.225	0.210912
64074	Smoc2	0.165	0.274	0.306	0.209	NA	-0.459	0.085	0.195	0.144	0.331	0.252	0.149	0.149	0.233	-0.25	0.322	0.171	0.286	0.311	0.473	0.008	0.532	-0.045	0.23	0.667	0.279	0.161	0.412	0.437	0.3	0.452	-0.326	0.482	0.023	0.447	-0.03	NA	0.210714
15901	Id1	0.321	0.237	0.375	0.099	0.23	0.068	0.188	0.24	NA	NA	0.124	0.139	0.139	0.167	0.158	0.288	0.254	0.077	0.469	0.099	0.154	0.206	-0.294	0.306	0.28	0.187	-0.122	0.479	0.452	0.324	0.331	0.264	0.206	0.021	0.398	0.224	0.282	0.210571
100102	Pcsk9	0.33	NA	0.097	0.021	0.118	NA	NA	0.385	0.187	-0.186	0.038	NA	NA	0.187	0.554	0.358	0.245	0.373	0.175	0.138	0.441	NA	NA	0.422	0.052	0.135	0.172	0.485	0.395	0.123	0.154	0.089	0.492	-0.011	-0.119	NA	0.252	0.210414
11889	Asgr1	0.299	-0.028	-0.005	0.238	0.128	0.182	0.178	0.129	NA	NA	0.145	0.16	0.16	0.082	0.313	0.203	0.518	0.085	0.392	0.301	0.311	-0.121	0.314	0.704	0.437	0.069	0.359	0.307	0.468	0.344	-0.175	0.208	-0.098	-0.028	0.201	0.147	0.431	0.210229
66566	Ntpcr	0.354	0.081	0.186	0.099	0.027	0.268	0.324	0.087	NA	NA	0.134	0.256	0.256	0.289	-0.123	0.136	0.479	0.34	0.325	0.223	0.142	0.375	0.128	0.232	0.176	0.314	0.171	0.155	0.402	0.184	-0.029	0.65	0.036	0.059	0.347	0.031	0.24	0.210114
18671	Abcb1a	0.316	0.369	0.065	0.2	NA	0.168	0.308	0.275	0.137	0.252	0.197	0.262	0.262	0.291	-0.334	0.241	0.269	0.609	0.353	-0.075	-0.093	0.486	-0.13	0.314	0.61	0.228	0.085	0.394	0.489	0.289	0.094	0.076	0.526	0.149	0.139	0.139	-0.399	0.210028
65105	Arl6ip4	0.286	0.218	0.312	0.093	NA	0.066	0.098	0.14	-0.121	0.052	0.136	0.094	0.094	0.076	0.049	0.235	0.283	0.103	0.125	0.244	0.138	0.286	0.439	0.424	0.558	0.028	0.431	0.421	0.181	0.264	0.067	0.402	0.109	0.108	0.303	0.333	0.474	0.209694
59008	Anapc5	0.354	0.203	0.24	0.119	-0.028	0.036	0.217	0.251	0.072	0.516	0.041	0.165	0.165	0.091	-0.111	0.043	0.484	0.422	0.332	0.051	0.094	0.319	0.018	0.508	0.373	0.152	0.014	0.438	0.138	0.399	0.21	0.425	0.28	0.009	0.325	0.255	0.136	0.209622
76560	Prss8	0.292	-0.097	0.115	0.117	0.125	0.039	0.115	0.121	0.163	0.231	0.204	0.153	0.153	NA	0.248	0.406	-0.176	0.384	0.05	-0.076	0.491	0.463	0.13	0.1	0.626	0.415	0.07	0.252	0.556	0.082	0.23	-0.1	0.675	NA	0.187	0.177	0.411	0.209486
66077	Aurkaip1	0.335	0.209	-0.114	0.138	0.05	-0.502	0.016	0.115	NA	NA	0.145	0.031	0.031	0.139	0.078	0.251	0.133	0.188	0.234	0.381	0.358	0.047	0.694	0.511	0.189	0.449	0.407	0.462	0.349	0.336	0.001	0.313	0.08	0.314	0.232	0.349	0.379	0.209371
68735	Mrps18c	0.44	0.112	0.222	0.049	0.043	0.061	0.078	0.215	NA	NA	0.114	0.07	0.07	0.169	0.017	0.095	0.243	0.384	0.102	0.29	0.256	0.021	0.657	0.665	-0.377	0.374	0.359	0.462	0.419	0.288	-0.027	0.307	-0.066	0.274	0.233	0.251	0.454	0.209257
19951	Rpl32	0.448	NA	0.144	0.108	0.146	NA	NA	0.232	NA	NA	0.147	NA	NA	0.025	0.054	0.266	0.004	0.345	0.437	0.369	0.22	NA	NA	0.255	-0.381	0.404	0.571	0.484	NA	0.486	-0.078	0.17	0.015	0.115	0.233	NA	NA	0.20876
56174	Nagk	0.286	0.196	0.209	0.188	-0.075	-0.09	0.155	0.15	0.143	0.483	0.1	0.1	0.1	0.162	-0.355	0.191	0.057	0.358	0.386	0.166	-0.207	0.448	0.278	0.628	0.372	0.28	-0.044	0.208	0.368	0.332	0.185	0.509	0.333	0.273	0.308	0.38	0.163	0.208757
67711	Nsmce1	0.252	0.338	0.064	0.193	0.111	0.142	0.015	0.217	NA	NA	0.222	-0.019	-0.019	-0.004	-0.121	0.082	-0.032	0.178	0.324	0.355	0.159	0.444	0.545	0.403	-0.128	0.529	0.102	0.415	0.388	0.538	0.068	0.279	0.173	0.286	0.323	0.275	0.201	0.208514
72151	Rfc5	0.352	-0.007	0.365	0.097	-0.026	0.329	0.194	0.148	0.129	0.147	0.045	0.148	0.148	0.218	0.2	0.163	0.493	-0.213	0.159	0.095	0.416	-0.062	0.335	0.452	0.286	0.182	0.408	0.502	0.363	0.391	0.009	0.351	-0.105	0.245	0.324	0.091	0.339	0.208405
66176	Nat9	0.332	0.155	0.075	-0.013	NA	0.202	0.12	0.198	NA	NA	0.023	0.057	0.057	0.118	0.019	0.3	-0.066	0.146	0.301	0.293	0.108	0.259	0.345	0.201	0.372	0.323	0.211	0.369	0.552	0.504	0.058	0.306	0.007	0.281	0.301	0.352	NA	0.208061
76826	Nubpl	0.212	0.295	0.057	0.146	-0.004	0.342	0.283	0.12	0.271	0.406	0.114	0.201	0.201	0.246	0.065	0.295	0.484	0.107	0.315	0.417	0.54	0.319	NA	0.444	NA	NA	0.05	0.492	0.505	-0.216	-0.099	NA	-0.087	0.263	0.271	NA	-0.399	0.208
108156	Mthfd1	0.245	0.013	0.237	0.216	0.018	-0.031	0.311	0.18	-0.095	0.08	0.12	0.26	0.26	0.271	0.422	0.152	0.369	0.254	0.293	-0.005	0.142	-0.071	0.481	0.532	0.469	0.01	0.129	0.436	0.547	0.007	0.112	0.418	-0.016	0.303	-0.177	0.133	0.67	0.207973
381629	Atraid	0.429	0.002	0.038	-0.011	0.351	-0.117	0.127	0.182	NA	NA	0.014	0.078	0.078	0.139	0.087	0.379	0.195	0.109	0.247	0.24	0.062	0.319	0.498	0.56	0.44	0.199	0.199	0.495	0.421	0.213	-0.082	0.13	0.302	0.114	0.229	0.285	0.327	0.207943
67009	Ttc23	0.186	-0.156	-0.026	0.154	0.024	-0.036	0.255	0.199	NA	NA	0.214	0.236	0.236	0.298	0.078	0.202	0.279	0.021	0.39	0.166	0.038	0.369	0.16	0.446	0.607	0.345	0.26	0.296	0.67	0.162	-0.051	0.191	0.362	0.029	0.213	0.157	0.301	0.207857
109652	Acy1	0.333	0.13	0.068	0.279	0.093	0.069	0.212	0.315	NA	NA	0.212	0.121	0.121	0.152	0.383	0.117	0.486	-0.035	0.229	0.087	-0.005	0.118	0.047	0.45	-0.153	0.153	0.147	0.457	0.612	0.406	-0.062	0.554	0.431	0.032	-0.055	0.12	0.645	0.207686
71761	Amdhd1	0.371	0.188	0.284	0.146	0.124	-0.199	0.261	0.172	NA	NA	0.012	0.225	0.225	0.168	0.28	-0.084	0.201	0.026	0.173	0.141	-0.038	0.162	0.53	0.636	0.377	-0.013	0.072	0.463	0.584	0.453	0.325	0.081	-0.049	0.321	-0.048	0.044	0.649	0.207514
224904	Micos13	0.419	0.324	-0.119	0.022	NA	0.092	0.112	0.109	NA	NA	-0.021	0.058	0.058	0.02	0.345	0.035	0.07	0.049	0.196	0.532	0.274	0.223	0.581	0.512	0.06	0.443	0.023	0.452	0.444	0.301	-0.112	0.294	0.17	0.215	-0.091	0.361	0.604	0.2075
68836	Mrpl52	0.384	0.354	0.02	0.157	NA	0.04	0.061	0.044	NA	NA	0.173	0.075	0.075	0.027	0.092	0.117	-0.224	0.282	0.107	0.251	0.403	-0.051	0.488	0.591	-0.077	0.281	-0.033	0.508	0.323	0.32	0.17	0.638	-0.013	0.063	0.386	0.45	0.564	0.207235
19981	Rpl37a	0.337	NA	0.253	-0.021	NA	NA	NA	0.19	0.076	0.297	0.091	NA	NA	NA	-0.107	0.155	-0.106	0.299	0.294	0.22	0.276	NA	0.468	0.362	NA	NA	0.228	0.513	NA	0.454	0.018	NA	0.046	NA	0.031	0.392	NA	0.207217
13353	Dgcr6	0.389	0.174	-0.121	0.164	-0.095	0.284	0.13	0.209	NA	NA	0.187	0.064	0.064	0	0.311	0.041	0.367	0.374	0.218	0.238	0.038	0.028	0.274	0.599	0.251	0.333	0.232	0.428	0.63	0.399	-0.21	0.237	0.128	0.357	-0.156	0.11	0.573	0.207114
27376	Slc25a10	0.283	0.132	-0.008	0.068	0.161	0.02	0.27	0.092	0.156	0.528	0.087	0.2	0.2	0.205	0.309	0.18	0.435	0.406	0.177	0.106	-0.028	0.247	0.216	0.625	0.517	0.116	-0.168	0.385	0.413	-0.021	0.127	0.199	0.159	0.224	0.143	0.011	0.49	0.207081
66117	Fmc1	NA	0.161	0.182	0.227	-0.047	0.111	0.168	NA	NA	NA	0.198	0.143	0.143	0.014	0.394	0.156	-0.035	0.305	NA	NA	0.05	-0.052	0.379	NA	0.394	0.197	0.272	0.459	0.617	NA	0.089	0.281	NA	0.176	-0.027	0.119	0.715	0.20675
170459	Stard4	0.329	0.139	-0.001	-0.057	0.052	0.174	0.101	0.385	0.026	0.049	-0.031	0.128	0.128	0.151	0.541	0.054	0.557	0.283	0.089	0.279	0.426	0.03	0.259	0.507	0.535	0.314	0.349	0.499	0.495	-0.129	-0.06	0.106	0.499	-0.008	-0.141	0.034	0.55	0.206514
70701	Nipal1	0.21	0.299	0.228	0.198	NA	-0.045	0.216	0.339	NA	NA	0.129	0.184	0.184	0.19	0.343	0.161	-0.058	0.197	0.31	0.039	0.098	0.438	NA	0.456	-0.263	0.186	0.035	0.473	0.388	0.3	0.439	-0.359	0.434	0.04	0.332	NA	0.484	0.206406
17993	Ndufs4	0.314	0.212	0.017	-0.003	NA	0.199	0.14	0.119	0.263	0.177	0.02	0.107	0.107	-0.007	0.351	-0.074	0.007	0.02	0.163	0.412	0.104	0.142	0.694	0.66	-0.078	0.367	0.202	0.455	0.441	0.414	-0.074	0.36	0.301	0.326	-0.219	0.112	0.675	0.206278
15107	Hadh	0.4	0.113	0.215	0.178	0.154	0.065	0.301	0.15	0.079	0.416	0.079	0.211	0.211	0.305	-0.112	0.156	0.304	0.294	0.316	0.119	0.131	0.19	0.233	0.659	0.535	0.136	0.017	0.401	0.414	-0.008	0.132	0.312	0.094	0.156	-0.105	0.27	0.109	0.206216
68742	Tmem219	0.007	0.196	0.103	-0.022	-0.071	-0.049	0.323	0.148	NA	NA	0.001	0.245	0.245	0.084	0.137	-0.005	0.289	0.062	0.152	0.235	-0.08	0.157	0.667	0.545	0.456	0.249	-0.124	0.516	0.405	0.227	0.116	0.27	0.471	0.295	0.189	0.424	0.341	0.205829
107747	Aldh1l1	0.127	-0.073	0.001	0.163	0.161	0.263	0.219	0.281	-0.006	-0.091	0.176	0.176	0.176	0.218	0.571	0.333	0.176	0.294	0.278	0.144	0.112	0.057	0.268	0.679	0.534	-0.107	-0.01	0.333	0.643	0.336	0.105	0.289	0.26	0.152	0.034	-0.036	0.377	0.205757
53972	Ngef	0.229	0.208	0.16	0.179	0.259	0.111	0.234	0.16	-0.065	0.144	0.219	0.164	0.164	0.267	0.319	0.232	0.292	0.002	0.381	0.113	-0.157	0.083	0.089	0.289	0.469	0.057	0.297	0.469	0.61	0.375	0.233	-0.021	0.309	0.143	-0.073	0.072	0.593	0.205649
52174	Tmem222	0.302	0.301	0.138	0.042	NA	0.16	0.186	0.196	0.108	0.36	0.041	0.17	0.17	0.168	0.23	0.259	0.304	0.452	0.253	0.262	0.273	0.421	0.068	0.279	-0.35	0.21	0.125	0.393	0.344	0.48	0.219	0.151	0.26	0.121	0.233	0.224	-0.158	0.205417
56612	Pfdn5	0.457	NA	0.311	0.203	NA	-0.059	0.008	0.233	0.08	0.464	0.193	0.019	0.019	NA	-0.398	0.054	0.207	0.499	0.46	0.281	0.052	0.132	0.538	0.378	0.226	0.423	0.158	0.416	0.478	0.516	0.017	0.365	-0.045	NA	-0.046	0.216	-0.086	0.205121
66514	Asrgl1	0.284	0.019	0.074	-0.11	0.338	0.152	0.163	0.044	NA	NA	-0.015	0.169	0.169	0.339	-0.114	0.403	0.278	0.48	0.428	0.168	0.246	0.155	0.103	0.198	0.344	0.189	0.286	0.498	0.607	0.392	0.057	0.409	-0.035	0.359	0.025	0.475	-0.399	0.205086
70257	Atp5mpl	0.413	0.23	-0.17	0.129	-0.001	-0.011	0.172	0.136	NA	NA	0.096	0.178	0.178	0.101	0.214	0.121	-0.014	0.226	0.148	0.343	0.183	0.299	0.588	0.562	0.029	0.27	-0.163	0.368	0.303	0.424	0.058	0.344	0.462	0.127	0.131	0.297	0.407	0.205086
18416	Otc	0.322	-0.03	0.16	0.074	0.227	0.174	0.198	0.109	0.012	-0.199	-0.019	0.177	0.177	0.256	0.464	-0.124	0.534	0.105	0.202	0.234	0.065	-0.028	0.7	0.651	0.637	-0.003	0.498	0.428	0.569	0.258	0.113	-0.054	0.087	0.159	-0.09	0.028	0.514	0.205
20503	Slc16a7	0.327	0.349	0.044	0.138	0.424	0.14	0.296	0.177	0.088	0.087	0.065	0.244	0.244	0.258	-0.382	0.169	0.171	0.625	0.341	-0.25	-0.039	0.451	-0.016	0.623	0.652	0.306	0.076	0.391	0.505	0.225	0.033	-0.007	0.546	0.104	0.232	0.314	-0.367	0.204973
211151	Churc1	0.162	NA	-0.038	NA	NA	NA	NA	0.205	NA	NA	NA	NA	NA	0.046	-0.148	0.098	0.026	0.183	0.36	0.222	-0.154	NA	0.529	0.63	0.129	0.369	-0.044	0.401	0.426	0.473	0.048	0.353	0.073	0.33	0.05	0.271	0.328	0.204923
94064	Mrpl27	0.401	-0.018	0.15	0.074	NA	-0.087	0.001	0.223	0.161	0.056	0.083	0.025	0.025	0.06	0.071	0.251	0.394	0.107	0.337	0.483	-0.113	0.248	0.555	0.622	NA	NA	0.326	0.469	NA	0.567	-0.141	NA	0.119	0.263	0.045	0.292	0.508	0.204906
268395	Mpg	0.278	-0.004	0.323	0.182	0.042	0.157	0.13	0.271	0.191	0.443	0.309	0.101	0.101	0.121	0.1	0.36	0.184	0.026	0.45	0.275	0.191	0.205	-0.045	0.167	0.195	0.277	0.119	0.499	0.373	0.412	0.185	0.236	0.037	0.162	0.167	-0.021	0.38	0.204838
17252	Rdh11	0.415	0.151	0.054	0.08	0.091	0.198	0.077	0.405	0.263	0.24	0.098	0.131	0.131	0.176	0.568	0.26	0.23	0.336	0.166	-0.111	0.504	0.28	0.3	0.475	0.052	0.177	0.184	0.492	0.476	0.19	0.003	-0.312	0.333	0.068	0.011	0.148	0.23	0.204595
66684	Tceal8	0.122	-0.037	0.138	0.139	NA	-0.044	0.181	0.248	NA	NA	0.091	0.169	0.169	0.227	0.101	0.248	0.299	0.225	0.114	0.487	0.029	0.393	0.205	0.646	0.627	0.282	0.101	0.443	0.47	0.38	0.079	-0.295	-0.054	0.202	0.448	0.037	0.078	0.204353
66407	Mrps15	0.341	0.231	0.145	0.105	-0.01	0.001	0.072	0.116	NA	NA	0.142	0.104	0.104	0.136	0.076	0.077	0.249	0.158	0.134	0.161	0.203	0.254	0.552	0.529	-0.042	-0.028	0.071	0.492	0.373	0.401	0.2	0.167	0.153	0.24	0.316	0.327	0.598	0.204229
68240	Rpa3	0.356	0.059	0.034	0.01	0.014	0.469	0.174	0.023	NA	NA	0.014	0.116	0.116	0.177	-0.185	0.23	0.258	0.112	0.248	0.039	0.413	0.261	0.385	0.393	-0.158	0.505	0.483	0.52	0.508	0.552	0.068	0.346	0.2	0.174	0.032	0.089	0.111	0.204171
116701	Fgfrl1	0.35	0.085	-0.097	0.16	NA	-0.003	0.114	0.142	-0.018	0.42	0.17	0.089	0.089	0.067	0.266	0.451	0.305	0.207	0.311	0.142	0.29	0.326	0.166	0.115	0.455	0.297	-0.196	0.383	0.284	0.294	0.139	0.289	0.299	0.073	0.067	0.262	0.554	0.204083
107766	Haao	0.249	0.114	0.165	0.16	0.1	-0.386	0.062	0.302	NA	NA	0.132	0.087	0.087	0.113	0.43	0.078	0.31	0.16	0.269	0.174	-0.263	0.034	0.423	0.636	0.699	0.11	0.14	0.476	0.605	0.483	0.029	0.021	0.391	0.166	0.027	0.11	0.443	0.203886
77125	Il33	0.075	0.279	0.351	0.159	0.01	0.25	0.23	0.322	NA	NA	0.154	0.215	0.215	0.263	0.282	0.214	0.248	0.254	0.29	0.014	0.236	0.278	0.022	0.033	0.492	0.328	0.243	0.426	0.162	0.283	0.039	-0.099	0.544	-0.11	0.48	-0.049	0.001	0.203829
14858	Gsta2	0.252	0.201	0.044	-0.082	0.004	0.094	0.276	0.019	0.079	0.231	0.006	0.203	0.203	0.198	0.05	0.303	0.199	0.595	0.278	-0.055	0.011	0.352	0.549	0.44	-0.192	0.398	-0.012	0.41	0.503	0.223	0.134	0.113	0.389	0.308	0.155	0.042	0.62	0.203811
78372	Snrnp25	0.081	0.202	0.043	0.243	NA	0.268	0.146	-0.028	NA	NA	0.224	0.089	0.089	0.081	0.121	0.285	0.166	0.224	0.219	0.144	0.016	0.073	0.375	0.113	0.273	0.379	0.519	0.303	0.461	0.423	0.002	0.324	0.156	0.206	0.241	0.044	0.423	0.203765
66230	Mrps28	0.263	0.184	-0.077	0.12	-0.022	0.215	0.052	-0.003	NA	NA	0.188	0.038	0.038	0.134	0.146	0.355	0.184	0.35	-0.035	0.392	-0.126	0.098	0.534	0.465	0.178	0.342	0.477	0.528	0.351	0.296	-0.002	0.041	0.287	0.236	0.167	0.301	0.435	0.203714
216456	Gls2	0.349	-0.067	0.327	NA	0.097	0.078	0.2	0.248	NA	NA	NA	0.161	0.161	0.231	0.531	-0.004	-0.207	0.27	0.264	0.069	0.218	-0.045	NA	0.63	0.034	-0.101	0.031	0.412	0.181	0.466	0.295	0.661	0.165	0.127	-0.003	NA	0.53	0.203516
14148	Fdx1	0.059	-0.036	0.182	0.09	0.044	0.182	0.16	-0.062	0.017	0.219	0.139	0.12	0.12	0.121	-0.133	0.253	0.405	0.182	0.288	0.527	0.168	0.021	0.693	0.577	0.182	0.301	0.654	0.286	0.582	0.409	0.107	0.156	0.258	0.306	0.02	0.332	-0.399	0.203514
68917	Hint2	0.35	0.299	-0.009	0.209	0.15	-0.359	0.092	0.12	0.092	0.112	0.15	0.054	0.054	-0.039	0.14	0.275	-0.094	0.412	0.365	0.3	-0.156	0.109	0.456	0.624	0.58	0.145	0.264	0.354	0.389	0.487	0.123	0.441	-0.107	0.347	-0.104	0.356	0.541	0.203297
66477	Atp5md	0.36	0.1	-0.098	0.139	-0.097	0.102	0.04	0.136	NA	NA	0.107	0.052	0.052	0.011	0.494	0.352	-0.082	0.063	0.06	0.412	-0.019	0.066	0.516	0.64	0.118	0.314	0.678	0.4	NA	0.378	0.129	0.295	0.278	0.172	0.017	0.195	0.529	0.203206
330780	E130110O22Rik	NA	0.191	0.012	NA	0.202	0.323	0.073	NA	NA	NA	NA	0.084	0.084	0.106	NA	-0.036	0.354	0.199	NA	NA	0.275	0.446	NA	NA	0.393	0.274	0.151	0.37	NA	NA	0.286	0.165	NA	0.166	0.149	NA	NA	0.20319
67713	Dnajc19	0.373	0.042	-0.011	0.184	0.225	0.28	0.07	0.04	NA	NA	0.221	0.019	0.019	0.21	-0.161	-0.068	0.34	-0.06	0.294	0.419	-0.228	0.278	0.367	0.549	0.464	0.266	0.461	0.414	NA	0.535	0.159	0.143	0.183	0.314	0.099	0.058	0.403	0.202971
57808	Rpl35a	0.164	0.081	0.326	NA	NA	0.08	0.072	0.221	NA	NA	NA	0.063	0.063	NA	-0.152	0.479	NA	0.246	0.184	0.339	-0.087	-0.047	0.545	0.259	NA	NA	0.423	0.481	NA	0.321	0.199	NA	0.201	NA	0.004	0.4	NA	0.202708
77996	Cutal	0.434	0.016	0.035	0.154	-0.032	0.326	0.121	0.159	NA	NA	0.096	0.092	0.092	0.17	0.32	-0.024	0.449	0.192	0.07	0.198	0.28	0.177	0.103	0.628	0.443	0.189	0.395	0.525	0.549	0.076	-0.158	0.23	0.263	-0.103	0.195	-0.147	0.579	0.202629
67675	Cuta	0.269	-0.031	0.375	0.031	-0.006	-0.2	0.069	0.054	NA	NA	0.065	0.076	0.076	0.126	0.163	0.153	0.5	0.25	0.169	0.132	0.391	0.247	0.489	0.567	0.342	0.19	0.147	0.486	0.447	0.258	-0.037	0.318	0.23	0.096	0.258	0.287	0.1	0.202486
18769	Pkig	0.135	0.356	0.073	0.03	0.067	0.065	-0.064	0.093	0.071	0.343	0.068	-0.061	-0.061	NA	0.113	0.231	-0.293	0.394	0.373	0.38	0.008	0.286	0.163	0.407	0.557	0.337	0.375	0.558	0.424	0.388	0.182	0.429	0.291	NA	0.183	0.417	-0.24	0.202229
12039	Bckdha	0.091	0.295	-0.075	0.163	0.087	0.315	0.085	-0.038	NA	0.407	0.221	0.012	0.012	0.007	0.317	0.161	0.027	0.235	0.099	0.109	0.224	0.268	0.549	0.418	0.374	-0.028	0.355	0.317	0.33	0.182	0.269	0.222	0.032	0.207	0.005	0.317	0.709	0.202222
20054	Rps15	0.368	0.238	0.255	0.146	0.215	-0.08	0.09	0.075	0.07	0.335	0.182	0.115	0.115	-0.041	-0.015	0.267	0.029	0.257	0.424	0.388	0.032	0.207	0.528	0.4	-0.119	0.334	0.383	0.427	0.382	0.413	0.166	0.46	-0.059	0.013	0.066	0.4	0.012	0.202108
13349	Ackr1	0.198	0.048	0.392	0.088	0.169	0.524	0.549	0.085	0.08	0.2	0.103	0.522	0.522	0.534	-0.219	0.021	0.092	0.19	0.101	0.038	0.053	0.423	0	0.149	-0.141	0.054	0.351	0.33	0.422	0.325	0.227	-0.223	0.388	0.175	0.154	0.258	0.293	0.202027
17855	Mvk	0.416	NA	0.001	0.056	0.046	NA	NA	0.301	0.132	0.281	0.064	NA	NA	0.088	0.451	0.301	0.31	0.196	0.04	0.427	0.482	NA	-0.148	0.471	0.542	0.02	0.257	0.405	0.219	-0.039	-0.184	0.212	0.251	0.129	0.077	0.256	NA	0.202
66437	Fis1	0.177	0.214	0.098	-0.029	0.198	0.109	0.033	0.089	0.185	0.048	-0.042	0.042	0.042	0.096	-0.072	0.3	0.327	0.341	0.283	0.435	-0.108	0.315	0.367	0.38	0.45	0.347	0.588	0.487	0.327	0.325	0.013	0.005	0.126	0.249	0.219	0.281	0.219	0.20173
109731	Maob	0.432	0.138	0.166	0.076	0.13	0.094	0.176	0.31	NA	NA	-0.032	0.107	0.107	0.292	0.33	-0.238	0.448	0.135	0.28	-0.013	0.149	0.237	NA	0.656	0.508	0.051	0.29	0.383	0.54	0.135	0.085	-0.036	0.235	0.27	-0.088	NA	0.303	0.201697
66375	Dhrs7	0.263	-0.166	0.127	0.275	NA	-0.088	0.185	0.233	NA	NA	0.183	0.168	0.168	0.193	-0.127	-0.087	0.279	0.412	0.362	0.107	0.033	0.351	0.147	0.533	0.214	0.295	-0.07	0.452	0.623	0.267	-0.057	-0.071	0.688	0.181	0.042	0.203	0.531	0.201441
56185	Hao2	0.442	0.232	0.112	0.214	NA	0.284	0.249	0.285	0.027	0.216	0.112	0.198	0.198	0.217	0.333	0.221	0.66	0.122	0.374	-0.101	0.298	0.472	-0.358	0.306	-0.065	0.098	0.175	0.513	0.18	0.256	0.116	0.041	-0.307	0.096	0.26	0.164	0.61	0.201389
20256	Clec11a	0.123	0.282	0.296	0.139	0.086	0.06	0.218	0.211	0.121	0.524	0.262	0.121	0.121	0.114	-0.365	0.152	0.323	0.28	0.252	0.147	-0.157	0.334	-0.185	0.194	0.24	0.315	0.158	0.534	0.443	0.203	0.282	0.007	0.049	0.479	0.358	0.207	0.52	0.201297
12577	Cdkn1c	0.379	0.429	0.251	0.283	0.266	0.148	0.188	0.219	0.035	0.523	0.137	0.167	0.167	0.182	-0.037	0.267	0.534	0.087	0.352	0.184	0.083	0.395	-0.319	0.154	0.012	0.094	-0.127	0.385	0.311	0.378	0.157	0.492	-0.124	-0.056	0.101	0.185	0.559	0.201108
11890	Asgr2	0.293	0.188	0.131	0.27	0.04	-0.099	0.292	0.22	-0.139	0.135	0.271	0.223	0.223	0.172	0.274	0.142	0.316	0.256	0.509	0.323	-0.247	0.113	0.074	0.577	0.343	-0.211	0.457	0.351	0.547	0.403	0.14	-0.091	-0.103	0.229	0.1	0.292	0.427	0.201108
268449	Rpl23a	0.446	0.059	0.149	NA	NA	NA	NA	0.214	0.207	0.255	NA	NA	NA	NA	-0.174	0.208	0.108	0.168	0.331	0.345	0.065	NA	0.437	0.189	NA	NA	0.19	0.487	NA	0.37	0.031	NA	-0.15	NA	0.053	0.424	NA	0.200545
68346	Sirt5	0.188	0.155	0.039	0.011	NA	0.097	0.089	-0.128	NA	NA	0.18	0.027	0.027	0.183	0	-0.046	0.225	0.216	0.108	0.181	0.313	0.422	NA	0.217	0.534	0.299	0.107	0.389	0.486	0.414	0.16	0.47	0.018	0.343	0.024	NA	0.669	0.200531
66495	Ndufb3	0.354	0.288	-0.215	0.043	0.157	0.07	0.105	0.096	NA	NA	0.029	0.116	0.116	0.05	0.172	0.259	0.073	0.009	0.038	0.417	0.383	0.109	0.536	0.531	0.19	0.189	0.467	0.417	0.322	0.236	0.056	0.343	0.137	0.277	-0.106	0.251	0.502	0.200486
20196	S100a13	0.288	0.169	0.086	0.106	0.06	-0.186	0.133	0.18	0.087	0.211	0.052	0.156	0.156	0.171	0.146	0.221	0.009	0.325	0.279	0.361	-0.1	0.091	0.274	0.526	0.411	0.366	-0.025	0.434	0.561	0.321	0.234	-0.08	0.354	0.349	-0.041	0.171	0.559	0.200405
83409	Lamtor2	0.494	NA	0.03	-0.088	0.018	-0.004	-0.026	0.206	0.027	-0.129	-0.049	0.001	0.001	0.107	-0.028	0.265	0.457	0.467	0.31	0.297	0.367	0.102	0.341	0.468	0.498	0.482	0.156	0.381	0.477	0.445	-0.139	0.206	0.335	0.178	-0.093	0.275	0.375	0.200278
22186	Uba52	0.433	0.243	0.063	0.195	-0.038	0.071	0.111	0.165	NA	NA	0.198	0.125	0.125	NA	0.082	0.132	0.036	0.296	0.16	0.413	0.276	0.011	0.518	0.355	NA	NA	0.098	0.404	NA	0.403	0.176	NA	0.349	NA	-0.06	0.267	NA	0.20025
74238	Mterf2	0.189	0.24	0.152	0.049	0.164	0.129	0.226	0.06	NA	NA	0.045	0.181	0.181	0.22	-0.02	-0.035	0.409	0.149	0.13	0.347	0.052	0.42	0.146	0.17	0.499	0.26	0.289	0.404	0.435	0.206	0.145	-0.075	0.333	0.213	0.308	0.001	0.383	0.200143
14058	F10	0.304	0.093	0.146	0.347	0.062	-0.025	0.128	0.27	-0.015	0.059	0.292	0.105	0.105	0.051	0.472	0.014	0.442	-0.039	0.46	0.14	0.3	-0.117	0.507	0.711	0.2	0.089	0.322	0.343	0.167	0.386	0.02	0.046	0.446	-0.073	0.252	0.195	NA	0.200139
52633	Nit2	0.412	0.116	0.226	0.06	-0.057	0.186	0.109	0.135	0.059	0.262	-0.026	0.05	0.05	0.161	0.121	-0.118	0.589	0.011	0.084	0.226	0.236	-0.085	0.448	0.656	0.517	0.167	0.416	0.42	0.574	0.383	-0.097	0.017	0.259	0.058	0.03	0.218	0.531	0.200108
66169	Tomm7	0.313	0.215	-0.03	0.086	-0.016	0.005	0.209	0.314	NA	NA	0.008	0.219	0.219	0.113	0.396	0.105	0.06	0.336	0.336	0.409	0.302	0.004	0.485	0.335	-0.3	0.244	0.19	0.429	0.455	0.517	0.04	-0.078	0.201	0.27	-0.031	0.28	0.355	0.199857
66241	Tmem9	0.339	0.317	-0.027	0.097	-0.001	-0.04	0.153	0.124	-0.054	0.466	0.179	0.14	0.14	0.162	0.326	0.257	0.41	0.186	0.182	0.031	0.281	0.159	0.329	0.368	0.55	0.121	0.139	0.336	0.474	0.23	-0.174	0.147	0.277	0.243	0.153	0.124	0.237	0.199486
223920	Soat2	0.233	0.218	0.297	0.152	NA	0.161	0.209	0.146	NA	NA	0.204	0.146	0.146	0.199	-0.43	0.195	0.326	0.402	0.139	-0.228	-0.214	-0.048	0.329	0.451	0.473	0.316	-0.12	0.425	0.525	0.356	0.107	0.52	0.217	-0.013	0.194	0.217	0.532	0.199471
17713	Grpel1	0.356	0.308	0.021	0.135	0.045	0.565	0.014	0.18	NA	NA	0.107	-0.026	-0.026	-0.047	0.074	0.338	-0.073	0.314	0.159	0.352	0.507	0.191	0.41	0.529	0.429	0.218	0.496	0.5	0.318	-0.29	-0.109	0.418	-0.081	0.203	-0.02	0.236	0.225	0.199314
68972	Tatdn3	0.349	0.128	0.213	0.011	NA	0.439	0.14	-0.022	0.189	0.336	0.022	0.126	0.126	0.243	-0.078	0.132	0.417	0.061	0.172	0.103	0.357	0.238	NA	0.392	0.452	0.245	0.159	0.495	0.352	0.447	0.244	0.087	0.083	0.113	0.076	NA	-0.071	0.199294
68047	Mpnd	-0.032	0.222	-0.138	0.076	0.133	0.253	-0.028	0.123	NA	NA	0.122	-0.036	-0.036	0.038	0.485	0.255	0.483	0.041	0.26	0.23	0.373	0.053	0.48	0.589	0.229	-0.007	0.525	0.385	0.357	0.284	-0.044	0.553	0.331	0.07	-0.037	0.145	0.231	0.199086
11812	Apoc1	0.428	0.026	0.268	0.199	0.038	0.214	0.177	0.114	NA	NA	0.15	0.166	0.166	0.109	-0.23	-0.114	0.236	0.218	0.285	0.366	-0.392	0.003	0.454	0.728	0.403	0.171	0.26	0.341	0.49	0.454	0.125	0.582	-0.059	0.203	0.037	0.064	0.287	0.199057
217149	Cisd3	0.232	0.148	0.111	NA	0.101	-0.051	0.056	0.113	NA	NA	NA	0.08	0.08	0.036	0.103	-0.037	-0.003	0.34	0.374	0.297	0.183	0.266	NA	0.594	0.16	0.103	0.059	0.53	0.443	0.538	0.292	0.511	0.073	-0.028	0.263	NA	NA	0.1989
69129	Pex11g	0.277	0.267	-0.069	-0.028	0.156	0.176	0.26	0.148	0.169	-0.132	-0.043	0.207	0.207	0.111	0.197	0.353	0.245	0.319	0.07	0.361	0.205	0.339	NA	0.53	0.623	0.243	-0.054	0.432	0.487	0.275	-0.06	0.262	-0.066	0.105	0.283	NA	0.106	0.198886
16548	Khk	0.076	-0.251	-0.155	0.174	0.038	0.221	0.126	0.046	-0.042	0.387	0.189	0.106	0.106	0.195	0.352	0.269	0.408	-0.016	0.121	0.21	-0.121	0.071	0.597	0.687	0.66	0.074	0.205	0.289	0.608	0.22	-0.346	0.426	0.629	0.091	0.121	0.063	0.519	0.19873
70394	Kptn	0.253	0.117	0.175	0.007	0.027	0.204	0.044	0.16	-0.007	0.275	0.101	0.01	0.01	0.222	0.265	0.125	0.219	0.083	0.23	0.1	0.313	0.365	0.387	0.086	0.537	0.277	0.044	0.358	0.522	0.369	-0.071	0.143	0.345	0.388	0.131	-0.031	0.569	0.198703
216873	Spag7	0.405	0.221	0.134	NA	NA	0.025	-0.034	0.273	NA	NA	NA	-0.021	-0.021	0.197	0.277	0.33	0.056	0.527	0.285	0.238	0.214	-0.347	0.491	0.406	0.107	0.429	0.169	0.512	0.132	0.356	0.053	0.155	0.062	0.14	0.057	0.112	0.412	0.1985
20068	Rps17	0.471	NA	0.171	0.003	0.243	NA	NA	0.234	0.06	0.31	0.06	NA	NA	0.022	-0.233	0.278	-0.231	0.364	0.351	0.406	0.117	NA	0.395	0.382	-0.374	0.515	0.263	0.448	NA	0.457	0.16	0.403	0.065	0.154	-0.182	0.444	NA	0.198483
380773	Slirp	0.334	0.207	-0.092	0.007	0.024	0.168	0.157	0.065	NA	NA	-0.044	0.19	0.19	0.048	0.287	0.263	0.271	0.211	0.007	0.351	0.035	0.02	0.522	0.607	-0.554	0.393	0.55	0.518	0.298	0.403	0.006	0.213	0.066	0.25	0.288	0.211	0.472	0.198343
65963	Tmem176b	0.124	0.309	0.331	0.065	0.293	-0.114	0.05	0.223	0.089	0.404	0.134	0.052	0.052	0.043	-0.458	0.348	0.578	0.448	0.12	0.069	-0.02	0.463	0.155	0.651	0.793	0.189	0.37	0.267	0.334	0.057	0.044	-0.003	0.101	0.058	0.317	0.376	0.019	0.198135
66046	Ndufb5	0.46	0.206	-0.097	-0.079	-0.074	0.124	-0.012	0.097	NA	NA	-0.102	-0.032	-0.032	0.125	0.387	0.117	-0.121	0.196	0.185	0.376	0.328	0.225	0.596	0.653	0.127	0.478	0.319	0.41	0.469	0.449	-0.082	0.21	0.249	0.108	-0.192	0.214	0.637	0.197771
73694	Ndufaf7	0.362	0.236	0.282	0.016	0.077	0.21	0.2	0.122	NA	NA	0.033	0.172	0.172	0.174	0.182	0.029	0.428	0.081	0.086	0.257	0.473	0.346	0.531	0.555	0.072	0.375	-0.147	0.389	0.394	0.165	-0.099	0.43	-0.179	0.201	0.221	0.404	-0.332	0.197657
19186	Psme1	0.412	-0.033	0.17	0.019	-0.027	0.042	0.032	0.237	0.052	0.399	0.113	0.031	0.031	0.037	-0.048	0.389	0.485	0.379	0.278	-0.004	-0.076	0.156	0.365	0.523	0.631	0.296	0.212	0.383	0.155	0.404	0.069	0.238	0.392	-0.029	0.309	0.294	-0.006	0.197568
14857	Gsta1	0.282	0.277	0.019	NA	NA	0.044	0.221	0.064	NA	NA	NA	0.155	0.155	NA	-0.134	0.383	0.166	0.565	0.058	0.056	0.056	0.408	0.458	0.311	NA	NA	-0.093	0.393	NA	0.093	0.037	NA	0.534	NA	0.183	0.058	0.384	0.197423
235339	Dlat	0.239	0.046	0.175	0.031	0.316	0.235	0.147	0.145	NA	NA	0.07	0.145	0.145	0.151	0.342	0.021	-0.205	0.434	0.176	-0.14	0.559	0.448	0.483	0.457	-0.454	0.257	0.154	0.346	0.489	0.156	0.258	0.266	0.056	0.207	-0.028	0.294	0.488	0.1974
54426	Hgfac	0.277	-0.155	0.154	0.272	0.083	-0.044	0.245	0.378	-0.029	0.198	0.179	0.204	0.204	0.208	0.396	0.188	0.519	-0.068	0.353	-0.009	0.411	-0.051	0.084	0.662	0.38	-0.298	-0.008	0.338	0.594	0.353	0.095	-0.244	0.563	0.034	0.012	0.221	0.599	0.197243
269951	Idh2	0.336	0.262	0.024	0.219	0.079	-0.139	0.264	0.18	NA	NA	0.171	0.216	0.216	0.205	-0.266	0.153	0.241	0.309	0.325	-0.044	-0.234	0.338	0.202	0.405	0.553	0.344	0.013	0.444	0.261	0.332	0.091	-0.227	0.293	0.056	0.246	0.379	0.653	0.197143
70123	Nbdy	NA	0.302	0.196	NA	-0.006	0.017	0.095	NA	NA	NA	NA	0.115	0.115	0.139	-0.279	0.342	0.445	0.115	NA	NA	-0.098	0.418	NA	NA	0.599	0.142	-0.026	0.473	0.329	NA	0.254	0.332	NA	0.099	0.412	NA	NA	0.196957
20930	Surf1	0.438	0.146	0.002	0.134	0.163	0.025	0.204	0.263	0.048	0.206	0.143	0.104	0.104	0.157	0.261	0.204	0.051	0.303	0.306	0.236	0.244	0.031	0.554	0.501	0	0.171	0.321	0.338	0.389	0.226	-0.097	0.37	-0.182	0.142	0.017	0.301	0.444	0.196432
66373	Lsm5	0.191	0.295	0.259	0.076	0.171	0.203	0.116	0.161	NA	NA	0.041	0.123	0.123	0.203	0.054	0.202	0.254	0.229	0.283	0.292	0.183	0.112	0.465	0.326	-0.104	0.434	0.311	0.458	NA	0.467	0.125	-0.057	-0.075	0.136	0.087	0.237	0.295	0.196353
20725	Serpinb8	0.354	0.116	0.24	0.274	0.345	NA	NA	0.224	-0.003	0.172	0.198	NA	NA	0.138	0.083	-0.053	0.291	0.083	0.426	0.047	0.09	NA	0.038	0.238	0.33	0.193	0.324	0.26	0.167	0.219	0.431	-0.011	0.536	0.247	0.42	0.223	-0.362	0.196187
20775	Sqle	0.341	0.258	-0.011	0.01	0.056	-0.087	0.028	0.374	0.422	0.51	0.028	0.106	0.106	0.1	0.622	0.381	0.216	0.353	0.063	0.301	0.46	0.292	0.072	0.556	0.283	0.087	0.151	0.47	0.299	-0.134	0.077	-0.087	0.405	0.035	0.107	0.179	-0.183	0.195838
67184	Ndufa13	0.314	0.148	-0.139	0.198	-0.078	-0.095	0.173	0.071	0.035	0.012	0.169	0.177	0.177	0.082	0.311	0.082	-0.066	0.054	0.173	0.475	0.247	0.209	0.223	0.601	0.477	0.421	-0.03	0.187	0.445	0.347	0.145	0.412	0.558	0.11	-0.05	0.119	0.548	0.19573
216169	Abhd17a	0.292	0.124	0.026	0.124	0.147	0.311	0.126	0.014	0.083	0.419	0.148	0.069	0.069	0.129	0.165	0.111	0.348	0.469	0.126	0.276	0.292	0.268	0.22	0.421	0.497	-0.22	0.254	0.318	0.31	0.145	0.035	0.387	0.133	0.24	0.178	0.077	0.109	0.195676
140483	Hnmt	0.197	0.02	0.252	-0.039	0.12	0.247	0.165	-0.001	0.243	0.064	0.015	0.184	0.184	0.231	-0.331	0.112	0.375	0.393	0.368	0.426	-0.303	0.348	0.725	0.461	0.584	0.478	0.36	0.234	0.263	0.232	0.019	-0.03	0.535	0.269	0.091	0.092	-0.348	0.195541
22596	Xrcc5	0.098	0.245	0.205	-0.011	0.336	0.056	0.023	0.175	NA	NA	0.073	0.057	0.057	0.154	0.075	0.089	0.262	0.107	0.334	0.321	0.136	0.546	0.536	0.371	-0.146	0.304	0.239	0.514	0.335	0.107	0.179	0.456	0.097	0.264	0.203	0.301	-0.255	0.195514
66108	Ndufa9	0.388	0.207	0.064	0.084	-0.078	-0.198	0.034	0.203	NA	NA	0.08	0.055	0.055	0.242	0.309	0.157	0.105	-0.176	0.21	0.294	0.26	0.139	0.701	0.524	0.139	0.337	0.326	0.466	0.258	0.416	-0.016	0.229	0.292	0.084	-0.043	0.224	0.464	0.195286
22333	Vdac1	0.275	0.186	0.036	0.229	-0.043	0.048	0.283	0.234	0.108	0.29	0.156	0.254	0.254	0.19	0.462	0.414	-0.143	-0.053	0.368	0.238	0.053	0.194	0.492	0.488	-0.062	0.375	0.147	0.403	0.362	0.263	0.021	-0.314	0.428	0.127	-0.113	0.074	0.497	0.195162
13086	Cyp2a4	0.369	0.043	0.113	0.264	NA	0.034	0.207	0.285	NA	NA	0.157	0.138	0.138	NA	0.314	0.299	0.152	0.266	0.31	-0.063	-0.03	0.265	-0.045	0.524	NA	NA	0.284	0.278	NA	0.258	-0.039	NA	0.272	NA	0.184	-0.034	0.519	0.195071
12040	Bckdhb	0.003	0.086	0.033	0.185	0.16	0.479	0.09	0.018	NA	NA	0.148	-0.017	-0.017	0.043	-0.317	0.077	0.203	0.285	0.437	0.359	0.098	0.227	0.475	0.469	0.111	0.05	0.323	0.326	0.551	0.514	0.101	0.458	-0.035	0.172	-0.09	0.208	0.605	0.1948
13202	Ddt	0.27	0.109	0.024	0.183	0.019	-0.02	0.169	0.136	-0.007	0.119	0.116	0.057	0.057	0.056	0.429	-0.064	-0.061	0.227	0.29	0.252	0.226	0.073	0.262	0.784	0.193	0.133	0.074	0.486	0.444	0.395	0.063	0.394	0.424	0.163	0.025	0.123	0.577	0.194595
75712	Tmem14a	0.27	0.012	0.223	0.187	-0.035	0.186	0.286	0.056	NA	NA	0.22	0.256	0.256	0.329	-0.174	0.313	0.546	0.011	0.189	0.266	0.25	0.393	NA	0.299	0.397	0.212	0.126	0.398	0.477	0.083	-0.062	-0.028	0.462	0.211	0.118	NA	-0.314	0.194515
11782	Ap4s1	0.167	0.426	0.178	0.098	0.296	-0.034	0.087	0.096	0.119	-0.04	0.096	0.029	0.029	0.166	0.098	0.147	-0.082	0.143	0.4	0.392	0.278	0.267	0.59	0.29	0.32	0.222	0.376	0.501	0.506	0.458	-0.049	-0.251	-0.061	0.23	0.156	0.265	0.279	0.19427
68653	Samm50	0.159	0.313	-0.194	-0.031	-0.051	0.286	0.071	0.157	NA	NA	-0.005	0.015	0.015	0.019	0.453	0.098	-0.46	0.307	0.406	0.132	0.199	0.386	0.581	0.591	-0.05	0.381	0.114	0.398	0.493	0.436	-0.005	0.527	0.566	0.178	-0.007	0.348	-0.029	0.1942
216454	Rdh16f2	NA	0.267	0.239	0.277	0.391	-0.032	0.235	NA	-0.05	-0.014	0.283	0.207	0.207	0.192	0.319	0.356	0.256	0.046	NA	NA	0.092	0.18	-0.203	NA	0.409	-0.06	0.217	0.548	0.646	NA	0.272	-0.02	NA	0.096	0.245	0.029	NA	0.194138
93734	Mpv17l	0.2	0.144	-0.072	0.046	0.213	0.232	0.118	0.201	0.281	0.109	0.109	0.105	0.105	0.085	0.567	0.272	0.186	0.246	0.235	0.497	0.344	0.148	0.202	0.493	0.062	0.487	0.176	0.396	0.384	0.261	0.018	-0.202	0.072	0.174	-0.218	-0.054	0.558	0.194054
67885	Mtln	0.392	0.246	-0.177	NA	0.123	0.095	-0.023	0.051	NA	NA	NA	0.07	0.07	0.075	0.017	0.26	0.37	0.12	0.171	0.491	-0.318	0.199	NA	0.388	-0.158	0.51	0.578	0.421	0.49	0.359	-0.007	0.28	-0.001	0.294	0.351	NA	0.278	0.194032
66451	2610528J11Rik	0.433	-0.035	0.077	0.196	0.069	0.25	0.229	0.085	NA	NA	0.112	0.142	0.142	0.17	0.173	0.179	0.546	0.005	0.152	0.158	0.158	0.037	0.255	0.035	0.405	0.128	0.405	0.386	0.526	0.217	0.046	0.302	0.063	0.264	0.192	0.068	0.22	0.194
19941	Rpl26	0.23	0.204	0.359	NA	0.289	0.176	0.159	0.095	NA	NA	NA	0.143	0.143	NA	-0.123	0.329	-0.153	0.239	0.293	0.34	-0.357	-0.065	0.483	0.332	-0.406	0.361	0.407	0.317	0.237	0.448	0.058	0.522	0.082	NA	0.062	0.381	0.426	0.193903
67899	Cmc1	0.447	0.309	0.086	-0.047	0.12	-0.06	0.304	0.175	NA	NA	-0.127	0.269	0.269	0.264	-0.008	0.15	0.178	0.343	0.476	0.083	-0.044	0.298	NA	0.438	-0.201	0.141	0.148	0.413	0.627	0.486	-0.155	-0.013	-0.105	0.325	0.126	NA	0.68	0.193788
68436	Rpl34	0.205	0.23	0.132	0.136	NA	0.141	0.074	0.228	0.134	0.134	0.113	0.128	0.128	NA	0.058	0.324	-0.114	0.209	0.281	0.431	-0.133	-0.129	0.505	0.331	NA	NA	0.551	0.551	NA	0.385	0.053	NA	0.1	NA	-0.107	0.505	0.229	0.193767
69634	Clybl	0.319	0.237	-0.128	0.087	0.199	0.319	0.091	0.135	0.094	0.482	0.101	0.045	0.045	0.226	0.025	0.133	0.133	0.233	0.3	0.119	0.135	0.384	0.713	0.555	0.208	0.204	0.18	0.318	0.311	0.159	-0.032	0.206	0.467	0.169	-0.024	0.223	-0.208	0.193595
66377	Ndufc1	0.348	0.125	-0.128	0.185	-0.137	0.144	0.056	0.037	NA	NA	0.16	0.032	0.032	0.101	0.282	0.07	-0.091	0.321	0.197	0.364	-0.011	-0.056	0.541	0.592	-0.077	0.151	0.489	0.558	0.281	0.458	0.104	0.242	0.411	0.168	0.159	0.269	0.395	0.193486
223978	Cpped1	0.354	0.053	0.166	0.161	0.004	0.092	0.262	0.138	NA	NA	0.157	0.213	0.213	0.186	0.251	0.049	0.157	0.301	0.197	0.064	0.151	0.201	0.496	0.525	0.539	-0.202	0.157	0.413	0.437	-0.242	0.077	-0.183	0.239	0.207	0.128	0.143	0.663	0.193343
14711	Gnmt	0.162	0.019	0.073	0.144	0.034	0.084	0.089	0.166	-0.122	-0.107	0.085	0.071	0.071	0.053	0.459	0.017	0.251	0.268	0.321	0.3	0.389	-0.074	0.639	0.665	0.576	0.025	0.179	0.32	0.701	0.251	-0.022	0.404	0.021	0.314	-0.077	-0.112	0.513	0.193243
67117	Dynlt3	0.321	0.004	0.093	-0.056	0.047	0.084	0.103	0.279	NA	NA	-0.113	0.114	0.114	0.154	0.425	-0.176	0.253	0.214	0.332	0.244	0.098	0.238	0.49	0.498	0.407	0.435	0.314	0.413	0.567	0.044	-0.088	-0.086	0.111	0.079	0.145	-0.021	0.679	0.193114
104158	Ces1d	0.435	-0.133	-0.042	0.258	0.28	0.192	0.307	0.186	0.092	0.198	0.198	0.264	0.264	0.297	-0.035	0.35	0.169	0.297	0.183	-0.151	0.264	0.184	0.172	0.589	-0.104	0.238	0.033	0.484	0.487	-0.104	-0.046	-0.009	0.612	0.128	-0.094	0.189	0.507	0.192946
109672	Cyb5a	0.446	0.126	-0.089	0.004	0.134	0.078	0.187	0.225	NA	NA	0.005	0.132	0.132	0.159	-0.248	0.143	0.516	0.265	0.342	0.469	0.187	0.148	0.403	0.658	0.099	0.216	0.235	0.285	0.455	0.325	-0.165	-0.292	-0.052	0.399	0.057	0.092	0.676	0.192914
21877	Tk1	0.309	0.214	0.063	0.242	-0.03	0.166	0.264	0	-0.058	0.169	0.239	0.194	0.194	0.241	0.156	0.149	0.402	0.166	0.182	-0.121	0.288	-0.119	0.083	0.268	0.37	0.136	0.328	0.497	0.394	0.358	0.01	0.444	0.405	0.057	-0.057	0.104	0.425	0.192757
56530	Cnpy2	0.447	0.134	-0.035	-0.014	0.218	-0.21	-0.07	0.267	0.028	-0.146	-0.053	-0.065	-0.065	-0.073	0.338	0.332	0.174	0.035	0.464	0.342	0.228	0.129	0.489	0.57	0.396	0.273	0.103	0.463	0.5	0.401	-0.027	0.163	0.048	0.095	0.134	0.517	0.602	0.192757
68628	Fbxw9	0.247	0.195	0.158	0.094	0.061	0.282	0.106	0.127	0.172	0.518	0.146	0.076	0.076	0.241	-0.158	0.338	0.308	0.354	0.004	0.022	0.347	0.203	-0.435	0.469	0.274	0.474	0.136	0.318	0.409	0.058	-0.107	-0.213	0.547	0.268	0.501	0.322	NA	0.192722
17195	Mbl2	0.361	-0.079	0.344	0.104	-0.063	0.136	0.207	0.228	-0.019	0.169	-0.04	0.164	0.164	0.149	-0.167	0.125	0.477	0.237	0.263	-0.003	-0.027	0.226	0.145	0.687	0.558	0.018	0.331	0.469	0.433	0.286	0.306	0.023	0.067	0.224	0.285	-0.115	0.456	0.192676
381259	Tmem237	0.186	0.244	0.192	0.227	0.007	0.301	0.213	-0.005	NA	NA	0.215	0.125	0.125	0.246	-0.209	0.172	0.078	0.049	0.398	0.145	-0.008	0.503	NA	0.127	0.153	0.13	-0.075	0.405	0.511	0.354	0.209	0.03	0.422	0.234	0.323	NA	0.325	0.192485
18537	Pcmt1	0.149	-0.082	0.458	-0.011	0.118	0.243	0.075	0.218	0.13	-0.098	-0.073	0.094	0.094	0.121	0.071	0.191	0.052	-0.016	0.356	0.173	0.108	0.298	0.659	0.519	0.097	0.36	0.095	0.493	0.568	0.242	0.038	-0.113	0.153	0.265	0.387	0.399	0.282	0.192243
217140	Scrn2	0.254	0.203	0.03	0.044	0.204	0.068	0.03	0.202	-0.179	0.256	0.074	0.007	0.007	0.141	0.247	0.27	0.201	0.269	0.167	0.101	0.328	0.192	0.32	0.173	0.642	0.05	0.285	0.376	0.483	0.362	0.017	-0.074	0.157	0.217	0.165	0.329	0.49	0.192108
192156	Mvd	0.347	0.14	-0.081	0.027	0.077	0.117	-0.009	0.383	0.232	0.38	-0.013	0.056	0.056	0.072	0.536	0.28	0.198	0.408	0.034	0.263	0.388	0.251	-0.123	0.306	0.551	0.139	0.119	0.379	0.531	0.047	0.124	0.236	0.272	-0.012	0.029	0.292	0.072	0.192
19652	Rbm3	0.011	0.46	0.37	0.083	NA	0.107	0.238	0.211	0.268	-0.034	0.177	0.227	0.227	-0.032	NA	0.022	0.387	0.387	0.477	0.494	-0.024	0.324	0.198	0.385	-0.08	0.256	0.359	0.454	0.265	0.505	0.215	-0.204	0.174	-0.137	-0.15	0.327	-0.23	0.191914
65019	Rpl23	0.449	0.263	0.092	0.142	0.291	-0.305	0.161	0.302	0.258	0.078	0.159	0.182	0.182	0.159	-0.344	0.088	-0.211	0.328	0.249	0.262	0.023	0.444	0.54	0.096	0.023	0.324	0.358	0.525	0.523	0.471	0.04	-0.03	-0.233	0.184	0.284	0.286	0.457	0.191892
270106	Rpl13	0.263	0.242	0.141	0.265	NA	0.092	0.131	0.001	0.061	0.381	0.248	0.127	0.127	NA	-0.195	0.351	-0.052	0.177	0.21	0.349	0.173	0.083	0.474	0.227	NA	NA	0.382	0.482	NA	0.302	0.02	NA	-0.096	NA	0.146	0.443	NA	0.191552
107770	Tm6sf2	0.388	0.131	0.093	0.25	0.097	0.017	0.133	0.307	NA	NA	0.165	0.092	0.092	0.088	0.494	0.236	0.267	0.382	0.26	-0.182	-0.031	0.12	-0.062	0.579	0.416	0.069	0.15	0.418	0.523	0.323	-0.18	0.18	0.178	-0.13	0.287	0.064	0.481	0.191286
69527	Mrps9	0.317	0.183	0.261	-0.105	0.056	0.306	0.2	0.155	0.153	-0.008	-0.077	0.097	0.097	0.054	-0.019	0.156	0.301	0.067	0.3	0.069	0.123	0.249	0.515	0.513	-0.227	0.422	0.16	0.514	0.386	0.491	0.194	0.328	-0.119	0.185	-0.057	0.287	0.546	0.191162
11946	Atp5a1	0.034	0.01	-0.004	0.163	0.075	0.125	0.119	0.036	0.063	0.116	0.117	0.214	0.214	0.181	0.296	-0.08	0.114	0.217	0.125	0.135	0.335	0.136	0.702	0.558	0.253	0.109	0.34	0.313	0.458	-0.131	0.093	0.298	0.384	0.191	-0.087	0.273	0.568	0.190892
225884	Gstp3	NA	0.107	0.272	-0.038	0.18	0.147	-0.189	NA	0.076	0.033	-0.011	-0.116	-0.116	0.179	0.115	0.537	0.198	0.238	NA	NA	0.11	0.473	0.438	NA	0.238	0.616	0.48	0.053	0.598	NA	0.167	0.093	NA	0.15	-0.055	0.431	0.322	0.190867
68312	Gstm7	0.295	0.217	0.083	0.163	0.13	0.049	0.085	0.164	NA	NA	0.096	0.102	0.102	0.106	0.438	0.048	-0.043	0.068	0.285	0.322	0.344	0.184	0.2	0.636	0.338	0.43	0.251	0.4	0.509	0.47	0.136	0.121	-0.266	0.226	-0.063	-0.081	0.135	0.190857
66155	Ufc1	0.119	0.226	0.139	0.066	0.157	0.206	0.075	0.082	NA	NA	0.125	0.149	0.149	0.084	-0.214	0.156	0.509	0.203	0.18	0.374	-0.081	-0.154	0.604	0.667	0.458	0.284	0.394	0.429	0.3	0.339	-0.072	-0.089	0.136	0.093	0.16	0.274	0.153	0.190857
227696	Phyhd1	0.276	0.047	-0.228	0.162	NA	-0.04	0.14	0.144	NA	NA	0.131	0.084	0.084	0.169	0.264	0.213	0.172	0.335	0.2	0.176	-0.099	0.217	0.156	0.607	0.629	0.152	0.079	0.379	0.502	0.479	-0.106	0.425	0.082	0.111	-0.076	0.432	NA	0.190848
330962	Slc51b	0.364	0.423	0.305	0.276	0.279	0.197	0.134	0.159	0.253	0.49	0.288	0.105	0.105	0.052	-0.13	0.212	0.187	0.072	0.216	0.263	0.019	0.365	NA	0.232	0.002	-0.056	0.151	0.366	0.276	0.293	0.077	0.075	0.224	0.015	0.21	NA	0.18	0.190829
75761	Apol7a	0.418	-0.041	0.196	0.101	-0.002	0.127	0.263	0.028	NA	NA	0.098	0.244	0.244	0.283	0.003	-0.022	0.566	-0.029	0.309	0.167	0.108	-0.056	NA	0.688	0.472	0.215	-0.143	0.282	0.547	0.177	-0.153	-0.04	0.35	0.074	0.274	NA	0.546	0.190727
270076	Gcdh	0.182	0.232	0.136	0.133	0.107	-0.168	0.23	0.12	0.042	0.015	0.075	0.182	0.182	0.356	0.244	0.132	0.316	0.176	0.238	0.187	0.12	0.147	0.444	0.586	0.637	-0.079	-0.003	0.363	0.334	0.193	-0.046	0.341	-0.094	0.374	0.048	0.073	0.496	0.190568
11746	Anxa4	0.294	-0.069	0.428	0.028	0.282	-0.32	-0.059	0.223	0.106	0.225	0.047	-0.059	-0.059	0.187	-0.409	0.113	0.499	0.262	0.449	0.111	-0.121	0.363	0.633	0.503	-0.336	0.617	0.153	0.424	0.436	0.355	0.192	0.216	0.522	0.356	0.086	0.242	0.124	0.190378
66121	Chchd1	0.428	0.155	0.075	0.027	-0.034	0.037	0.041	0.211	NA	NA	0.038	0.038	0.038	0.087	0.122	0.371	-0.045	0.166	0.215	0.38	0.143	0.187	0.492	0.577	-0.338	0.488	0.591	0.478	0.405	0.347	-0.085	0.214	0.289	0.112	-0.111	0.32	0.203	0.190343
13014	Cstb	0.27	0.236	0.204	0.028	0.008	-0.098	0.207	0.066	NA	NA	0.044	0.165	0.165	0.126	-0.427	0.285	0.452	0.499	0.366	0.272	-0.353	0.432	0.418	0.5	-0.28	0.299	0.324	0.286	0.355	0.397	0.068	0.307	0.217	0.344	0.205	0.406	-0.133	0.190286
228033	Atp5g3	0.263	0.245	0.049	0.069	-0.053	0.195	0.157	0.121	NA	NA	0.037	0.118	0.118	0.122	0.379	-0.058	0.059	0.119	0.208	0.377	0.331	0.11	0.597	0.626	0.143	0.004	0.443	0.322	0.346	0.413	0.047	-0.221	0.429	0.176	-0.098	0.149	0.317	0.190257
67067	Romo1	0.316	0.245	-0.164	0.038	-0.156	0.002	0.134	0.031	NA	NA	0.062	0.165	0.165	0.03	0.406	0.338	0.383	0.381	-0.005	0.393	0.077	0.105	0.656	0.608	0.13	0.405	0.325	0.375	NA	0.162	0.162	0.409	0.03	0.122	0.216	0.164	-0.244	0.190176
407785	Ndufs6	0.288	-0.048	-0.08	0.069	-0.074	0.122	0.064	0.077	0.104	0.329	0.048	0.089	0.089	0.092	0.134	0.266	0.079	0.384	-0.024	0.235	0.053	0.153	0.54	0.657	0.275	0.381	0.129	0.487	0.464	0.178	-0.054	0.487	0.309	0.06	0.183	0.135	0.351	0.190027
69870	Polr3gl	0.21	0.305	0.005	0.176	0.359	0.121	0.095	-0.013	NA	NA	0.172	0.024	0.024	0.067	-0.261	0.376	0.086	0.124	0.365	0.216	-0.148	0.491	-0.016	0.26	0.491	0.274	0.4	0.411	0.348	0.477	0.208	0.317	0.102	0.106	0.136	0.152	NA	0.19
71985	Acad10	0.167	0.193	-0.135	-0.007	-0.104	0.215	0.322	0.089	NA	NA	0.044	0.217	0.217	0.203	0.144	0.035	0.352	0.1	0.52	0.161	0.166	0.569	0.228	0.191	0.467	0.154	-0.108	0.213	0.458	0.314	0.067	0.06	-0.006	0.315	-0.122	0.374	0.564	0.189629
20193	S100a1	0.299	0.007	0.083	0.016	0.039	-0.108	0.094	0.129	0.097	0.212	0.074	0.086	0.086	0.163	0.09	0.181	0.251	0.163	0.158	0.393	-0.191	0.023	0.617	0.738	0.389	0.42	0.131	0.285	0.578	0.399	0.023	0.095	0.132	0.246	0.159	0.139	0.317	0.189541
75104	Mmd2	0.111	0.369	0.263	0.319	0.135	0.194	0.217	0.219	-0.065	0.369	0.278	0.143	0.143	0.147	0.422	-0.076	0.138	-0.161	0.165	0.198	0.388	0.304	0.065	0.391	-0.021	-0.275	0.088	0.508	0.344	0.385	0.183	-0.144	0.332	0.383	0.146	0.033	0.363	0.189216
68721	1110032A03Rik	0.266	0.168	-0.049	-0.078	NA	0.182	0.263	0.088	NA	NA	-0.012	0.225	0.225	0.206	0.111	0.123	0.131	-0.061	0.287	0.343	-0.031	0.187	0.451	0.621	0.482	0.18	-0.001	0.356	0.481	0.338	-0.125	0.248	0.092	0.286	-0.006	0.26	NA	0.189
19018	Scand1	0.229	0.299	0.101	0.14	0.322	0.409	0.08	-0.043	0.139	0.379	0.093	0.02	0.02	0.045	-0.144	0.191	0.216	0.305	0.038	0.276	0.128	0.354	0.091	0.192	0.567	0.361	0.329	0.392	0.403	0.122	0.263	0.172	-0.343	0.238	0.215	0.41	-0.018	0.188946
14085	Fah	0.139	0.241	0.148	0.262	0.056	0.082	0.152	0.177	-0.071	0.23	0.148	0.091	0.091	0.073	0.39	0.011	0.292	-0.125	0.366	0.107	-0.044	-0.076	0.651	0.695	0.445	-0.218	0.108	0.44	0.231	0.548	0.134	0.556	-0.063	0.015	-0.019	0.184	0.543	0.188919
103236	Csnk1g2	0.311	0.19	0.063	0.161	0.277	0.243	0.145	0.064	NA	NA	0.177	0.126	0.126	0.059	0.292	0.299	0.275	0.252	0.143	0.328	0.156	0.306	-0.112	0.267	0.255	-0.097	0.266	0.507	0.245	0.123	0.242	-0.113	0.173	0.105	0.059	0.233	0.464	0.188857
71817	Tmem50a	0.111	-0.067	0.309	0.146	0.348	0.008	0.033	0.171	NA	NA	0.225	0.044	0.044	0.206	-0.164	0.308	0.442	0.097	0.411	0.115	-0.43	-0.005	NA	0.395	0.393	0.257	0.209	0.523	0.558	0.336	0.137	0.06	0.385	0.112	-0.06	NA	0.568	0.188636
69456	Commd10	0.366	0.225	0.263	0.111	0.082	0.015	0.144	0.263	0.134	0.38	0.091	0.145	0.145	0.256	-0.096	0.154	0.005	0.203	0.381	0.262	0.054	0.517	NA	0.128	-0.126	0.327	0.068	0.469	0.378	0.338	0.192	-0.137	0.23	0.275	0.197	NA	0.16	0.188543
19368	Raet1a	NA	0.182	0.166	NA	NA	-0.189	0.36	NA	NA	NA	NA	0.369	0.369	NA	NA	-0.08	0.018	0.332	NA	NA	0.632	0.448	0.294	NA	NA	NA	0.069	0.303	NA	NA	0.063	NA	NA	NA	0.063	0.262	-0.27	0.188389
12866	Cox7a2	0.33	0.139	-0.044	0.031	-0.217	0.18	0.078	0.036	0.297	0.366	0.043	0.102	0.102	-0.024	0.277	0.233	-0.188	0.233	-0.011	0.424	0.04	0.069	0.673	0.603	0.228	0.358	0.484	0.524	0.471	0.248	0.063	0.097	0.079	0.036	-0.012	0.115	0.504	0.188297
67116	Cuedc2	0.32	0.233	0.229	0.236	-0.079	-0.347	0.157	0.166	NA	NA	0.183	0.126	0.126	0.113	0.097	0.121	0.004	0.044	0.368	0.157	0.087	0.21	-0.251	0.347	0.638	0.098	0.139	0.427	0.3	0.532	0.256	0.468	0.173	0.245	0.087	0.082	0.493	0.188143
15357	Hmgcr	0.28	0.106	-0.062	0.116	NA	0.182	0.111	0.297	0.234	0.28	0.144	0.187	0.187	0.258	0.522	0.12	-0.095	0.388	0.221	0.012	0.434	0.286	-0.002	0.589	0.064	0.251	-0.029	0.42	0.451	0.085	0.162	-0.248	0.411	0.042	-0.03	0.073	0.325	0.188111
15064	Mr1	0.356	0.046	0.154	-0.007	0.016	0.194	0.024	0.377	0.05	0.34	0.056	0.065	0.065	0.24	0.375	-0.079	0.486	0.286	0.427	0.043	-0.058	0.415	0.046	0.24	0.325	0.366	0.109	0.401	0.496	0.199	-0.191	-0.168	0.681	0.138	0.283	-0.025	NA	0.188083
22275	Urod	0.14	0.172	0.175	0.031	-0.126	0.078	0.076	-0.006	NA	NA	0.076	0.062	0.062	0.125	0.276	0.188	0.332	0.222	-0.104	-0.002	0.163	0.07	0.608	0.464	0.572	0.455	0.278	0.525	0.286	-0.113	-0.044	0.494	0.162	0.094	0.047	0.267	0.477	0.188057
74316	Isca2	0.367	0.293	0.082	0.083	0.267	-0.026	0.008	0.201	NA	NA	0.067	0.004	0.004	0.091	0.156	0.31	-0.058	0.31	0.349	0.294	0.18	0.452	0.214	0.457	-0.182	0.318	0.325	0.469	0.545	0.543	-0.05	0.017	0.093	0.134	-0.072	0.148	NA	0.188029
230514	Leprot	0.232	0.107	0.358	NA	0.118	-0.181	0.119	0.132	NA	NA	NA	0.123	0.123	0.147	-0.406	0.372	-0.129	0.178	0.296	0.083	-0.354	0.346	0.343	0.437	0.474	0.386	0.193	0.448	0.464	0.175	0.359	0.048	0.305	0.174	0.318	0.224	NA	0.187875
107686	Snrpd2	0.404	0.092	0.172	NA	-0.041	0.032	0.003	0.06	NA	NA	NA	-0.003	-0.003	NA	0.038	0.266	0.041	0.228	0.146	0.271	0.215	0.107	0.521	0.292	-0.333	0.455	0.458	0.468	NA	0.468	0.16	0.637	0.232	NA	0.233	0.308	-0.292	0.187833
66172	Med11	0.254	0.245	0.113	0.057	0.006	0.188	0.124	0.069	NA	NA	0.153	0.112	0.112	0.132	-0.2	0.316	0.264	0.162	0.156	0.227	0.094	0.201	0.071	0.154	0.663	0.299	0.245	0.321	0.307	0.256	0.102	0.299	0.296	0.116	0.343	0.458	-0.151	0.187543
76491	Abhd14b	0.303	0.093	0.199	0.19	-0.067	0.087	0.196	0.195	NA	NA	0.184	0.104	0.104	0.173	0.09	0.163	-0.165	0.41	0.248	-0.043	0.027	0.118	0.376	0.604	0.595	-0.126	-0.222	0.433	0.614	0.487	0.102	0.299	0.159	0.136	-0.11	0.088	0.514	0.187371
76467	Msrb2	0.337	0.104	-0.108	-0.03	-0.014	0.328	0.153	-0.02	0.191	0.449	0.003	0.056	0.056	0.145	-0.038	0.024	0.16	0.081	0.099	0.292	0.33	0.414	0.273	0.266	0.575	0.271	0.306	0.46	0.353	0.165	-0.084	0.337	-0.048	0.143	0.286	0.265	0.342	0.187081
66317	Wdr61	0.081	0.032	0.45	0.042	NA	0.194	0.051	0.221	0.156	-0.145	0.013	0.021	0.021	0.116	-0.074	0.009	0.096	-0.144	0.258	0.272	0.127	0.513	0.641	0.558	0.294	0.116	0.078	0.482	0.601	0.239	-0.023	0.253	0.043	0.261	0.093	0.348	0.44	0.187056
11522	Adh1	0.457	-0.03	0.237	0.161	0.034	-0.274	0.112	0.237	0.01	0.277	0.103	0.137	0.137	0.243	0.128	-0.103	0.45	0.323	0.274	-0.038	0.176	0.053	0.404	0.697	0.419	0.205	-0.039	0.429	0.397	0.219	-0.008	-0.071	0.414	0.04	0.183	0.125	0.396	0.186865
66234	Msmo1	0.309	0.195	-0.025	-0.104	0.138	0.021	0.042	0.327	NA	NA	-0.028	0.08	0.08	0.115	0.535	0.201	0.336	0.214	0.125	0.37	0.435	0.158	0.259	0.669	0.204	0.087	0.216	0.373	0.348	-0.041	0.014	0.117	0.307	0.099	-0.04	0.103	0.299	0.1868
50905	Il17rb	0.134	-0.151	0.006	-0.017	0.17	0.08	0.172	0.092	0.205	0.173	0.124	0.234	0.234	0.238	0.131	0.249	0.241	0.24	0.155	0.176	0.179	0.399	0.042	0.358	0.058	0.273	0.432	0.296	0.353	0.067	0.361	-0.072	0.576	0.079	0.32	0.21	0.092	0.18673
67003	Uqcrc2	0.386	-0.073	-0.062	0.07	0.087	0.273	0.208	0.169	NA	NA	0.046	0.15	0.15	0.184	0.024	-0.092	-0.041	0.246	0.146	0.21	0.144	0.202	0.571	0.599	0.362	0.105	0.604	0.498	0.423	-0.045	0.052	-0.1	0.039	0.336	0.028	0.195	0.439	0.186657
74637	Shpk	0.286	NA	-0.046	0.099	0.246	0.2	0.263	0.243	NA	NA	0.081	0.153	0.153	0.127	0.267	0.209	0.253	0.401	0.376	-0.022	0.02	0.295	NA	0.424	0.339	0.15	0.114	0.342	0.412	0.345	-0.004	-0.02	0.225	0.006	0.234	NA	-0.199	0.186625
66361	Zfand1	0.42	0.136	0.113	-0.048	0.281	0.059	0.076	0.194	NA	NA	-0.014	0.048	0.048	0.228	-0.115	0.028	0.273	0.229	0.42	0.319	0.241	0.35	0.365	0.45	0.55	0.445	0.06	0.251	NA	0.318	-0.051	0.364	-0.106	0.148	0.117	0.124	0.017	0.186412
15109	Hal	0.358	0.224	0.27	0.185	0.256	-0.235	0.175	0.229	-0.132	-0.093	0.072	0.208	0.208	0.254	0.447	0.149	-0.099	0.079	0.084	0.007	0.108	0.022	0.455	0.658	0.361	-0.172	0.073	0.454	0.591	0.214	0.173	0.196	0.135	0.118	0.171	-0.018	0.708	0.186297
12368	Casp6	0.342	0.325	0.186	0.083	-0.022	0.085	0.077	0.27	0.012	0.001	0.041	0.015	0.015	0.063	0.074	0.176	0.481	0.019	0.291	0.204	0.203	0.117	0.453	0.474	0.355	0.195	-0.02	0.425	0.459	0.3	0.102	0.16	0.031	0.113	0.054	0.186	0.548	0.186297
68695	Hddc3	0.161	0.072	0.146	0.186	NA	0.612	0.073	0.14	NA	NA	0.163	-0.044	-0.044	0.009	0.359	0.075	0.543	0.279	0.151	-0.099	0.326	0.098	NA	0.479	0.321	0.152	0.32	0.406	0.322	0.298	0.029	0.197	-0.07	0.171	-0.057	NA	NA	0.186258
67105	Timm21	0.309	0.131	0.118	-0.011	0.195	0.272	0.062	0.167	NA	NA	-0.019	0.035	0.035	0.137	0.244	0.032	0.121	-0.076	0.357	0.276	0.513	0.287	NA	0.394	-0.076	0.477	0.307	0.299	0.376	0.373	-0.016	0.28	0.142	0.15	-0.021	NA	0.255	0.185606
212307	Mapre2	0.341	0.079	0.223	0.052	0.171	0.008	0.122	0.272	NA	NA	0.017	0.096	0.096	0.149	-0.162	-0.055	0.356	0.279	0.239	-0.188	0	0.332	0.214	0.446	0.457	0.156	0.069	0.361	0.496	0.195	0.29	0.281	0.578	-0.119	-0.006	0.306	0.342	0.185514
20422	Sem1	NA	0.213	0.007	0.039	0.032	-0.044	0.161	NA	0.297	0.396	0.009	0.194	0.194	0.068	-0.1	0.193	0.273	0.388	NA	NA	-0.022	0.215	0.546	NA	-0.365	0.258	0.526	0.483	0.389	NA	0.221	-0.158	NA	0.168	0.138	0.285	0.559	0.185433
68015	Trap1	0.167	0.071	-0.095	0.154	NA	0.318	0.241	0.125	NA	NA	0.11	0.147	0.147	0.13	0.022	0.146	0.328	-0.013	-0.086	-0.072	0.233	0.256	0.457	0.547	0.253	0.351	0.109	0.281	0.327	-0.23	0.087	0.52	0.207	0.16	0.002	0.324	0.571	0.185147
100503572	Bbip1	0.3	NA	0.124	NA	0.103	NA	NA	0.066	NA	NA	NA	NA	NA	NA	-0.152	-0.184	0.036	0.265	0.367	0.267	-0.256	NA	0.617	0.268	NA	NA	0.328	0.446	0.441	0.449	0.007	NA	0.194	NA	0.048	0.153	NA	0.185095
75578	Fggy	0.169	-0.117	0.042	0.053	0.091	0.058	0.255	0.061	NA	NA	0.046	0.194	0.194	0.226	-0.172	-0.202	0.299	-0.07	0.365	0.32	-0.188	0.244	0.426	0.656	0.601	0.182	-0.049	0.412	0.555	0.486	-0.116	0.229	0.16	0.226	0.113	0.23	0.498	0.185057
18194	Nsdhl	0.339	0.024	0.088	-0.1	0.08	0.006	-0.02	0.387	0.238	0.38	-0.042	0.009	0.009	0.14	0.619	0.088	0.414	0.182	-0.052	0.274	0.537	0.126	0.223	0.593	0.622	0.071	0.075	0.387	0.373	-0.073	-0.071	0.235	0.4	-0.02	0.019	0.132	0.148	0.184865
76889	Coq8b	NA	0.278	0.097	0.14	0.269	0.098	0.066	NA	0.052	0.208	0.056	0.064	0.064	0.222	0.196	0.413	0.046	0.284	NA	NA	0.011	0.334	-0.05	NA	0.253	0.229	-0.051	0.356	0.366	NA	0.475	0.363	NA	0.123	0.187	0.211	NA	0.184828
69534	Avpi1	0.27	0.314	0.147	0.109	-0.01	-0.111	-0.032	0.076	NA	NA	0.202	-0.003	-0.003	0.036	0.457	0.224	-0.079	0.359	0.183	0.315	0.324	0.133	0.164	0.669	-0.402	0.263	0.245	0.448	0.527	0.271	0.265	0.083	0.286	0.128	0.146	0.249	0.207	0.184571
208501	Ndufaf8	NA	0.226	-0.046	-0.027	0.203	0.186	0.162	NA	NA	NA	0.066	0.146	0.146	0.079	0.335	0.318	0.177	0.263	NA	NA	0.257	0.286	NA	NA	0.002	0.451	0.282	0.472	0.133	NA	0.037	0.446	NA	0.249	-0.097	NA	0.043	0.184423
19201	Pstpip2	0.19	0.146	0.177	0.025	NA	0.083	0.181	0.227	0.044	-0.162	0.064	0.199	0.199	0.211	0.38	-0.006	0.153	0.353	0.303	0.283	0.314	0.411	0.09	0.17	0.342	0.38	0.116	0.369	0.43	0.026	0.116	-0.146	0.343	0.141	0.202	-0.012	0.297	0.184417
69215	Sat2	0.283	0.227	0.019	NA	0.052	0.226	0.012	0.21	NA	NA	NA	0.003	0.003	0.084	0.035	0.38	0.252	-0.211	0.293	0.251	0.275	-0.03	NA	0.644	0.653	0.119	-0.199	0.465	0.32	0.242	-0.028	0.227	-0.003	0.212	0.092	NA	0.605	0.18429
109778	Blvra	0.187	0.204	0.296	0.14	0.049	-0.02	0.108	0.181	NA	NA	0.189	0.103	0.103	0.125	-0.426	0.082	0.34	0.063	0.188	0.145	-0.112	0.321	0.365	0.3	0.435	0.408	0.19	0.419	0.498	0.208	-0.046	0.226	0.347	0.223	0.183	0.243	NA	0.184265
69071	Tmem97	0.375	0.238	-0.16	0.047	-0.09	-0.095	0.035	0.362	NA	NA	0.129	0.058	0.058	NA	0.375	0.46	0.362	0.222	0.172	0.258	0.422	0.226	0.354	0.643	-0.107	0.364	0.234	0.455	NA	0.08	-0.098	-0.224	0.166	NA	0.05	0.268	0.252	0.184094
16841	Lect2	0.146	0.335	0.236	0.123	0.172	0.04	0.151	0.082	-0.144	0.018	0.042	0.122	0.122	0.076	-0.159	0.082	0.601	0.196	0.252	0.419	0.299	-0.074	0.361	0.758	0.658	0.317	0.308	0.44	0.519	0.18	-0.239	0.032	-0.135	0.119	0.214	0.293	-0.151	0.184081
22340	Vegfb	0.377	0.015	0.196	0.019	0.269	0.055	0.166	0.166	0.122	0.565	0.09	0.157	0.157	0.205	0.22	0.328	0.108	0.399	0.054	-0.067	0.095	0.357	0.115	0.193	-0.11	-0.061	0.071	0.366	0.424	0.168	0.118	0.275	0.573	0.028	-0.097	0.271	0.422	0.184027
15007	H2-Q10	0.25	0.027	0.14	NA	0.099	0.025	0.118	0.097	NA	NA	NA	0.177	0.177	0.243	0.174	-0.029	-0.211	-0.163	0.043	0.294	0.106	0.125	0.612	0.665	0.417	-0.178	-0.154	0.405	0.301	0.16	0.107	0.362	0.57	0.327	0.157	0.132	0.482	0.183545
13804	Endog	0.192	0.038	-0.142	0.183	-0.056	0.31	0.078	0.058	-0.174	0.097	0.189	0.06	0.06	0.115	0.466	0.346	-0.034	0.192	0.098	0.155	0.205	0.14	0.533	0.298	0.457	0.151	0.55	0.386	0.431	0.257	0.175	-0.078	0.385	0.087	0.295	0.103	NA	0.1835
69894	Fam241b	NA	-0.067	0.073	0.229	0.238	0.283	0.155	NA	NA	NA	0.149	0.149	0.149	0.24	0.077	0.306	0.309	0.332	NA	NA	0.31	0.454	0.111	NA	-0.07	0.316	0.234	0.296	0.307	NA	0.103	0.099	NA	0.162	0.328	0.129	-0.269	0.183286
329659	E130311K13Rik	0.383	0.012	0.256	-0.01	0.227	0.516	0.201	0.152	NA	NA	-0.018	0.136	0.136	0.193	0.037	0	0.173	0.229	0.298	0.34	0.268	0.515	NA	0.079	-0.131	0.427	0.117	0.453	0.534	0.263	0.135	0.239	-0.175	0.185	0.277	NA	-0.399	0.183273
236293	Slc22a29	0.243	NA	0.228	NA	NA	NA	NA	0.205	0.027	0.175	NA	NA	NA	0.291	-0.004	0.319	0.478	0.471	0.363	0.007	0.286	NA	-0.179	0.232	0.61	0.188	0.11	0.384	0.272	0.312	0.194	-0.12	-0.149	0.214	0.177	0.188	-0.399	0.182964
280408	Rilp	0.21	0.197	0.2	0.038	0.234	0.333	0.061	0.156	-0.093	0.228	-0.002	0.039	0.039	0.23	0.3	0.317	0.108	-0.086	0.196	0.049	0.433	0.174	NA	0.299	0.462	-0.219	0.188	0.548	0.103	0.357	0.249	-0.005	0.489	0.156	0.155	NA	0.257	0.182857
245038	Dclk3	0.243	0.014	0.194	0.125	0.079	0.279	0.108	0.208	NA	NA	0.1	0.028	0.028	0.155	0.12	-0.144	0.528	0.244	0.263	-0.133	-0.146	0.12	NA	0.186	0.274	0.228	0.161	0.465	0.622	0.236	0.111	0.01	0.634	0.062	0.081	NA	0.549	0.182788
66154	Tmem14c	0.354	0.197	-0.056	0.273	-0.042	0.1	0.186	0.169	NA	NA	0.124	0.137	0.137	0.055	0.336	0.248	-0.175	0.338	0.077	0.123	-0.073	0.109	0.391	0.685	0.305	0.1	0.27	0.356	0.503	0.18	-0.141	-0.013	0.524	0.062	-0.063	0.185	0.435	0.182743
13121	Cyp51	0.339	0.145	-0.097	-0.106	NA	0	0.03	0.34	0.323	0.336	-0.051	0.117	0.117	0.124	0.602	0.25	0.368	0.272	0.08	0.212	0.433	0.029	0.275	0.605	0.591	0.152	0.073	0.499	0.197	-0.178	0.034	0.037	0.366	-0.02	-0.013	0.161	-0.069	0.182583
52443	Mrpl48	0.369	-0.019	0.237	-0.191	0.115	0.302	-0.116	0.241	0.169	-0.066	-0.148	-0.094	-0.094	0.307	0.074	-0.002	0.167	0.043	0.338	0.045	0.041	0.181	0.595	0.571	0.287	0.458	-0.124	0.455	NA	0.308	0.017	0.427	0.493	0.463	0.133	0.419	0.162	0.182306
230075	Ndufb6	0.32	0.013	0.017	0.004	-0.163	0.171	0.148	0.076	0.081	-0.102	0	0.119	0.119	0.092	-0.05	0.143	-0.026	0.375	0.187	0.396	0.079	0.17	0.621	0.707	0.112	0.225	0.426	0.531	0.487	0.336	-0.079	-0.124	0.367	0.163	0.019	0.164	0.621	0.182297
68971	Tamm41	0.175	0.149	0.302	0.255	0.019	0.155	0.244	0.105	NA	NA	0.311	0.206	0.206	0.163	-0.136	0.069	0.36	-0.042	0.399	0.184	0.172	0.283	-0.054	-0.071	0.064	0.204	-0.126	0.517	0.442	0.429	0.252	-0.061	-0.038	0.141	0.355	0.116	0.631	0.182286
76522	Lsm8	0.244	0.143	0.306	-0.006	0.034	0.073	0.085	0.127	0.236	0.323	-0.032	0.07	0.07	0.152	-0.181	-0.007	0.107	-0.085	0.315	0.191	0.355	0.248	0.461	0.511	-0.353	0.512	0.22	0.368	0.495	0.505	0.075	0.238	0.273	0.059	0.354	0.095	0.161	0.182216
50776	Polg2	0.24	0.216	0.156	-0.059	0.139	0.241	0.088	0.031	0.124	0.197	0.067	0.052	0.052	0.115	0.165	0.21	0.412	0.053	0.103	0.293	0.106	-0.091	0.296	0.386	0.24	0.319	-0.124	0.37	0.64	0.329	-0.005	0.129	0.375	0.102	0.109	0.148	0.516	0.182162
13434	Trdmt1	0.199	0.006	0.413	0.104	0.213	0.201	0.213	0.265	0.172	0.184	0.07	0.168	0.168	0.298	0.025	0.04	0.271	0.058	0.38	0.318	0.154	0.511	-0.331	0.036	0.061	0.431	-0.019	0.496	0.384	0.294	0.275	0.182	0.11	0.101	0.475	0.02	-0.214	0.181946
116939	Pnpla3	0.263	0.082	0.201	0.274	NA	0.311	0.161	0.219	0.146	0.283	0.195	0.154	0.154	0.068	0.508	0.074	-0.036	0.341	0.311	-0.132	0.198	0.315	-0.147	0.126	-0.117	0.052	0.046	0.319	0.444	0.329	0.225	0.048	0.361	-0.035	0.222	0.168	0.414	0.181806
625249	Gpx4	0.359	-0.049	-0.099	NA	-0.051	NA	NA	0.043	0.135	0.421	NA	NA	NA	0.01	-0.19	0.248	0.082	0.512	0.26	0.345	0.099	NA	0.38	0.605	0.041	0.322	0.271	0.267	NA	0.157	0.123	-0.007	0.303	0.162	0.331	0.246	-0.054	0.181793
14456	Gas6	0.106	0.094	0.388	0.126	0.305	0.145	0.108	0.22	0.159	0.316	0.045	0.133	0.133	0.154	-0.028	0.139	0.329	0.335	0.382	0.088	0.302	0.36	-0.155	0.6	0.28	-0.165	0.017	0.279	0.084	0.253	0.079	0.295	0.504	0.007	0.135	0.194	-0.025	0.181649
11735	Ank3	0.16	0.378	0.126	0.038	0.227	-0.037	0.158	0.206	0.205	0.245	0.038	0.141	0.141	0.191	-0.006	-0.053	0.298	0.612	0.04	0.247	-0.185	0.468	0.253	0.453	-0.113	0.367	-0.384	0.296	0.542	0.103	0.397	0.155	0.311	0.063	0.043	0.279	0.316	0.181595
11657	Alb	0.47	-0.043	0.259	0.077	0.171	0.049	0.122	0.444	NA	NA	0.037	0.137	0.137	0.096	-0.018	-0.065	-0.103	0.144	0.337	-0.102	0.144	0.157	0.247	0.671	0.555	-0.109	0.01	0.405	0.483	0.091	0.37	-0.086	0.719	0.063	-0.036	0.036	0.486	0.181571
20522	Slc23a1	0.239	-0.129	-0.082	0.104	0.24	0.139	-0.028	0.217	0.092	0.241	0.08	-0.028	-0.028	0.093	0.473	-0.084	0.324	0.014	0.252	0.328	0.506	0.343	0.326	0.608	0.422	0.042	0.394	0.523	0.567	0.286	-0.178	0.135	0.216	0.137	0.247	0.085	-0.399	0.181541
73711	Mvb12a	0.225	0.111	0.048	0.122	0.091	0.119	0.002	-0.018	NA	NA	0.074	-0.029	-0.029	0.014	-0.054	0.274	0.337	0.185	0.182	0.384	0.172	0.161	0.456	0.593	0.233	0.085	0.199	0.325	0.398	0.218	-0.003	0.473	-0.016	0.216	0.196	0.189	0.42	0.181514
15929	Idh3g	0.176	0.268	0.036	0.037	0.179	-0.045	0.056	0.118	-0.009	0.064	0.031	0.01	0.01	0.034	-0.023	0.146	-0.194	0.244	0.15	0.124	0.088	0.164	0.549	0.556	0.616	0.396	0.104	0.423	0.505	0.438	0.143	0.355	0.05	0.292	0.064	0.256	0.305	0.181514
53413	Exoc7	0.145	0.194	0.171	0.054	0.183	-0.121	0.108	0.116	-0.108	0.22	0.029	0.029	0.029	0.09	0.196	0.033	0.441	0.12	0.164	-0.021	0.274	0.266	0.511	0.368	0.309	-0.044	0.223	0.398	0.509	0.192	0.111	0.176	0.088	0.207	0.199	0.301	0.555	0.181486
20115	Rps7	0.32	NA	0.172	0.194	0.153	NA	NA	0.076	0.17	0.115	0.134	NA	NA	NA	0.021	0.253	-0.117	0.252	0.32	0.398	0.175	NA	0.47	0.222	NA	0.245	0.452	0.496	NA	0.039	-0.07	-0.057	-0.14	NA	0.281	0.383	-0.059	0.181407
66412	Arrdc4	0.329	0.26	0.167	0.154	0.263	-0.044	0.161	0.289	-0.003	0.239	0.101	0.104	0.104	0.15	0.454	0.28	0.018	0.272	0.297	-0.03	0.129	0.376	-0.031	0.424	0.013	0.298	-0.233	0.334	0.399	0.204	0.174	0.259	0.038	-0.024	0.333	0.018	0.436	0.181405
231832	Tmem184a	0.265	0.088	-0.087	0.068	0.289	0.28	0.236	0.257	NA	NA	0.07	0.202	0.202	0.24	0.385	0.279	0.405	0.148	0.17	0.008	0.181	0.351	-0.206	0.304	0.467	0.033	-0.052	0.261	0.368	0.238	0.052	0.115	0.01	0.057	0.204	0.166	0.288	0.1812
70686	Dusp16	0.041	0.077	0.352	0.108	NA	0.566	0.253	0.064	0.13	-0.094	0.124	0.18	0.18	0.112	0.117	0.015	0.187	0.01	-0.038	-0.02	0.296	0.07	0.437	0.254	0.566	-0.014	0.257	0.477	0.391	-0.323	0.186	0.405	-0.014	0.018	0.244	0.39	0.518	0.181167
11813	Apoc2	0.005	0.082	-0.091	0.06	0.235	0.021	0.061	-0.035	0.196	0.484	0.115	0.166	0.166	0.115	-0.129	0.16	-0.075	0.323	0.234	0.192	-0.344	0.318	0.467	0.755	0.683	0.064	0.307	0.212	0.46	0.364	0.063	0.214	0.104	-0.046	0.403	0.238	0.155	0.181135
73744	Man2c1	0.027	0.133	-0.003	NA	0.297	0.132	0.022	0.09	NA	NA	NA	-0.052	-0.052	0.165	-0.026	0.136	0.235	0.289	0.129	0.021	-0.057	0.322	0.304	0.054	0.423	0.066	-0.066	0.561	0.395	0.54	0.18	0.568	0.302	0.108	0.256	0.325	0.146	0.180909
70125	2210016H18Rik	NA	0.347	0.306	0.007	0.3	0.058	0.134	NA	NA	NA	0.054	0.083	0.083	0.114	NA	0.068	0.175	0.122	NA	NA	0.252	0.304	NA	NA	0.556	0.077	-0.107	0.526	NA	NA	0.275	0.044	NA	0.109	0.271	NA	NA	0.180783
73327	Pradc1	0.306	NA	0.166	-0.028	0.05	NA	NA	0.142	NA	NA	0.065	NA	NA	0.078	0.317	0.212	0.229	0.11	0.107	-0.062	0.484	NA	0.296	0.431	0.002	0.169	0.397	0.495	0.355	0.297	-0.142	0.081	0.141	0.122	-0.021	0.237	0.204	0.18069
53620	Vamp5	0.145	0.034	0.34	0.149	0.03	0.043	0.122	-0.002	0.196	0.381	0.187	0.058	0.058	0.102	-0.154	-0.033	0.302	0.042	0.065	0.125	-0.226	0.088	0.288	0.418	0.632	0.073	0.198	0.252	0.592	0.492	0.336	-0.093	0.606	0.164	0.312	0.327	0.029	0.180486
56473	Fads2	0.077	0.155	0.175	0.138	0.181	0.26	0.135	0.086	0.131	0.475	0.088	0.119	0.119	0.139	0.382	-0.058	0.187	0.346	0.229	-0.004	0.176	0.337	-0.035	0.521	0.098	0.06	-0.017	0.53	0.31	-0.166	0.423	-0.144	0.491	0.246	0.102	0.2	NA	0.180333
57294	Rps27	0.437	0.221	0.278	0.182	0.321	-0.272	0.033	0.215	NA	NA	0.189	0.016	0.016	-0.029	0.183	0.345	0.052	0.236	0.245	0.339	0.081	0.143	0.304	0.041	-0.427	0.401	0.18	0.515	0.223	0.339	0.206	0.344	0.181	0.144	0.082	0.36	NA	0.180118
210108	D130043K22Rik	0.49	-0.042	0.266	0.075	NA	0.023	-0.003	0.262	-0.003	0.085	0.022	0.009	0.009	0.235	0.286	0.082	0.488	0.401	0.283	-0.006	0.231	-0.15	NA	0.104	-0.215	0.461	0.035	0.428	0.506	0.233	0.213	-0.19	0.601	0.169	0.071	NA	0.66	0.179971
52469	Coa3	0.381	0.076	0.106	0.007	0.123	0.313	0.127	0.166	0.177	0.236	0.085	0.072	0.072	0.065	-0.161	0.201	0.195	0.284	-0.093	0.121	0.063	0.255	0.495	0.565	-0.258	0.357	0.44	0.442	0.316	0.122	-0.046	0.398	0.266	0.045	-0.002	0.276	0.362	0.179703
13358	Slc25a1	0.255	-0.084	0.135	-0.055	0.041	0.178	0.004	0.246	0.104	0.227	0.03	0.041	0.041	0.102	0.478	0.219	0.306	0.193	0.084	0.052	0.538	0.216	NA	0.626	0.173	-0.122	0.156	0.341	0.332	0	-0.007	0.22	0.492	0.209	-0.004	NA	0.521	0.179657
20341	Selenbp1	0.368	0.084	-0.101	NA	NA	-0.09	-0.02	0.341	NA	NA	NA	0.022	0.022	0.076	0.401	0.306	0.178	-0.322	0.267	0.088	0.171	-0.191	0.532	0.662	0.282	0.019	0.277	0.253	0.53	0.457	0.067	0.376	0.423	-0.091	-0.046	0.225	NA	0.179548
74129	Dmgdh	0.163	0.18	-0.054	0.199	0.126	0.119	0.15	0.17	NA	NA	0.134	0.224	0.224	0.242	0.489	-0.015	0.325	-0.241	0.405	0.259	0.411	-0.101	0.506	0.662	0.456	-0.281	0.092	0.464	0.512	-0.031	-0.151	-0.057	-0.259	0.004	0.027	0.184	0.741	0.179371
19123	Proc	0.314	0.011	0.143	0.114	0.001	0.049	0.142	0.101	-0.111	0.055	0.178	0.077	0.077	0.073	-0.112	0.118	0.35	-0.183	0.131	0.048	0.085	-0.06	0.651	0.671	0.644	-0.152	0.409	0.446	0.51	0.278	0.015	0.172	0.378	0.184	0.117	0.354	0.355	0.17927
69216	Svbp	0.406	0.177	0.213	0.06	0.135	0.085	-0.005	0.168	NA	NA	0.041	-0.058	-0.058	-0.016	-0.232	0.326	0.551	0.079	0.19	0.166	0.034	0.366	0.326	0.394	0.28	0.395	0.227	0.417	0.295	0.409	0.139	0.144	0.036	0.055	0.242	0.205	0.08	0.1792
101494	AI132709	NA	NA	0.089	NA	0.43	0.204	0.276	NA	NA	NA	NA	0.219	0.219	NA	NA	-0.042	0.39	0.135	NA	NA	0.105	0.427	NA	NA	-0.014	0.236	0.02	0.456	NA	NA	0.084	-0.153	NA	NA	0.144	NA	NA	0.179167
56362	Sult1b1	0.098	0.177	-0.036	0.051	-0.034	0.081	0.221	0.149	0.045	-0.056	0.052	0.149	0.149	0.23	0.144	0.187	0.473	0	0.338	0.521	0.037	0.028	0.702	0.597	0.363	0.121	0.549	0.392	0.634	0.279	-0.157	0.112	-0.13	0.403	0.153	0.001	-0.394	0.179162
13167	Dbi	0.328	0.017	0.034	0.035	0.003	0.033	0.07	0.244	0.116	0.303	0.023	0.159	0.159	0.072	0.288	0.138	0.032	0.419	0.026	0.174	0.313	0.041	0.32	0.756	0.373	0.105	0.249	0.393	0.387	0.14	0.084	-0.116	0.306	0.068	-0.065	0.173	0.426	0.179081
66098	Chchd6	0.311	0.232	-0.157	0.25	0.291	0.216	0.199	0.079	NA	NA	0.206	0.177	0.177	0.193	0.037	0.189	0.19	0.365	0.216	0.087	0.327	0.373	-0.31	0.039	-0.38	0.106	0.267	0.438	0.348	0.236	0.061	0.275	0.173	0.322	0.084	0.224	0.426	0.179057
68023	Pdf	0.152	NA	0.058	NA	NA	NA	NA	-0.146	NA	NA	NA	NA	NA	NA	NA	0.063	0.08	0.14	-0.123	0.156	0.453	NA	0.471	0.279	NA	NA	0.503	0.481	0.358	-0.169	0.067	NA	0.429	NA	-0.136	0.285	NA	0.179
11425	Apoc4	0.388	0.183	0.049	0.097	0.004	0.115	0.037	0.12	-0.133	-0.005	0.1	-0.002	-0.002	NA	0.067	0.056	0.284	0.09	0.104	0.483	0.1	-0.043	0.427	0.706	0.679	0.138	0.509	0.507	0.328	0.31	0.118	-0.122	-0.239	NA	0.089	0.169	0.552	0.178943
72502	Cwf19l1	0.353	-0.012	0.093	0.109	0.212	0.486	0.023	0.255	0.062	0.031	0.015	0.008	0.008	0.28	0.442	0.084	0.345	0.019	0.504	0.008	0.43	0.029	0.278	0.382	-0.323	0.34	0.083	0.22	0.518	0.343	0.136	0.052	-0.009	0.179	-0.077	0.135	0.569	0.178649
14061	F2	0.253	0.075	0.2	0.155	0.111	0.004	0.019	0.326	NA	0.276	0.085	0.03	0.03	0.083	0.285	-0.026	0.397	-0.317	0.321	-0.072	0.192	-0.018	0.467	0.681	0.525	-0.276	0.262	0.491	0.402	0.152	0.001	0.29	0.022	0.088	0.116	0.28	0.521	0.178639
20425	Shmt1	0.38	0.087	0.051	0.021	0.084	0.149	0.229	0.275	-0.034	-0.075	-0.045	0.18	0.18	0.255	0.353	-0.087	0.569	0.074	0.228	-0.016	0.421	0.037	0.146	0.638	0.469	-0.169	0.15	0.309	0.545	0.221	-0.176	0.162	0.253	0.21	0.109	0.243	NA	0.1785
64384	Sirt3	0.18	0.151	0.077	0.109	0.13	0.01	-0.084	0.048	0.069	0.294	0.122	-0.046	-0.046	0.11	0.188	0.217	0.202	0.159	0.24	0.231	0.004	-0.404	0.364	0.494	0.528	0.107	0.269	0.471	0.514	0.29	-0.109	0.52	0.301	0.127	-0.069	0.219	0.615	0.178432
21371	Tbca	0.347	NA	-0.035	0.081	-0.019	NA	NA	0.146	0.238	0.262	0.107	NA	NA	0.029	0.016	0.341	-0.161	0.313	0.317	0.322	-0.106	NA	0.541	0.533	-0.274	0.175	0.508	0.383	0.394	0.379	-0.091	-0.265	0.242	0.215	0.193	0.262	0.134	0.17829
102502	Pls1	0.18	0.298	-0.039	0.051	-0.021	0.475	0.143	0.099	0.387	0.542	0.093	0.122	0.122	0.209	0.107	0.105	0.423	0.168	-0.035	0.289	-0.064	0.402	-0.378	0.263	0.574	0.377	0.214	0.301	0.521	0.283	-0.131	0.033	-0.012	0.097	0.353	-0.136	NA	0.178194
69225	Naxd	NA	0.157	-0.26	0.092	0.047	0.213	0.107	NA	NA	NA	0.153	0.034	0.034	0.004	0.06	0.093	0.006	0.177	NA	NA	0.309	0.1	0.62	NA	0.287	0.159	0.445	0.303	0.442	NA	0.085	0.561	NA	0.084	0.049	0.259	0.367	0.178107
24058	Sigirr	0.394	0.216	0.014	0.307	0.12	0.229	0.081	0.195	-0.037	0.308	0.268	0.032	0.032	0.06	0.381	0.139	0.146	0.142	0.133	-0.027	0.235	0.279	-0.294	0.282	0.644	-0.037	0.16	0.464	0.209	0.203	-0.116	0.655	0.39	-0.089	0.254	0.184	0.032	0.178054
50773	Nt5c	0.313	0.224	0.369	0.22	0.095	-0.277	-0.066	0.158	0.051	0.351	0.213	-0.084	-0.084	-0.046	-0.198	0.359	0.243	0.077	-0.031	0.244	-0.298	0.368	0.449	0.22	0.589	0.194	0.153	0.526	0.34	0.243	0.045	0.127	0.271	0.126	0.304	0.296	0.503	0.178027
12830	Col4a5	0.314	0.104	0.269	0.166	NA	0.172	0.029	0.143	NA	NA	0.163	0.052	0.052	0.116	0.18	0.1	0.269	-0.011	0.292	-0.017	0.25	-0.193	-0.055	0.253	0.558	0.103	0.114	0.342	0.51	0.473	0.482	-0.146	-0.061	0.178	0.46	-0.186	0.574	0.177912
66419	Mrpl11	0.406	0.3	-0.049	0.005	0.027	0.114	0.069	0.244	NA	NA	0.005	0.022	0.022	-0.006	0.104	0.238	0.078	0.179	0.204	0.263	0.56	0.277	0.524	0.382	-0.092	0.51	0.162	0.352	0.266	0.373	0.049	0.225	-0.131	0.429	0.049	0.204	-0.143	0.177743
69574	Cmbl	0.398	0.059	-0.102	0.06	0.15	-0.159	0.154	0.178	NA	NA	-0.002	0.091	0.091	0.109	0.07	0.225	0.076	0.229	0.206	0.397	0.2	0.006	0.143	0.712	0.475	0.249	0.206	0.339	0.445	0.17	-0.139	0.299	0.045	0.134	0.026	0.198	0.478	0.1776
382245	Tmem29	0.183	-0.008	0.136	NA	NA	NA	NA	0.135	NA	NA	NA	NA	NA	0.094	0.098	-0.112	0.227	0.152	0.091	0.107	0.379	NA	NA	0.307	0.53	0.354	0.185	0.511	0.272	0.33	0.033	0.077	-0.005	-0.014	-0.002	NA	0.38	0.1776
64660	Mrps24	0.347	0.269	-0.193	0.063	0.141	0.051	0.081	-0.01	NA	NA	0.109	0.032	0.032	0.026	0.365	0.326	0.168	0.216	0.009	0.31	0.134	0.062	0.505	0.603	0.153	0.24	0.539	0.511	0.397	0.174	-0.149	0.062	-0.055	0.192	0.054	0.346	0.095	0.177286
66302	Rmdn1	0.385	0.306	-0.101	0.068	0.07	0.371	0.026	0.063	NA	NA	0.078	0.042	0.042	0.177	0.246	-0.124	0.148	0.002	0.362	0.197	-0.021	0.386	0.118	0.512	0.497	0.279	0.13	0.476	0.532	0.393	0.013	0.229	0.07	0.173	-0.141	0.095	0.101	0.177143
68052	Rps13	0.115	0.204	0.259	0.139	NA	-0.138	0.051	0.072	NA	NA	0.153	0.095	0.095	NA	-0.125	0.259	-0.093	0.295	0.301	0.374	0.207	0.111	0.335	0.16	NA	NA	0.467	0.471	NA	0.279	-0.061	NA	0.662	NA	-0.136	0.554	-0.147	0.177071
69895	Snhg8	NA	NA	0.384	NA	NA	-0.053	0.115	NA	NA	NA	NA	0.173	0.173	0.062	-0.197	0.507	0.026	0.237	NA	NA	0.163	-0.077	0.335	NA	NA	NA	0.312	0.463	0.42	NA	0.148	NA	NA	0.153	-0.029	0.226	NA	0.17705
170658	Ndufs5-ps	0.164	0.129	-0.094	NA	NA	0.126	0.158	0.004	NA	NA	0.15	0.139	0.139	NA	-0.016	0.221	0.083	0.53	-0.101	0.094	0.217	0.197	0.586	-0.085	NA	NA	0.495	0.454	NA	-0.172	-0.002	NA	0.451	NA	0.192	0.376	0.344	0.177
93696	Chrac1	0.388	0.056	0.106	0.213	0.113	0.165	0.194	0.152	0.066	0.137	0.207	0.102	0.102	0.018	0.021	0.384	0.117	0.04	0.324	0.248	0.025	0.12	0.331	0.516	-0.06	0.344	0.528	0.511	0.278	0.463	-0.083	0.244	-0.085	0.098	0.064	0.226	-0.128	0.176892
76279	Cyp2d26	0.256	0.211	0.213	0.142	0.348	0.002	0.224	0.147	NA	NA	0.117	0.203	0.203	0.186	0.159	0.15	0.3	0.073	0.304	-0.144	-0.007	-0.004	0.437	0.687	0.64	-0.155	0.098	0.314	0.362	0.169	-0.128	-0.072	0.279	-0.093	0.147	0.151	0.269	0.1768
67170	2610306M01Rik	NA	0.132	0.151	NA	0.049	NA	NA	NA	NA	NA	NA	NA	NA	0.13	0.01	0.153	0.057	0.005	NA	NA	0.017	NA	NA	NA	0.386	0.233	0.372	0.469	0.269	NA	0.079	0.283	NA	0.216	0.169	NA	NA	0.176667
67678	Lsm3	0.264	0.054	0.197	0.208	0.251	0.096	0.146	0.128	NA	NA	0.154	0.109	0.109	0.222	-0.16	0.503	-0.218	0.283	0.38	0.273	-0.036	0.359	-0.284	0.277	-0.273	0.508	0.071	0.408	0.447	0.468	0.174	0.238	0.228	-0.004	0.204	0.293	0.098	0.176429
319554	Idi1	0.3	0.232	-0.039	-0.147	0.002	-0.101	0.059	0.307	0.333	-0.032	-0.108	0.12	0.12	0.142	0.566	0.161	0.387	0.246	0.177	0.408	0.486	0.131	0.154	0.631	0.604	0.097	0.263	0.417	NA	-0.161	0.056	-0.094	0.292	0.121	-0.05	0.154	0.114	0.176333
73112	Abracl	0.313	0.292	0.348	0.044	0.163	-0.08	0.005	0.228	NA	NA	-0.043	0.039	0.039	0.096	-0.368	0.222	0.233	0.279	0.343	0.242	-0.282	0.365	0.27	0.354	0.555	0.298	0.274	0.448	0.524	0.354	0.097	-0.072	0.274	0.055	0.381	0.316	-0.435	0.176314
26358	Aldh1a7	0.359	0.016	-0.138	0.011	-0.249	0.009	0.122	0.209	0.235	0.194	0.043	0.121	0.121	0.131	-0.04	0.094	0.146	0.231	-0.067	0.256	0.303	0.273	0.437	0.654	0.302	0.353	0.26	0.519	0.357	-0.041	-0.099	0.092	0.23	0.14	0.426	0.183	0.324	0.176135
224630	Bnip1	0.319	0.05	0.205	-0.072	0.088	0.27	0.065	0.095	0.048	0.234	-0.049	0.012	0.012	0.019	0.17	0.222	0.313	0.292	0.071	0.157	0.297	0.226	0.516	0.39	-0.226	0.269	0.216	0.43	0.368	0.376	-0.004	0.418	0.067	0.101	0.253	0.119	0.172	0.175919
53612	Vti1b	0.327	0.182	0	-0.036	0.278	0.237	0.053	0.143	0.152	0.296	-0.024	0.052	0.052	0.12	-0.204	0.283	0.155	0.334	0.218	0.319	-0.055	0.238	0.546	0.453	-0.081	0.461	0.168	0.28	0.242	0.123	-0.088	0.43	0.223	0.157	-0.064	0.292	0.243	0.175811
12034	Phb2	0.363	0.222	0.064	0.04	0.152	0.307	0.094	0.178	0.002	0.078	0.076	0.025	0.025	0.038	0.34	0.172	-0.006	0.382	0.301	0.19	0.409	0.174	0.076	0.624	-0.142	0.053	0.225	0.439	0.298	0.345	0.327	0.202	-0.107	-0.033	-0.239	0.292	0.518	0.175784
71564	Izumo4	0.449	0.348	-0.07	0.158	0.055	0.122	0.284	0.237	NA	NA	0.158	0.228	0.228	0.216	0.329	0.039	0.054	0.068	0.365	0.339	-0.118	0.132	NA	0.011	0.156	-0.183	-0.041	0.39	NA	0.552	0.166	0.053	0.203	0.076	0.083	NA	0.538	0.175781
232288	Frmd4b	0.205	0.111	0.367	0.006	0.093	0.108	0.045	0.357	0.084	0.053	0.027	0.04	0.04	0.152	0.276	0.013	-0.019	0.205	0.005	0.077	-0.02	0.355	0.213	0.558	0.355	0.166	0.128	0.445	0.441	0.217	0.294	-0.486	0.606	0.134	0.24	0.325	0.283	0.175649
12367	Casp3	0.333	-0.086	0.334	0.035	0.139	0.187	0.073	0.353	0.166	0.203	-0.002	0.076	0.076	0.187	0.061	-0.009	0.286	0.219	0.314	-0.177	0.445	0.175	0.548	0.235	-0.36	0.44	0.283	0.513	0.465	0.042	0.028	-0.21	0.656	0.161	0.169	0.227	-0.092	0.175486
11658	Alcam	0.137	0.052	0.397	-0.063	0.079	0.205	0.241	0.151	NA	NA	-0.075	0.249	0.249	0.165	-0.155	0.039	0.235	-0.149	0.371	-0.033	-0.067	0.323	0.129	0.65	0.356	-0.007	0.307	0.451	0.515	0.227	0.456	-0.26	0.145	-0.072	0.262	0.279	0.353	0.175486
215693	Zmat1	0.224	-0.095	-0.157	-0.03	0.214	0.239	0.208	0.115	NA	NA	-0.077	0.159	0.159	0.28	0.272	0.19	0.061	0.301	0.508	0.001	0.098	0.307	NA	0.232	0.284	0.383	0.387	0.31	0.409	0.374	0.076	-0.146	0.067	0.049	-0.051	NA	0.439	0.175455
77697	Mmab	0.465	0.175	-0.162	0.024	0.019	0.155	0.092	0.344	0.165	0.475	0.087	0.106	0.106	0.115	0.466	-0.018	0.214	0.225	0.098	0.17	0.437	0.428	-0.057	0.501	0.603	0.046	-0.074	0.383	0.322	-0.007	0.065	-0.12	0.301	0.109	0.09	-0.189	0.332	0.175432
69066	1810010H24Rik	0.241	0.341	-0.041	0.154	0.277	0.025	0.109	0.289	NA	NA	0.236	0.083	0.083	0.226	0.195	0.358	0.049	0.157	0.313	0.273	-0.026	0.591	NA	-0.079	0.443	0.306	-0.023	0.325	0.526	0.443	0.081	-0.466	0.325	0.102	0.271	NA	-0.399	0.175394
68801	Elovl5	0.184	0.009	0.27	0.076	0.225	0.279	0.151	0.083	NA	NA	-0.039	0.132	0.132	0.116	0.449	-0.313	0.377	0.293	0.292	0.063	0.016	0.225	0.219	0.418	0.49	0.086	0.254	0.404	0.475	0.156	0.394	-0.273	0.106	0.232	0.062	0.148	-0.055	0.175314
14260	Fmn1	0.073	0.187	0.097	0.151	0.122	0.279	0.012	0.207	0.23	0.193	0.155	0.035	0.035	0.141	-0.16	0.076	0.101	0.446	0.381	0.246	0.242	0.048	-0.253	0.323	-0.248	0.217	0.317	0.397	0.505	0.212	0.425	0.14	0.463	0.236	0.32	-0.044	NA	0.175194
76187	Adhfe1	0.1	0.116	0.056	-0.003	-0.246	-0.021	0.266	0.033	NA	NA	0.042	0.22	0.22	0.146	0.174	-0.04	0.387	0.338	0.221	0.292	0.307	0.27	0.457	0.591	0.338	0.333	-0.027	0.317	0.376	0.279	0.082	0.149	-0.098	0.349	0.047	0.031	0.027	0.175114
208665	Akr1d1	0.435	-0.008	-0.092	0.063	0.068	0.237	0.285	0.194	-0.015	0.031	0.016	0.23	0.23	0.355	-0.272	0.022	0.548	0.228	0.315	0.189	0.222	0.07	0.413	0.598	0.436	0.301	0.268	0.433	0.157	0.238	-0.249	-0.149	0.392	0.157	-0.084	0.001	0.216	0.175108
17827	Mtx1	0.289	0.297	0.107	0.113	-0.062	0.036	0.104	0.103	-0.141	0.194	0.144	0.024	0.024	0.038	0.269	0.104	0.338	0.311	0.018	0.194	0.215	-0.024	0.469	0.5	-0.26	0.237	0.033	0.466	0.265	0.273	0.165	0.454	-0.016	0.411	0.133	0.276	0.377	0.175081
104816	Aspg	0.284	0.116	0.135	0.093	0.335	-0.005	0.039	0.239	NA	NA	0.081	0.012	0.012	0.068	0.444	0.146	0.093	0.171	0.095	-0.076	0.066	0.092	NA	0.642	-0.086	-0.065	-0.197	0.395	0.43	0.591	0.172	0.583	0.394	0.059	0.086	NA	0.333	0.175061
11532	Adh5	0.206	0.092	0.009	-0.007	-0.071	0.06	0.239	0.211	0.104	NA	0.05	0.223	0.223	0.299	0.054	-0.02	0.004	-0.133	0.443	0.515	0.186	0.064	0.707	0.656	0.469	0.09	-0.091	0.161	0.664	0.313	-0.233	0.017	0.154	0.351	0.076	0.261	-0.05	0.174889
52468	Ctdsp2	-0.094	0.147	0.394	0.183	0.077	-0.07	0.178	0.06	0.049	0.201	0.166	0.134	0.134	0.115	0.268	0.275	0.084	-0.002	0.196	-0.06	-0.004	0.076	0.38	0.323	0.598	0.058	0.009	0.482	0.496	0.191	0.193	0.333	0.337	-0.06	0.065	0.176	0.364	0.174378
67732	Iah1	0.221	0.125	0.224	0.022	-0.143	-0.455	-0.101	0.204	NA	NA	0.064	-0.076	-0.076	-0.082	0.35	-0.047	-0.049	0.195	0.385	0.233	-0.191	0.238	0.488	0.666	0.405	0.115	-0.058	0.496	0.571	0.426	0.122	0.444	0.533	0.268	0.154	0.087	0.338	0.174171
66061	Tctex1d2	0.025	0.251	0.386	-0.022	-0.021	0.42	0.16	0.11	NA	NA	0.089	0.113	0.113	0.159	-0.385	0.101	0.385	0.287	0.094	0.13	-0.008	0.365	NA	0.198	0.09	0.313	0.56	0.473	0.495	0.029	0.002	0.049	0.251	0.273	0.186	NA	0.075	0.174121
214523	Tmprss4	0.124	0.208	0.245	0.083	0.284	0.368	0.253	0.141	0.236	0.405	0.121	0.185	0.185	0.005	0.216	0.126	0.174	0.341	0.394	0.004	0.336	0.407	-0.284	-0.003	-0.083	-0.104	0.046	0.037	0.499	0.355	0.247	0.017	0.577	0.08	0.253	0.155	-0.191	0.174108
14894	Cfap20	0.242	0.063	0.095	-0.136	0.085	0.149	0.105	0.044	0.102	0.289	0.001	0.069	0.069	0.08	-0.052	0.059	0.229	0.004	0.185	0.165	0.031	0.092	0.463	0.216	0.334	0.151	0.374	0.289	0.584	0.378	-0.036	0.544	0.279	0.066	0.198	0.14	0.488	0.174
73828	Dcaf4	0.276	0.093	0.092	0.304	0.153	0.1	0.029	0.137	0.163	0.43	0.247	0.012	0.012	0.088	-0.049	0.267	-0.004	0.13	0.219	0.109	0.181	0.511	-0.354	0.112	0.607	0.297	0.258	0.44	0.325	0.477	-0.013	0.152	-0.051	0.09	0.303	-0.025	0.319	0.173973
66489	Rpl35	0.487	0.186	0.111	0.098	-0.037	-0.165	0.034	0.137	NA	NA	0.089	0.062	0.062	NA	0.155	0.406	-0.017	0.321	0.191	0.291	0.046	0.105	0.432	0.443	NA	0.118	0.493	0.446	NA	0.298	0.1	0.267	-0.197	NA	0.017	0.501	-0.087	0.173968
16168	Il15	0.364	0.174	0.342	0.201	0.206	0.079	0.193	0.185	0.044	0.413	0.161	0.151	0.151	0.166	-0.251	0.145	0.437	0.086	0.234	-0.097	-0.127	0.293	-0.042	0.106	0.163	0.321	0.019	0.399	0.445	0.34	0.152	0.213	0.368	0.053	0.249	-0.027	0.126	0.173919
11637	Ak2	0.157	-0.03	0.061	0.104	NA	-0.081	0.153	0.075	-0.003	0.326	0.085	0.111	0.111	0.186	-0.096	0.063	0.238	0.248	0.282	0.151	-0.105	0.067	0.374	0.661	-0.295	0.438	0.269	0.395	0.531	0.215	0.119	-0.02	0.445	0.207	0.068	0.307	0.438	0.17375
15006	H2-Q1	0.133	-0.122	NA	0.025	NA	0.006	0.076	0.202	0.118	0.048	-0.007	0.081	0.081	NA	0.188	NA	NA	NA	0.521	0.001	NA	0.292	NA	0.6	NA	NA	NA	NA	NA	0.556	NA	NA	0.479	NA	NA	NA	0.023	0.173737
20022	Polr2j	0.337	0.091	0.217	-0.124	NA	0.149	0.002	0.112	-0.157	0.019	-0.099	-0.029	-0.029	0.095	-0.007	0.009	0.105	0.095	0.291	0.293	0.455	0.251	0.495	0.489	-0.254	0.396	0.3	0.497	0.325	0.392	0.007	0.427	0.305	-0.01	0.23	0.268	0.308	0.173639
24070	Mpdu1	0.182	0.187	-0.047	0.15	0.156	0.274	0.236	0.007	0.181	0.282	0.163	0.184	0.184	0.158	-0.317	0.152	0.219	0.444	0.158	0.207	0.25	0.147	0.362	0.363	0.034	0.108	0.205	0.437	0.3	-0.025	-0.011	-0.237	0.096	0.258	0.384	0.354	0.239	0.173622
64658	Mrps25	0.236	-0.043	0.141	-0.012	0.077	0.119	0.146	0.029	NA	NA	-0.061	0.128	0.128	0.169	0.138	-0.008	0.357	0.292	0.247	0.181	0.25	0.339	0.326	0.516	0.053	0.192	0.204	0.32	0.281	0.408	0.022	0.289	0.222	0.039	-0.067	-0.023	0.44	0.173571
78294	Rps27a	0.461	0.202	0.286	0.133	NA	-0.005	0.008	0.294	0.158	0.156	0.092	0.069	0.069	NA	-0.115	0.285	-0.054	0.215	0.241	0.429	0.041	0.077	0.407	0.335	NA	NA	0.513	0.486	NA	0.342	0.008	NA	0.018	NA	0.009	0.349	-0.304	0.1735
18104	Nqo1	0.469	NA	0.088	0.131	0.19	-0.073	0.185	0.249	0.061	0.362	0.045	0.171	0.171	0.241	-0.186	0.345	0.334	0.546	0.389	0.04	0.025	0.357	-0.115	0.396	-0.078	0.344	-0.131	0.479	0.396	0.342	0.139	-0.484	0.159	0.155	0.359	0.263	-0.119	0.173472
17995	Ndufv1	0.06	0.21	0.064	0.175	0.009	0.171	0.111	0.099	0.043	0.392	0.147	0.018	0.018	0.123	0.209	0.102	0.046	-0.158	0.081	0.111	-0.123	0.044	0.603	0.62	0.379	-0.044	0.094	0.395	0.449	0.107	0.025	0.555	0.3	-0.042	0.081	0.349	0.594	0.173432
52665	Echdc1	0.334	-0.11	0.032	-0.011	0.127	0.01	-0.012	0.266	0.304	0.27	0.001	0.014	0.014	NA	0.596	-0.121	0.297	0.1	0.186	0.397	0.204	0.166	0.528	0.564	0.476	0.336	0.266	0.445	0.47	-0.061	-0.051	-0.081	0.412	NA	0.116	-0.026	-0.399	0.173114
67299	Dock7	0.434	0.289	0.232	0.137	NA	0.314	0.21	0.173	0.087	0.218	0.054	0.18	0.18	0.171	-0.303	-0.035	0.332	0.382	0.397	-0.226	0.066	0.464	-0.038	0.152	0.157	0.426	-0.024	0.468	0.501	0.37	0.184	0.23	0.029	0.135	0.216	0.066	-0.399	0.173028
12369	Casp7	0.282	0.071	0.159	-0.026	0.021	0.29	0.136	0.104	-0.103	0.08	0.024	0.068	0.068	0.177	-0.151	0.054	0.345	0.269	0.397	0.202	0.124	0.259	0.203	0.326	0.496	0.201	0.224	0.354	0.5	0.285	-0.128	0.182	0.529	0.122	0.129	0.01	0.117	0.172973
58875	Hibadh	0.369	0.116	0.082	0.005	NA	0.403	0.187	0.213	-0.127	-0.277	-0.044	0.118	0.118	0.314	0.138	0.015	0.317	0.179	0.283	0.16	-0.111	0.047	0.633	0.499	0.103	0.056	0.447	0.226	0.493	0.34	0.158	0.28	-0.195	0.419	-0.061	-0.082	0.406	0.172972
407831	Tmem204	0.202	0.126	0.275	0.152	0.207	0.253	0.077	0.132	NA	NA	0.089	-0.007	-0.007	0.121	-0.056	0.209	-0.234	0.216	0.019	0.231	-0.151	0.062	NA	0.456	0.485	0.201	0.305	0.437	0.606	0.104	0.205	-0.005	0.416	0.148	0.034	NA	0.4	0.17297
77006	Ddrgk1	0.411	-0.047	0.113	0.102	NA	-0.082	0.083	0.127	NA	NA	0.155	0.077	0.077	0.097	0.196	0.041	0.347	0.134	0.339	0.25	0.013	-0.012	0.602	0.648	0.207	0.048	0.097	0.459	0.425	0.267	-0.066	-0.051	-0.039	0.221	-0.082	0.245	0.478	0.172941
71911	Bdh1	0.186	0.201	0.263	0.079	-0.106	0.413	0.113	0.033	-0.002	0.083	-0.008	0.02	0.02	0.102	-0.279	-0.068	0.475	-0.058	0.202	0.062	0.238	0.235	0.293	0.565	0.821	0.189	0.257	0.462	0.254	-0.125	0.275	-0.06	0.029	0.309	0.181	0.267	0.468	0.172676
100043194	Sult2a2	0.388	0.307	0.01	NA	NA	NA	NA	0.238	NA	NA	NA	NA	NA	NA	0.235	0.386	0.306	0.304	0.292	-0.102	0.151	NA	-0.386	0.757	NA	NA	0.003	0.481	NA	0.247	-0.218	NA	-0.128	NA	0.13	0.052	NA	0.17265
17314	Mgmt	0.363	-0.069	0.134	0.018	0.012	-0.052	-0.021	0.191	0.055	0.187	-0.021	0.025	0.025	0.39	0.05	0.315	0.328	0.19	0.447	0.187	-0.022	0.325	-0.113	0.361	0.315	0.293	-0.131	0.334	0.49	0.31	0.089	0.006	-0.152	0.424	0.471	0.165	0.465	0.172541
22644	Rnf103	0.115	0.098	0.1	-0.048	NA	0.196	0.196	0.277	0.12	-0.356	-0.059	0.216	0.216	0.155	0.484	-0.189	0.035	0.072	0.164	0.028	0.387	0.308	0.536	0.491	0.414	0.196	0.278	0.514	0.456	-0.012	-0.032	-0.226	0.305	0.122	0.095	0.188	0.362	0.172278
192201	Wfdc15b	0.034	0.251	0.261	0.288	0.216	0.501	0.106	0.066	0.26	0.33	0.247	0.146	0.146	0.047	0.155	0.191	0.426	0.105	0.433	0.059	0.253	0.115	-0.35	0.011	-0.013	-0.098	0.475	0.335	0.22	0.291	0.05	0.069	0.117	0.323	0.2	-0.112	0.22	0.17227
69572	Mfsd3	0.172	-0.002	-0.036	0.033	0.153	0.094	0.191	0.086	NA	NA	0.037	0.14	0.14	0.131	0.288	0.247	0.339	0.259	-0.024	0.15	0.187	-0.152	0.56	0.323	0.467	-0.016	0.29	0.515	0.514	0.153	-0.087	0.219	-0.194	0.219	-0.055	0.229	0.454	0.172114
68607	Serhl	0.371	-0.027	-0.057	0.089	-0.084	0.102	-0.046	0.134	0	-0.159	0.023	-0.09	-0.09	NA	0.321	0.155	0.175	0.535	0.393	0.368	0.288	0.005	0.001	0.56	0.368	0.165	-0.113	0.447	0.536	0.56	0.053	0.255	-0.035	NA	0.063	0.236	0.519	0.172029
77619	Prelid2	0.324	0.346	0.087	0.188	NA	0.468	0.128	0.314	NA	NA	0.116	0.108	0.108	0.132	0.239	0.183	0.305	0.08	0.395	0.031	0.107	-0.004	NA	0.302	-0.363	0.119	0.253	0.417	0.283	0.3	0.025	0.385	0.127	0.11	0.057	NA	-0.167	0.171969
52206	Anapc4	0.098	0.16	0.307	-0.203	0.197	0.137	0.092	0.035	NA	NA	-0.194	0.075	0.075	0.103	-0.417	-0.08	0.093	0.038	0.183	0.34	0.252	0.398	0.254	0.366	0.292	0.372	0.113	0.496	0.398	0.043	0.129	0.201	0.144	0.14	0.394	0.418	0.565	0.171829
11438	Chrna4	0.276	0.058	0.211	0.084	NA	0.274	0.125	0.339	0.137	-0.16	0.04	0.151	0.151	0.157	0.592	0.107	-0.066	0.314	0.262	-0.113	0.414	0.443	-0.453	0.232	-0.176	0.471	0.042	0.422	0.401	0.439	0.307	-0.188	0.42	0.051	0.393	-0.365	0.389	0.171694
14261	Fmo1	0.37	-0.068	0.058	0.242	0	0.008	0.326	0.219	-0.085	0.155	0.085	0.276	0.276	0.305	-0.022	-0.197	0.456	0.257	0.237	-0.077	0.23	0.246	-0.148	0.401	0.56	0.148	0.272	0.52	0.444	0.201	-0.152	-0.012	0.368	0.017	-0.021	0.095	0.36	0.171622
12261	C1qbp	0.231	-0.003	0.014	0.066	0.001	0.35	0.19	0.105	0.084	0.181	0.053	0.105	0.105	0.185	0.088	0.183	-0.065	0.192	0.325	0.269	0.509	0.338	0.587	0.497	-0.419	0.008	0.323	0.373	0.462	0.476	0.148	-0.061	0.043	0.166	-0.138	0.073	0.306	0.171622
77032	Tstd3	0.29	0.135	0.228	0.089	-0.117	0.092	0.144	0.13	NA	NA	0.081	0.128	0.128	0.129	0.235	-0.148	0.193	-0.062	-0.017	0.388	0.114	0.331	NA	0.53	0.345	0.172	0.379	0.458	0.504	0.155	-0.071	0.227	0.003	0.029	0.269	NA	NA	0.171594
231103	Gckr	0.3	0.105	0.04	0.251	0.14	0.234	0.187	0.144	-0.03	0.366	0.191	0.086	0.086	0.128	-0.005	-0.117	0.502	0.055	0.026	-0.088	-0.041	0.375	0.032	0.65	0.662	-0.094	0.102	0.302	0.573	0.517	0.05	-0.087	-0.166	0.052	0.104	0.229	0.487	0.171568
11949	Atp5c1	0.431	0.187	-0.017	0.022	0.086	0.236	0.04	0.201	-0.058	0.074	-0.004	0.009	0.009	0.017	0.339	-0.185	-0.167	-0.007	0.228	0.459	0.086	0.285	0.39	0.612	0.298	0.398	-0.095	0.46	NA	0.49	0.112	0.271	0.195	0.094	0.084	0.292	0.302	0.1715
66480	Rpl15	0.374	0.1	-0.043	NA	-0.013	-0.011	0.019	0.145	-0.031	0.129	NA	0.034	0.034	0.148	0.206	0.066	0.057	-0.09	0.097	0.463	0.354	0.172	0.605	-0.001	0.358	0.557	0.663	0.381	0.304	0.342	-0.127	0.144	-0.202	0.137	0.151	0.306	NA	0.171412
319476	Lrtm1	0.228	0.093	-0.053	0.149	-0.015	0.488	0.122	0.065	NA	NA	0.118	0.061	0.061	0.033	0.309	-0.058	0.341	0.199	0.292	0.198	0.372	-0.017	NA	0.62	0.084	0.164	0.229	0.319	0.543	0.304	-0.305	0.074	-0.11	0.045	0.185	NA	0.516	0.171333
19193	Pipox	0.207	0.039	0.184	0.233	-0.028	-0.032	0.329	0.198	-0.03	0.166	0.261	0.271	0.271	0.274	0.006	-0.173	0.408	-0.303	0.331	-0.008	0.139	-0.082	0.613	0.716	0.553	0.049	0.125	0.477	0.518	0.235	-0.019	-0.352	-0.191	0.299	-0.038	0.088	0.603	0.17127
66408	Aptx	0.309	0.307	0.13	-0.058	0.258	-0.033	0.152	0.042	NA	NA	-0.031	0.086	0.086	0.225	-0.027	0.376	0.417	0.175	0.346	0.133	-0.132	0.232	0.294	0.366	-0.256	0.304	-0.199	0.387	0.231	0.37	0.009	0.304	0.004	0.271	0.314	0.24	0.361	0.171229
56309	Mycbp	0.235	-0.024	0.052	0.022	NA	-0.064	-0.051	0.093	0.058	-0.123	-0.032	-0.031	-0.031	0.148	0.433	0.014	0.375	0.271	0.169	0.292	0.42	0.324	0.529	0.436	0.558	0.492	0.183	0.292	0.393	-0.074	0.048	-0.226	0.251	0.229	0.088	-0.102	0.515	0.171167
67941	Rps27l	0.311	-0.142	0.237	0.015	-0.094	0.101	0.127	0.049	NA	NA	0.063	0.134	0.134	0.011	-0.089	0.305	-0.157	0.431	0.115	0.303	-0.002	0.169	0.516	0.734	0.1	0.551	0.503	0.257	0.407	0.216	0.083	-0.124	0.183	0.194	0.294	0.02	0.034	0.171114
66058	Tmem176a	0.135	0.151	0.286	-0.012	0.188	-0.027	0.06	0.208	NA	NA	0.01	0.051	0.051	0.148	-0.407	0.334	0.563	0.35	0.118	0.104	0.05	0.4	0.088	0.633	0.735	0.07	0.188	0.283	0.27	0.002	0.06	0.06	0.105	0.104	0.28	0.311	0.031	0.170886
106529	Tecr	0.343	NA	0.008	0.189	0.223	-0.064	-0.25	0.273	NA	NA	0.134	-0.201	-0.201	0.101	0.458	0.142	0.23	0.045	0.353	-0.013	0.621	-0.523	0.51	0.507	0.428	-0.146	0.146	0.372	0.432	0.481	-0.02	0.166	0.5	-0.062	0.167	-0.001	0.461	0.170853
170930	Sumo2	0.271	0.067	0.42	NA	NA	0.005	-0.086	0.148	0.082	0.295	NA	-0.082	-0.082	NA	-0.256	0.259	NA	-0.083	0.26	0.331	0.025	0.192	0.507	0.223	NA	NA	0.526	0.344	NA	0.287	0.239	NA	0.221	NA	-0.129	0.25	0.372	0.170593
30926	Glrx3	0.372	0.185	0.079	0.015	-0.036	0.132	0.132	0.318	0.031	-0.016	-0.041	0.057	0.057	0.08	-0.04	0.02	0.002	0.375	0.393	0.285	-0.006	0.414	0.378	0.577	-0.083	0.375	0.384	0.468	0.537	0.246	-0.072	-0.122	0.034	0.299	0.023	0.139	0.319	0.170541
19171	Psmb10	0.226	0.032	0.336	0.184	0.053	-0.106	0.111	0.171	-0.033	0.364	0.172	0.1	0.1	0.085	-0.313	0.166	0.43	0.334	0.262	0.074	-0.349	0.146	-0.012	0.159	0.692	0.16	0.153	0.376	0.289	0.342	0.09	0.416	0.511	0.059	0.191	0.297	0.034	0.170324
12443	Ccnd1	0.193	0.135	0.32	0.191	0.236	-0.094	0.092	0.199	-0.024	0.089	0.063	0.078	0.078	0.115	-0.41	-0.135	0.301	0.163	0.295	0.086	-0.078	0.311	-0.385	0.403	0.673	0.307	0.117	0.523	0.358	0.148	0.46	0.007	0.432	0.135	0.391	0.177	0.348	0.170216
78304	Naa38	0.327	0.071	-0.069	-0.031	-0.036	0.058	-0.019	-0.009	NA	NA	-0.051	-0.026	-0.026	0.013	NA	0.322	0.241	0.331	0.048	0.172	0.193	0.012	0.434	0.679	0.34	0.307	0.489	0.399	0.228	0.232	-0.076	0.457	0.131	0.163	0.088	0.224	NA	0.170182
21881	Tkt	0.323	-0.11	-0.056	-0.055	0.079	0.132	0.039	0.206	0.126	0.12	0	0.07	0.07	0.235	0.211	0.196	0.328	0.43	0.233	-0.042	0.179	0.186	0.521	0.541	-0.331	0.17	-0.137	0.359	0.186	0.076	0.108	0.518	0.597	0.129	0.303	0.203	0.152	0.170135
67484	Eepd1	0.412	0.028	-0.154	0.177	0.219	0.003	0.075	0.23	0.085	0.221	0.103	0.07	0.07	0.088	0.029	0.084	0.254	0.393	0.176	-0.033	0.126	0.365	-0.123	0.632	0.692	0.263	-0.043	0.293	0.312	0.245	0.014	0.138	0.314	0.045	0.092	0.226	NA	0.170028
218885	Oxnad1	0.173	-0.05	0.011	0.09	0.073	0.298	0.178	0.115	0.277	0.298	0.14	0.171	0.171	0.154	0.2	-0.039	-0.127	0.379	0.083	0.145	0.383	0.403	0.493	0.324	0.102	0.22	0.153	0.347	0.387	-0.343	-0.094	0.216	0.202	0.266	0.034	0.148	0.308	0.169973
110948	Hlcs	0.177	-0.062	0.107	-0.064	0.318	0.113	0.143	0.12	0.209	0.354	-0.018	0.083	0.083	0.182	0.264	0.089	0.351	0.044	0.14	0.329	0.246	0.564	-0.13	0.354	0.236	-0.027	-0.021	0.451	0.464	0.015	0.125	0.115	0.374	0.035	0.304	0.157	0.064	0.169946
19079	Prkab1	0.233	0.299	0.237	0.195	0.194	0.131	0.203	0.28	NA	NA	0.142	0.167	0.167	0.158	-0.079	0.087	0.197	-0.036	0.403	0.015	-0.026	0.419	-0.119	0.369	0.492	-0.05	0.071	0.367	0.481	0.487	-0.003	-0.351	0.205	-0.034	0.176	0.156	0.315	0.169943
11992	Auh	0.209	0.268	0.065	0.024	0.037	0.519	0.227	-0.036	NA	NA	0.128	0.126	0.126	0.181	-0.03	-0.132	0.526	0.073	0.3	0.083	0.419	0.26	-0.003	0.46	0.199	-0.159	0.069	0.26	0.421	0.47	-0.028	0.249	0.286	0.235	0.045	-0.037	0.107	0.169914
67942	Atp5g2	0.28	0.283	0.207	0.213	0.058	0.034	0.173	0.043	NA	NA	0.249	0.163	0.163	0.053	0.277	-0.06	0.115	0.188	0.016	0.256	0.056	0.19	0.417	0.191	-0.018	0.477	0.147	0.375	NA	0.287	-0.066	0.336	-0.052	0.065	0.102	0.288	0.271	0.169912
55988	Snx12	0.345	0.258	0.084	0.149	0.2	0.228	0.102	0.301	0.223	0.256	-0.022	0.065	0.065	0.094	0.112	0.094	0.362	0.354	0.339	0.105	0.064	0.273	0.066	0.344	-0.05	0.176	0.139	0.489	0.288	0.085	-0.118	-0.149	0.263	0.197	0.199	0.075	0.231	0.169892
353190	Edc3	-0.009	0.081	0.146	0.064	0.067	0.051	0.159	0.053	NA	NA	0.154	0.112	0.112	0.173	0.189	0.296	0.386	-0.069	0.182	-0.033	0.133	0.22	NA	0.294	0.034	0.27	-0.029	0.476	0.479	0.304	0.159	0.437	0.331	0.165	0.045	NA	NA	0.16975
56357	Ivd	0.293	0.017	0.086	-0.018	-0.052	0.051	0.107	0.163	0.012	-0.131	-0.072	0.083	0.083	0.207	0.442	0.17	0.267	0.243	0.278	0.018	0.325	0.075	0.491	0.553	0.433	-0.005	-0.322	0.346	0.402	0.377	0.438	0.326	-0.109	0.174	-0.091	-0.007	0.62	0.169541
103742	Mien1	0.361	0.074	-0.051	0.008	-0.032	0.096	-0.021	0.132	NA	NA	-0.006	-0.003	-0.003	-0.012	0.422	0.18	0.067	0.305	0.101	0.299	0.31	0.158	0.356	0.649	-0.536	0.286	0.662	0.334	0.298	0.213	0.064	0.327	0.023	0.226	0.01	0.259	0.374	0.169429
69786	Tprkb	0.216	0.14	0.16	-0.038	-0.138	0.321	0.133	0.071	NA	NA	0.004	0.041	0.041	0.141	-0.115	0.219	0.321	-0.123	0.354	0.381	-0.019	-0.092	0.469	0.597	-0.405	0.119	0.55	0.39	0.568	0.366	-0.081	0.044	0.344	0.301	0.01	0.124	0.512	0.169314
11846	Arg1	0.183	0.132	-0.186	0.211	0.288	-0.103	0.14	0.343	0.078	0.254	0.163	0.19	0.19	0.12	0.384	-0.084	-0.421	-0.023	0.181	0.164	0.057	0.201	0.375	0.705	0.401	-0.247	0.142	0.397	0.567	0.55	0.154	0.133	0.097	0.065	0.05	-0.008	0.421	0.169297
100503890	Pet100	0.357	NA	-0.134	NA	0.057	NA	NA	0.028	NA	NA	NA	NA	NA	NA	0.38	-0.002	0.33	-0.071	0.071	0.191	0.001	NA	0.225	0.448	NA	NA	0.046	0.251	0.308	0.382	0.043	NA	0.382	NA	0.09	0.17	NA	0.16919
14453	Gas2	0.127	0.011	0.165	-0.059	-0.042	0.344	0.176	0.067	0.131	0.111	0.001	0.142	0.142	0.169	0.287	0.04	0.407	0.405	-0.078	-0.049	0.23	0.227	0.529	0.509	0.259	0.177	-0.02	0.43	0.545	0.025	0.003	0.061	0.285	0.17	0.071	0.083	NA	0.168917
11951	Atp5g1	0.305	0.092	-0.059	0.249	NA	0.25	0.197	0.261	0.002	0.285	0.156	0.141	0.141	0.079	0.226	0.129	0.134	0.195	0.16	0.25	0.255	0.066	0.465	0.584	0.142	-0.13	-0.158	0.417	NA	0.485	0.064	0.13	0.227	-0.02	-0.195	0.218	NA	0.168912
70984	4931406C07Rik	0.405	-0.135	-0.187	0.082	0.137	0.159	0.157	0.025	NA	NA	0.043	0.14	0.14	0.213	-0.045	-0.087	0.551	0.18	0.226	0.125	0.289	0.176	0.277	0.515	0.273	0.304	0.225	0.393	0.37	-0.139	-0.177	-0.12	0.353	0.259	0.143	0.013	0.627	0.168857
12479	Cd1d1	0.35	0.303	-0.144	0.09	0.087	0.118	0.246	0.18	0.072	-0.059	0.019	0.179	0.179	0.188	0.291	0.269	0.35	0.281	0.151	0.12	0.142	0.11	0.084	0.636	0.454	-0.002	0.031	0.446	0.268	0.247	-0.204	0.134	0.027	0.129	0.062	0.112	0.298	0.168757
20249	Scd1	0.02	-0.079	0.149	0.167	0.022	0.144	0.14	0.058	0.057	0.419	0.101	0.171	0.171	0.183	0.103	-0.074	-0.083	0.269	0.258	-0.188	-0.445	0.278	0.351	0.629	0.166	0.171	-0.107	0.404	0.545	0.14	0.233	0.237	0.73	0.19	0.081	0.066	0.566	0.16873
66599	Rdm1	0.332	0.034	0.11	0.124	0.134	0.238	0.143	0.154	NA	NA	0.095	0.13	0.13	0.197	0.128	0.048	-0.044	0.026	0.385	0.123	0.12	0.179	0.01	0.204	0.459	0.376	-0.128	0.289	0.447	0.158	-0.018	0.39	-0.026	0.236	0.06	0.157	0.505	0.168714
26459	Slc27a5	0.217	-0.009	0.114	0.388	0.01	0.112	0.149	0.313	0.022	-0.1	0.247	0.275	0.275	0.21	0.133	0.126	0.296	-0.005	0.308	-0.097	-0.018	0.088	0.656	0.67	0.44	0.008	-0.036	0.406	0.55	-0.045	-0.169	0.01	0.143	0.151	-0.108	0.072	0.437	0.168622
241494	Zfp385b	0.304	0.209	0.071	0.21	-0.008	0.065	0.256	0.227	NA	NA	0.255	0.201	0.201	0.152	0.393	0.054	0.357	0.021	0.214	-0.014	-0.143	0.15	NA	0.382	0.148	-0.054	-0.188	0.397	0.472	0.324	0.002	0.143	0.252	0.023	-0.131	NA	0.619	0.168606
14867	Gstm6	0.231	0.277	0.015	-0.143	0.082	0.17	0.055	0.22	-0.051	0.187	-0.069	0.015	0.015	0.135	0.353	0.128	0.366	0.44	-0.068	0.132	0.438	0.262	0.595	0.581	-0.2	0.533	0.168	0.264	0.529	0.087	-0.114	0.044	-0.271	0.252	0.12	0.101	0.348	0.168297
20044	Rps14	0.253	0.043	0.186	0.084	0.049	0.018	-0.028	0.179	NA	NA	0.126	0.001	0.001	0	-0.167	0.195	-0.243	0.271	0.332	0.407	0.262	0.108	0.529	0.219	-0.328	0.38	0.578	0.576	0.189	0.355	0.013	0.374	-0.077	0.195	0.075	0.354	0.379	0.168229
66510	Rnf181	0.345	0.134	-0.041	0.047	0.07	0.224	0.167	-0.036	NA	NA	0.067	0.167	0.167	0.184	-0.124	0.076	0.332	0.144	-0.011	0.198	-0.076	0.264	0.372	0.216	0.496	0.252	0.023	0.345	0.51	0.121	0.216	0.357	0.067	0.214	-0.086	0.228	0.258	0.1682
27398	Mrpl2	0.152	0.136	0.222	0.043	0.092	0.262	-0.011	0.036	NA	NA	0.109	-0.038	-0.038	-0.057	0.301	0.184	0.243	-0.011	0.028	0.128	0.406	0.114	0.71	0.438	0.116	-0.163	0.352	0.442	0.384	0.144	-0.039	0.449	-0.025	0.07	-0.077	0.254	0.522	0.167943
69723	Rpain	0.075	0.233	0.267	NA	-0.057	0.041	-0.005	0.155	NA	NA	NA	0.01	0.01	0.074	0.064	0.087	0.449	-0.183	0.223	0.245	0.171	0.073	NA	0.464	0.627	0.202	0.005	0.391	0.544	0.496	-0.284	-0.023	0.288	-0.025	0.139	NA	0.45	0.167935
16881	Lig1	0.311	0.053	0.248	0.104	0.069	-0.004	0.257	0.063	0.161	0.466	0.032	0.223	0.223	0.229	-0.182	0.348	-0.101	0.052	0.29	-0.06	-0.061	0.257	-0.329	0.238	0.48	0.23	-0.232	0.35	0.361	0.36	0.305	0.491	0.335	0.236	0.419	0.092	-0.101	0.167919
68165	Fdx2	0.334	0.026	0.091	NA	NA	NA	NA	0.054	NA	NA	NA	NA	NA	NA	NA	0.285	0.09	0.357	0.299	0.296	0.233	NA	-0.189	0.414	-0.25	0.12	0.432	0.446	0.366	0.382	0.062	0.002	-0.168	NA	0.049	0.206	0.093	0.167917
78894	Aacs	0.083	-0.065	0.019	0.014	0.154	0.278	0.092	0.2	NA	NA	0.047	0.094	0.094	0.127	0.528	0.13	0.218	0.277	0.139	-0.009	0.33	0.222	0.023	0.374	0.118	0.196	0.046	0.424	0.453	0.047	0.12	0.163	0.417	0.066	-0.017	0.079	0.394	0.167857
66365	Ccdc90b	0.372	0.139	0.144	-0.072	0.121	0.343	0.091	0.051	NA	NA	-0.155	0.061	0.061	0.073	0.019	-0.153	0.183	-0.1	0.381	0.229	0.258	0.302	0.418	0.283	-0.098	0.26	0.508	0.305	0.36	0.311	0.051	0.236	-0.014	0.142	0.138	0.265	0.359	0.167771
21855	Timm17b	0.304	-0.081	-0.084	0.051	0.059	-0.188	-0.128	0.097	-0.082	0.068	0.032	-0.123	-0.123	-0.031	0.367	0.27	-0.228	0.138	0.265	0.318	0.596	-0.007	0.594	0.608	0.2	0.558	0.367	0.412	0.374	0.291	-0.15	0.203	0.005	0.385	0.175	0.264	0.431	0.167757
66119	Tomm6	0.277	0.184	-0.082	0.067	NA	0.075	0.109	0.066	NA	NA	0.043	0.141	0.141	-0.037	0.226	0.163	0.068	0.003	0.297	0.392	0.124	0.2	0.387	0.38	-0.345	-0.107	0.548	0.424	0.217	0.255	0.151	0.415	0.112	0.347	0.21	0.047	0.197	0.1675
76974	Urah	0.328	0.21	-0.083	0.149	-0.136	-0.103	-0.062	0.184	NA	NA	0.119	-0.056	-0.056	-0.111	0.439	0.121	-0.003	0.13	0.266	0.473	0.258	-0.241	NA	0.754	0.488	0.069	0.283	0.477	0.349	0.306	-0.07	0.477	0.231	0.067	-0.171	NA	0.441	0.167485
12850	Coq7	-0.138	0.128	0	-0.095	0.015	-0.081	0.055	-0.14	0.107	0.163	0.089	0.092	0.092	0.089	-0.328	0.182	0.013	0.433	0.018	0.369	-0.301	0.222	0.568	0.604	-0.265	0.568	0.088	0.468	0.445	0.19	0.1	0.116	0.708	0.388	0.439	0.253	0.536	0.167297
232232	Hdac11	0.326	0.015	-0.075	0.084	0.097	0.273	0.289	0.079	-0.103	0.429	0.116	0.188	0.188	0.147	-0.029	0.122	0.424	0.258	0.046	-0.071	-0.001	0.203	-0.265	0.418	0.556	0.179	0.338	0.297	0.498	0.146	-0.093	0.446	-0.086	0.08	-0.025	0.115	0.574	0.167108
21672	Prdx2	0.295	0.22	0.088	-0.02	NA	-0.574	-0.002	0.109	0.215	0.381	0.03	0.045	0.045	NA	0.12	0.239	-0.014	0.394	0.202	0.319	-0.18	0.115	0.538	0.591	0.569	0.359	-0.46	0.394	0.374	0.367	-0.036	-0.429	0.552	NA	0.071	0.199	0.565	0.167088
622307	Albfm1	0.233	0.166	0.435	NA	-0.069	NA	NA	-0.015	NA	NA	NA	NA	NA	NA	0.079	-0.12	0.419	-0.014	0.054	0.111	0.188	NA	NA	0.511	0.276	0.147	-0.235	0.509	NA	0.307	0.297	0.109	0.068	NA	0.219	NA	NA	0.167045
109168	Atl3	0.144	0.209	0.265	-0.023	0.007	0.235	0.292	-0.034	NA	NA	0.026	0.292	0.292	0.11	-0.243	0.057	0.255	0.272	0.166	0.127	0.026	0.113	0.351	0.516	0.265	0.443	-0.027	0.422	0.464	-0.247	0.113	0.024	0.21	0.105	0.243	0.026	0.347	0.166943
66112	Mtarc1	0.365	-0.059	-0.011	-0.045	NA	0.325	0.223	0.082	NA	NA	-0.099	0.148	0.148	0.209	0.357	0.113	-0.075	-0.024	0.153	0.19	0.04	-0.053	0.372	0.666	0.511	-0.025	0.46	0.347	0.506	0.412	0.07	0.121	-0.091	0.198	-0.017	-0.013	NA	0.166788
116891	Derl2	0.271	0.095	0.025	0.228	0.121	0.257	0.044	0.075	0.072	0.377	0.135	0.036	0.036	-0.024	-0.001	0.124	0.279	0.053	-0.086	0.196	0.241	0.171	0.571	0.684	0.453	0.067	0.216	0.392	0.097	0.175	0.007	-0.007	0.496	-0.026	-0.106	0.229	0.197	0.166757
21780	Tfam	0.268	0.213	0.035	0.001	-0.018	0.391	0.191	0.145	0.093	0.003	-0.059	0.104	0.104	0.135	0.193	-0.015	0.177	0.248	0.312	0.185	0.165	0.343	0.26	0.306	-0.316	0.232	0.59	0.411	0.459	0.031	0.038	0.144	0.223	0.027	0.075	0.042	0.434	0.166757
66279	Tmem218	0.292	0.096	0.313	0.066	0.034	0.301	0.115	0.081	NA	NA	0.068	0.1	0.1	0.136	-0.022	-0.059	0.44	-0.075	-0.022	0.091	0.564	0.331	0.314	0.056	0.593	0.162	0.164	0.465	0.326	0.187	0.003	0.26	-0.306	0.053	0.093	0.027	0.488	0.166714
21915	Dtymk	0.133	0.005	0.176	-0.074	0.102	0.297	-0.053	-0.106	0.155	0.251	-0.059	-0.041	-0.041	0.067	-0.28	0.14	0.314	0.253	0.021	0.271	0.402	0.066	0.479	0.383	-0.162	0.42	0.552	0.413	0.447	0.338	0.1	0.195	0.104	0.306	0.273	0.251	0.065	0.166568
69126	Rbis	0.272	NA	0.044	0.061	NA	NA	NA	0.109	0.37	0.4	0.073	NA	NA	0.151	-0.268	-0.026	-0.046	0.241	0.186	0.382	0.057	NA	NA	0.407	NA	0.068	0.135	0.459	NA	0.375	0.15	0.228	-0.012	0.194	0.154	NA	NA	0.16656
66292	Mrps21	0.249	0.15	0.051	0.051	0.149	0.043	0.118	-0.073	0.119	0.353	0.116	0.119	0.119	0.138	0.223	0.25	0.056	0.216	0.146	0.178	0.338	0.174	0.308	0.506	NA	NA	0.101	0.357	NA	0.282	0.153	NA	0.271	-0.084	-0.03	0.166	0.18	0.166455
22218	Sumo1	-0.019	-0.046	0.189	-0.014	-0.005	0.193	0.171	0.15	0.171	0.099	-0.024	0.149	0.149	0.208	-0.076	0.138	0.241	0.415	0.333	0.326	-0.307	0.232	0.408	0.414	-0.195	0.455	0.56	0.494	NA	0.283	0.049	0.21	0.346	-0.064	-0.136	0.368	0.12	0.16625
20787	Srebf1	0.226	0.111	0.326	0.263	0.202	0.251	0.196	-0.032	-0.121	0.326	0.211	0.16	0.16	0.186	-0.293	-0.041	0.43	0.19	0.124	0.035	-0.222	0.127	0.024	0.475	0.45	0.076	-0.052	0.273	0.551	0.213	0.128	0.18	0.496	0.088	0.071	0.109	0.25	0.166135
233065	Alkbh6	-0.059	0.283	0.244	0.005	0.045	0.025	0.018	0.127	NA	NA	0.11	0.057	0.057	0.069	-0.198	0.234	0.227	0.196	-0.022	0.203	-0.148	0.405	NA	0.136	0.243	0.482	0.277	0.377	0.383	0.198	0.05	0.469	0.256	0.186	0.27	NA	0.277	0.166121
269003	Sap130	0.124	0.147	0.124	0.055	0.129	0.408	0.199	0.13	NA	NA	-0.018	0.151	0.151	0.117	0.391	0.072	0.118	0.167	0.113	-0.177	0.406	0.167	NA	0.302	0.093	0.131	-0.072	0.166	0.46	0.404	0.072	0.384	0.085	-0.054	-0.004	NA	0.54	0.166091
116852	Akr1c20	0.38	0.115	0.353	-0.103	0.182	0.179	0.33	0.212	NA	NA	-0.166	0.301	0.301	0.226	0.034	-0.047	0.584	-0.078	0.245	0.274	0.27	0.241	0.325	0.622	0.431	-0.013	0.187	0.423	0.19	-0.012	-0.148	0.049	0.054	0.159	0.031	0.079	-0.399	0.166029
18569	Pdcd4	0.107	-0.126	0.082	0.259	0.139	0.137	-0.04	0.184	-0.119	0.095	0.147	-0.032	-0.032	0.008	0.48	-0.134	0.549	0.214	-0.11	0.183	-0.04	0.037	0.559	0.564	0.64	-0.12	0.213	0.388	0.603	0.007	0.042	0.208	0.365	-0.001	-0.056	0.145	0.597	0.166
66398	Commd5	0.179	0.244	0.038	0.123	NA	0.259	-0.014	0.089	0.136	0.209	0.04	-0.037	-0.037	-0.024	0.3	0.17	0.242	0.057	0.263	0.172	0.327	0.472	-0.494	0.204	0.341	0.361	0.125	0.384	0.282	0.344	0.026	0.128	0.292	0.121	0.242	0.126	0.284	0.165944
67217	L3hypdh	0.336	0.117	-0.037	0.003	0.037	0.437	0.131	0.04	NA	NA	-0.029	0.101	0.101	0.139	0.16	0.226	0.378	0.342	0.275	-0.018	0.378	0.323	0.152	0.347	0.391	-0.024	0.16	0.452	0.422	0.265	-0.191	0.175	-0.123	0.043	-0.249	0.076	0.472	0.165943
76261	0610040J01Rik	0.162	0.074	0.288	-0.063	0.161	0.221	0.009	0.075	NA	NA	-0.035	-0.009	-0.009	-0.002	0.194	0.278	0.434	0.127	0.167	0.141	0.123	0.121	0.555	0.261	0.501	0.03	0.356	0.381	0.445	-0.047	0.05	-0.057	0.321	-0.006	0.115	0.107	0.337	0.165886
66044	Dtd1	0.344	0.21	0.078	0.141	NA	-0.114	0.072	0.14	NA	NA	0.151	0.046	0.046	0.106	0.319	-0.027	-0.024	0.183	0.392	0.263	0.431	0.019	0.463	0.345	-0.304	0.115	-0.059	0.285	0.546	0.409	0.044	-0.152	-0.098	0.444	-0.078	0.287	0.614	0.165794
68671	Pcyt2	0.248	0.131	0.117	0.05	0.171	0.093	-0.047	0.224	0.019	0.182	0.077	-0.057	-0.057	0.028	0.316	0.033	0.023	0.005	0.141	-0.108	0.409	0.256	0.04	0.619	0.617	-0.22	-0.077	0.395	NA	0.492	0.223	0.386	0.607	-0.077	-0.019	0.324	0.402	0.165722
67851	Mtres1	0.357	0.031	0.131	-0.003	0.124	0.051	0.018	0.021	NA	NA	0.019	-0.031	-0.031	0.038	0.218	-0.136	-0.205	0.084	0.158	0.089	0.331	0.387	0.498	0.539	-0.17	0.325	0.309	0.447	0.35	0.247	0.278	0.425	-0.018	0.037	0.176	0.358	0.346	0.165657
13094	Cyp2b9	0.391	0.083	0.087	0.259	NA	0.228	0.27	0.274	0.021	0.179	0.273	0.211	0.211	0.205	0.011	0.085	0.208	0.152	0.287	0.097	0.11	0.449	-0.409	0.545	0.037	0.222	-0.001	0.461	0.082	0.203	0.034	-0.078	-0.203	0.179	0.179	0.074	0.546	0.165611
19921	Rpl19	0.399	0.197	0.254	0.123	0.051	-0.031	-0.011	0.081	0.03	-0.003	0.126	0.008	0.008	NA	-0.22	0.288	-0.185	0.168	0.273	0.394	-0.025	0.172	0.453	0.485	NA	NA	0.53	0.495	NA	0.338	0.146	NA	-0.223	NA	0.275	0.375	0.159	0.165484
66901	Proz	0.251	NA	0.172	0.126	-0.072	-0.163	0.217	0.04	NA	NA	0.131	0.205	0.205	0.196	0.11	-0.024	0.553	-0.122	0.312	0.067	0.092	-0.075	0.506	0.62	0.488	-0.021	0.26	0.441	0.432	0.158	-0.091	-0.182	0.139	0.026	0.236	0.119	0.273	0.165441
72106	Jmjd8	0.33	0.023	-0.11	-0.059	0.026	0.152	0.089	0.008	NA	NA	-0.016	0.051	0.051	NA	0.052	0.083	0.436	-0.016	0.081	0.032	0.482	0.202	0.55	0.545	0.461	-0.15	0.099	0.284	0.299	0.257	-0.055	0.079	0.137	NA	0.27	0.258	0.523	0.165273
69487	Ndufaf5	0.196	0.143	0.173	0.126	0.065	0.168	0.213	0.089	NA	NA	0.095	0.213	0.213	0.233	0.112	0.073	0.048	0.257	0.079	0.219	0.099	0.382	0.404	0.289	-0.33	0.508	0.479	0.233	0.416	0.167	-0.149	-0.047	-0.027	0.142	0.071	0.058	0.372	0.1652
30949	Lcmt1	0.395	0.034	0.082	-0.047	0.119	0.096	0.101	0.032	NA	NA	-0.019	0.124	0.124	0.094	0.057	0.219	0.32	0.133	0.091	0.042	0.158	0.183	0.089	0.24	0.433	0.371	-0.1	0.434	0.421	0.221	0.013	0.223	0.476	-0.037	0.22	0.351	0.084	0.165057
268373	Ppia	0.429	-0.097	0.214	NA	-0.143	0.122	0.01	0.204	0.193	0.021	NA	0.035	0.035	NA	0.138	0.035	NA	-0.004	0.171	0.443	0.377	0.13	0.639	0.438	-0.052	0.317	0.139	0.429	NA	0.335	0.009	-0.414	0.525	NA	-0.001	0.19	0.248	0.165
243374	Gimap8	0.281	0.101	0.38	0.179	0.323	0.17	-0.016	0.231	0.154	0.191	0.145	0.047	0.047	0.06	0.027	-0.029	0.267	0.295	0.253	-0.05	0.032	0.334	NA	-0.024	0.518	0.263	0.174	0.439	0.254	0.373	0.285	-0.016	0.297	-0.132	0.298	NA	-0.379	0.164914
26417	Mapk3	0.386	-0.151	0.382	0.211	0.222	0.335	0.034	0.102	-0.073	0.182	0.212	-0.005	-0.005	0.133	-0.337	0.231	0.22	-0.076	0.315	0.114	0.006	0.219	0.086	0.28	0.104	0.047	0.12	0.39	NA	0.274	0.272	0.572	0.387	0.168	0.399	0.174	0.006	0.164889
72612	Hpf1	NA	-0.002	0.277	-0.048	0.159	0.172	0.109	NA	NA	NA	-0.057	0.067	0.067	0.106	0.055	0.032	0.296	0.088	NA	NA	0.017	0.139	0.457	NA	-0.412	0.505	0.345	0.38	0.44	NA	0.061	0.524	NA	0.125	0.282	0.236	0.195	0.164821
432720	Akr1c19	0.207	0.043	0.092	-0.075	-0.24	-0.118	0.119	0.018	NA	NA	0.055	0.15	0.15	0.165	0.338	0.28	0.182	0.45	0.081	-0.001	0.213	0.05	NA	0.529	-0.056	0.447	0.125	0.493	0.525	-0.135	-0.04	0.173	0.504	0.18	0.016	NA	0.514	0.164667
20751	Spr	0.197	0.253	0.197	0.127	0.041	0.045	0.155	-0.057	-0.035	0.387	0.152	0.126	0.126	0.101	0.085	0.281	0.03	0.205	0.096	0.247	-0.02	0.347	0.092	0.508	0.423	-0.01	0.211	0.444	0.405	0.162	-0.102	-0.161	0.279	0.187	0.242	0.164	0.16	0.164595
27370	Rps26	0.186	0.222	0.075	0.13	NA	0.115	-0.019	0.025	0.19	0.303	0.125	0.044	0.044	NA	0.01	0.265	NA	0.202	0.256	0.301	0.258	-0.013	0.432	0.407	NA	NA	0.198	0.551	NA	0.316	-0.107	NA	-0.291	NA	0.151	0.376	0.018	0.164483
14227	Fkbp2	0.323	-0.112	-0.069	-0.056	0.261	-0.198	-0.022	0.139	0.079	-0.031	-0.028	-0.014	-0.014	0.125	0.292	0.121	0.49	0.203	0.261	0.314	-0.031	0.107	0.596	0.758	0.631	0.197	0.196	0.336	0.369	0.439	-0.192	0.063	0.157	-0.188	0.056	0.303	0.224	0.164459
15356	Hmgcl	0.302	-0.102	-0.049	0.083	NA	0.284	0.178	0.081	0.161	0.427	0.037	0.087	0.087	NA	-0.042	0.131	0.147	0.295	0.006	0.111	0.222	0.359	0.324	0.593	0.286	0.097	0.185	0.39	0.227	-0.351	-0.042	0.492	-0.256	NA	0.041	0.3	0.499	0.164412
27260	Plek2	0.249	0.127	0.203	0.253	0.03	0.275	0.162	0.203	0.025	0.022	0.208	0.113	0.113	0.086	0.177	0.131	0.185	-0.01	0.359	-0.115	0.201	0.286	-0.106	0.048	0.584	0.031	0.225	0.41	0.204	0.213	0.206	0.38	0.13	0.016	0.034	0.005	0.42	0.164405
72281	Sh2d4a	0.348	-0.054	0.17	0.088	0.081	0.04	0.154	0.276	-0.044	0.013	0.045	0.064	0.064	0.183	0.259	0.023	0.096	0.225	0.319	-0.116	0.126	0.316	NA	0.27	0.618	0.33	0.092	0.365	0.565	0.251	0.238	-0.1	0.554	0.154	0.138	NA	-0.399	0.164343
67097	Rps10	0.419	NA	0.23	NA	-0.131	NA	NA	0.113	NA	NA	NA	NA	NA	NA	0.168	0.313	-0.242	0.23	0.193	0.393	0.22	NA	0.353	0.094	-0.27	-0.051	0.461	0.441	NA	0.249	-0.035	0.234	0.082	NA	-0.071	0.319	0.232	0.164333
65972	Ifi30	0.254	0.002	0.379	0.037	-0.025	-0.079	0.131	0.06	0.145	0.441	0.035	0.132	0.132	0.154	-0.475	0.174	0.25	0.262	0.109	0.305	-0.505	0.161	0.451	0.388	0.197	0.149	0.202	0.266	0.503	0.102	0.124	0.465	0.392	0.004	0.47	0.373	-0.088	0.164243
107435	Hat1	0.2	0.005	0.305	0.004	0.065	0.246	0.19	0.059	NA	NA	-0.016	0.19	0.19	0.215	-0.185	-0.01	-0.127	-0.223	0.345	0.342	0.046	0.335	0.453	0.217	-0.101	0.471	0.199	0.49	0.443	0.285	0.043	0.054	0.122	0.25	0.436	0.181	0.028	0.1642
20655	Sod1	0.435	-0.069	0.038	0.099	0.031	0.138	0.001	0.206	-0.026	0.22	0.115	-0.002	-0.002	0.036	0.314	0.132	-0.097	-0.009	0.363	0.303	0.308	-0.095	0.552	0.67	-0.163	0.145	-0.154	0.467	0.286	0.407	0.163	0.06	0.423	0.145	-0.158	0.373	0.42	0.164189
66520	2610001J05Rik	0.24	0.122	0.371	NA	NA	-0.004	0.081	0.134	NA	NA	NA	0.102	0.102	0.092	-0.331	0.031	0.182	0.263	0.203	0.415	-0.234	0.381	0.447	0.453	0.074	0.253	0.131	0.487	0.378	0.285	0.078	-0.144	0.178	0.279	0.015	0.042	0.143	0.164031
380928	Lmo7	-0.109	NA	0.202	0.035	0.119	0.113	0.231	0.098	0.007	0.294	0.08	0.177	0.177	0.195	0.131	-0.021	0.454	0.108	0.308	0	-0.034	0.274	0.142	0.377	0.567	0.251	-0.12	0.489	0.504	0.173	0.174	-0.228	0.318	0.016	0.06	0.024	0.318	0.164
66208	Nenf	0.26	-0.097	0.101	-0.147	-0.042	-0.051	0.235	-0.019	NA	NA	-0.166	0.232	0.232	0.182	-0.401	0.238	0.106	0.275	0.219	0.314	0.081	0.235	0.176	0.281	-0.126	0.221	-0.082	0.285	0.438	0.351	0.359	0.45	0.588	0.205	0.391	0.394	0.021	0.163971
26462	Txnrd2	0.389	0.117	0.121	0.155	0.118	-0.014	0.147	0.188	-0.09	0.384	0.14	0.071	0.071	0.135	0.284	0.139	0.18	0.291	0.206	-0.19	0.27	0.067	0.36	0.466	0.54	-0.003	-0.063	0.317	0.421	0.346	-0.026	0.144	-0.134	0.322	-0.02	0.05	NA	0.163861
68404	Nrn1	0.319	0.224	0.073	0.2	0.217	0.049	0.192	0.21	-0.05	0.133	0.213	0.16	0.16	0.164	0.112	-0.1	0.28	-0.139	0.33	0.017	0.206	0.148	NA	0.65	0.364	-0.043	0.509	0.466	0.591	0.199	0.081	-0.088	-0.251	0.063	-0.336	NA	0.41	0.1638
20219	Apcs	-0.136	0.15	0.052	-0.062	0.194	0.013	0.299	0.085	0.395	0.267	0.002	0.342	0.342	0.334	0.223	0.262	0.438	0.134	0.025	0.314	0.081	0.324	0.043	0.708	0.291	0.09	0.574	0.376	0.1	0.053	-0.161	-0.1	0.037	-0.205	0.112	0.194	-0.134	0.163676
19414	Rasa3	0.039	0.117	0.198	0.186	0.129	0.18	0.221	0.165	-0.008	0.319	0.087	0.151	0.151	0.178	-0.21	0.147	0.182	0.142	0.269	0.021	-0.033	0.348	-0.018	0.095	0.055	-0.004	-0.032	0.43	0.573	0.262	0.217	0.462	0.276	0.05	0.308	0.179	0.22	0.163568
110208	Pgd	0.249	-0.089	0.167	0.182	0.029	0.139	0.058	0.13	NA	NA	0.162	0.1	0.1	0.12	0.125	0.424	0.127	0.245	0.071	0.11	0.095	0.307	0.539	0.38	-0.383	0.252	-0.024	0.464	0.39	0.122	0.163	-0.231	0.469	0.08	0.329	0.16	NA	0.163559
114641	Rpl31	0.46	0.245	0.093	0.145	-0.154	0.025	0.103	0.204	NA	NA	0.125	0.149	0.149	NA	-0.362	0.201	-0.116	0.297	0.291	0.4	0.032	0.073	0.274	0.085	0.057	0.296	0.213	0.438	0.273	0.452	0.117	0.637	0.108	NA	0.034	0.227	-0.177	0.163455
78653	Bola3	0.349	0.131	-0.115	NA	0.142	0.296	0.033	-0.046	NA	NA	NA	0.027	0.027	0.05	0.256	0.239	0.061	0.208	0.17	0.358	0.225	0.314	NA	0.474	0.129	0.249	0.165	0.303	NA	0.328	-0.019	0.338	-0.056	0.085	-0.133	NA	0.312	0.163333
20085	Rps19	0.332	0.219	0.244	NA	0.163	-0.179	0.061	0.116	NA	NA	NA	0.093	0.093	NA	0.106	0.178	-0.128	0.238	0.309	0.352	0.142	0.256	0.222	0.109	NA	0.318	0.17	0.181	NA	0.286	-0.136	0.321	0.039	NA	0.141	0.419	0.069	0.163241
66596	Gtf3a	0.269	-0.064	0.161	0.051	0.068	0.209	0.16	0.211	NA	NA	-0.106	0.096	0.096	0.202	NA	0.18	0.21	0.271	0.365	0.245	0.276	0.202	0.286	0.319	-0.344	0.047	0.398	0.192	0.405	0.398	-0.003	0.187	0.188	0.153	-0.216	0.174	0.262	0.163176
68338	Golt1a	0.081	0.349	0.018	-0.032	0.202	-0.045	0.082	0.061	NA	NA	-0.047	0.051	0.051	-0.012	0.311	0.244	-0.121	0.369	0.206	0.171	0.101	0.313	0.164	0.148	0.638	0.235	0.345	0.369	0.477	0.152	0.126	-0.284	0.053	0.247	-0.036	0.335	0.385	0.163057
66475	Rps23	0.441	0.253	0.235	0.036	NA	-0.189	0.097	0.19	NA	NA	0.066	0.116	0.116	NA	-0.091	0.199	NA	0.235	0.243	0.272	-0.113	0.104	0.417	0.158	NA	NA	0.516	0.544	NA	0.393	-0.057	NA	0.054	NA	0.223	0.34	-0.399	0.162926
208795	Tmem63a	0.276	-0.028	0.117	0.168	-0.104	0.253	0.126	0.239	0.158	0.284	0.199	0.077	0.077	0.11	0.43	0.089	0.149	-0.064	0.241	-0.071	0.15	-0.125	0.299	0.154	-0.084	0.02	-0.058	0.425	0.351	0.35	0.302	0.217	0.604	-0.04	-0.079	0.146	0.665	0.162784
67037	Pmf1	0.419	0.174	0.007	0.051	0.135	0.165	0.087	0.277	NA	NA	-0.008	0.088	0.088	0.214	0.498	0.022	0.068	-0.021	0.279	0.263	0.25	-0.016	-0.163	0.179	0.154	0.028	0.034	0.289	0.249	0.505	0.123	0.102	0.356	0.24	0.334	-0.049	0.276	0.162771
66818	Smim7	0.226	0.283	0.04	-0.045	0.005	0.122	0.084	0.26	NA	NA	-0.004	0.022	0.022	0.003	-0.105	0.287	0.069	-0.292	0.302	0.453	0.077	0.263	0.565	0.604	-0.351	0.401	0.328	0.465	0.423	0.213	-0.085	0.372	0.106	0.231	-0.051	0.121	0.283	0.162771
223527	Eny2	0.214	0.117	0.117	NA	0.17	0.127	0.17	0.066	NA	NA	NA	0.175	0.175	-0.017	0.107	0.04	0.24	-0.159	0.276	0.334	0.292	0.16	0.354	0.458	0.132	0.122	0.361	0.436	0.357	0.456	0.063	-0.402	-0.054	0.255	-0.09	0.154	NA	0.162688
105892	9030619P08Rik	0.259	0.137	0.063	NA	NA	-0.017	0.095	0.172	NA	NA	NA	0.05	0.05	0.086	0.044	0.226	0.494	0.176	0.117	0.126	0.118	0.124	NA	0.649	0.322	-0.128	0.252	0.512	0.285	0.038	-0.068	-0.047	0.124	0.168	0.1	NA	0.352	0.162633
20335	Sec61g	-0.008	NA	0.072	NA	NA	NA	NA	-0.061	0.139	0.141	NA	NA	NA	NA	0.223	0.344	-0.007	0.036	-0.157	0.373	0.196	NA	0.372	0.498	NA	NA	0.512	0.432	NA	-0.15	-0.111	NA	0.224	NA	0.109	0.266	0.134	0.162591
66152	Uqcr10	0.362	0.023	-0.183	NA	-0.083	0.25	0.155	0.05	NA	NA	NA	0.119	0.119	0.01	0.302	0.36	-0.242	0.267	0.116	0.316	-0.156	0.244	0.451	0.652	-0.268	0.419	0.182	0.236	0.387	0.262	-0.052	0.487	0.351	0.007	-0.096	-0.132	0.45	0.162576
68028	Rpl22l1	0.087	0.318	-0.208	0.141	-0.042	0.181	0.035	0.058	NA	NA	0.189	0.065	0.065	0.082	-0.036	0.408	-0.18	0.061	0.148	0.483	0.136	0.066	0.352	0.399	-0.069	0.229	0.647	0.509	NA	0.418	0.029	0.077	0.06	0.059	0.124	0.368	0.268	0.162559
66397	Sar1b	0.319	-0.039	-0.328	-0.063	0.193	0.19	0.106	0.151	NA	NA	-0.037	0.107	0.107	0.247	0.205	0.365	-0.124	0.114	0.174	0.2	0.104	0.232	0.231	0.535	0.351	0.341	0.479	0.244	0.465	-0.169	-0.177	0.377	0.306	0.032	-0.076	0.159	0.368	0.162543
56462	Mtch1	0.401	0.256	0.162	0.06	NA	-0.04	0.113	0.246	-0.002	-0.237	0.009	0.091	0.091	0.063	0.296	0.26	0.292	0.404	0.375	0.14	0.11	0.185	-0.061	0.423	0.249	-0.172	0.312	0.434	0.377	0.299	0.15	-0.254	0.133	0.195	0.111	0.102	0.274	0.162417
56248	Ak3	0.209	0.077	0.024	0.08	-0.055	-0.075	0.142	0.044	NA	NA	0.206	0.13	0.13	0.226	0.223	-0.113	0.271	0.049	0.317	0.109	0.148	-0.019	0.472	0.668	0.541	-0.097	0.179	0.381	0.553	-0.016	-0.178	0.331	0.288	0.174	-0.218	-0.116	0.598	0.162371
74533	Gzf1	0.212	0.099	-0.004	0.051	0.179	-0.072	0.132	0.173	NA	NA	-0.057	0.072	0.072	0.233	0.354	-0.081	0.319	0.207	0.267	0.227	-0.011	0.021	NA	0.433	0.201	0.417	0.302	0.469	0.454	0.158	-0.059	0.082	0.024	-0.028	0.058	NA	0.451	0.162273
66258	Mrps17	0.185	-0.053	0.161	0.136	0.09	0.137	-0.095	0.154	NA	NA	0.08	-0.113	-0.113	0.048	-0.014	0.262	0.126	0.11	0.195	0.048	0.404	0.318	0.382	0.489	-0.175	0.368	-0.189	0.439	0.447	0.406	0.035	0.541	-0.209	0.099	0.238	0.264	0.478	0.162257
12859	Cox5b	0.264	0.073	-0.01	NA	NA	-0.007	0.145	-0.04	0.245	0.418	NA	0.148	0.148	-0.016	0.169	0.163	-0.172	0.318	0.217	0.312	0.139	0.257	0.521	0.642	NA	0.042	-0.084	0.273	NA	0.453	0.183	-0.062	0.119	0.134	-0.168	0.146	0.222	0.16225
19122	Prnp	0.128	-0.149	-0.033	-0.07	-0.004	0.161	0.328	-0.095	0.147	0.232	0.026	0.296	0.296	0.329	-0.369	-0.037	0.463	0.246	0.51	0.08	-0.064	0.369	0.557	0.479	-0.006	0.012	0.172	0.313	0.534	0.238	-0.045	-0.261	0.604	0.166	-0.105	0.035	0.52	0.162243
66170	Chchd5	0.234	0.194	0.032	-0.028	-0.092	0.337	0.114	0.177	0.104	0.262	0.004	0.035	0.035	0.043	0.079	0.223	-0.033	0.012	0.319	-0.02	0.149	0.185	-0.025	0.463	0.354	0.437	0.177	0.448	0.463	0.395	-0.067	0.055	-0.065	0.06	0.345	0.221	0.372	0.162108
12856	Cox17	0.372	0.049	-0.068	NA	NA	0.292	0.17	0.128	NA	NA	NA	0.148	0.148	-0.054	0.298	-0.031	-0.159	0.408	0.396	0.224	0.443	0.266	0.371	0.356	-0.525	0.087	0.069	0.353	0.359	0.435	0.107	-0.051	0.035	0.291	-0.012	0.372	-0.092	0.162031
16976	Lrpap1	0.308	0.031	0.072	-0.034	0.187	0.19	0.107	0.143	0.132	0.247	0.037	0.05	0.05	0.002	0.307	0.09	0.476	0.037	0.111	-0.037	0.269	0.215	0.386	0.597	0.356	0.17	0.059	0.457	0.412	0.116	-0.002	-0.35	0.066	0.175	0.215	0.241	0.104	0.161946
69288	Rhobtb1	0.009	0.046	-0.064	0.109	0.248	0.145	0.36	0.09	NA	NA	0.19	0.308	0.308	0.314	0.352	0.073	-0.096	-0.186	0.226	-0.042	0.39	0.229	NA	0.526	0.259	-0.157	0.063	0.524	0.512	0.18	0.137	-0.143	0.057	-0.033	0.005	NA	0.404	0.161909
12925	Crip1	0.188	0.222	0.336	NA	0.116	-0.056	-0.078	0.041	0.225	0.227	NA	-0.048	-0.048	0.176	-0.372	0.294	0.138	0.291	0.32	0.123	-0.479	0.169	-0.075	0.379	0.247	0.198	0.319	0.391	0.392	0.346	0.181	0.029	0.458	-0.06	0.451	0.458	NA	0.161735
66052	Sdhc	0.386	0.232	-0.061	0.275	-0.029	0.121	0.056	0.227	NA	NA	0.187	0.007	0.007	0.203	0.239	0.046	0.35	0.054	0.331	0.309	0.191	0.016	0.442	0.608	0.152	-0.239	0.014	0.428	0.394	0.253	-0.007	-0.135	0.063	0.266	-0.064	0.01	0.328	0.161714
15160	Serpind1	0.412	0.188	0.169	0.063	0.018	0.164	0.202	0.268	-0.034	0.13	0.101	0.133	0.133	0.186	-0.042	-0.125	0.542	-0.245	0.166	-0.031	0.437	0.004	0.414	0.632	0.729	0.046	0.358	0.328	0.482	-0.379	-0.077	0.037	0.106	0.038	0.226	0.133	0.07	0.161676
70078	Nol7	0.281	-0.016	0.307	-0.044	0.116	0.123	-0.021	-0.019	0.133	-0.161	-0.059	-0.039	-0.039	0.154	0.014	-0.238	-0.039	0.073	0.488	0.329	0.204	0.474	0.543	0.178	0.455	0.338	0.411	0.486	0.497	0.335	-0.052	0.107	0.109	0.191	-0.254	0.153	0.464	0.161676
68275	Rpa1	0.126	0.043	0.126	0.106	-0.066	0.217	0.061	-0.062	0.169	0.371	0.073	0.062	0.062	0.133	-0.015	0.204	0.296	0.067	-0.053	0.005	-0.06	0.27	0.577	0.136	0.179	0.352	0.414	0.458	0.367	-0.115	-0.003	0.452	-0.113	0.223	0.318	0.404	0.197	0.161649
68133	Gcsh	0.481	0.246	0.123	0.059	-0.022	-0.167	0.311	0.25	0.069	0.127	0.022	0.279	0.279	0.204	0.08	0.1	0.391	-0.045	0.228	0.328	0.271	0.197	0.477	0.631	-0.306	0.232	0.37	0.48	NA	-0.043	-0.073	0.504	0.056	0.133	-0.163	0.117	-0.409	0.161583
232449	Dera	0.164	0.091	-0.192	0.027	-0.016	0.242	0.242	0.043	NA	NA	0.023	0.182	0.182	0.19	0.081	0.07	0.085	0.025	0.159	0.264	0.015	0.327	0.63	0.49	0.029	0.445	0.076	0.233	0.571	0.146	-0.185	0.298	0.027	0.274	-0.139	0.072	0.484	0.161571
69875	Ndufa11	0.315	0.245	-0.208	0.013	0.008	0.158	0.1	0.08	0.035	-0.073	0.024	0.065	0.065	-0.004	0.287	-0.036	0.002	0.203	-0.006	0.223	0.272	0.17	0.511	0.618	0.275	0.389	-0.163	0.26	0.297	0.312	-0.175	0.41	0.408	0.081	-0.026	0.264	0.579	0.161568
20116	Rps8	0.094	-0.02	0.235	NA	NA	-0.216	0.051	0.043	-0.029	0.01	NA	0.119	0.119	NA	-0.291	0.232	NA	0.181	0.352	0.481	0.264	0.095	0.466	0.324	NA	NA	0.415	0.472	NA	0.341	0.068	NA	-0.104	NA	0.162	0.418	0.08	0.161556
28250	Slco1a4	0.468	0.304	-0.027	0.199	0.113	0.188	0.217	0.264	0.011	0.122	0.131	0.152	0.152	0.156	-0.167	0.054	-0.039	-0.094	0.392	0.015	0.035	0.305	-0.013	0.558	0.376	0.253	-0.109	0.499	0.584	0.422	0.003	-0.032	-0.135	0.169	-0.081	0.081	0.45	0.161514
71687	Tmem25	0.302	0.04	0.144	0.135	-0.019	0.051	0.229	-0.045	NA	NA	0.096	0.249	0.249	0.19	0.355	-0.208	0.286	0.183	0.13	0.008	0.153	-0.14	NA	0.353	0.507	-0.112	-0.181	0.387	0.527	0.215	0.205	0.362	0.519	-0.171	-0.011	NA	0.338	0.161394
170718	Idh3b	0.35	0.035	-0.016	0.203	0.005	0.173	0.09	0.145	-0.005	-0.01	0.141	0.019	0.019	0.121	0.438	-0.118	-0.029	-0.023	0.196	0.255	0.176	0.152	0.513	0.541	-0.035	-0.075	0.059	0.473	0.36	0.343	0.027	0.287	0.155	0.353	-0.302	0.375	0.574	0.161216
193742	Abhd16a	0.186	0.114	0.044	0.115	NA	0.178	0.115	-0.018	-0.032	0.432	0.146	0.059	0.059	0.115	0.02	0.235	0.383	0.119	0.118	0.237	0.003	0.444	0.318	0.183	0.449	0.05	-0.189	0.412	0.252	0.179	-0.006	0.064	-0.069	0.254	0.11	0.232	0.491	0.161167
11950	Atp5pb	0.289	0.037	-0.008	0.063	-0.139	0.259	0.225	0.111	NA	NA	0.007	0.185	0.185	0.141	0.302	-0.178	-0.041	0.407	0.229	0.435	0.378	0.141	0.498	0.478	-0.142	0.16	0.274	0.432	NA	0.243	-0.002	-0.059	0.122	0.158	-0.089	0.086	0.291	0.161118
231470	Fras1	0.299	0.066	0.217	0.153	NA	0.16	0.201	0.191	0.065	0.203	0.126	0.177	0.177	0.201	0.548	-0.057	0.11	0.295	0.255	-0.025	0.243	0.095	NA	0.095	0.066	0.093	0.021	0.5	0.311	0.246	0.148	-0.055	0.597	0.079	0.075	NA	-0.399	0.161088
12857	Cox4i1	0.314	0.14	0.018	0.053	0.046	0.095	0.029	0.112	0.136	0.128	0.069	0.002	0.002	-0.084	0.382	-0.031	-0.168	0.124	0.112	0.37	0.094	0.145	0.566	0.661	-0.086	0.134	0.474	0.395	0.294	0.313	0.103	0.514	0.106	0.098	-0.12	0.258	NA	0.161056
67091	Trappc6a	0.266	0.052	-0.088	0.262	0.045	0.077	0.158	0.171	NA	NA	0.193	0.116	0.116	0.052	0.087	0.061	0.456	0.1	0.328	0.313	0.094	0.218	0.165	0.178	-0.363	0.233	-0.158	0.376	0.382	0.306	0.021	0.506	0.004	0.231	0.134	0.236	0.305	0.160943
55947	Dclre1a	0.157	-0.039	0.129	-0.001	-0.009	0.113	0.196	0.041	0.093	0.252	0.079	0.13	0.13	0.291	-0.115	0.018	0.323	0.055	0.482	0.087	-0.083	0.228	-0.147	0.232	0.402	0.368	0.103	0.232	0.533	0.361	0.225	0.096	0.306	0.195	0.14	0.19	NA	0.160917
229524	Msto1	0.332	NA	0.29	0.054	0.084	NA	NA	0.183	0.052	0.079	0.058	NA	NA	0.089	-0.097	0.264	0.145	0.158	0.233	-0.141	0.252	NA	0.246	0.251	0.006	0.251	0.098	0.271	0.329	0.401	0.177	0.134	0.009	0.113	0.22	0.257	0.19	0.160903
380967	Tmem106c	0.309	0.131	-0.054	0.093	0.071	0.279	0.209	0.011	-0.132	0.399	0.119	0.167	0.167	0.267	-0.015	0.162	0.198	0.191	0.383	-0.027	0.025	0.265	0.408	0.121	-0.306	-0.123	0.391	0.209	0.405	0.332	-0.016	0.039	0.018	0.226	0.178	0.189	0.663	0.160865
107885	Mthfs	0.284	0.172	0.159	0.192	NA	0.14	0.275	0.003	NA	NA	0.181	0.206	0.206	NA	-0.107	0.035	0.222	0.123	0.334	0.005	0.066	0.388	0.234	0.261	0.177	0.144	-0.019	0.484	NA	0.4	-0.059	-0.065	0.117	NA	0.055	0.119	0.251	0.160742
54160	Copg2	0.221	0.151	0.184	0.04	0.07	0.294	0.136	0.062	0.015	0.444	0.051	0.092	0.092	0.082	-0.115	-0.147	0.299	-0.193	0.159	0.1	0.021	0.405	0.493	0.312	0.354	0.234	0.154	0.386	0.505	-0.128	-0.118	0.456	-0.053	0.337	0.256	0.173	0.123	0.16073
70484	Slc35d2	0.293	-0.016	0.117	-0.013	-0.121	0.568	0.055	0.14	NA	NA	0.018	-0.045	-0.045	-0.08	-0.155	0.235	0.51	0.133	-0.054	0.371	0.235	0.12	NA	0.57	0.383	0.315	0.339	0.31	0.331	-0.061	-0.045	0.132	0.365	-0.008	0.238	NA	0.168	0.160697
68196	Hsbp1	0.363	0.25	0.031	0.045	0.124	0.182	0.211	0.07	NA	NA	0.003	0.14	0.14	0.202	-0.371	-0.024	0.228	0.213	0.207	0.247	-0.183	0.289	0.468	0.475	0.312	0.252	0.115	0.27	0.363	0.338	-0.12	0.051	-0.172	0.013	0.265	0.223	0.403	0.160657
66394	Nosip	0.079	0.369	0.285	0.072	0.147	-0.069	0.132	-0.058	NA	NA	0.138	0.04	0.04	0.098	-0.191	0.1	0.055	-0.031	0.102	0.076	-0.14	0.369	0.158	0.314	0.326	0.432	0.042	0.425	0.399	0.306	0.27	-0.096	0.157	0.309	0.292	0.152	0.522	0.1606
16071	Igkc	0.057	NA	0.251	NA	NA	NA	NA	0.227	NA	NA	NA	NA	NA	NA	NA	0.214	-0.014	0.232	0.439	-0.02	-0.062	NA	0.068	0.302	-0.18	-0.022	0.017	0.441	0.472	0.138	0.427	-0.117	0.25	NA	0.127	0.285	NA	0.160545
13089	Cyp2b13	0.399	0.139	0.132	0.245	NA	0.205	0.188	0.266	0.097	0.175	0.258	0.16	0.16	0.198	-0.171	0.228	0.423	0.125	0.296	-0.054	0.129	0.377	-0.347	0.456	0.104	0.226	0.133	0.433	0.137	0.233	0.008	-0.237	-0.428	0.103	0.26	0.127	0.596	0.160528
72881	Zdhhc4	0.115	0.122	0.167	0.07	-0.019	0.224	0.047	0.028	-0.141	0.368	0.151	0.007	0.007	0.141	0.074	0.139	0.462	0.33	0.144	0.164	0.293	0.332	0.445	0.225	0.16	-0.105	-0.164	0.389	0.313	0.377	-0.13	0.103	0.049	0.221	0.312	-0.042	0.561	0.160514
72947	Phykpl	0.074	0.239	0.134	0.067	0.12	0.048	0.255	0.139	NA	NA	0.097	0.256	0.256	0.229	0.11	0.042	0.126	0.212	0.46	-0.069	0.206	-0.001	-0.12	0.409	0.256	0.066	-0.212	0.453	0.614	0.376	0.137	-0.056	0.078	0.13	-0.05	-0.002	0.536	0.160429
319195	Rpl17	0.452	0.113	0.022	0.116	-0.014	-0.172	0.097	0.256	0.044	0.267	0.064	0.146	0.146	NA	-0.222	0.26	NA	0.201	0.397	0.437	0.103	0.13	0.496	0.353	-0.31	0.388	0.267	0.363	NA	0.515	0.017	0.355	-0.124	NA	0.038	0.492	-0.399	0.160424
245866	Ift52	0.203	0.046	-0.04	-0.139	0.194	-0.028	0.163	0.128	NA	NA	-0.114	0.143	0.143	0.239	0.18	0.023	0.218	0.125	0.36	0.275	0.187	0.266	NA	0.459	0.297	0.272	0.173	0.391	0.418	0.188	-0.026	0.418	-0.215	0.204	0.221	NA	-0.082	0.160303
68845	Pih1d1	0.208	0.278	0.001	0.091	-0.101	-0.121	0.011	0.053	NA	NA	0.061	-0.012	-0.012	-0.019	0.348	0.099	0.007	0.009	0.143	0.132	-0.21	0.18	0.49	0.402	0.563	0.299	-0.003	0.487	0.249	0.276	0.096	0.569	-0.005	0.169	-0.045	0.332	0.584	0.160257
13929	Amz2	0.13	0.309	0.067	-0.039	-0.088	0.364	0.164	0.042	NA	NA	0.009	0.14	0.14	0.067	0.227	0.12	0.317	-0.267	0.245	0.041	0.285	0.339	0.324	0.317	-0.289	0.348	0.253	0.468	0.237	0.201	-0.03	0.244	0.236	0.223	0.071	0.146	0.247	0.160229
229473	Tmem131l	NA	0.034	0.067	0.082	0.115	0.136	0.231	NA	-0.015	0.141	0.146	0.143	0.143	0.2	0.274	-0.064	0.285	-0.031	NA	NA	0.166	0.183	0.018	NA	0.553	0.124	-0.132	0.331	0.507	NA	0.155	0.444	NA	-0.033	0.245	0.029	0.328	0.160167
208715	Hmgcs1	0.436	NA	-0.006	-0.034	NA	0.015	0.124	0.35	NA	NA	-0.023	0.168	0.168	0.183	0.448	0.087	0.272	0.307	0.123	0.076	0.371	0.21	0.002	0.648	NA	0.017	-0.089	0.433	NA	0.047	0.096	-0.005	0.096	0.081	0.05	0.154	NA	0.160167
15108	Hsd17b10	0.168	0.165	-0.251	-0.043	0.065	-0.044	0.078	0.139	0.16	-0.187	0.03	0.105	0.105	0.126	0.336	0.271	-0.229	0.124	0.082	0.278	0.156	0.02	0.553	0.713	-0.045	0.246	0.059	0.368	0.509	0.175	-0.045	0.228	0.286	0.166	0.181	0.215	0.663	0.160162
22247	Umps	0.374	-0.243	0.154	0.205	-0.101	0.098	0.125	0.267	NA	NA	0.071	0.068	0.068	0.284	0.133	0.002	0.145	0.381	0.349	0.078	0.226	-0.081	0.095	0.522	-0.324	0.325	-0.021	0.34	0.44	0.214	0.02	0.236	0.356	0.021	0.278	0.294	0.206	0.160143
67892	Coa6	0.136	NA	-0.177	-0.095	-0.172	0.251	-0.079	0.096	NA	NA	-0.074	-0.111	-0.111	0.178	-0.019	0.15	0.003	-0.015	0.328	0.388	0.151	-0.295	0.342	0.537	0.561	0.293	0.45	0.431	0.575	0.345	0.102	0.245	0.103	0.19	0.183	0.103	0.449	0.160059
64143	Ralb	0.164	0.152	0.36	0.122	0.135	0.019	0.033	0.106	0.06	0.45	0.112	0.008	0.008	0.115	-0.387	0.219	0.169	0.36	0.116	0.246	-0.32	0.235	0.004	0.216	-0.239	0.341	0.356	0.401	0.318	0.311	0.32	0.441	0.218	0.115	0.256	0.232	0.149	0.160027
20917	Suclg2	0.192	NA	0.005	-0.071	0.289	NA	NA	-0.012	-0.005	-0.124	-0.038	NA	NA	0.328	-0.278	0.114	0.469	0.392	0.397	0.091	0.022	NA	0.432	0.601	0.03	0.085	0.076	0.209	0.452	0.07	0.011	0.124	0.338	0.218	-0.009	0.098	0.454	0.16
235033	Rdh8	-0.056	0.038	NA	0.329	NA	0.345	0.492	-0.007	0.095	0.44	0.326	0.446	0.446	NA	-0.026	NA	NA	NA	-0.078	-0.083	NA	0.445	NA	NA	NA	NA	NA	NA	NA	-0.087	NA	NA	-0.214	NA	NA	NA	0.028	0.159944
226830	Smyd2	0.31	-0.111	-0.062	0.135	0.116	0.362	0.409	0.225	0.124	0.395	0.04	0.368	0.368	0.368	0.174	0.129	0.39	0.31	0.073	0.002	0.183	0.101	0.248	0.347	-0.284	-0.1	0.185	0.464	0.183	0.117	-0.117	0.117	0.294	-0.06	-0.164	0.133	0.141	0.159811
66199	Commd4	0.271	0.289	-0.046	0.001	0.002	0.017	-0.05	0.139	0.154	0.382	0.071	-0.074	-0.074	0.001	0.408	0.176	0.224	0.169	0.041	0.118	0.201	0.414	0.295	0.421	-0.185	0.333	0.254	0.411	0.428	0.317	-0.124	0.136	0.053	0.19	0.253	0.09	0.203	0.159703
83961	Nrg4	-0.257	0.062	-0.164	0.193	NA	-0.017	0.31	0.147	0.04	0.087	0.281	0.31	0.31	0.33	0.038	0.166	-0.33	0.277	0.292	-0.047	0.048	0.311	-0.12	0.497	0.348	0.329	0.247	0.29	0.583	0.239	0.081	0.117	0.464	-0.004	0.068	-0.069	0.291	0.159667
170439	Elovl6	0.193	-0.193	0.042	0.1	NA	0.143	-0.005	0.171	0.066	0.292	0.06	0.078	0.078	0.126	0.51	0.059	0.144	0.431	0.186	-0.125	0.011	0.275	0.165	0.524	0.097	0.403	-0.075	0.292	0.583	0.125	0.156	0.015	0.486	0.046	0.06	0.043	0.184	0.159611
73246	Rassf6	0.374	0.103	0.228	-0.019	0.193	0.191	0.031	0.256	0.071	0.144	-0.04	-0.022	-0.022	0.069	0.153	-0.088	0.297	0.331	0.098	-0.009	0.035	0.411	NA	0.293	-0.5	0.536	0.116	0.283	0.377	0.292	0.036	0.242	0.392	-0.051	0.119	NA	0.661	0.159457
320299	Iqcb1	0.329	-0.036	0.163	0.091	0.254	0.173	0.056	0.163	NA	NA	0.038	0.094	0.094	0.114	0.267	0.073	0.019	0.232	0.235	0.167	0.31	0.064	NA	0.532	-0.262	0.308	0.039	0.372	0.352	0.4	0.193	0.273	0.371	0.061	-0.112	NA	-0.167	0.159394
236915	Arhgef9	0.322	0.222	0.002	-0.063	NA	0.315	0.287	0.173	0.055	0.014	0.042	0.255	0.255	0.157	0.196	-0.077	0.232	0.241	0.377	0.329	0.266	0.449	NA	0.094	-0.073	0.198	-0.061	0.372	0.443	0.191	0.008	-0.179	0.182	0.344	0.25	NA	-0.399	0.159382
66291	Smim8	0.242	0.317	-0.062	0.07	-0.018	-0.333	0.132	0.132	NA	NA	0.015	0.158	0.158	0.193	0.152	0.016	-0.036	0.129	0.294	0.499	0.189	0.276	0.419	0.383	-0.402	0.266	0.076	0.42	0.447	0.32	-0.058	0.226	-0.017	0.278	0.331	0.116	0.249	0.159343
70510	Rnf167	0.339	0.142	0.327	0.117	0.302	-0.031	0.004	0.237	NA	NA	0.06	-0.015	-0.015	0.138	0.169	0.16	0.359	0.086	0.479	0.158	0.34	-0.171	0.073	0.279	0.329	-0.203	-0.005	0.387	0.351	0.474	0.176	-0.364	0.188	0.099	0.284	0.064	0.259	0.159314
54127	Rps28	0.406	0.204	0.125	NA	NA	-0.298	0.049	0.181	NA	NA	NA	0.069	0.069	NA	0.169	0.063	-0.148	0.163	0.301	0.194	0.12	0.048	0.428	0.314	NA	NA	0.186	0.491	NA	0.43	0.035	NA	0.061	NA	-0.026	0.344	NA	0.15912
20467	Sin3b	0.31	0.031	0.316	0.07	-0.124	0.007	-0.113	0.245	-0.183	0.29	0.013	-0.093	-0.093	0.077	0.253	0.351	0.125	0.318	0.347	0.252	0.068	0.061	0.621	0.408	0.197	0.394	-0.321	0.368	0.5	0.465	-0.004	-0.221	0.163	0.459	0.116	0.363	-0.149	0.159108
18400	Slc22a18	0.29	0.262	-0.091	0.097	-0.007	0.197	0.133	0.109	-0.09	0.103	0.072	0.008	0.008	0.069	0.235	0.189	0.384	0.437	0.091	-0.069	-0.101	0.266	0.439	0.632	0.316	-0.045	0.005	0.427	0.312	0.407	-0.074	0.23	-0.221	0.12	0.358	0.037	0.34	0.158784
110842	Etfa	0.31	-0.009	-0.026	-0.015	0.064	0.258	0.264	0.195	NA	NA	-0.06	0.209	0.209	0.105	0.069	-0.3	0.041	-0.073	0.311	0.33	0.225	0.012	0.558	0.641	0.391	-0.205	0.279	0.368	0.336	0.297	0.023	0.228	-0.147	0.093	-0.063	0.112	0.527	0.158771
71242	Spata24	0.132	0.264	-0.262	-0.048	0.204	0.082	0.066	0.099	NA	NA	0.045	0.112	0.112	0.032	0.191	0.111	-0.106	0.056	0.068	0.268	0.184	0.121	NA	0.053	0.489	0.448	0.173	0.397	0.42	0.166	-0.006	0.628	-0.011	0.184	0.199	NA	0.368	0.158758
105675	Ppif	0.136	-0.075	-0.21	0.19	0.027	0.149	-0.12	0.105	0.107	0.434	0.251	-0.097	-0.097	0.158	0.246	0.183	-0.062	0.292	0.471	0.102	0.119	0.474	0.535	0.217	-0.579	0.078	0.133	0.404	0.487	0.435	0.221	0.315	0.209	0.037	-0.033	0.241	0.387	0.158649
17749	Polr2k	0.314	0.038	0.154	NA	-0.057	-0.025	0.12	0.083	NA	NA	NA	0.13	0.13	NA	-0.112	0.305	NA	0.09	0.233	0.196	0.182	0.245	0.494	0.612	-0.421	0.135	0.431	0.399	NA	0.302	0.115	0.275	-0.145	NA	0.01	0.208	NA	0.158607
140559	Igsf8	0.049	0.046	0.298	0.256	NA	-0.058	0.195	0.137	0.147	0.407	0.309	0.167	0.167	0.249	-0.199	0.244	0.089	0.082	0.202	-0.1	-0.185	0.284	-0.232	0.163	0.648	0.25	0.129	0.248	0.406	0.222	0.274	0.426	0.454	-0.243	0.258	-0.11	0.03	0.158583
19895	Rpia	0.216	0.068	0.077	0.046	0.123	0.219	0.133	0.203	0.162	0.489	0.029	0.163	0.163	0.105	-0.002	0.212	0.023	0.376	0.226	-0.178	-0.062	0.271	-0.082	0.002	-0.363	0.431	0.226	0.272	0.53	0.288	0.298	0.252	0.501	-0.047	0.004	0.151	0.34	0.158514
112406	Egln2	0.125	0.211	0.162	0.19	0.215	0.146	0.048	-0.067	-0.084	0.304	0.184	0.009	0.009	-0.004	0.15	0.34	-0.167	0.264	0.156	0.157	0.107	0.124	-0.035	0.359	0.531	-0.221	0.523	0.372	0.276	0.26	0.025	0.192	-0.073	0.034	0.19	0.274	0.578	0.158486
68041	Mid1ip1	0.347	0.066	0.174	0.16	0.088	0.182	0.174	0.196	NA	NA	0.105	0.184	0.184	0.208	0.094	-0.084	0.344	0.314	0.144	0.001	0.249	0.028	0.173	0.141	-0.175	0.029	0.098	0.301	0.491	0.034	0.168	0.117	0.443	-0.008	-0.015	0.12	0.47	0.158429
53858	Rwdd2b	0.005	0.212	0.155	0.103	-0.105	0.162	0.057	0.17	-0.048	0.427	0.108	0.049	0.049	0.051	0.118	0.309	0.079	-0.067	0.31	0.185	0.139	0.175	0.272	0.161	0.263	0.237	0.283	0.541	0.389	0.189	-0.062	0.102	-0.037	0.21	0.37	-0.002	0.295	0.158216
234854	Cdk10	0.134	0.199	-0.026	0.039	0.164	0.228	0.151	0.072	-0.012	0.223	0.142	0.07	0.07	0.045	-0.1	0.049	0.203	0.016	0.121	-0.046	0.161	0.17	NA	0.354	0.399	0.118	0.153	0.408	0.306	0.399	0.132	0.59	0.139	0.187	0.176	NA	0.101	0.158143
76654	Upp2	-0.046	0.27	0.089	0.173	NA	0.014	0.26	0.114	-0.062	-0.085	0.213	0.201	0.201	0.213	0.096	0.033	-0.024	0.29	0.257	0.095	-0.333	0.126	0.346	0.604	0.132	0.041	0.13	0.424	NA	0.313	0.24	-0.016	0.359	0.195	0	0.111	0.558	0.158057
12865	Cox7a1	0.185	0.009	0.183	0.045	0.047	-0.184	0.135	0.128	0.185	0.445	0.106	0.119	0.119	0.107	0.122	0.178	0.036	0.206	0.216	-0.023	-0.029	0.363	0.076	0.347	-0.072	0.271	0.259	0.275	0.483	0.211	0.228	0.336	0.534	-0.065	-0.011	0.068	0.21	0.158054
71562	Afmid	0.328	0.195	-0.205	0.207	NA	-0.073	0.287	0.133	-0.015	0.212	0.185	0.193	0.193	0.211	0.032	0.03	0.309	0.198	0.296	-0.077	-0.096	-0.051	0.066	0.302	0.536	-0.086	0.069	0.413	0.549	0.337	0.168	0.129	0.374	0.095	-0.179	0.033	0.391	0.158028
225745	Haus1	0.196	0.213	0.111	-0.059	0.025	0.173	0.019	-0.049	0.135	0.185	-0.026	-0.01	-0.01	0.214	-0.053	-0.036	0.055	0.113	0.25	-0.03	0.392	0.335	0.23	0.227	-0.017	0.423	0.06	0.436	0.401	0.431	0.136	0.475	0.011	0.111	0.167	0.023	0.59	0.158027
237436	Gas2l3	0.078	0.222	0.214	NA	NA	0.215	0.164	0.109	NA	NA	NA	0.134	0.134	0.311	-0.381	0.177	0.173	0.263	0.306	-0.014	-0.3	0.077	NA	0.232	0.295	0.391	-0.098	0.376	0.416	0.25	0.308	-0.361	0.465	0.111	0.335	NA	0.138	0.158
26388	Ifi202b	0.143	-0.027	0.299	0.107	NA	0.452	0.506	-0.042	0.432	0.353	0.093	0.454	0.454	0.485	-0.206	0.058	0.215	0.034	-0.08	0.01	-0.299	0.254	0.072	NA	0.388	-0.043	0.518	0.315	0.271	0.088	-0.053	0.051	0.098	-0.011	0.344	0.182	-0.386	0.157971
77613	Prss36	0.282	-0.005	-0.053	0.107	0.127	0.195	0.185	0.042	0.071	-0.013	0.26	0.141	0.141	0.165	0.232	0.111	0.045	0.058	0.257	0.231	0.323	0.247	NA	0.234	-0.193	0.311	0.007	0.297	0.194	0.529	0.1	0.376	0.197	0.346	0.115	NA	-0.136	0.157886
408067	Zfp874b	0.211	NA	0.152	NA	0.017	NA	NA	0.151	NA	NA	NA	NA	NA	0.067	0.019	0.055	0.35	0.203	0.241	0.036	0.016	NA	NA	0.295	-0.396	0.235	0.413	0.448	0.337	0.233	0.214	0.131	0.192	0.075	-0.033	NA	0.285	0.15788
28088	Rtcb	0.252	-0.026	0.361	0.112	0.013	0.197	0.089	0.28	0.137	0.011	-0.035	0.021	0.021	0.161	-0.307	0.222	0.111	-0.048	0.262	0.246	0.173	0.274	0.457	0.507	-0.261	0.269	0.14	0.514	0.503	-0.215	0.001	0.333	-0.044	0.263	0.232	0.338	0.276	0.157838
70031	Cmtm8	0.398	0.22	0.081	0.248	0.139	-0.186	0.168	0.136	-0.005	-0.028	0.194	0.167	0.167	0.136	0.239	0.296	-0.142	0.194	0.329	0.16	-0.156	0.108	0.191	0.625	0.228	-0.098	0.061	0.436	0.628	0.366	-0.17	0.136	0.034	0.025	-0.109	0.109	0.514	0.157811
70420	Arpin	-0.114	0.109	0.284	NA	0.325	0.025	-0.056	0.096	NA	NA	NA	-0.009	-0.009	0.091	-0.238	0.331	0.464	0.207	0.291	0.157	-0.123	0.239	NA	0.367	0.078	0.383	0.064	0.293	0.422	0.117	-0.081	0.482	0.347	0.018	0.171	NA	NA	0.1577
68611	Mrpl28	0.237	-0.043	0.036	0.084	-0.101	0.228	-0.018	0.043	-0.106	0.378	0.101	-0.093	-0.093	0.078	0.284	0.094	0.304	0.273	-0.089	0.079	0.494	0.066	0.549	0.489	0.305	0.206	0.193	0.443	0.19	-0.07	0.044	0.644	-0.112	0.227	0.007	0.17	0.312	0.157649
72146	2810001A02Rik	NA	0.131	0.23	NA	0.181	0.179	0.016	NA	NA	NA	NA	-0.049	-0.049	-0.02	NA	0.317	0.049	0.276	NA	NA	0.24	-0.069	NA	NA	-0.399	0.257	0.233	0.475	0.464	NA	0.238	0.314	NA	0.321	0.133	NA	NA	0.157636
67811	Poldip2	0.103	0.212	0.027	-0.038	0.162	0.3	0.133	-0.022	-0.091	-0.156	-0.062	0.07	0.07	0.048	0.265	0.251	0.256	0.261	0.177	0.21	0.377	0.226	0.369	0.672	0.092	-0.146	0.371	0.479	0.252	-0.21	0.07	0.021	-0.104	0.306	0.103	0.195	0.583	0.157622
67087	Ctnnbip1	0.398	-0.02	0.013	0.019	0.086	0.195	0.249	0.093	0.031	-0.156	-0.065	0.223	0.223	0.274	0.384	0.249	0.107	0.139	0.045	0.029	0.347	0.09	-0.364	0.13	0.199	0.024	0.4	0.385	0.511	0.21	-0.003	0.153	0.605	0.066	0.158	0.059	0.345	0.157595
67248	Rpl39	0.496	0.185	-0.039	NA	-0.149	-0.1	0.023	0.151	NA	NA	NA	0.055	0.055	NA	0.166	0.117	-0.006	0.297	0.258	0.414	0.123	0.118	0.458	0.212	0.085	0.278	0.112	0.415	NA	0.4	0.054	-0.163	0.271	NA	-0.227	0.263	0.403	0.1575
53901	Rcan2	0.218	0.056	0.041	0.025	0.171	0.162	0.181	0.224	0.018	0.239	-0.008	0.169	0.169	0.179	0.217	0.23	0.468	0.449	0.263	-0.194	0.124	0.394	-0.451	0.247	0.201	0.023	-0.232	0.408	0.229	0.184	0.282	0.215	0.553	0.064	0.076	-0.04	0.265	0.15727
20024	Sub1	0.322	-0.043	0.019	-0.128	0.147	0.185	-0.023	0.176	0.111	-0.065	-0.121	0.015	0.015	0.126	-0.013	-0.09	-0.014	0.108	0.366	0.441	0.509	0.364	0.628	0.255	0.213	0.447	0.324	0.388	0.447	0.368	-0.039	-0.075	-0.197	0.129	0.035	0.331	NA	0.15725
68525	Evc2	0.07	0.069	0.123	0.283	0.285	-0.026	0.154	0.165	0.038	0.21	0.179	0.138	0.138	0.087	0.194	0.191	0.062	-0.111	0.399	-0.019	0.03	0.512	NA	-0.002	0.141	-0.208	-0.134	0.401	0.476	0.351	0.393	0.234	0.015	0.096	0.343	NA	0.225	0.1572
73103	3110009E18Rik	0.104	0.119	0.279	0.02	0.364	0.472	0.399	0.208	NA	NA	-0.058	0.297	0.297	0.316	0.052	0.055	0.253	-0.127	0.122	-0.045	0.196	0.355	-0.093	0.072	-0.348	0.182	0.122	0.421	0.446	0.219	0.183	0.277	0.032	-0.063	0.22	-0.035	0.186	0.157114
72157	Pgm1	0.213	0.163	0.004	-0.011	0.094	0.035	0.14	0.194	NA	NA	-0.014	0.083	0.083	0.107	0.373	0.233	0.4	0.093	0.36	0.046	0.187	0.148	0.375	0.626	-0.189	0.12	-0.241	0.456	0.28	-0.207	-0.035	-0.002	0.218	0.174	0.107	0.165	0.719	0.157057
64075	Smoc1	0.086	0.081	-0.054	0.17	0.184	0.152	0.045	0.206	-0.022	0.16	0.126	0.033	0.033	-0.017	0.464	0.187	0.375	0.201	0.296	-0.156	0.165	0.178	-0.183	0.623	0.476	-0.257	-0.021	0.365	0.493	0.252	-0.014	0.354	0.403	-0.15	0.013	0.099	0.464	0.157027
66273	Aamdc	0.25	-0.003	-0.185	0.097	-0.055	-0.231	0.071	-0.027	NA	NA	0.138	0.088	0.088	0.174	0.35	0.256	0.067	0.191	0.118	0.23	-0.18	0.046	0.101	0.406	0.58	0.254	0.069	0.433	0.575	0.188	-0.215	0.195	0.508	0.14	-0.08	0.174	0.684	0.157
75593	Malsu1	0.166	0.223	0.004	0.143	-0.009	0.451	0.089	-0.003	NA	NA	0.149	0.039	0.039	0.051	0.26	0.065	0.172	-0.164	0.121	0.34	0.166	0.231	NA	0.526	-0.034	0.243	0.272	0.515	0.402	0.471	-0.113	0.153	-0.02	0.119	-0.043	NA	NA	0.157
110213	Tmbim6	0.306	0.032	0.03	0.055	0.128	0.269	0.271	0.158	NA	NA	0.054	0.196	0.196	0.114	0.336	-0.022	0.482	-0.04	0.429	-0.015	0.027	0.055	0.334	0.592	0.589	-0.366	0.176	0.372	0.35	0.035	0.136	-0.297	-0.091	0.109	0.009	0.046	0.439	0.156971
69221	2410006H16Rik	NA	0.238	0.181	NA	NA	-0.002	0.13	NA	NA	NA	NA	0.124	0.124	0.079	0.052	0.423	-0.278	0.309	NA	NA	-0.054	0.312	NA	NA	-0.463	0.275	0.382	0.42	0.495	NA	0.197	0.046	NA	0.117	0.21	NA	0.293	0.156957
17175	Masp2	0.071	-0.15	-0.034	0.02	0.135	0.002	0.231	0.115	-0.198	0.14	0.04	0.178	0.178	-0.076	0.21	-0.036	0.418	-0.098	0.32	0.209	-0.111	0.233	0.621	0.687	0.541	0.063	-0.241	0.45	0.562	0.456	-0.232	0.077	0.414	-0.011	0.114	0.386	0.123	0.156946
75735	Pank1	0.052	0.07	-0.05	0.04	0.207	0.143	0.321	0.191	-0.019	-0.234	0.002	0.278	0.278	0.254	0.224	0.045	0.227	0.128	0.289	0.062	0.121	0.189	0.05	0.685	0.537	0.104	0.121	0.458	0.437	-0.243	-0.112	0.23	0.153	-0.058	-0.062	0.121	0.568	0.156946
66515	Cul7	0.238	0.081	0.33	0.075	0.344	0.323	0.255	0.013	0.134	0.392	0.045	0.24	0.24	0.236	-0.186	0.349	0.481	0.001	0.165	-0.08	0.167	0.099	-0.227	0.176	0.491	-0.109	-0.284	0.326	0.31	0.242	0.176	0.084	-0.081	0.026	0.044	0.208	0.478	0.156811
18024	Nfe2l2	0.267	0.058	0.367	-0.09	0.084	0.104	0.221	0.077	0.164	0.153	-0.083	0.205	0.205	NA	-0.366	0.154	0.298	0.368	0.249	0.054	-0.144	0.313	0.1	0.494	0.373	0.062	0.103	0.324	0.5	0.325	0.212	-0.247	0.001	NA	0.394	0.151	0.038	0.1568
66054	Cndp2	0.26	0.101	0.427	0.08	0.096	0.028	0.139	0.245	0.045	0.171	0.036	0.09	0.09	0.105	-0.185	0.124	0.332	-0.24	0.165	0.073	-0.117	0.157	0.598	0.474	-0.167	0.015	0.054	0.377	0.397	-0.154	0.256	0.476	0.296	0.253	0.323	0.258	0.123	0.156784
68090	Yif1a	0.226	0.008	0.019	0.114	0.042	0.084	-0.111	0.164	NA	NA	0.045	-0.102	-0.102	-0.021	0.379	0.116	-0.065	-0.074	0.376	0.337	0.381	0.314	0.497	0.49	0.295	0.164	0.005	0.393	0.327	0.162	-0.124	0.517	-0.076	0.289	0.183	0.268	-0.035	0.156714
68194	Ndufb4	0.36	0.204	-0.056	0.181	NA	0.056	0.072	-0.022	NA	NA	0.164	0.056	0.056	NA	0.174	-0.057	-0.016	0.172	0.165	0.366	0.174	0.151	0.581	0.502	0.231	0.061	0.268	0.3	NA	0.329	0.031	-0.256	-0.029	NA	-0.047	0.173	0.513	0.156677
69367	Glrx2	0.026	0.203	0.238	0.024	0.055	0.343	0.246	-0.047	0.309	0.227	0.005	0.184	0.184	0.214	0.071	0.212	0.187	0.254	0.142	-0.182	0.471	-0.091	0.447	0.57	-0.07	-0.071	0.428	0.572	0.44	0.014	-0.098	-0.415	-0.174	0.178	0.004	0.097	0.594	0.156514
79044	Mrps34	0.209	0.162	0.018	-0.02	0.263	0.08	-0.145	-0.053	-0.048	0.177	0.022	-0.169	-0.169	NA	-0.087	0.194	0.21	0.356	0.061	0.367	0.395	0.342	0.388	0.438	0.363	0.069	0.262	0.502	0.295	0.132	-0.104	0.456	-0.113	NA	0.08	0.401	0.142	0.156457
75772	Pnpla5	0.114	0.023	0.118	0.282	NA	0.268	0.102	0.089	NA	NA	0.189	0.116	0.116	0.074	0.364	0.133	0.013	0.329	0.227	-0.089	0.215	0.246	NA	NA	0.21	-0.029	0.238	0.262	0.417	0.284	0.083	-0.086	0.415	0.151	0.34	NA	-0.366	0.156387
74167	Nudt9	0.305	-0.037	0.229	0.058	NA	-0.066	0.158	0.09	NA	NA	0.068	0.095	0.095	0.124	-0.436	0.061	0.057	0.248	0.411	0.363	0.098	0.359	0.241	0.481	-0.046	0.092	-0.015	0.366	0.418	0.281	0.173	0.138	0.156	0.068	0.343	0.242	0.098	0.156353
59005	Trappc2l	0.177	0.16	0.129	-0.025	0.039	-0.086	-0.049	0.122	0.214	0.247	0.07	-0.063	-0.063	-0.033	0.073	0.293	0.048	0.18	0.296	0.185	-0.071	0.191	0.407	0.463	-0.52	0.495	-0.028	0.458	0.384	0.445	-0.018	0.336	0.242	0.064	0.222	0.382	0.419	0.156351
257633	Acsf3	0.202	0.172	-0.038	0.214	0.221	0.236	0.216	-0.011	0.027	0.438	0.189	0.174	0.174	0.205	0.199	0.175	0.1	0.193	0.058	0.053	0.455	0.289	-0.14	0.242	0.122	-0.133	-0.049	0.47	0.29	-0.046	0.133	0.079	-0.09	0.225	0.162	0.125	0.454	0.156351
22139	Ttr	0.399	-0.088	0.266	0.14	0.095	-0.065	0.08	0.254	-0.07	0.009	0.144	0.078	0.078	0.254	-0.006	-0.112	0.11	0.13	-0.026	0.075	0.112	0.021	0.537	0.731	0.463	0.022	0.083	0.422	0.573	0.086	0.049	-0.05	0.368	0.137	-0.041	0.15	0.374	0.15627
16425	Itih2	0.275	0.247	0.402	0.177	0.24	-0.135	0.163	0.336	-0.048	-0.198	0.139	0.131	0.131	0.12	0.091	-0.3	0.384	-0.182	0.35	-0.033	0.062	-0.105	0.344	0.676	0.389	-0.055	0.008	0.525	0.313	0.117	0.327	0.146	-0.222	0.168	0.263	0.112	0.422	0.156216
55936	Ctps2	0.237	0.061	0.118	-0.01	0.019	0.049	0.122	-0.012	0.134	0.301	-0.009	0.129	0.129	0.165	-0.253	0.141	-0.257	0.088	0.365	0.199	-0.035	0.455	0.17	0.154	0.655	0.428	0.005	0.434	0.388	0.33	0.165	0.301	0.073	0.129	0.313	0.312	-0.215	0.156162
68077	Nop53	NA	0.179	0.264	0.21	-0.051	-0.093	0.112	NA	0.027	0.24	0.18	0.087	0.087	0.027	-0.035	0.142	0.076	0.032	NA	NA	0.138	0.183	0.133	NA	-0.11	0.022	0.281	0.375	0.4	NA	0.205	0.294	NA	0.142	0.03	0.371	0.733	0.156033
13511	Dsg2	0.257	-0.08	0.42	0.233	0.137	-0.115	0.158	0.04	NA	NA	0.208	0.125	0.125	0.235	0.048	-0.169	0.391	0.197	0.27	-0.065	0.134	0.158	0.313	0.602	0.19	-0.181	-0.122	0.557	0.534	-0.094	0.158	-0.243	0.325	0.223	0.256	0.011	0.223	0.155971
101314	Brk1	0.37	0.249	0.315	0.047	0.012	0.253	-0.036	0.179	0.143	0.271	0.01	-0.094	-0.094	-0.05	0.03	0.434	-0.061	0.405	0.295	0.32	-0.161	0.139	0.472	0.356	-0.452	0.251	0.489	0.454	0.333	0.259	0.054	0.113	-0.043	0.179	0.162	0.164	0.003	0.155946
68045	Rtraf	NA	0.187	0.052	-0.064	-0.056	0.081	-0.034	NA	NA	NA	-0.087	-0.004	-0.004	-0.042	-0.207	0.294	0.076	0.145	NA	NA	0.141	0.11	0.633	NA	0.392	0.381	0.304	0.398	NA	NA	-0.069	0.349	NA	0.248	0.222	0.421	0.341	0.155852
67808	Tprgl	0.336	-0.089	0.363	0.045	0.079	0.2	0.067	0.016	0.047	0.254	-0.019	0.041	0.041	-0.024	-0.131	0.229	0.206	-0.056	0.076	0.423	0.027	0.311	0.645	0.238	0.569	-0.09	0.249	0.294	0.52	0.036	0.102	0.327	-0.268	0.351	0.167	0.274	-0.091	0.155811
66952	2310030G06Rik	0.104	0.196	0.322	-0.193	0.195	0.254	-0.117	0.144	NA	NA	-0.096	-0.118	-0.118	-0.066	0.357	0.276	0.183	0.026	0.007	0.111	0.204	0.456	0.533	0.486	0.325	0.279	0.249	0.425	0.243	0.125	-0.144	0.579	0.212	0.179	-0.019	0.024	-0.173	0.155714
19335	Rab23	0.156	-0.051	0.211	0.037	0.056	0.103	0.133	0.226	0.107	-0.208	0.029	0.083	0.083	0.348	0.278	-0.051	0.293	0.158	0.275	0.09	0.178	0.202	0.237	0.348	-0.157	0.194	0.186	0.46	0.468	0.237	0.216	-0.158	0.569	0.239	0.417	-0.171	-0.064	0.155595
30055	Timm13	0.285	0.226	-0.281	0.075	NA	0.386	-0.002	0.034	0.001	0.342	0.106	-0.05	-0.05	-0.049	0.321	0.219	0.08	0.355	-0.102	0.291	0.093	0.218	0.401	0.636	-0.122	0.089	0.236	0.374	0.214	0.122	-0.099	0.415	0.219	0.181	0.246	0.326	-0.136	0.155556
66990	Tmem134	0.246	0.186	-0.109	0.092	0.156	0.104	0.298	0.021	0.094	0.255	0.105	0.237	0.237	0.217	-0.138	0.154	0.339	0.366	0.205	0.465	-0.063	0.24	-0.246	0.526	-0.31	0.117	0.243	0.266	0.295	0.177	0.071	-0.086	-0.032	0.325	0.075	0.104	0.518	0.155405
70456	Mpc2	0.44	0.066	0.095	0.173	-0.089	0.017	0.202	0.151	NA	NA	0.058	0.132	0.132	0.165	0.102	-0.086	-0.078	-0.109	0.255	0.153	0.277	0.114	0.131	0.664	0.454	-0.001	0.072	0.479	0.436	0.29	-0.033	0.125	-0.05	0.184	0.102	0.234	0.182	0.1554
70225	Ppil3	0.277	0.16	0.096	-0.018	-0.131	0.29	-0.03	0.097	NA	NA	-0.069	-0.02	-0.02	0.064	-0.143	0.121	0.385	-0.058	0.184	0.239	0.221	0.28	NA	0.264	0.208	0.356	0.213	0.424	0.461	0.361	0.223	0.146	0.053	0.176	0.297	NA	0.02	0.155364
20641	Snrpd1	0.207	NA	0.328	0.034	0.121	NA	NA	0.145	0.243	0.086	-0.006	NA	NA	0.06	0.02	0.248	-0.042	0.24	0.109	0.137	-0.034	NA	0.195	0.334	-0.412	0.452	0.448	0.421	0.415	0.303	0.139	0.227	0.06	-0.077	0.137	0.311	-0.036	0.155258
67144	Lrrc40	0.146	-0.134	0.378	0.121	0.145	-0.281	-0.089	0.115	NA	NA	0.147	-0.038	-0.038	0.193	-0.036	-0.017	0.348	0.182	0.356	0.313	0.392	-0.151	0.616	0.213	-0.3	0.538	0.141	0.468	0.516	0.287	0.138	-0.096	0.09	0.417	0.404	0.164	-0.215	0.155229
56369	Apip	0.146	0.191	-0.153	0.047	NA	0.136	0.118	0.131	0.116	0.399	0.093	0.116	0.116	0.138	-0.146	-0.134	-0.125	0.106	0.032	0.256	0.073	0.098	0.383	0.659	0.497	0.488	0.028	0.301	0.483	0.233	-0.234	0.073	0.224	0.274	-0.029	0.218	0.236	0.155222
56031	Ppie	0.292	0.215	0.141	0.056	0.113	-0.052	0.005	0.192	NA	NA	0.088	-0.038	-0.038	0.005	0.116	0.032	0.073	0.282	0.268	0.3	0.273	0.169	-0.032	0.211	-0.349	0.351	0.169	0.483	0.462	0.393	0.212	0.161	0.237	-0.05	0.109	0.366	0.217	0.1552
27756	Lsm2	0.155	0.151	0.209	0.093	NA	-0.114	0.104	0.033	-0.032	0.41	0.117	0.07	0.07	0.084	0.167	0.104	0.24	-0.05	0.37	0.186	0.22	0.359	0.192	0.296	0.046	0.06	0.184	0.436	0.453	0.472	0.008	-0.179	0.03	0.06	0.228	0.11	0.245	0.155194
66439	Borcs7	0.225	0.141	-0.186	0.22	0.256	0.23	-0.144	0.232	NA	NA	0.234	-0.138	-0.138	0.046	0.129	-0.044	0.025	0.352	0.393	0.092	-0.055	0.208	-0.039	0.612	0.45	0.007	-0.148	0.495	0.482	0.53	0.01	0.127	0.283	0.075	0.112	0.163	0.193	0.155143
20643	Snrpe	0.366	0.121	0.235	0.07	-0.015	0.002	0.149	0.182	0.05	-0.031	0.053	0.152	0.152	0.018	-0.049	0.502	-0.176	0.09	0.251	0.389	0.112	0.146	0.584	0.507	-0.272	0.241	0.493	0.523	NA	0.388	0.231	-0.017	-0.029	0.141	0.148	0.277	-0.399	0.155139
66568	Rwdd3	0.381	0.284	0.151	0.016	NA	0.089	0.152	0.069	NA	NA	-0.004	0.113	0.113	0.028	0.058	0.083	0.167	0.097	0.304	0.18	0.187	-0.071	0.086	0.267	-0.051	0.179	0.37	0.414	0.485	0.438	0.043	-0.027	0.022	0.126	0.16	0.209	NA	0.155091
23992	Prkra	0.347	0.048	-0.117	-0.097	NA	0.022	0.01	0.017	0.048	0.03	-0.066	0.015	0.015	0.173	0.42	0.202	0.1	0.001	0.028	0.086	0.264	0.109	0.469	0.387	0.602	0.403	0.173	0.357	0.434	0.234	-0.098	0.37	-0.036	0.112	-0.061	0	0.582	0.155083
108099	Prkag2	0.16	0.005	-0.014	0.097	NA	0.173	0.296	0.072	NA	NA	0.069	0.189	0.189	0.336	0.236	0.011	0.264	0.098	0.339	-0.211	0.082	0.404	0.222	0.137	0.431	0.02	-0.143	0.435	0.49	0.239	-0.097	-0.076	0.064	0.021	0.097	-0.063	0.7	0.155059
77059	4931408D14Rik	NA	0.279	0.353	NA	0.107	-0.015	0.154	NA	NA	NA	NA	0.124	0.124	0.151	-0.275	0.003	0.354	-0.124	NA	NA	-0.238	0.337	NA	NA	0.755	0.3	-0.014	0.482	NA	NA	0.265	-0.151	NA	0.059	0.381	NA	NA	0.155045
18551	Pcsk4	0.13	0.221	0.017	NA	0.249	0.033	0.155	0.093	NA	NA	NA	0.089	0.089	0.222	0.155	-0.056	0.27	0.283	0.226	0.068	-0.026	0.195	-0.191	0.124	0.099	0.105	-0.064	0.363	0.494	0.358	0.097	0.267	0.312	0.092	-0.061	0.331	0.375	0.15497
20351	Sema4a	0.115	-0.005	0.209	0.152	0.168	0.155	0.07	0.184	-0.247	0.191	0.06	0.074	0.074	0.104	0.231	0.193	0.482	0.213	0.176	-0.198	0.025	0.24	0.084	0.498	0.609	-0.193	-0.094	0.463	0.429	0.264	0.027	0.371	0.324	-0.196	0.172	0.242	0.066	0.154919
24057	Sh3yl1	0.302	0.082	0.289	0.182	0.279	0.175	0.136	0.271	-0.071	0.14	0.035	0.113	0.113	0.117	-0.229	-0.085	0.527	0.291	0.301	0.102	0.043	0.136	0.156	0.108	0.323	0.366	-0.008	0.428	0.352	0.262	-0.32	-0.054	0.238	0.033	0.003	0.283	0.311	0.154865
73824	Snhg6	NA	0.171	0.069	NA	0.099	0.156	0.281	NA	NA	NA	NA	0.23	0.23	0.182	0.476	0.49	-0.282	0.213	NA	NA	0.26	0.145	0.311	NA	-0.456	0.206	-0.103	0.409	0.404	NA	0.016	-0.336	NA	0.21	0.087	0.401	NA	0.15476
66481	Rps21	0.41	0.206	0.136	0.054	0.121	-0.21	0.071	0.103	NA	NA	0.075	0.108	0.108	-0.085	-0.151	0.287	-0.066	0.123	0.277	0.391	0.11	0	0.407	0.151	0.013	0.26	0.555	0.484	NA	0.342	-0.017	0.084	0.293	-0.059	-0.017	0.335	0.357	0.154588
70804	Pgrmc2	0.405	0.042	-0.185	-0.049	0.288	0.325	0.178	0.155	0.036	0.241	-0.095	0.166	0.166	0.169	0.311	0.009	0.212	0.42	0.244	-0.186	0.075	0.368	0.255	0.53	-0.218	0.121	0.047	0.439	0.421	0.29	-0.077	-0.013	0.087	0.17	-0.144	0.214	0.298	0.154459
107197	Uqcc3	0.381	0.114	-0.075	-0.064	-0.036	-0.038	-0.101	0.038	NA	NA	-0.076	-0.09	-0.09	-0.071	0.183	0.23	0.211	0.141	0.227	0.217	0.354	0.181	0.391	0.523	0.392	0.176	0.297	0.421	0.401	0.355	0.077	0.339	-0.178	0.069	0.11	0.242	NA	0.154441
192166	Sardh	0.127	NA	0.158	0.298	0.047	-0.204	0.32	0.101	-0.146	-0.012	0.189	0.309	0.309	0.282	0.184	0.184	0.498	0.241	0.285	0.154	0.083	-0.044	0.235	0.653	0.508	-0.412	-0.211	0.427	0.268	-0.021	0.245	-0.29	0.078	0.182	0.071	-0.102	0.564	0.154389
69955	Fars2	0.029	NA	0.013	-0.019	0.075	NA	NA	0.043	NA	NA	0.072	NA	NA	0.191	0.372	0.027	0.246	0.162	0.189	0.093	0.061	NA	0.621	0.41	0.32	0.338	0.292	0.237	0.498	-0.184	0.087	-0.134	-0.144	0.35	-0.172	0.202	0.2	0.15431
70834	Spag9	0.041	0.041	0.261	-0.012	NA	0.107	0.242	0.085	NA	NA	0.012	0.223	0.223	0.177	0.006	-0.09	0.017	0.106	0.088	-0.099	-0.109	0.38	NA	0.392	0.44	0.134	0.053	0.451	0.639	0.129	0.261	0.159	0.316	0.005	-0.154	NA	0.412	0.15425
12630	Cfi	0.128	0.099	0.32	0.008	NA	0.043	0.08	0.276	0.085	0.128	0.027	0.086	0.086	0.065	0.026	-0.094	0.371	-0.232	0.261	-0.021	-0.011	0.02	0.55	0.695	0.684	-0.049	0.364	0.44	0.417	-0.118	-0.017	-0.235	0.298	-0.066	0.247	0.1	0.483	0.154
68020	Coa8	0.195	0.048	0.119	-0.012	NA	0.068	0.071	-0.032	NA	NA	0.085	0.113	0.113	0.106	0.161	0.062	0.344	0.1	0.193	0.187	-0.171	0.362	NA	0.401	-0.066	0.127	0.06	0.411	0.461	0.305	0.18	0.207	-0.068	0.344	-0.066	NA	0.518	0.153938
74435	Lrriq3	0.259	0.118	0.066	-0.044	NA	0.131	0.129	0.174	NA	NA	-0.047	0.087	0.087	0.087	0.156	-0.063	0.239	0.355	0.361	0.363	0.544	0.264	NA	0.346	0.244	0.213	0.086	0.343	0.394	0.105	-0.027	-0.086	-0.064	-0.032	0.329	NA	-0.193	0.153875
68318	Aph1c	0.066	0.189	0.296	0.225	NA	0.029	0.114	-0.019	NA	NA	0.226	0.068	0.068	NA	-0.121	0.224	0.049	0.027	0.305	0.022	0.09	0.137	NA	0.328	NA	NA	0.199	0.454	NA	0.364	0.457	NA	0.403	NA	0.198	NA	-0.399	0.153808
73689	Bloc1s2	0.358	0.411	0.146	-0.158	NA	NA	NA	0.158	NA	NA	NA	NA	NA	NA	0.05	0.25	0.029	0.141	0.229	0.152	0.014	NA	NA	0.156	NA	NA	0.462	0.259	NA	0.454	0.035	NA	-0.245	NA	0.021	NA	NA	0.153789
56292	Naa10	0.262	0.048	0.158	0.001	0.051	-0.128	0.066	0.064	-0.052	-0.165	0.088	0.042	0.042	0.064	0.168	0.112	0.1	0.3	0.271	0.153	0.338	0.198	0.3	0.411	-0.142	0.09	0.222	0.453	0.266	0.412	-0.045	0.197	0.221	0.128	0.106	0.251	0.639	0.153784
93838	Dqx1	0.338	0.168	0.148	NA	0.177	NA	NA	0.173	0.097	0.238	NA	NA	NA	0.198	0.082	0.145	0.186	0.066	0.389	0.167	0.107	NA	-0.474	0.273	0.463	-0.116	-0.078	0.46	0.396	0.506	0.158	-0.161	0.07	-0.114	0.176	0.028	0.343	0.153633
104418	Dgkz	0.231	0.06	0.43	-0.04	NA	0.015	0.138	0.165	NA	NA	-0.068	0.11	0.11	0.063	-0.159	0.099	0.01	0.225	0.056	0.013	0.003	0.299	0.312	-0.095	0.524	-0.018	-0.046	0.411	0.368	0.064	0.35	0.579	0.174	-0.157	0.418	0.336	0.243	0.153618
218772	Rarb	0.4	0.086	0.159	0.195	-0.066	0.142	0.122	0.188	NA	NA	0.104	0.06	0.06	0.142	-0.214	-0.126	-0.115	0.307	0.17	0.004	0.188	0.326	0.104	-0.086	0.343	0.292	0.352	0.409	0.561	0.132	0.185	-0.07	0.315	0.03	0.186	0.146	0.345	0.1536
50933	Uchl3	0.362	0.03	0.075	0.009	NA	0.218	0.104	0.059	0.134	0.122	-0.025	0.063	0.063	NA	-0.056	-0.09	0.188	0.07	0.077	0.249	0.339	0.325	0.59	0.432	NA	NA	0.437	0.4	NA	-0.06	-0.025	NA	-0.242	NA	0.107	0.196	0.456	0.153567
76263	Gstk1	0.272	0.133	-0.029	0.148	0.021	0.168	0.13	0.059	NA	NA	0.076	0.111	0.111	0.133	0.093	-0.239	0.257	0.25	0.217	0.244	0.208	-0.079	0.132	0.702	0.506	0.093	0.04	0.368	0.379	0.438	0.068	0.189	-0.404	0.207	-0.153	-0.065	0.584	0.153371
211586	Tfdp2	-0.029	0.241	0.131	-0.059	0.119	0.131	0.211	0.099	NA	NA	-0.046	0.199	0.199	0.211	0.456	-0.046	0.22	-0.176	0.232	-0.06	0.21	-0.166	NA	0.278	0.527	0.189	0.072	0.458	0.562	0.263	0.227	-0.221	0.175	0.046	-0.051	NA	0.457	0.153303
15254	Hint1	0.31	0.159	0.001	0.046	-0.106	0.135	-0.054	-0.001	-0.044	0.051	0.064	-0.016	-0.016	-0.137	0.191	0.257	-0.005	0.299	0.098	0.364	0.215	0.098	0.592	0.473	-0.02	0.271	0.625	0.441	0.239	0.202	-0.001	0.157	0.177	0.086	0.144	0.201	0.176	0.153297
69581	Rhou	0.069	0.177	0.306	-0.121	0.224	0.018	-0.007	0.095	0.17	0.092	-0.084	0.038	0.038	0.006	0.213	0.358	0.025	0.478	-0.112	0.115	-0.218	0.165	0.242	0.607	0.513	0.02	0.167	0.46	0.405	-0.122	0.204	0.178	0.299	0.063	0.296	0.233	0.059	0.153216
12352	Car5a	0.272	-0.042	-0.006	0.124	0.148	0.208	0.189	0.136	-0.061	0.341	0.03	0.197	0.197	NA	0.35	-0.048	0.472	0.339	0.074	0.131	0.036	0.074	0.043	0.576	0.258	0.044	0.046	0.532	0.426	0.073	-0.176	0.148	0.052	NA	0.007	0.019	NA	0.153206
17256	Mea1	0.42	0.104	0.104	0.018	0.123	0.069	-0.051	0.141	-0.06	0.178	-0.001	-0.049	-0.049	0.084	0.024	0.107	0.214	0.134	0.329	0.167	0.251	0.103	0.037	0.47	-0.316	0.478	0.445	0.319	0.31	0.149	-0.109	0.378	-0.002	0.194	0.361	0.359	0.228	0.153
67153	Rnaseh2b	0.096	0.081	0.13	-0.016	-0.117	-0.148	0.126	0.015	NA	NA	-0.04	0.147	0.147	0.226	-0.15	-0.039	0.255	0.247	0.407	0.209	-0.242	0.169	NA	0.388	-0.03	0.389	0.33	0.368	0.258	0.412	0.025	0.159	0.467	0.134	0.239	NA	0.405	0.152939
18611	Pea15a	0.389	0.017	0.447	0.228	0.032	0.034	0.182	0.089	0.025	0.435	0.132	0.133	0.133	0.186	-0.342	0.091	0.082	0.201	-0.035	0.229	-0.368	0.422	-0.059	0.083	0.016	0.107	0.432	0.375	0.383	0.099	0.388	0.429	0.17	0.143	0.373	0.185	-0.208	0.152919
20583	Snai2	0.161	0.021	0.132	0.091	0.244	0.07	0.099	0.255	0.075	-0.013	0.078	0.035	0.035	0.087	0.332	-0.073	0.35	0.022	0.154	0.133	0.171	0.345	0.075	0.134	0.256	-0.052	-0.013	0.5	0.45	0.349	0.231	-0.189	0.211	0.042	0.361	0.191	0.308	0.152919
53381	Prdx4	0.246	-0.143	0.266	0.073	NA	0.179	0.063	0.058	-0.011	-0.007	0.043	0.063	0.063	0.078	0.071	0.078	0.298	-0.294	-0.074	0.354	0.06	-0.061	0.522	0.687	0.363	0.043	0.351	0.369	0.394	0.19	-0.067	0.212	0.393	0.025	0.328	0.092	0.2	0.152917
71994	Cnn3	0.207	0.065	0.223	0.039	0.129	-0.27	0.061	0.126	NA	NA	0.017	0.045	0.045	0.23	-0.085	0.306	0.392	0.368	0.293	0.066	-0.243	-0.025	0.515	0.599	0.103	0.39	0.165	0.53	0.597	0.191	0.09	-0.44	0.315	0.023	-0.12	0.249	NA	0.152824
215201	Trmt2b	0.153	-0.13	0.044	0.036	NA	0.019	0.093	0.015	NA	NA	0.024	0.105	0.105	0.215	0.332	-0.028	0.167	-0.092	0.235	0.294	0.127	0.106	NA	0.337	0.503	0.237	-0.011	0.412	0.563	0.034	-0.006	0.46	0.14	0.243	-0.162	NA	0.32	0.152813
378702	Serf2	0.346	-0.141	-0.003	0.178	0.039	-0.25	0.003	0.143	0.048	0.555	0.165	0.045	0.045	-0.006	-0.185	0.12	0.384	0.215	0.285	0.356	-0.073	0.243	0.196	0.404	0.381	0.245	0.367	0.23	0.204	0.44	-0.018	0.177	0.229	0.039	0.042	0.135	0.07	0.152784
17955	Nap1l4	0.017	0.198	0.197	-0.03	0.17	0.293	0.108	0.033	0.072	0.299	-0.004	0.065	0.065	0.05	-0.061	0.099	-0.092	0.314	0.252	0.325	-0.079	0.368	0.291	0.059	-0.015	0.356	0.35	0.365	0.258	0.054	0.04	0.499	0.129	-0.076	0.264	0.267	NA	0.152778
17330	Minpp1	0.182	-0.078	0.04	-0.003	0.087	0.097	0.085	0.249	0.032	-0.069	-0.055	0.108	0.108	0.138	-0.007	0.404	0.08	0.37	0.433	0.026	0.314	0.453	0.136	0.487	0.041	0.303	0.01	0.414	0.442	-0.057	0.03	-0.118	0.299	0	0.396	0.17	0.103	0.152703
19944	Rpl29	0.109	NA	0.171	0.042	NA	0.315	-0.051	-0.073	-0.107	0.196	0.052	-0.098	-0.098	NA	-0.023	0.34	NA	0.183	0.149	0.313	0.209	0.102	0.559	0.44	NA	NA	0.124	0.464	NA	0.266	-0.046	NA	-0.001	NA	0.308	0.352	0.076	0.152607
56443	Arpc1a	0.335	0.117	0.323	0.156	0.175	-0.063	0.034	0.238	0.074	0.125	0.097	0.058	0.058	0.132	0.09	0.177	0.182	0.265	0.399	0.147	-0.101	0.239	0.369	0.285	-0.088	0.049	0.111	0.488	0.225	0.252	-0.006	0.089	0.081	-0.029	0.347	0.185	0.03	0.152568
14792	Lpcat3	0.295	0.092	0.036	0.147	0.126	0.18	0.244	0.063	0	0.316	0.208	0.152	0.152	0.246	-0.213	0.2	-0.123	0.07	0.302	-0.035	-0.31	0.324	0.089	0.455	0.116	0.156	-0.031	0.422	0.402	0.214	0	0.061	0.394	0.104	0.159	0.152	0.479	0.152541
117586	A1bg	0.45	0.11	NA	0.199	NA	0.125	0.043	0.218	-0.023	0.098	0.052	0.005	0.005	NA	0.453	NA	NA	NA	0.324	0.059	NA	0.063	NA	0.455	NA	NA	NA	NA	NA	0.245	NA	NA	-0.222	NA	NA	NA	0.237	0.152421
76893	Cers2	0.303	0.075	-0.047	0.084	0.138	0.263	0.153	0.026	-0.218	0.017	0.133	0.099	0.099	0.148	-0.205	0.245	0.308	0.422	0.243	0.091	0.106	0.052	0.546	0.638	-0.197	0.201	0.085	0.409	0.465	0.164	-0.22	-0.071	0.108	0.122	0.202	0.018	0.633	0.152378
12822	Col18a1	-0.079	0.006	0.094	0.195	0.101	0.018	0.178	0.128	-0.043	0.179	0.221	0.115	0.115	0.046	0.407	0.054	0.478	-0.13	-0.031	-0.085	0.171	0.232	0.424	0.639	0.592	-0.471	-0.105	0.405	0.561	0.059	0.065	0.433	-0.036	-0.209	0.165	0.31	0.434	0.152324
214579	Aldh5a1	0.336	0.114	-0.013	-0.023	0.179	0.19	0.154	0.096	NA	NA	-0.022	0.079	0.079	0.12	0.404	0.224	0.419	0.167	0.189	-0.131	0.319	0.268	NA	0.449	0.469	0.01	-0.212	0.318	0.374	-0.157	0.028	0.456	-0.099	0.125	-0.133	NA	0.249	0.152273
66043	Atp5d	0.253	0.199	-0.112	0.026	0.065	0.151	0.08	-0.041	NA	NA	0.032	0.044	0.044	0.033	0.071	0.133	0.023	0.3	0.218	0.145	0.166	0.065	0.474	0.662	0.148	-0.129	-0.037	0.305	0.282	0.219	0.091	0.335	0.133	-0.027	0.159	0.284	0.535	0.152257
236149	Slc22a26	0.324	0.24	0.145	0.2	NA	-0.078	0.2	0.268	-0.019	0.052	0.044	0.179	0.179	0.174	0.283	0.053	0.431	0.263	0.31	0.021	0.065	0.157	-0.412	0.579	-0.071	-0.059	0.068	0.468	0.191	0.217	0.019	0.097	0.51	0.034	-0.005	-0.16	0.513	0.152222
213956	Fam83f	0.293	0.31	0.068	0.159	0.302	0.312	0.28	0.024	NA	NA	0.184	0.275	0.275	0.134	-0.226	0.242	0.133	0.291	0.028	0.135	-0.204	0.349	-0.394	0.08	-0.252	0.229	0.098	0.427	0.329	0.048	0.042	0.139	0.255	0.279	0.491	-0.061	0.249	0.152086
107733	Mrpl41	0.291	NA	0.032	NA	-0.018	NA	NA	0.114	NA	NA	NA	NA	NA	0.006	0.16	0.154	-0.12	0.137	0.115	0.371	0.349	NA	0.346	0.381	0.231	0.161	0.005	0.308	0.206	0.268	-0.026	0.089	-0.108	0.125	-0.011	0.384	NA	0.151923
18028	Nfib	0.213	0.035	0.237	-0.03	0.094	-0.102	0.217	0.057	0.052	0.107	-0.02	0.195	0.195	0.209	0.4	-0.058	0.322	0.104	0.351	-0.103	0.047	0.113	-0.014	0.671	0.443	-0.3	0.195	0.507	0.463	0.274	0.056	0.092	0.069	-0.044	-0.127	0.056	0.641	0.151811
12626	Cetn3	0.209	0.049	0.199	-0.003	0.157	0.033	0.15	0.075	0.246	0.037	-0.019	0.146	0.146	0.163	0.066	0.026	0.057	0.059	0.413	0.337	-0.063	0.238	0.439	0.452	-0.015	0.192	0.446	0.471	0.455	0.273	-0.037	-0.25	-0.087	0.151	-0.003	0.048	0.361	0.151811
72000	Lmntd2	0.21	0.068	-0.081	0.057	0.012	0.221	0.092	0.122	NA	NA	0.131	0.14	0.14	0.095	0.236	0.098	0.107	0.11	-0.016	-0.077	0.203	0.29	NA	0.12	0.374	0.155	0.142	0.323	0.429	0.252	0.082	0.331	0.458	-0.061	0.13	NA	0.115	0.151758
73723	Sh3bgrl3	0.184	0.144	0.39	0.194	0.211	-0.346	0.092	0.136	0.001	0.466	0.118	0.115	0.115	0.145	-0.332	0.145	-0.139	0.272	0.302	0.245	-0.403	0.33	-0.103	0.28	0.155	-0.059	-0.169	0.381	0.252	0.38	0.315	0.552	0.415	-0.04	0.455	0.451	-0.045	0.151486
227700	Sh3glb2	0.334	0.146	0.234	0.142	0.124	-0.017	0.157	0.039	-0.098	0.403	0.15	0.107	0.107	0.139	-0.13	0.089	0.365	0.139	0.041	0.064	-0.024	0.029	0.173	0.288	0.428	0.13	0.15	0.28	0.303	0.337	0.009	0.142	0.021	0.161	0.164	0.139	0.335	0.151351
55943	Stx8	0.272	0.232	0.203	0.087	NA	0.112	0.123	0.146	-0.025	0.394	0.085	0.104	0.104	0.04	-0.118	0.057	0.248	0.217	0.215	0.289	-0.012	0.31	0.203	0.557	-0.407	0.251	0.053	0.297	0.485	0.375	-0.077	0.282	0.139	0.251	0.019	0.112	-0.175	0.151333
78329	2310010J17Rik	NA	NA	0.025	NA	0.214	0.049	0.051	NA	NA	NA	NA	-0.009	-0.009	0.197	0.122	0.301	0.351	0.331	NA	NA	0.101	0.087	0.166	NA	-0.176	0.339	0.125	0.349	NA	NA	0.023	0.231	NA	0.287	0.148	0.177	NA	0.151304
56447	Copz1	0.324	0.138	-0.019	0.009	0.032	-0.011	0.017	0.382	0.154	0.14	0.004	0.072	0.072	0.05	0.038	-0.009	0.375	0.007	0.181	0.129	0.2	0.035	0.451	0.65	0.349	0.464	0.112	0.168	0.178	-0.073	0.079	0.134	0.166	0.231	0.259	0.127	-0.017	0.151297
72357	2210016L21Rik	0.232	0.125	0.12	0.085	0.096	0.015	0.097	0.076	NA	NA	0.076	0.092	0.092	0.006	-0.138	0.086	0.342	0.127	0.167	-0.047	0.1	0.438	-0.041	0.561	-0.084	0.185	0.008	0.426	0.287	0.358	0.105	0.411	0.136	0.048	0.277	0.118	0.311	0.151229
14272	Fnta	0.344	0.226	0.116	-0.047	NA	0.223	0.08	0.147	0.213	0.074	-0.048	0.06	0.06	-0.103	0.335	0.237	0.054	-0.198	0.31	0.133	0.323	0.149	0.211	0.52	-0.419	0.333	0.487	0.497	0.157	0.143	-0.078	0.042	0.069	0.133	0.1	0.325	0.233	0.151139
73067	Tmem192	0.104	0.239	0.081	0.101	0.139	0.286	0.095	0.074	NA	NA	0.156	0.002	0.002	0.041	-0.211	0.247	-0.047	0.227	0.169	0.209	-0.007	0.579	0.447	0.333	-0.441	0.262	0.296	0.291	0.368	0.039	-0.06	0.146	0.132	0.208	0.357	0.282	0.143	0.151114
110175	Ggct	0.312	0.03	0.027	NA	0.261	NA	NA	0.141	NA	NA	NA	NA	NA	NA	0.221	-0.136	-0.035	0.121	0.233	0.296	0.347	NA	0.091	0.304	NA	NA	-0.307	0.394	0.328	0.228	0.318	NA	-0.129	NA	0.028	0.251	NA	0.151091
68876	Atp23	NA	0.064	0.063	0.253	-0.061	0.552	0.335	NA	NA	NA	0.236	0.256	0.256	0.318	0.169	0.134	0.469	0.14	NA	NA	0.092	0.201	NA	NA	-0.365	0.199	0.172	0.378	0.471	NA	-0.096	0.024	NA	-0.016	0.081	NA	-0.399	0.151
217203	Tmem106a	0.172	0.138	0.496	0.08	0.102	-0.101	0.247	0.208	0.002	0.465	0.105	0.229	0.229	0.199	-0.362	0.017	-0.025	0.193	0.237	0.04	-0.339	0.375	-0.151	0.425	0.27	0.059	-0.011	0.322	0.443	0.3	0.085	-0.05	0.52	0.161	0.453	0.173	-0.121	0.150946
72074	Anks4b	0.27	-0.002	0.158	-0.046	0.056	0.237	0.072	0.106	-0.111	0.162	-0.053	0.1	0.1	0.238	0.221	-0.117	0.478	0.308	0.018	0.117	-0.007	0.219	NA	0.611	0.347	0.35	-0.204	0.341	0.53	0.023	-0.023	-0.094	0.5	0.007	0.22	NA	NA	0.150941
69549	2310009B15Rik	0.063	0.276	0.002	0.158	NA	NA	NA	0.092	NA	NA	NA	NA	NA	0.156	0.221	-0.098	0.234	0.209	0.16	0.059	0.251	NA	NA	0.134	-0.345	0.264	0.277	0.338	NA	0.272	-0.021	0.03	-0.066	0.266	0.181	NA	0.658	0.15084
26456	Sema4g	0.18	0.082	0.129	0.081	-0.009	0.163	0.083	-0.002	-0.017	0.263	0.122	0.076	0.076	0.149	0.212	-0.061	0.432	-0.153	-0.037	-0.123	0.159	0.186	0.074	0.612	0.578	-0.357	-0.152	0.415	0.449	0.421	0.225	0.441	0.19	-0.082	0.152	-0.033	0.656	0.150811
225994	Nmrk1	0.081	-0.16	-0.023	0.126	NA	0.087	0.212	0.108	0.035	0.168	0.167	0.199	0.199	0.323	-0.085	-0.017	0.438	0.274	0.394	0.149	-0.139	0.227	-0.265	0.471	0.295	0.269	-0.095	0.415	0.355	0.375	0.141	-0.151	0.386	0.029	0.028	0.037	0.375	0.150778
19734	Rgs16	-0.053	-0.036	-0.041	0.182	NA	-0.145	0.183	0.256	-0.015	0.364	0.236	0.139	0.139	0.16	0.217	0.227	-0.033	-0.048	0.21	-0.01	-0.235	0.251	0.064	0.335	0.682	0.095	-0.008	0.285	0.56	0.187	0.076	0.041	0.458	-0.011	-0.009	0.264	0.45	0.150472
13631	Eef2k	0.18	-0.134	0.233	0.013	0.11	0.142	0.098	0.228	-0.01	0.285	0.042	0.061	0.061	0.21	0.218	-0.015	0.459	0.065	0.194	-0.127	0.126	0.27	-0.144	0.197	0.459	0.166	0.101	0.34	0.552	0.175	0.082	0.519	0.504	-0.006	-0.204	-0.033	NA	0.150472
14590	Ggh	0.281	0.009	0.386	0.026	0.063	0.303	0.069	0.065	NA	NA	-0.035	-0.019	-0.019	NA	-0.421	0.073	0.32	-0.033	0.263	0.044	0.189	0.234	0.493	0.544	NA	NA	0.472	0.407	0.518	0.154	-0.013	NA	0.438	NA	0.099	0.002	-0.399	0.150433
54381	Cpq	0.339	0.029	0.088	0.039	NA	0.212	0.171	0.102	0.092	-0.062	-0.045	0.114	0.114	0.161	-0.296	0.101	0.265	0.017	0.256	-0.067	-0.228	0.344	0.629	0.583	0.351	0.048	0.008	0.325	0.452	0.115	0.038	0.344	-0.211	0.231	0.034	0.266	0.454	0.150361
110351	Rap1gap	0.127	-0.051	-0.134	0.07	0.056	0.422	0.118	-0.035	0.034	0.289	0.211	0.072	0.072	0.046	-0.23	0.231	0.112	0.147	0.344	-0.114	0.247	0.25	-0.449	0.17	0.356	0.124	0.158	0.43	0.365	0.469	0.227	0.537	0.261	0.166	0.143	0.108	0.214	0.150351
234564	Ces1f	0.436	-0.018	0.069	-0.094	0.112	0.274	0.195	-0.029	NA	NA	0.042	0.145	0.145	0.188	0.16	-0.159	0.287	0.19	-0.154	-0.156	0.546	0.002	0.472	0.566	0.023	0.243	0.011	0.292	0.475	-0.192	0.063	-0.162	0.569	0.16	-0.013	0.073	0.497	0.150229
56350	Arl3	0.23	-0.03	0.068	0.112	0.005	0.104	0.067	0.106	0.12	-0.084	0.061	0.064	0.064	0.084	-0.04	0.382	0.058	0.177	0.34	0.077	-0.09	0.203	0.562	0.592	0.028	0.001	0.23	0.527	0.331	0.174	0.17	0.438	0.093	-0.03	0.119	0.1	0.143	0.150162
70186	Fam162a	0.348	0.229	0.04	0.034	-0.017	0.119	0.049	0.147	NA	NA	0.054	0.062	0.062	0.023	0.042	0.114	-0.081	0.011	0.009	0.346	0.37	0.089	0.586	0.544	-0.602	0.29	0.201	0.45	0.249	0.18	0.141	0.03	0.341	0.152	-0.072	0.168	0.547	0.150143
235611	Plxnb1	-0.145	0.329	0.292	0.172	-0.065	-0.214	0.101	0.134	0.121	0.05	0.168	0.19	0.19	0.193	0.32	0.246	0.067	-0.11	0.054	-0.042	0.145	0.255	NA	0.363	0.678	-0.184	-0.39	0.463	0.354	0.163	0.223	0.218	0.311	-0.134	0.509	NA	0.227	0.150057
12868	Cox8a	0.363	0.037	-0.083	0.085	0.016	0.132	0.105	0.029	0.095	0.382	0.085	0.06	0.06	0.047	0.395	0.096	-0.25	0.301	0.168	0.29	0.149	0.182	0.123	0.62	-0.058	0.354	-0.162	0.401	0.33	0.293	0.021	0.218	0.267	0.134	0.001	0.115	NA	0.150028
212933	Pm20d1	0.237	0.143	0.044	0.083	0.28	0.171	0.218	0.11	-0.085	-0.072	0.061	0.141	0.141	0.203	0.265	0.038	0.073	0.082	0.291	-0.117	-0.152	0.193	0.495	0.686	0.62	-0.26	-0.001	0.266	0.604	0.012	-0.028	0.151	0.106	0.104	-0.163	-0.111	0.721	0.15
104175	Sbk1	0.137	0.055	-0.051	0.228	0.058	0.073	0.227	0.156	-0.111	0.426	0.163	0.199	0.199	0.227	0.359	0.114	-0.034	0.166	0.187	-0.108	0.255	0.284	-0.072	0.151	0.611	-0.109	-0.184	0.393	0.526	0.158	0.116	0.11	0.404	-0.058	0.005	0.137	NA	0.149917
67305	Gpx7	0.145	0.128	0.075	0.166	-0.176	-0.01	0.104	0.014	0.072	0.469	0.111	0.123	0.123	0.082	-0.271	0.291	0.186	0.3	0.172	0.216	-0.425	0.328	-0.096	0.158	0.223	0.244	-0.109	0.417	0.376	0.146	0.332	0.356	0.444	0.182	0.39	0.173	0.087	0.149892
224440	Setd4	0.31	0.015	0.172	0.3	0.038	0.135	0.202	0.235	-0.008	0.13	0.249	0.138	0.138	0.105	0.249	0.146	0.324	0.131	0.011	-0.26	0.181	0.222	-0.185	0.327	-0.354	0.191	0.063	0.388	0.414	0.112	0.165	0.214	0.417	-0.053	0.115	0.043	0.525	0.149865
66985	Rassf7	0.36	0.008	-0.035	0.162	0.027	0.012	0.018	0.146	NA	NA	0.113	0.013	0.013	0.042	0.375	0.2	0.321	0.273	0.082	0.011	0.37	0.042	-0.13	-0.05	0.386	0.125	0.014	0.335	0.421	0.29	-0.046	0.411	0.382	-0.025	0.063	0.062	0.454	0.149857
73736	Fcf1	0.251	NA	0.082	NA	0.182	NA	NA	0.068	NA	NA	NA	NA	NA	0.104	-0.068	0.241	-0.174	0.085	0.099	0.222	0.165	NA	NA	0.456	-0.555	0.389	0.176	0.39	NA	0.428	-0.068	0.495	-0.041	0.038	0.085	NA	0.543	0.149708
12724	Clcn2	0.106	0.07	0.05	0.099	0.16	0.283	0.297	0.076	-0.053	0.14	0.097	0.223	0.223	0.154	0.413	0.105	0.338	0.226	0.265	-0.081	0.136	-0.034	0.128	0.081	0.003	-0.198	0.12	0.384	0.322	0.313	0.098	0.133	0.3	0.109	-0.088	-0.025	0.563	0.149622
18628	Per3	0.015	0.181	0.098	-0.049	NA	0.309	0.305	0.097	0.047	-0.143	0.082	0.232	0.232	0.213	-0.002	0.051	0.345	0.168	0.341	0.089	-0.135	0.139	-0.136	0.507	0.393	0.14	-0.005	0.334	0.521	0.289	0.132	0.185	0.335	-0.034	0.105	-0.145	NA	0.1496
66197	Cks2	0.349	0.162	0.153	0.112	NA	0.13	0.092	0.102	NA	NA	0.031	0.076	0.076	NA	0.214	0.23	0.418	0.143	-0.111	0.217	0.306	-0.038	0.195	0.595	NA	NA	0.387	0.275	NA	0.057	-0.043	NA	0.14	NA	0.239	0.072	-0.399	0.149286
68572	Mrpl58	NA	0.14	0.131	0.069	-0.062	0.284	0.049	NA	NA	NA	0.05	0.009	0.009	0.002	0.181	0.105	-0.03	0.199	NA	NA	0.333	0.193	0.54	NA	-0.26	0.318	0.058	0.223	0.433	NA	0.04	0.275	NA	0.184	0.054	0.376	0.277	0.149286
227615	Tmem203	0.089	0.007	0.238	-0.133	0.106	0.257	0.003	0.05	NA	NA	-0.071	-0.067	-0.067	0.121	-0.281	0.354	0.297	0.023	0.088	0.22	0.199	0.091	0.271	0.295	0.157	0.216	0.408	0.493	0.201	0.236	0.024	0.315	-0.054	0.141	0.218	0.22	0.556	0.149171
12315	Calm3	0.328	0.086	NA	0.076	NA	0.133	0.106	0.049	0.084	0.497	0.17	0.121	0.121	0.108	-0.389	NA	NA	NA	0.08	0.134	NA	0.29	NA	0.271	0.084	0.526	NA	NA	0.427	-0.118	NA	0.017	0.382	0.042	NA	NA	0.102	0.14908
11740	Slc25a5	0.245	NA	-0.097	0.19	-0.054	NA	NA	0.149	0.21	0.111	0.154	NA	NA	-0.098	-0.101	-0.016	-0.012	0.462	0.184	0.272	0.148	NA	0.596	0.448	-0.139	0.193	0.148	0.393	NA	0.23	-0.059	-0.172	0.451	0.119	-0.204	0.189	0.529	0.148967
68117	Apool	0.252	0.047	0.068	-0.12	0.053	0.028	0.021	0.075	NA	NA	-0.115	0.051	0.051	0.156	-0.076	-0.017	0.29	0.067	0.095	0.337	0.141	0.241	0.657	0.592	0.385	0.56	-0.04	0.307	0.504	0.209	0.054	0.157	0.123	0.131	0.161	0.166	-0.399	0.148914
60344	Fign	0.336	0.02	0.168	0.094	0.216	0.009	0.125	0.206	0.008	0.137	0.001	0.112	0.112	NA	0.206	-0.038	0.43	0.109	0.291	0.062	0.219	0.294	-0.288	0.374	0.439	0.02	-0.158	0.503	0.5	0.24	0.108	-0.43	0.185	NA	0.131	0.05	0.419	0.148857
67707	Mrpl24	0.304	0.29	0.042	0.121	-0.042	0.041	0.011	0.191	NA	NA	0.059	-0.002	-0.002	0.022	0.134	0.043	-0.274	-0.161	0.287	0.288	0.276	0.091	0.491	0.532	-0.326	0.159	0.225	0.449	0.254	0.438	0.042	0.624	-0.106	0.007	0.014	0.346	0.341	0.148829
67267	Uqcc2	0.295	0.003	0.052	0.149	0.034	0.208	0.05	-0.022	NA	NA	0.1	-0.008	-0.008	0.068	0.101	-0.021	0.138	0.142	0.151	0.287	0.085	0.29	0.439	0.496	-0.344	0.219	0.296	0.357	0.144	0.226	0.077	0.562	-0.138	0.143	0.089	0.153	0.387	0.148571
170460	Stard5	0.057	0.134	-0.025	-0.018	NA	0.211	0.295	0.077	0.023	-0.249	0.018	0.209	0.209	0.257	0.121	0.004	0.21	-0.286	0.389	0.11	-0.107	0.136	0.167	0.624	0.08	0.046	0.102	0.507	0.555	0.315	0.128	0.438	0.08	0.202	-0.041	-0.13	0.492	0.148333
17420	Mnat1	0.323	0.027	0.174	-0.025	0.17	0.217	0.042	0.236	0.161	0.062	-0.053	0.001	0.001	0.17	0.021	-0.117	0.222	-0.078	0.267	0.207	0.196	0.304	0.331	0.549	-0.48	0.433	0.375	0.51	0.416	0.101	-0.008	0.037	-0.038	0.148	0.244	0.078	0.264	0.148324
66445	Cyc1	0.153	0.188	0.026	0.044	-0.172	0.213	0.017	0.027	NA	NA	0.073	-0.008	-0.008	-0.002	0.367	0.038	-0.194	0.147	-0.097	0.271	0.263	-0.012	0.582	0.602	-0.384	0.149	0.34	0.453	0.5	0.131	0.041	0.413	0.163	0.249	-0.093	0.249	0.462	0.148314
20893	Bhlhe40	0.011	-0.023	0.186	0.165	0.193	0.03	0.12	0.154	-0.041	0.318	0.211	0.113	0.113	0.131	0.303	0.004	0.397	0.249	0.136	-0.089	-0.057	0.254	0.236	0.538	0.491	0.11	-0.223	0.325	0.249	0.062	0.011	-0.038	0.239	-0.036	-0.087	0.181	0.55	0.14827
18828	Plscr2	0.124	-0.076	0.013	0.153	0.137	-0.018	0.137	0.146	0.128	0.256	0.064	0.18	0.18	0.211	0.045	0.064	-0.139	0.239	0.333	0.212	-0.286	0.316	0.107	0.64	0.619	0.05	0.017	0.428	0.594	0.218	-0.315	0.158	-0.147	0.128	0.019	-0.014	0.564	0.148243
22273	Uqcrc1	0.085	0.084	0.014	0.097	-0.098	0.325	0.148	0.076	NA	NA	0.1	0.057	0.057	0.061	0.315	0.02	0.129	0.096	0.013	0.177	0.06	0.037	0.526	0.578	-0.094	-0.27	0.398	0.232	0.367	0.16	-0.014	0.324	0.202	0.224	-0.029	0.239	0.491	0.1482
69666	Psmg4	0.327	0.197	0.159	0.124	NA	0.073	0.11	0.107	0.138	0.323	0.159	0.094	0.094	0.069	-0.062	0.032	0.078	0.276	0.203	0.17	0.065	0.305	-0.151	0.261	-0.524	0.358	0.087	0.466	0.356	0.409	0.162	0.434	0.325	0.11	0.168	0.232	-0.399	0.148194
245841	Polr2h	0.137	0.118	0.311	0.115	0.262	-0.025	0.104	0.093	-0.036	0.186	0.107	0.073	0.073	0.175	0.044	0.37	0.105	0.224	0.356	0.257	-0.04	0.187	0.099	0.357	-0.369	0.105	0.068	0.43	0.403	0.499	0.106	-0.058	0.086	-0.128	-0.066	0.219	0.535	0.148162
76808	Rpl18a	0.433	NA	0.218	0.086	0.242	-0.177	-0.061	0.193	NA	NA	0.081	-0.03	-0.03	NA	-0.034	0.295	-0.22	0.331	0.338	0.346	0.101	0.078	NA	0.111	-0.044	0.337	0.168	0.504	NA	0.249	0.139	0.352	-0.231	NA	0.211	NA	0.306	0.148
66530	Ubxn6	0.034	0.197	-0.087	0.136	0.078	0.189	0.091	0.012	-0.022	0.242	0.17	0.028	0.028	0.002	0.235	0.226	0.062	-0.059	0.151	0.274	0.068	0.176	0.353	0.483	0.229	-0.168	0.384	0.382	0.161	0.225	0.012	0.119	0.047	0.319	0.013	0.21	0.475	0.147973
73046	Glrx5	0.235	-0.038	-0.277	-0.055	-0.113	0.279	0.179	0.11	NA	NA	0.057	0.136	0.136	0.143	-0.163	0.298	0.08	0.169	0.08	0.389	0.054	0.309	NA	0.609	-0.168	0.225	0.41	0.185	0.478	0.058	-0.101	0.137	0.23	0.324	0.125	NA	0.362	0.147939
207965	Vcpkmt	0.245	-0.154	0.041	0.147	0.03	0.329	0.162	-0.064	NA	NA	0.133	0.096	0.096	0.112	-0.189	0.256	0.45	0.191	0.261	0.145	0.14	-0.023	NA	-0.058	-0.385	0.241	0.516	0.166	0.314	0.243	0.285	0.528	0.219	0.25	0.212	NA	-0.056	0.147848
70478	Mipep	0.265	-0.19	-0.102	0.214	NA	0.303	0.221	0.069	NA	NA	0.077	0.178	0.178	0.183	0.419	-0.059	0.276	0.245	0.187	0.147	0.407	0.351	NA	0.387	0.006	-0.234	-0.131	0.348	0.357	-0.11	0.116	-0.023	-0.016	0.251	-0.141	NA	0.55	0.147781
56448	Cyp2d22	0.044	-0.058	-0.052	0.059	0.047	0.291	0.159	0.06	-0.123	0.041	0.15	0.111	0.111	0.217	0.041	0.39	0.381	0.204	0.153	0.008	-0.275	-0.049	0.619	0.619	0.487	-0.026	-0.289	0.539	0.651	0.381	-0.05	-0.088	-0.204	0.163	0.039	0.22	0.495	0.14773
54447	Asah2	0.042	-0.046	-0.005	0.116	-0.026	0.333	0.282	-0.136	0.183	0.044	0.098	0.257	0.257	0.214	0.12	-0.052	0.633	0.104	0.302	0.039	-0.216	0.406	0.241	0.212	0.402	0.291	0.036	0.279	0.45	-0.164	-0.006	0.146	0.059	0.084	0.225	-0.047	0.309	0.14773
68512	Tomm5	0.291	0.208	-0.081	0.094	0.032	0.172	0.132	0.032	NA	NA	0.099	0.088	0.088	0.109	0.121	0.078	-0.159	0.287	0.255	0.308	0.152	0.329	-0.12	0.547	-0.413	0.301	0.245	0.347	NA	0.534	0.081	0.286	0.071	0.111	-0.044	0.291	NA	0.147636
74237	Tubgcp2	0.108	0.296	0.237	0.056	0.202	0.184	0.106	0.01	0.05	0.361	0.085	0.044	0.044	0.127	-0.177	0.063	0.079	-0.014	0.219	0.15	0.143	0.436	0.13	-0.101	0.026	0.222	-0.16	0.487	0.34	0.271	0.066	0.257	-0.123	0.154	0.448	0.255	0.381	0.147622
18972	Pold2	0.188	NA	0.068	0.009	0.083	NA	NA	0.085	-0.162	0.011	0.05	NA	NA	0.028	0.257	0.26	0.071	0.37	-0.035	0.062	0.423	NA	0.246	0.359	-0.301	0.154	0.09	0.327	0.263	0.091	0.236	0.399	0.227	0.05	0.067	0.288	0.312	0.147613
50706	Postn	-0.075	0.226	0.318	0.043	0.076	0.097	0.064	0.189	0.12	0.253	-0.066	0.08	0.08	0.15	-0.224	0.104	0.015	0.117	0.231	0.216	-0.042	0.307	0.127	0.327	0.141	0.143	0.29	0.321	0.362	0.267	0.359	-0.011	0.542	0.217	0.238	0.26	-0.403	0.147541
228715	Smim26	NA	0.098	-0.3	0.081	0.018	0.156	0.08	NA	NA	NA	0.113	0.058	0.058	-0.031	0.253	0.204	-0.254	0.283	NA	NA	0.193	0.25	0.525	NA	-0.257	0.362	0.563	0.46	0.461	NA	-0.021	0.183	NA	0.156	-0.119	0.153	0.404	0.1475
67247	Mtarc2	0.295	0.083	0.192	0.046	0.08	-0.101	0.13	0.071	NA	NA	-0.008	0.073	0.073	0.032	0.235	0.103	0.018	0.097	0.331	0.28	-0.067	0.063	0.465	0.649	0.36	-0.151	0.009	0.44	0.56	0.383	-0.055	-0.088	0.146	0.107	0.11	0.188	0.006	0.147286
319192	H2ac19	0.207	0.189	0.052	NA	NA	0.213	0.073	0.093	NA	NA	NA	0.022	0.022	NA	NA	0.154	0.331	-0.227	-0.102	0.179	0.103	0.243	0.329	0.588	NA	NA	0.029	0.417	NA	0.141	-0.043	NA	0.351	NA	0.036	0.255	0.027	0.14728
381175	Ccdc68	0.219	0.35	0.13	0.129	0.061	0.338	0.057	0.224	NA	NA	0.098	-0.022	-0.022	0.044	-0.003	-0.13	0.163	0.052	0.263	0.102	-0.09	0.11	NA	0.094	0.415	0.118	0.339	0.466	0.253	0.362	0.271	-0.071	0.216	0.097	0.038	NA	0.189	0.147273
17380	Mme	0.321	-0.08	0.332	0.068	NA	0.211	0.08	0.147	0.052	0.132	-0.004	-0.004	-0.004	0.328	-0.035	-0.137	0.455	0.326	0.361	-0.151	0.053	0.139	0.413	0.243	-0.086	-0.003	-0.035	0.338	0.502	0.045	0.291	-0.57	0.668	0.401	0.04	-0.017	0.481	0.14725
26444	Psma7	0.379	0.367	-0.141	0.03	0.031	-0.046	0.082	0.204	0.099	-0.13	0.026	0.096	0.096	-0.025	-0.159	0.177	-0.086	0.37	0.18	0.367	0.018	0.123	0.231	0.441	-0.248	0.369	0.497	0.563	0.281	0.294	-0.091	0.052	0.215	0.223	0.241	0.341	-0.021	0.147189
14864	Gstm3	0.185	0.102	-0.19	NA	-0.075	0.217	0.173	0.168	NA	NA	NA	0.129	0.129	NA	-0.26	0.352	0.437	0.297	-0.027	-0.049	-0.121	0.371	0.42	0.497	0.229	0.321	-0.104	0.311	0.418	0.266	-0.19	0.115	-0.143	NA	0.222	0.09	0.272	0.147161
15446	Hpgd	0.389	0.007	0.033	0.048	-0.144	0.086	0.335	0.144	0.091	-0.042	-0.023	0.264	0.264	0.268	0.056	-0.21	0.145	0.476	0.051	0.09	0.189	0.2	0.194	0.515	0.391	0.075	0.111	0.336	0.494	-0.061	-0.065	-0.083	0.304	0.218	-0.011	0.159	NA	0.147056
59052	Mettl9	0.066	-0.005	-0.007	-0.021	0.04	0.284	0.104	0.06	0.114	0.225	-0.025	0.132	0.132	0.205	-0.267	0.197	0.445	0.106	0.103	0.445	0.175	0.181	0.604	0.497	0.277	0.031	0.233	0.434	0.264	-0.035	-0.22	0.072	-0.097	0.229	0.095	0.05	0.315	0.146973
171284	Timd2	0.358	-0.121	-0.026	-0.047	NA	0.258	0.164	0.162	-0.121	-0.098	-0.062	0.082	0.082	0.049	0.201	-0.296	0.526	0.067	0.265	0.148	-0.031	-0.046	0.416	0.687	0.627	0.269	0.094	0.369	0.265	0.221	-0.349	-0.117	0.269	0.051	0.363	0.117	0.494	0.146944
14863	Gstm2	0.201	0.15	-0.283	0.014	-0.168	0.222	0.088	0.162	0.074	0.418	-0.038	0.041	0.041	NA	0.041	0.264	0.393	0.288	0.192	0.12	0.255	0.237	0.317	0.72	-0.06	0.396	-0.011	0.22	NA	0.388	-0.298	0.276	-0.308	NA	0.279	0.028	0.337	0.146941
85031	Pla1a	0.143	0.157	0.235	0.268	-0.016	-0.224	0.056	0.316	-0.116	-0.072	0.326	0.061	0.061	0.059	0.238	0.137	0.032	-0.109	0.199	0.036	0.402	0.011	0.206	0.528	0.634	0.06	0.212	0.433	0.62	0.201	-0.075	-0.039	0.11	0.14	0.25	0.129	-0.173	0.146919
212090	Tmem60	0.286	0.17	0.015	NA	-0.024	0.179	0.196	0.092	NA	NA	NA	0.155	0.155	0.231	-0.075	0.049	0.111	-0.024	0.266	0.145	-0.043	0.348	0.412	0.443	-0.594	0.33	0.201	0.471	0.532	0.466	-0.154	0.279	-0.11	0.142	-0.113	0.126	0.185	0.146909
67212	Mrpl55	0.257	-0.13	-0.052	-0.064	-0.044	0.242	-0.01	0.034	NA	NA	-0.031	-0.036	-0.036	-0.06	0.191	0.15	-0.224	0.118	0.13	0.248	0.291	0.053	0.445	0.522	-0.278	0.305	0.127	0.403	0.366	0.274	0.04	0.443	0.187	0.2	0.152	0.416	0.51	0.146829
235323	Usp28	0.196	0.148	0.239	0.095	0.116	0.154	0.122	0.228	0.079	0.074	0.17	0.05	0.05	0.054	-0.132	-0.039	0.25	-0.037	0.227	-0.029	0.411	0.212	NA	0.028	-0.154	0.214	-0.08	0.324	0.588	0.262	0.108	0.423	0.147	0.076	0.257	NA	0.305	0.146743
14732	Gpam	0.266	NA	0.016	0.056	0.073	0.269	0.091	0.123	NA	NA	0.177	0.096	0.096	0.14	0.48	0.029	-0.34	0.335	-0.156	-0.014	0.271	0.297	0.12	0.223	0.335	0.266	0.154	0.308	0.513	-0.263	0.15	-0.35	0.511	0.07	0.23	0.208	0.209	0.146735
22017	Tpmt	0.032	-0.075	-0.014	-0.145	-0.011	0.223	0.011	-0.042	0.171	0.114	-0.023	-0.013	-0.013	0.023	-0.239	0.055	0.386	-0.139	-0.213	0.511	0.024	0.049	0.667	0.664	0.681	0.418	0.369	0.488	0.506	-0.206	-0.215	0.279	0.466	0.14	0.076	0.038	0.386	0.14673
18830	Pltp	0.233	0.069	0.144	0.069	NA	-0.185	0.123	0.143	0.101	0.592	0.028	0.174	0.174	0.24	-0.363	0.306	-0.075	0.275	0.399	0.012	-0.364	0.404	-0.069	0.07	-0.053	0.036	-0.179	0.154	0.412	0.278	0.357	0.488	0.675	0.156	0.157	0.268	0.033	0.146722
23980	Pebp1	0.208	-0.142	-0.041	-0.068	0.109	0.105	0.18	0.063	0.025	0.283	-0.029	0.115	0.115	0.094	0.147	0.206	0.252	0.081	0.125	0.164	0.027	0.212	0.489	0.671	-0.492	-0.055	0.536	0.339	NA	0.141	0.054	0.491	0.167	0.21	-0.073	0.119	0.451	0.146639
66701	Spryd4	0.218	0.229	0.079	0.005	0.11	0.25	-0.096	0.278	NA	NA	-0.025	-0.144	-0.144	0.015	0.271	0.313	0.019	-0.113	0.166	0.288	0.075	0.424	0.112	0.494	0.062	0.245	0.476	0.41	0.278	0.202	-0.048	0.275	-0.137	0.075	0.269	0.201	-0.004	0.146514
68514	Micu2	0.135	0.07	0.113	-0.015	0.052	-0.125	0.118	-0.104	NA	NA	0.01	0.171	0.171	0.208	-0.354	0.043	0.27	0.154	0.182	0.361	0.056	0.385	NA	0.28	0.368	0.254	0.229	0.249	0.339	0.106	0.271	-0.109	0.31	0.157	0.346	NA	0.133	0.146485
319613	Sybu	0.242	0.152	0.152	0.173	0.235	0.05	0.086	0.245	NA	NA	-0.055	0.128	0.128	0.125	0.171	0.199	0.475	0.154	0.312	0.161	0.238	0.347	NA	0.212	-0.309	0.02	-0.043	0.439	0.118	0.302	0.195	-0.124	0.23	-0.118	0.147	NA	0.045	0.146424
77733	Rnf170	0.297	0.086	0.135	0.183	0.262	0.187	0.154	0.022	NA	NA	0.042	0.145	0.145	0.05	-0.08	-0.039	0.45	-0.039	0.218	0.103	0.085	0.276	NA	0.484	0.556	-0.09	0.132	0.524	0.358	-0.16	-0.055	0.006	0.03	0.08	0.14	NA	0.144	0.146394
668173	Pex10	0.249	0.116	0.097	NA	0.024	NA	NA	0.101	NA	NA	NA	NA	NA	0.145	0.263	0.096	0.152	0.013	0.24	0	0.367	NA	NA	0.008	0.014	-0.172	0.13	0.413	0.211	0.559	0.141	0.177	0.133	0.156	0.138	NA	0.035	0.146385
72039	Mccc1	0.201	-0.008	0.032	0.099	0.315	0.061	-0.054	0.177	-0.08	-0.136	0.034	0.017	0.017	0.142	0.27	0.056	0.285	0.127	0.347	0.031	0.192	0.336	0.346	0.519	-0.132	0.368	-0.042	0.347	0.469	0.237	0.004	0.127	0.078	0.21	0.127	-0.02	0.317	0.146378
71787	Trnau1ap	0.231	0.294	0.243	0.128	0.007	-0.155	0.035	0.121	NA	NA	0.19	0.004	0.004	0.094	-0.303	0.328	0.101	0.005	0.34	0.456	-0.04	0.337	NA	0.191	-0.269	0.194	0.304	0.452	0.425	0.452	0.005	0.117	-0.041	0.173	0.343	NA	0.064	0.146364
235623	Scap	0.243	0.088	0.086	0.128	-0.077	-0.07	0.075	0.182	-0.049	-0.127	0.124	0.013	0.013	0.067	0.435	0.09	0.179	-0.05	-0.095	0.024	0.297	0.069	0.364	0.539	0.527	-0.112	0.051	0.483	0.582	-0.035	0.186	0.177	0.123	-0.08	0.188	0.123	0.654	0.146351
103534	Mgat4b	0.322	NA	0.313	0.129	0.139	NA	NA	0.089	-0.056	0.397	0.088	NA	NA	0.087	-0.199	0.206	0.398	0.338	0.168	-0.034	-0.099	NA	0.109	0.095	-0.028	-0.333	0.101	0.539	0.407	0.073	0.141	0.286	0.456	0.089	-0.008	0.289	0.032	0.146258
76568	Ift46	0.062	0.212	0.141	0.019	0.045	0.467	-0.039	-0.055	NA	NA	0.09	-0.114	-0.114	-0.053	-0.045	0.136	0.514	-0.28	0.044	0.048	0.315	0.115	0.572	0.545	0.46	0.254	0.482	0.29	0.313	0.32	-0.035	0.021	0.109	0.14	0.244	0.235	-0.339	0.146257
14699	Gngt1	0.309	0.004	0.124	0.117	0.19	0.283	-0.008	0.157	NA	NA	0.107	0.006	0.006	0.092	0.209	0.122	0.101	0.252	0.001	-0.001	0.502	0.29	0.342	0.182	0.002	0.149	0.089	0.288	0.388	0.282	0.173	-0.085	0.291	0.167	0.217	0.17	-0.402	0.146171
72027	Slc39a4	0.196	-0.105	0.042	-0.102	0.023	0.227	0.159	0.165	NA	NA	0.004	0.146	0.146	0.169	-0.203	0.308	0.054	0.068	-0.082	-0.251	0.006	0.39	0.431	0.368	0.166	0.201	0.138	0.384	0.422	-0.23	0.24	0.475	0.408	0.258	0.239	0.32	-0.065	0.146143
12038	Bche	0.338	-0.123	0.182	-0.027	0.129	-0.021	0.169	0.135	0.091	-0.003	-0.124	0.157	0.157	0.228	0.153	-0.178	0.251	0.186	0.33	0.03	0.146	0.364	0.112	0.579	0.599	0.079	0.026	0.415	0.579	0.196	-0.051	0.052	-0.139	0.082	0.326	0.041	-0.06	0.146108
67604	Get4	0.08	0.253	-0.022	0.011	0.18	-0.004	-0.108	0.035	NA	NA	0.011	-0.154	-0.154	0.059	-0.037	0.18	0.126	0.047	0.2	0.325	0.395	0.417	0.236	0.328	-0.442	0.218	0.17	0.429	NA	0.363	0.129	0.211	0.062	0.395	0.309	0.183	0.533	0.146
11814	Apoc3	0.378	-0.085	-0.008	0.248	-0.199	-0.158	0.062	0.181	NA	NA	0.126	0.086	0.086	0.05	0.348	-0.085	0.186	0.053	0.417	0.309	0.093	-0.21	0.387	0.747	0.444	-0.158	0.221	0.399	0.476	0.439	-0.063	0.109	-0.02	-0.012	0.036	-0.142	0.367	0.145943
53886	Cdkl2	0.16	0.028	0.072	-0.043	0.007	0.066	-0.084	0.123	0.382	0.398	-0.035	-0.013	-0.013	0.091	0.086	-0.029	0.37	0.148	0.185	0.208	0.073	0.309	0.126	0.1	-0.089	0.252	0.034	0.326	0.31	-0.17	0.099	0.565	0.613	0.094	0.233	-0.004	0.421	0.145919
56196	Tdp2	0.297	0.124	0.23	0.008	0.27	0.136	0.124	0.267	0.175	0.102	-0.052	0.064	0.064	0.253	-0.013	0.086	0.192	0.193	0.314	0.094	0.077	0.333	0.191	0.3	-0.297	0.27	0.173	0.39	0.449	0.366	0.165	-0.225	0.295	0.101	0.08	0.2	-0.399	0.145865
75406	Ndufs7	0.267	0.11	-0.237	0.112	0.164	0.084	-0.01	0.003	NA	NA	0.118	-0.055	-0.055	-0.11	0.342	0.17	-0.199	0.249	0.063	0.215	0.264	-0.076	0.455	0.66	-0.18	0.025	0.389	0.374	0.345	0.267	0.084	0.232	0.21	-0.09	-0.051	0.365	0.599	0.1458
68453	Gpihbp1	0.217	0.148	0.218	0.221	0.206	-0.13	0.063	0.062	0.112	0.25	0.217	0.095	0.095	0.126	0.043	0.064	-0.52	0.297	-0.028	0.356	-0.169	0.344	NA	0.574	0.234	0.353	0.112	0.503	0.444	0.185	-0.003	0.148	0.092	0.079	0.053	NA	0.039	0.145714
70425	Csnk1g3	0.037	0.061	0.121	-0.051	NA	0.291	0.131	0.102	NA	NA	-0.009	0.111	0.111	0.351	0.162	0.042	0.134	0.214	0.288	0.117	0.101	0.28	NA	0.471	-0.398	0.264	0.209	0.498	0.538	-0.051	0.156	-0.278	0.196	0.128	-0.045	NA	0.377	0.145594
208177	Phldb2	0.064	0.155	0.495	-0.047	0.19	0.015	0.112	-0.026	NA	NA	-0.057	0.094	0.094	0.218	0.098	-0.019	0.522	-0.059	0.253	0.057	0.197	0.203	0.392	0.664	0.391	0.33	0.004	0.436	0.505	0.002	0.087	-0.141	0.038	0.111	-0.052	0.168	-0.399	0.145571
67030	Fancl	-0.025	0.214	0.126	-0.109	NA	0.408	0.091	0.003	0.116	-0.124	-0.047	0.054	0.054	0.097	-0.285	-0.048	0.336	0.208	-0.018	0.215	0.002	0.038	0.382	0.099	0.501	0.35	0.108	0.419	0.316	0.032	0.166	0.191	0.148	0.234	0.353	0.345	0.29	0.145556
69790	Med30	0.282	0.24	0.3	0.074	0.048	0.203	0.061	0.128	0.106	0.245	0.085	0.055	0.055	0.092	-0.265	0.146	-0.083	-0.054	0.376	0.298	0.438	0.3	0.348	0.093	-0.34	0.505	0.504	0.413	0.437	0.391	0.024	-0.104	-0.091	0.069	-0.056	-0.167	0.229	0.145541
72094	Ugt2a3	0.133	0	-0.009	-0.092	-0.047	0.16	0.188	0.133	NA	NA	-0.084	0.171	0.171	0.255	0.103	-0.204	0.316	-0.038	0.109	0.209	-0.015	-0.01	0.674	0.652	0.351	0.017	0.392	0.315	0.613	0.058	-0.095	0.01	0.087	0.322	-0.174	-0.012	0.433	0.145486
67870	Enoph1	0.245	0.193	0.229	0.134	0.045	0.089	0.186	0.145	NA	NA	0.025	0.146	0.146	0.2	-0.25	0.198	0.241	0.33	0.252	0.086	-0.091	0.309	0.215	0.029	-0.344	0.084	0.208	0.468	0.385	0.28	0.203	-0.056	0.111	-0.025	0.118	0.206	0.341	0.145171
106821	Oard1	0.417	0.236	0.095	-0.071	0.17	-0.116	0.104	0.121	NA	NA	-0.031	0.08	0.08	0.142	-0.175	0.112	0.105	-0.079	0.257	0.265	-0.08	0.346	0.397	0.377	0.485	0.363	-0.264	0.465	0.453	0.324	-0.135	0.097	0.151	-0.069	-0.018	0.16	0.314	0.145086
433904	Ociad2	-0.189	-0.183	0.054	-0.14	0.239	0.006	0.068	-0.15	0.187	0.347	0.108	0.099	0.099	0.154	-0.324	0.065	0.273	0.124	-0.238	0.026	-0.019	0.385	NA	0.641	0.646	0.158	0.595	0.337	0.482	-0.207	0.142	0.358	0.221	0.312	0.03	NA	0.37	0.145029
232714	Mgam	0.127	0.035	0.143	NA	0.139	NA	NA	0.078	NA	NA	NA	NA	NA	0.2	0.584	-0.171	0.466	0.123	0.038	-0.148	0.32	NA	NA	0.552	0.467	-0.033	0.118	0.504	0.479	-0.313	-0.065	-0.073	0.004	-0.056	-0.212	NA	0.464	0.145
69617	Pitrm1	0.183	-0.185	0.099	0.13	0.126	0.135	0.17	0.099	0.075	0.093	0.071	0.112	0.112	0.28	0.247	-0.194	0.328	0.356	0.255	0.017	-0.038	0.283	0.464	0.378	-0.309	0.12	0.112	0.308	0.427	-0.034	0.047	0.282	-0.239	0.215	-0.039	0.299	0.579	0.144973
108888	Atad3a	0.128	0.197	0.092	0.005	0.146	0.149	0.032	0.086	-0.055	-0.113	0.013	-0.077	-0.077	0.117	0.307	0.164	-0.227	0.465	0.134	-0.027	0.214	0.123	0.1	0.51	-0.45	0.251	-0.023	0.454	0.444	0.516	0.287	0.609	-0.126	0.024	-0.019	0.401	0.59	0.144973
71755	Dhdh	0.248	0.064	-0.019	-0.016	0.11	0.264	0.21	0.056	0.178	0.284	0.037	0.138	0.138	0.148	0.31	-0.082	-0.022	-0.072	0.24	-0.017	0.371	0.307	NA	0.69	0.306	0.039	-0.082	0.397	0.548	0.269	-0.102	-0.275	-0.102	0.045	0.038	NA	0.428	0.144971
27681	Snf8	0.191	NA	0.081	-0.032	0.102	NA	NA	0.083	NA	NA	-0.054	NA	NA	0.042	-0.02	0.117	0.281	0.296	0.065	0.123	0.225	NA	0.441	0.562	-0.54	0.12	0.233	0.369	0.179	0.18	-0.109	0.215	0.213	0.084	0.101	0.196	0.458	0.144897
66272	Cox16	0.341	-0.003	0.041	0.063	0.046	-0.103	-0.044	0.069	NA	NA	0.117	-0.032	-0.032	0.228	0.073	-0.112	0.322	0.374	0.322	0.36	0.041	0.079	0.503	0.611	-0.099	0.441	0.145	0.414	0.32	0.384	0.01	0.005	-0.023	0.289	-0.054	0.221	-0.248	0.144829
18538	Pcna	0.207	0.124	0.28	-0.001	0.078	0.256	0.125	0.07	0.174	-0.078	-0.035	0.113	0.113	NA	-0.225	0.002	-0.102	0.017	0.357	0.118	-0.216	0.1	0.437	0.336	-0.194	0.54	0.252	0.304	NA	0.395	-0.044	0.309	0.205	NA	0.325	0.272	0.31	0.144824
69993	Chn2	0.173	0.013	-0.095	-0.01	0.159	0.084	0.02	-0.039	-0.07	-0.295	0.077	0.054	0.054	0.251	-0.077	0.088	0.262	0.189	0.272	0.006	0.055	0.137	0.277	0.391	0.52	0.429	0.362	0.457	0.464	-0.088	0.006	0.044	0.38	0.082	0.014	0.168	0.54	0.144703
66671	Ccnh	0.253	-0.109	0.225	0.059	-0.085	-0.497	0.016	0.026	0.231	0.174	0.047	0.104	0.104	0.2	-0.133	-0.101	0.118	-0.048	0.294	0.162	0.326	0.284	0.547	0.412	-0.404	0.214	0.342	0.505	0.673	0.297	-0.001	0.038	-0.06	0.259	-0.044	0.309	0.613	0.144595
16691	Krt8	0.027	0.175	0.168	0.039	-0.147	-0.002	0.168	-0.013	0.093	0.15	0.129	0.156	0.156	0.097	-0.451	0.245	0.192	0.358	0.02	0.026	-0.15	0.351	0.507	0.659	-0.139	0.224	0.278	0.325	0.342	0.089	0.263	-0.327	0.292	0.271	0.371	0.296	0.111	0.144568
235302	D630033O11Rik	NA	0.21	0.099	NA	0.313	0.381	0.069	NA	NA	NA	NA	-0.027	-0.027	0.006	0.34	0.278	0.48	0.108	NA	NA	0.538	0.169	NA	NA	-0.166	0.116	0.574	0.239	NA	NA	0.019	0.019	NA	0.07	-0.3	NA	-0.185	0.144478
56205	Ensa	0.067	0.188	0.08	-0.062	0.138	0.218	0.185	0.11	0.109	0.081	0.054	0.167	0.167	0.104	-0.354	0.368	0.351	0.362	0.08	0.226	-0.267	0.103	0.241	0.358	0.114	0.044	0.391	0.509	0.341	0.106	0.054	0.036	0.183	0.115	-0.026	0.359	0.039	0.144297
72093	2010320M18Rik	NA	0.178	0.255	NA	0.171	0.409	0.043	NA	NA	NA	NA	-0.007	-0.007	0.067	0.275	0.253	0.207	-0.163	NA	NA	-0.031	-0.066	NA	NA	-0.215	0.268	0.141	0.392	0.26	NA	0.175	0.321	NA	0.194	0.197	NA	NA	0.144217
66836	Tmem223	NA	0.035	-0.012	0.086	0.053	0.248	-0.029	NA	NA	NA	0.106	-0.04	-0.04	-0.026	0.185	0.17	0.183	-0.199	NA	NA	0.227	0.053	0.497	NA	0.576	0.282	0.233	0.434	NA	NA	0.002	0.206	NA	0.187	0.182	0.279	0.015	0.144185
16419	Itgb5	0.368	-0.024	0.214	0.153	0.151	-0.031	0.126	-0.055	-0.07	0.477	0.081	0.1	0.1	0.145	-0.465	0.337	0.116	0.45	0.034	0.017	-0.125	0.269	0.037	0.552	0.475	-0.088	-0.082	0.436	0.446	-0.154	0.131	-0.007	0.14	-0.011	0.348	0.302	0.439	0.144108
78914	Nadsyn1	0.162	0.132	-0.055	-0.014	0.06	-0.206	0.083	0.083	-0.041	0.328	0.196	0.045	0.045	0.135	0.222	0.245	-0.413	-0.042	0.054	0.097	0.144	-0.026	NA	0.378	0.455	-0.153	0.021	0.488	0.549	0.488	0.243	0.362	0.255	0.112	0.233	NA	0.378	0.144086
11858	Rnd2	0.322	0.145	-0.168	0.051	0.044	0.276	-0.221	0.149	-0.003	0.294	0.042	-0.172	-0.172	0.06	0.386	0.431	0.264	0.359	0.183	0.136	0.16	0.013	-0.032	0.198	0.428	0.251	0.351	0.291	NA	0.249	-0.317	0.318	0.398	0.021	0.28	-0.049	0.219	0.144028
57441	Gmnn	0.208	0.259	0.069	0.026	0.099	-0.069	0.118	0.042	0.04	0.321	0.025	0.053	0.053	0.098	-0.125	0.156	-0.016	0.011	0.239	0.069	-0.19	0.155	0.071	0.212	0.467	0.541	-0.016	0.467	0.319	0.44	0.091	0.475	0.195	0.053	0.102	0.127	NA	0.144028
381062	Ermard	0.13	0.054	0.386	NA	0.388	0.112	-0.031	0.104	NA	NA	NA	-0.079	-0.079	0.274	-0.35	-0.004	0.213	-0.059	0.489	0.04	0.094	-0.016	NA	0.472	-0.131	0.306	-0.466	0.472	0.534	0.476	-0.017	0.134	0.153	0.23	0.443	NA	0.192	0.144
19733	Rgn	0.165	0.062	0.328	0.046	0.069	0.148	0.171	0.234	-0.086	-0.167	-0.061	0.122	0.122	0.189	0.062	-0.045	0.594	-0.123	0.25	0.335	-0.05	-0.072	0.481	0.685	-0.433	0.155	0.326	0.429	0.559	0.161	0.031	-0.001	0.022	0.163	0.01	0.01	0.435	0.143946
71881	Apmap	0.227	0.014	-0.199	0.204	0.085	0.258	0.188	0.185	NA	NA	0.046	0.119	0.119	0.235	0.159	0.003	0.295	0.116	0.119	-0.007	0.36	0.302	0.468	0.255	0.128	0.104	0.119	0.322	0.31	-0.241	0.09	0.149	-0.293	0.297	0.07	0.075	0.356	0.143914
72459	Htatsf1	0.113	0.134	0.121	-0.08	0.172	0.087	-0.013	-0.029	NA	NA	-0.083	-0.02	-0.02	0.089	-0.007	-0.008	0.111	0.031	0.402	0.27	0.215	0.166	0.474	0.227	0.298	0.249	0.053	0.434	0.395	0.354	0.042	0.247	0.107	0.029	-0.18	0.022	0.634	0.143886
11431	Acp1	0.393	-0.144	0.202	-0.012	-0.071	0.133	0.214	0.373	0.243	-0.131	-0.126	0.169	0.169	0.194	0.242	-0.032	0.337	0.162	0.404	0.361	0.243	-0.004	0.504	0.566	-0.359	0.342	-0.061	0.481	0.423	0.301	-0.136	-0.147	0.145	0.364	-0.052	0.038	-0.405	0.143865
14707	Gng5	0.354	0.123	0.08	0.036	NA	0.078	0.173	0.073	0.092	0.316	-0.016	0.139	0.139	0.046	0.12	0.019	0.012	0.312	0.236	0.366	-0.174	0.118	0.398	0.382	NA	-0.032	0.252	0.4	NA	0.391	0.055	0.125	0.058	0.091	-0.254	0.238	NA	0.143818
68977	Haghl	0.194	0.002	0.188	0.176	0.026	0.25	0.211	0.084	NA	NA	0.246	0.123	0.123	0.118	-0.406	0.176	0.473	-0.087	0.074	-0.093	0.158	0.174	NA	0.062	0.477	0.077	-0.204	0.538	0.392	0.16	-0.071	0.215	-0.006	0.238	0.262	NA	0.396	0.143818
66231	Thoc7	0.24	0.055	0.129	0.027	NA	-0.04	-0.016	0.14	NA	NA	-0.007	0.003	0.003	-0.032	-0.043	-0.017	-0.006	0.161	0.25	0.339	0.252	0.105	0.452	0.453	-0.004	0.352	0.323	0.415	0.305	0.232	0.036	0.152	0.047	0.188	0.016	0.063	0.315	0.143765
66706	Ndufaf3	0.356	0.155	0.119	0.029	0.011	0.028	-0.151	0.074	-0.013	0.305	0.034	-0.168	-0.168	-0.037	0.166	0.151	-0.029	0.286	0.107	0.201	0.501	-0.119	0.286	0.458	0.444	0.421	-0.011	0.445	0.349	0.263	-0.068	0.293	0.116	0.075	0.114	0.151	NA	0.143722
64294	Itm2c	0.043	0.102	0.288	0.146	0.109	0.038	0.093	-0.006	0.138	0.491	0.14	0.059	0.059	0.058	-0.331	0.254	0.288	0.256	0.01	0.141	-0.398	0.383	0.203	0.402	0.271	0.182	0.298	0.335	0.252	-0.329	-0.02	0.205	0.199	0.064	0.399	0.352	NA	0.143722
100043911	Ppp4r1l-ps	0.198	-0.022	-0.037	NA	-0.004	NA	NA	0.119	NA	NA	NA	NA	NA	NA	-0.058	-0.071	0.438	-0.053	0.223	-0.127	0.328	NA	NA	0.381	-0.013	0.097	-0.222	0.413	0.454	0.54	0.141	0.308	0.129	NA	0.142	NA	NA	0.143652
654795	Sdr39u1	0.234	0.314	0.012	NA	NA	NA	NA	0.104	NA	NA	NA	NA	NA	0.16	-0.115	0.152	-0.05	-0.108	0.02	0.082	0.367	NA	NA	0.009	0.026	0.182	0.071	0.311	0.168	0.145	0.098	0.371	0.128	0.264	0.28	NA	0.366	0.14364
211006	Sepsecs	0.278	0.089	0.151	0.124	0.103	0.3	0.217	0.094	NA	NA	0.024	0.129	0.129	0.112	0.222	-0.036	0.26	-0.195	0.337	-0.014	0.358	0.265	0.056	0.446	0.278	0.056	0.185	0.487	NA	0.275	-0.036	0.163	-0.011	-0.046	0.029	-0.207	0.261	0.143618
223776	Selenoo	NA	0.202	0.039	0.061	0.319	0.044	0.18	NA	NA	NA	0.126	0.119	0.119	NA	NA	0.282	0.17	-0.065	NA	NA	-0.128	0.129	NA	NA	0.156	-0.056	0.071	0.438	0.342	NA	0.152	0.183	NA	NA	-0.083	NA	0.5	0.143478
69379	C8g	0.387	-0.128	0.016	0.222	-0.095	0.102	0.057	0.084	NA	NA	0.17	0.074	0.074	0.031	0.306	0.066	0.324	-0.104	0.048	0.334	-0.341	-0.29	0.577	0.728	0.19	0.063	0.333	0.403	0.463	0.269	-0.252	0.44	-0.239	0.25	-0.01	-0.008	0.477	0.143457
69499	Tsr2	0.312	0.007	0.135	0.134	0.135	0.216	0.183	0.163	NA	NA	0.103	0.141	0.141	0.24	-0.246	0.236	0.162	0.327	0.221	0.14	0.05	0.516	0.255	0.168	-0.445	0.285	0.213	0.392	0.328	0.329	0.213	-0.205	-0.134	0.265	-0.036	0.077	-0.003	0.143371
68082	Dusp19	0.169	0.133	0.068	-0.031	NA	0.079	0.143	0.081	0.191	0.382	-0.039	0.174	0.174	0.213	0.066	0.154	0.447	0.172	-0.071	0.108	0.128	0.231	0.381	0.321	0.303	0.47	-0.038	0.35	0.375	-0.224	-0.128	0.173	0.078	0.096	0.283	-0.218	-0.038	0.143222
66116	Nat8f1	0.132	-0.085	0.23	0.098	0.012	-0.096	0.169	-0.034	-0.133	-0.079	0.139	0.179	0.179	0.176	0.027	-0.283	0.483	-0.08	-0.058	0.221	0.109	-0.261	0.472	0.602	0.626	0.078	0.007	0.418	0.578	-0.044	-0.09	0.401	0.529	0.063	-0.031	0.165	0.48	0.143216
76366	Mtif3	0.263	0.299	-0.101	-0.028	0.021	0.137	0.046	0.207	NA	NA	-0.072	-0.066	-0.066	-0.023	0.422	-0.124	0.057	-0.096	0.009	0.12	0.31	0.276	NA	0.456	0.45	0.272	0.314	0.24	0.241	0.187	0.034	0.079	0.258	0.218	-0.07	NA	0.455	0.143182
26378	Decr2	0.17	-0.049	0.108	-0.008	0.261	-0.226	0.26	0.058	-0.003	0.202	-0.004	0.225	0.225	0.179	0.002	0.203	0.231	0.451	0.243	0.196	0.165	0.157	0.049	0.679	0.115	0.169	-0.084	0.443	0.328	-0.089	0.076	-0.072	0.289	0.205	-0.066	0.065	NA	0.143139
16898	Rps2	0.015	0.159	0.294	0.074	0.018	0.109	0.068	0	0.029	0.103	0.117	0.084	0.084	NA	0.201	0.079	0.112	0.212	0.422	0.537	0.292	0.109	0.517	0.237	-0.368	0.117	0.332	0.51	NA	0.489	-0.044	-0.07	-0.206	NA	0.066	0.07	0.098	0.143118
66349	Dmac2	NA	0.145	0.089	0.093	0.047	0.047	0.197	NA	NA	NA	0.091	0.141	0.141	0.12	0.273	0.039	0.163	0.111	NA	NA	0.084	0.036	0.02	NA	0.225	-0.03	0.08	0.25	0.463	NA	0.11	0.284	NA	-0.086	0.15	0.158	0.565	0.143071
435684	Shf	0.437	0.113	0.055	0.1	0.156	0.261	0.094	0.258	NA	NA	0.098	0.003	0.003	-0.014	0.134	0.354	0.1	-0.023	0.205	-0.229	0.146	0.333	-0.168	0.153	0.484	0.023	0.053	0.395	0.378	0.206	0.034	0.428	0.039	-0.165	-0.002	0.147	0.414	0.142943
56277	Tmem45a	0.051	0.126	0.237	0.01	-0.127	0.591	0.121	-0.047	0.063	0.152	-0.003	0.093	0.093	0.128	-0.115	-0.002	0.375	0.205	0.262	0.249	-0.01	0.205	-0.115	0.023	-0.075	0.106	0.249	0.478	0.305	0.388	0.346	0.238	0.436	0.107	0.397	0.106	-0.363	0.142784
319743	9630013D21Rik	NA	0.346	0.063	NA	0.07	0.049	0.049	NA	NA	NA	NA	0.034	0.034	0.21	0.032	-0.065	0.437	-0.154	NA	NA	0.189	0	NA	NA	0.517	-0.025	-0.051	0.511	0.609	NA	-0.099	0.07	NA	0.234	0.223	NA	NA	0.142739
66253	Aig1	0.284	0.31	0.127	0.149	0.285	0.128	0.156	0.284	NA	NA	0.054	0.135	0.135	0.153	0.153	0.297	0.245	0.23	0.272	0.051	-0.034	0.253	-0.228	0.388	-0.308	0.067	0.127	0.439	0.29	0.248	-0.042	0.214	-0.122	-0.029	0.163	0.018	0.1	0.142629
71670	Acy3	0.134	0.031	0.146	0.102	0.175	0.143	0.137	0.147	-0.155	0.234	0.008	0.07	0.07	0.173	0.1	-0.033	0.538	-0.101	0.139	0.024	0.131	-0.051	0.283	0.483	0.423	-0.157	-0.173	0.414	0.423	-0.08	0.025	0.176	0.252	0.095	0.198	0.137	0.616	0.142622
74205	Acsl3	0.296	0.002	0.003	0.014	0.152	0.111	-0.034	0.23	NA	NA	-0.012	0.04	0.04	0.129	-0.07	-0.034	0.194	0.293	0.23	0.013	0.315	0.412	NA	0.419	0.353	0.256	-0.021	0.36	0.334	0.082	0.267	-0.229	0.437	0.022	0.096	NA	0.005	0.142576
66091	Ndufa3	0.376	0.154	-0.077	-0.09	-0.009	0.08	-0.161	0.099	NA	NA	-0.041	-0.081	-0.081	-0.078	0.387	0.048	0.044	0.207	0.076	0.326	0.181	-0.061	0.46	0.5	0.135	0.221	0.275	0.209	0.452	0.398	0.078	0.373	-0.124	0.112	0.083	0.056	0.457	0.1424
171282	Acot4	0.425	-0.056	0.04	0.17	0.188	0.083	0.223	0.248	NA	NA	0.023	0.185	0.185	0.218	0.095	0.009	0.203	0.332	0.288	-0.175	0.025	0.309	-0.361	0.442	0.01	0.144	-0.085	0.406	0.26	0.187	-0.052	0.038	0.228	0.073	0.106	0.032	0.537	0.142371
20750	Spp1	-0.006	0.111	0.212	-0.059	-0.1	-0.142	0.097	-0.104	0.107	0.21	-0.034	0.161	0.161	NA	-0.275	-0.206	0.531	0.177	0.278	0.308	-0.31	0.069	0.506	0.54	0.398	0.157	-0.077	0.351	0.358	0.421	0.388	-0.328	0.185	NA	0.27	0.284	0.342	0.142314
12350	Car3	0.129	-0.097	0.137	-0.071	NA	0.226	0.108	-0.062	-0.035	0.234	0.069	0.085	0.085	0.245	0.019	-0.259	0.46	0.037	-0.19	0.141	0.175	0.033	0.741	0.631	0.455	0.092	-0.037	0.484	0.515	-0.205	0.099	-0.516	0.452	0.22	0.116	0.1	0.507	0.142306
19896	Rpl10a	0.259	0.066	0.056	0.072	NA	0.01	-0.094	0.06	0.035	-0.005	0.108	-0.025	-0.025	NA	0.071	0.391	0.034	0.07	0.182	0.373	0.229	0.066	0.495	0.209	NA	NA	0.115	0.306	NA	0.219	0.035	NA	0.224	NA	0.06	0.459	0.214	0.1423
228730	Kiz	0.207	0.149	0.057	-0.061	0.197	0.159	0.087	0.186	-0.04	-0.227	-0.088	0.063	0.063	0.124	-0.025	-0.061	-0.046	-0.005	0.402	0.285	0.219	0.351	NA	0.278	0.412	0.125	0.31	0.395	0.541	0.215	0.081	0.128	0.086	0.08	0.115	NA	0.214	0.142171
66314	Tpd52l2	0.109	0.061	0.239	-0.033	NA	0.191	0.036	0.068	NA	NA	-0.069	-0.032	-0.032	0.151	-0.225	0.039	0.204	0.086	0.368	0.197	-0.225	0.209	0.237	0.476	0.01	0.344	0.182	0.39	0.552	0.441	-0.044	0.186	0.16	0.055	-0.006	0.143	0.364	0.142118
384419	Igkv8-30	-0.101	NA	0.19	NA	0.164	NA	NA	0.08	NA	NA	NA	NA	NA	NA	0.042	0.184	-0.029	0.149	0.318	0.15	-0.047	NA	0.007	NA	NA	NA	0.104	0.399	NA	-0.027	0.324	NA	0.232	NA	0.177	0.384	NA	0.142105
12867	Cox7c	0.404	0.071	0.221	0.177	NA	-0.058	0.227	0.08	0.17	0.295	0.137	0.214	0.214	NA	0.024	-0.115	-0.111	0.052	0.158	0.373	0.029	0.138	-0.086	0.558	NA	NA	0.073	0.366	NA	0.416	0.155	NA	0.171	NA	-0.256	0.022	NA	0.142034
70152	Mettl7a1	0.11	0.068	-0.019	0.105	0.002	0.091	0.27	-0.02	NA	NA	0.058	0.257	0.257	0.259	0.011	0.114	0.28	0.108	0.365	0.045	-0.114	0.146	0.455	0.643	0.509	-0.059	0.14	0.277	0.586	0.013	0.159	-0.324	0.44	0.108	-0.003	0.032	-0.399	0.142
55938	Apom	0.257	0.253	0.167	0.179	0.013	-0.18	-0.014	0.127	-0.096	-0.049	0.147	-0.011	-0.011	-0.005	0.396	0.123	0.191	-0.161	-0.122	0.134	0.07	-0.089	0.461	0.738	0.619	-0.047	0.098	0.502	0.423	-0.369	-0.1	-0.035	0.639	-0.189	0.293	0.361	0.539	0.141946
107350	AW112010	NA	0.007	0.373	0.053	0.089	-0.032	0.271	NA	-0.042	0.253	-0.062	0.218	0.218	0.199	-0.504	0.232	0.463	0.443	NA	NA	-0.3	0.204	0.001	NA	0.51	0.182	0.318	0.379	0.246	NA	-0.02	-0.181	NA	0.235	0.148	0.214	NA	0.141897
330817	Dhps	0.004	0.271	0.147	0.015	-0.056	0.092	0.182	0.074	NA	NA	0.026	0.13	0.13	0.047	-0.178	0.316	-0.206	0.071	0.223	0.186	0.02	0.405	0.427	0.331	-0.266	0.443	0.064	0.476	0.434	0.202	-0.025	0.249	0.234	0.079	0.129	0.042	0.242	0.141714
64918	Bhmt2	0.392	-0.034	-0.204	0.049	-0.019	0.011	0.098	0.234	0.018	-0.196	0.035	0.146	0.146	0.236	0.359	0.141	0.241	-0.164	0.168	0.222	0.079	0.2	0.375	0.616	0.467	-0.265	0.384	0.332	0.611	0.24	-0.221	0.139	-0.119	0.006	0.148	0.114	0.254	0.141595
69554	Klhdc2	0.009	0.193	0.324	0.083	NA	0.081	0.034	0.115	NA	NA	0.084	-0.03	-0.03	0.107	-0.085	0.227	-0.252	-0.048	0.099	0.138	0.187	0.516	0.448	0.251	-0.358	0.198	-0.004	0.438	0.502	0.161	0.355	0.367	0.006	0.013	0.062	0.304	0.317	0.141529
243168	Hsd17b13	0.372	0.089	-0.007	-0.085	0.046	-0.152	0.305	0.058	-0.013	0.011	-0.074	0.289	0.289	0.241	-0.274	0.058	-0.346	0.344	0.402	0.035	-0.199	0.504	0.32	0.684	0.299	0.064	-0.097	0.315	0.443	0.308	0.129	-0.117	0.585	0.154	0.124	-0.009	NA	0.141528
66387	Nudt8	0.108	0.028	-0.238	-0.069	-0.016	0.304	-0.016	0.007	NA	NA	-0.032	-0.065	-0.065	0.056	0.108	0.204	0.312	0.274	-0.117	0.055	0.021	0.235	0.309	0.421	0.328	0.213	0.497	0.428	0.277	0.054	-0.184	0.418	0.205	0.203	0.201	0.149	0.338	0.141457
14865	Gstm4	0.447	0.104	-0.223	NA	-0.061	-0.013	0.115	0.115	NA	NA	NA	0.078	0.078	0.091	-0.001	0.403	0.186	0.334	-0.179	-0.036	0.105	0.211	0.397	0.556	-0.228	0.349	-0.098	0.293	0.395	-0.063	-0.07	0.263	0.101	0.11	0.363	0.019	0.522	0.141303
66156	Anapc11	0.405	0.243	0.126	0.232	-0.029	0.158	0.157	0.145	NA	NA	0.232	0.122	0.122	0.087	0.157	0.042	0.172	-0.223	0.359	0.364	0.227	0.244	0.095	0.24	-0.166	-0.279	0.047	0.332	0.529	0.429	0.141	0.106	-0.045	0.336	0.053	0.183	-0.401	0.1412
216867	Slc16a11	0.328	-0.178	0.142	0.304	0.036	0.132	0.251	0.2	-0.041	0.39	0.173	0.232	0.232	0.231	0.393	0.152	0.131	0.118	0.26	-0.079	0.113	0.158	-0.318	0.202	-0.108	0.094	-0.452	0.46	0.421	0.159	0.147	0.05	0.555	0.302	0.082	-0.117	0.069	0.141189
22377	Wbp1	0.159	0.108	-0.04	-0.144	0.057	0.157	0.007	-0.066	-0.048	0.248	-0.022	0.015	0.015	0.132	0.149	0.209	0.452	0.214	-0.284	0.246	0.214	0.169	0.457	0.209	0.506	0.283	0.356	0.364	0.327	-0.101	-0.212	0.448	0.274	0.221	0.218	0.041	-0.116	0.141135
17766	Nudt1	0.344	0.033	0.118	-0.047	0.143	0.1	0.038	-0.014	0.218	0.356	-0.047	0.019	0.019	0.045	-0.107	0.109	0.142	0.226	-0.156	0.113	0.015	0.225	0.334	0.489	0.556	0.321	0.022	0.444	0.44	-0.106	0.017	0.003	-0.01	0.171	0.257	0.318	0.074	0.141135
20909	Stx4a	0.411	-0.108	0.365	0.024	0.34	-0.008	-0.086	0.123	0.045	0.045	-0.029	-0.09	-0.09	0.092	-0.045	0.104	-0.042	0.248	0.205	0.102	-0.012	0.232	0.018	0.507	-0.26	0.202	0.316	0.407	0.358	0.322	0.248	0.336	0.075	0.176	0.158	0.249	0.283	0.141108
75600	Calml4	0.125	0.185	0.373	0.058	NA	0.304	0.062	0.119	0.221	0.193	-0.04	-0.008	-0.008	0.063	-0.097	0.136	0.108	0.059	0.006	-0.028	-0.154	0.245	0.08	0.135	0.419	0.118	0.198	0.355	0.27	0.015	-0.069	0.463	0.359	0.007	0.434	0.231	NA	0.141057
72657	Selenoh	NA	0.044	0.166	NA	-0.06	-0.2	0.087	NA	NA	NA	NA	0.115	0.115	0.138	-0.12	0.2	-0.015	0.057	NA	NA	-0.065	0.079	0.376	NA	0.336	0.501	0.142	0.362	0.504	NA	-0.164	-0.204	NA	0.264	0.415	0.329	0.261	0.140885
22117	Tst	0.291	0.221	0.089	0.15	-0.046	0.127	0.067	0.138	-0.129	0.07	0.116	0.053	0.053	0.06	0.341	0.023	0.304	0.049	0.086	0.346	0.381	0.037	0.115	0	-0.191	-0.022	0.473	0.476	0.401	0.143	0.075	0.479	-0.205	0.189	0.199	0.06	0.192	0.140838
226548	Aph1a	0.259	0.245	-0.11	0.176	0.106	0.141	0.201	0.141	NA	NA	0.136	0.182	0.182	NA	0.106	0.153	0.394	0.056	0.144	0.142	0.122	0.166	-0.398	0.623	0.174	-0.145	-0.18	0.525	0.296	0.046	-0.161	0.165	0.244	NA	0.008	-0.002	0.51	0.140818
18518	Igbp1	0.362	0.17	-0.026	0.146	NA	-0.055	0.04	0.171	NA	NA	0.071	0.035	0.035	0.113	-0.201	-0.009	-0.037	0.238	0.297	0.181	0.039	-0.039	0.01	0.514	0.573	0.285	-0.098	0.343	0.455	0.123	0.045	0.288	-0.195	0.241	0.011	0.379	0.282	0.140794
231003	Klhl17	0.326	0.094	0.129	0.197	0.034	-0.044	0.034	0.116	-0.105	0.205	0.178	-0.02	-0.02	0.013	0.058	0.183	0.254	0.048	0.314	0.087	0.077	0.213	NA	0.152	0.569	-0.096	-0.062	0.376	0.319	0.51	0.072	0.378	-0.087	0.051	-0.219	NA	0.593	0.140771
23825	Banf1	0.281	-0.044	0.06	0.096	-0.036	-0.02	0.13	0.079	-0.075	0.148	0.07	0.063	0.063	0.025	-0.146	0.241	-0.196	0.176	0.27	0.116	0.118	0.318	0.157	0.565	-0.245	0.29	0.147	0.459	0.215	0.48	-0.04	0.472	0.315	0.117	0.227	0.231	0.081	0.140757
14786	Grb7	0.296	0.147	0.153	0.234	0.027	-0.065	0.074	0.198	-0.176	0.076	0.132	0.014	0.014	0.032	0.332	0.121	0.213	0.162	-0.018	0.046	0.169	-0.082	-0.005	0.543	0.443	-0.195	-0.093	0.369	0.394	0.088	0.202	0.358	0.41	-0.04	-0.032	0.092	0.574	0.14073
67967	Pold3	0.111	0.003	0.294	0.114	0.09	0.024	0.002	0.115	-0.061	-0.047	0.05	0.03	0.03	-0.009	-0.016	-0.151	-0.137	-0.096	0.283	0.107	0.112	0.132	0.178	0.069	0.429	0.424	0.315	0.398	0.426	0.382	0.335	0.537	0.442	-0.007	0.435	-0.249	0.112	0.140703
56188	Fxyd1	0.389	-0.161	-0.01	0.017	-0.024	0.222	-0.061	0.198	-0.176	-0.05	-0.002	-0.078	-0.078	-0.047	0.194	0.049	0.327	-0.054	0.275	0.227	-0.205	0.059	0.438	0.751	0.614	0.065	0.134	0.26	0.498	0.449	-0.172	-0.152	0.607	-0.108	0.287	-0.021	0.545	0.140703
66171	Pgls	0.241	0.024	-0.012	0.005	-0.037	-0.174	0.014	0.026	NA	NA	0.055	0.023	0.023	-0.008	0.155	0.215	-0.071	0.372	0.055	0.273	0.209	0.139	0.362	0.463	0.256	0.094	0.289	0.337	0.369	0.209	-0.036	0.37	-0.287	0.259	0.265	0.105	0.342	0.140686
20692	Sparc	0.163	0.122	0.326	0.161	-0.144	0.146	0.122	0.133	0.112	0.379	0.078	0.085	0.085	0.119	-0.267	0.006	-0.103	0.179	-0.065	0.161	-0.437	0.336	0.126	0.576	0.545	-0.136	0.371	0.412	0.176	0.277	0.386	-0.021	0.271	-0.03	0.286	0.391	-0.124	0.140622
76273	Ndfip2	0.216	0.203	0.049	-0.153	0.035	0.539	0.056	0.032	NA	NA	-0.159	-0.02	-0.02	0.078	0.341	0.092	0.17	0.217	0.227	0.205	0.202	0.35	0.484	0.405	-0.081	0.032	0.04	0.474	0.421	-0.013	-0.048	-0.279	0.142	0.051	0.076	0.011	0.545	0.140571
26397	Map2k3	-0.069	0.172	0.082	0.022	0.162	0.185	0.158	0.016	NA	NA	0.119	0.124	0.124	0.138	0.103	0.195	0.511	0.012	0.331	0.092	-0.1	0.106	0.167	0.581	-0.385	-0.067	0.186	0.421	0.535	0.355	-0.163	0.155	0.278	-0.143	-0.002	0.039	0.48	0.140571
66177	Ubl5	0.413	0.196	0.112	0.16	0.122	-0.019	0.182	0.111	NA	NA	0.121	0.186	0.186	0.081	NA	0.016	-0.042	-0.118	0.132	0.402	0.003	0.231	0.195	0.381	0.095	0.487	-0.085	0.148	0.284	0.381	-0.165	0.341	0.128	-0.05	0.124	0.14	-0.102	0.1405
68818	Zfand2b	0.201	-0.126	-0.135	-0.015	0.11	0.063	0.008	0.08	NA	NA	0.059	-0.027	-0.027	-0.066	0.175	0.279	-0.082	0.048	0.049	0.203	0.302	-0.105	0.42	0.424	0.134	0.266	0.359	0.4	0.433	0.32	-0.211	0.493	0.24	0.148	0	0.13	0.365	0.140429
69656	Pir	0.306	0.298	-0.134	NA	-0.015	-0.157	-0.026	0.202	NA	NA	NA	-0.033	-0.033	-0.016	0.147	0.232	0.065	0.3	0.081	0.046	0.127	0.283	NA	0.574	-0.056	0.23	-0.104	0.374	0.458	0.243	0.026	-0.106	0.263	0.139	0.33	NA	0.309	0.140419
20088	Rps24	0.34	0.254	0.186	0.075	0.106	-0.227	0.024	0.208	0.082	0.199	0.068	0.076	0.076	0.038	0.167	0.19	-0.063	0.235	0.257	0.356	0.065	0.067	0.373	0.282	NA	0.031	0.492	0.426	NA	0.402	0.033	0.022	-0.003	-0.037	-0.334	0.435	0.012	0.140371
217057	Ptrh2	0.115	0.064	0.062	-0.047	-0.066	-0.091	0.169	0.107	NA	NA	-0.018	0.127	0.127	0.252	-0.143	-0.051	0.265	0.066	0.044	0.237	0.434	0.155	0.333	0.456	-0.014	0.232	0.083	0.396	0.281	0.043	0.139	0.301	-0.173	0.214	0.261	0.206	0.346	0.140343
19017	Ppargc1a	0.115	-0.001	0.075	0.135	0.113	-0.014	0.181	0.174	0.05	0.047	0.152	0.131	0.131	0.121	0.464	-0.027	-0.277	0.295	0.163	-0.01	0.059	0.327	0.109	0.518	0.277	0.013	0.237	0.533	0.546	0.181	0.236	-0.14	0.046	0.022	-0.146	-0.052	0.408	0.140324
29807	Tpk1	0.063	0.042	0.084	-0.109	0.044	0.272	0.213	0.059	0.057	0.079	-0.015	0.147	0.147	0.395	-0.31	-0.163	0.309	-0.039	0.14	0.074	-0.091	0.444	0.556	0.449	0.413	0.16	0.169	0.363	0.455	0.104	0.302	0.125	-0.146	0.342	-0.045	-0.179	0.282	0.140324
105445	Dock9	0.169	0.02	0.07	-0.031	0.241	0.413	0.165	0.003	NA	NA	-0.004	0.077	0.077	0.186	0.183	-0.098	0.291	0.301	0.201	-0.147	0.226	0.387	0.262	0.138	-0.432	0.365	-0.323	0.351	0.54	0.033	0.208	0.384	-0.022	-0.046	-0.081	0.311	0.492	0.140286
13170	Dbp	-0.025	0.319	0.113	0.083	NA	0.037	0.134	0.05	-0.088	0.08	0.188	0.069	0.069	0.085	0.046	0.123	0.346	0.196	0.228	0.181	-0.345	0.153	0.099	0.189	0.357	0.195	-0.197	0.229	0.568	0.236	0.009	0.32	0.28	0.05	0.06	0.082	0.529	0.140222
66795	Atg10	0.208	0.122	0.037	-0.02	0.211	0.37	0.081	0.069	0.065	0.04	0.014	-0.005	-0.005	0.11	0.112	-0.03	0.144	-0.032	0.254	0.231	-0.025	0.206	0.62	0.307	-0.124	0.167	0.307	0.332	0.512	0.222	0.044	0.01	-0.141	0.263	-0.089	0.142	0.458	0.140189
14700	Gng10	0.183	-0.191	0.266	0.012	0.061	0.327	0.003	0.079	NA	NA	-0.028	-0.089	-0.089	-0.03	-0.38	0.107	0.356	0.237	0.324	0.071	0.053	0.191	0.338	0.223	0.069	0.297	0.474	0.458	0.552	0.341	0.045	-0.304	0.413	0.326	0.282	0.074	-0.145	0.140171
19243	Ptp4a1	-0.17	-0.059	0.076	0.177	0.16	0.052	0.193	0.194	0.069	-0.317	0.183	0.235	0.235	0.182	-0.18	-0.058	-0.092	0.292	0.259	0.125	-0.319	0.426	0.166	0.64	0.489	0.217	0.432	0.351	0.462	0.189	-0.01	-0.024	0.152	-0.063	0.007	0.142	0.368	0.140027
67681	Mrpl18	0.227	NA	-0.039	-0.053	0.093	NA	NA	-0.028	0.147	0.17	0.031	NA	NA	0.082	0.096	-0.035	-0.019	-0.004	0.032	0.294	0.343	NA	0.247	0.405	0.244	0.003	0.467	0.495	0.43	0.291	0.194	-0.327	0.079	0.074	0.032	0.141	0.227	0.139968
56551	Txn2	0.316	0.246	0.03	0.071	0.285	0.159	0.024	0.139	-0.226	0.113	0.022	-0.021	-0.021	0.081	0.365	0.287	0.095	0.456	0.331	0.187	0.221	0.023	-0.445	0.657	-0.441	0.027	0.104	0.475	0.31	0.364	0.163	-0.287	0.186	0.169	0.061	0.039	0.608	0.139811
54722	Gsdme	NA	0.228	0.121	0.187	0.171	0.136	0.114	NA	0.096	0.265	0.062	0.098	0.098	0.087	-0.165	-0.042	0.183	0.088	NA	NA	0.031	0.306	0.351	NA	0.478	0.146	-0.161	0.441	0.342	NA	-0.142	0.157	NA	-0.096	0.318	0.168	0.128	0.1398
66541	Immp1l	0.409	0.14	0.139	-0.014	0.054	0.042	0.034	0.15	NA	NA	-0.105	-0.017	-0.017	0.026	0.435	0.23	0.171	-0.135	0.159	0.35	0.072	0.091	0.454	0.427	0.175	0.258	0.358	0.414	NA	0.275	-0.055	0.044	-0.08	-0.003	-0.082	0.213	NA	0.139758
69893	Coa7	0.047	0.079	0.032	-0.019	-0.062	-0.297	0.079	0.029	NA	NA	-0.051	0.064	0.064	-0.002	-0.166	0.17	0.249	0.295	0.283	0.321	-0.32	0.2	0.26	0.623	0.606	0.461	-0.033	0.431	0.377	0.264	-0.028	0.036	0.221	-0.055	-0.088	0.398	0.423	0.139743
108682	Gpt2	-0.27	0.266	-0.191	-0.051	0.019	0.097	0.107	0.075	NA	NA	0.079	0.1	0.1	0.099	0.212	-0.012	-0.419	0.316	0.174	0.084	-0.115	0.262	0.183	0.675	0.473	-0.2	0.01	0.464	0.571	0.165	0.321	0.232	0.242	0.14	-0.174	0.278	0.579	0.139743
19045	Ppp1ca	0.402	0.195	-0.001	0.062	0.099	0.066	0.007	0.273	NA	NA	0	-0.053	-0.053	0.025	0.32	0.109	0.333	0.175	0.094	0.229	0.163	0.073	0.298	0.2	0.29	0.106	0.348	0.407	0.363	-0.245	-0.136	0.204	-0.084	0.268	0.288	0.17	-0.105	0.139714
56187	Rabggta	0.19	-0.092	0.27	0.16	0.023	0.108	0.071	0.079	0.054	0.184	0.083	0.066	0.066	0.066	0.319	0.053	-0.121	-0.097	0.079	-0.017	0.406	0.11	0.088	0.424	0.131	-0.002	0.121	0.427	0.367	0.247	-0.007	0.409	0.276	-0.023	0.247	0.224	0.177	0.139622
14232	Fkbp8	0.23	0.102	-0.073	0.044	0.177	0.185	-0.003	0.041	-0.126	0.143	0.06	0.006	0.006	0.068	0.056	0.193	0.361	0.068	0.23	0.075	0.24	0.13	0.002	0.614	0.186	-0.157	0.322	0.204	0.203	0.186	0.071	-0.025	0.53	0.259	0.145	-0.02	0.432	0.139595
30931	Tor1a	0.086	0.019	-0.193	-0.008	0.149	0.028	-0.075	-0.044	0.117	-0.085	0.06	-0.091	-0.091	-0.014	-0.252	0.332	-0.157	0.321	0.335	0.121	0.066	0.23	0.106	0.479	0.198	0.455	0.369	0.414	0.417	0.166	0.086	0.189	0.428	0.235	0.186	0.316	0.267	0.139595
58860	Adamdec1	0.189	0.117	0.378	0.108	0.26	0.478	0.141	0.046	0.317	0.212	0.071	0.109	0.109	0.14	-0.182	0.092	0.284	0.183	0.115	-0.052	0.31	0.343	0.095	0.079	-0.039	-0.091	0.536	0.282	0.298	-0.166	0.129	-0.108	0.438	0.098	0.153	-0.216	-0.091	0.139595
66078	Tsen34	0.22	0.092	0.237	0.086	0.108	-0.119	-0.065	-0.058	-0.089	0.152	0.077	-0.047	-0.047	NA	-0.211	0.176	0.236	0.243	0.188	-0.1	0.085	0.058	0.515	0.292	0.536	0.315	0.165	0.483	NA	0.22	0.059	0.064	0.105	NA	-0.06	0.237	0.59	0.1395
20813	Srp14	0.155	0.133	-0.084	-0.048	-0.123	0.433	-0.024	0.057	0.151	0.245	-0.071	-0.092	-0.092	0.042	0.06	0.28	-0.173	0.092	0.165	0.336	0.294	0.302	0.485	0.487	-0.451	0.343	0.345	0.436	0.232	0.343	0.044	0.159	0.131	0.219	-0.056	0.205	0.2	0.139459
19240	Tmsb10	0.29	0.164	0.433	NA	NA	-0.385	0.094	0.196	NA	NA	NA	0.117	0.117	NA	-0.285	-0.034	-0.082	0.438	0.33	0.228	-0.425	0.235	0.004	0.267	NA	NA	-0.08	0.262	NA	0.53	0.431	NA	0.164	NA	0.401	0.384	-0.169	0.139423
71968	Wdr73	0.159	-0.042	0.044	0.111	0.259	0.165	-0.002	0.137	0.193	0.058	0.018	-0.022	-0.022	0.172	-0.276	0.182	0.133	0.24	0.329	0.199	-0.008	0.369	NA	0.195	-0.354	0.28	0.195	0.269	0.156	0.258	0.006	0.459	0.05	0.206	0.19	NA	0.573	0.1394
210622	Pamr1	-0.218	0.166	0.293	0.199	0.231	-0.302	0.087	0.112	NA	NA	0.141	0.078	0.078	0.175	-0.309	0.166	-0.128	0.224	0.406	0.194	-0.196	0.12	NA	0.141	0.122	0.186	-0.001	0.429	0.367	0.339	0.341	0.132	0.337	0.122	0.194	NA	0.373	0.139364
67375	Qprt	-0.118	-0.171	0.012	0.128	-0.116	0.46	-0.079	-0.114	0.037	0.27	0.099	-0.164	-0.164	0.155	0.251	0.23	0.016	0.076	-0.167	0.145	-0.232	0.22	0.725	0.558	0.55	-0.108	0.346	0.286	0.38	-0.018	-0.06	0.513	0.392	0.15	0.244	0.23	0.194	0.139351
11539	Adora1	-0.062	0.224	-0.118	0.066	0.146	0.143	0.142	0.013	NA	NA	0.174	0.109	0.109	0.06	-0.014	0.332	0.386	0.501	0.039	0.128	0.109	0.384	0.069	0.268	0.194	-0.059	0.188	0.264	0.383	0.101	0.211	-0.111	0.028	0.008	0.372	-0.193	0.283	0.139343
100090	Zbtb48	-0.01	-0.07	0.07	0.12	0.239	-0.046	0.105	0.165	-0.059	0.096	0.138	0.05	0.05	0.093	0.336	0.146	0.348	0.056	0.262	0.191	0.033	-0.002	-0.237	0.226	0.115	-0.035	0.157	0.388	0.533	0.48	0.292	0.288	0.309	0.015	0.093	0.081	NA	0.139333
624219	Angptl8	0.407	0.174	0.132	0.119	0.113	NA	NA	0.063	-0.006	0.176	NA	NA	NA	0.079	0.009	-0.009	0.305	0.219	0.051	-0.055	0.117	NA	-0.064	0.552	0.424	0.033	0.034	0.298	0.393	-0.077	0.042	0.017	0.173	-0.004	-0.034	0.086	0.552	0.139323
226144	Erlin1	0.025	0.186	0.095	-0.004	-0.013	0.143	0.201	0.165	0.049	-0.069	0.068	0.159	0.159	0.125	-0.1	-0.07	0.305	0.242	0.023	0.107	-0.172	0.279	0.358	0.418	-0.515	0.348	0.542	0.269	0.425	-0.109	0.299	0.32	0.615	-0.104	0.242	-0.04	0.183	0.139297
69354	Slc38a4	0.023	0.291	0	-0.142	0.143	0.174	0.112	0.072	0.01	0.054	-0.129	0.097	0.097	0.163	0.371	-0.2	-0.212	0.056	0.307	-0.057	-0.258	0.044	0.577	0.69	0.274	0.047	0.075	0.443	0.599	0.284	0.135	0.308	0.09	0.159	-0.201	0.074	0.584	0.139297
11769	Ap1s1	0.281	0.198	-0.005	0.203	-0.09	0.195	0.137	0.075	-0.02	0.508	0.201	0.106	0.106	0.125	-0.307	-0.002	0.277	0.249	0.147	0.199	-0.085	0.291	-0.082	0.328	-0.464	0.359	0.245	0.296	0.305	0.168	0.132	0.202	0.158	0.378	0.296	0.119	-0.078	0.139216
67672	0610040B10Rik	NA	0.175	0.02	NA	0.054	0.205	0.017	NA	NA	NA	NA	0.036	0.036	0	-0.029	0.174	-0.056	-0.219	NA	NA	0.275	0.151	NA	NA	-0.081	0.22	0.305	0.515	0.337	NA	0.099	0.405	NA	0.159	0.183	NA	0.359	0.139167
66497	Cmss1	0.081	0.176	0.154	0.028	NA	0.275	0.06	0.049	NA	NA	0.035	0.002	0.002	0.121	-0.022	0.096	0.041	0.005	0.172	0.307	0.532	0.215	NA	0.074	-0.412	0.307	-0.009	0.478	0.496	0.107	0.082	0.305	-0.185	0.258	0.254	NA	0.367	0.139094
18022	Nfe2	0.295	0.145	0.066	0.11	0.09	0.035	0.105	0.247	0.317	0.056	0.074	0.149	0.149	0.189	0.139	0.165	0.108	0.336	0.181	-0.073	0.256	0.32	-0.03	0.055	0.285	0.406	-0.043	0.339	0.204	0.202	0.077	-0.135	0.058	0.089	0.19	-0.19	0.18	0.139081
66340	Psenen	0.302	-0.019	0.296	-0.058	NA	0.114	-0.143	0.143	NA	NA	-0.085	-0.15	-0.15	-0.128	0.007	0.086	0.148	0.102	0.108	0.217	0.26	0.086	0.641	0.558	NA	NA	0.22	0.326	NA	0.263	-0.167	NA	0.108	0.178	0.336	0.169	0.403	0.139033
94282	Sfxn5	0.092	0.07	-0.042	0.106	NA	0.268	0.128	-0.15	0.058	0.504	0.131	0.141	0.141	0.162	-0.211	0.049	0.492	0.252	-0.253	-0.292	-0.061	0.156	NA	0.35	0.627	0.103	0	0.331	0.633	-0.173	0.024	0.138	0.359	0.096	-0.006	NA	0.504	0.139029
241035	Pkhd1	0.252	0.006	0.109	0.099	0.053	0.016	0.076	-0.021	0.099	0.196	0.179	0.126	0.126	0.249	-0.136	0.075	0.472	0.017	0.203	0.069	0.324	0.155	0.24	0.347	0.566	0.256	-0.167	0.418	0.332	0.168	0.198	-0.037	-0.014	0.268	0.32	-0.154	-0.341	0.139027
100039795	Ildr2	0.254	0.155	0.017	NA	NA	NA	NA	0.295	NA	NA	NA	NA	NA	NA	-0.121	0.259	0.22	0.345	0.375	-0.058	0.187	NA	NA	0.606	0.24	0.118	-0.166	0.354	0.343	0.062	-0.093	-0.034	-0.158	NA	-0.143	NA	NA	0.138955
70101	Cyp4f16	0.157	0.097	0.248	0.221	0.06	0.022	0.09	0.197	0.128	0.318	0.176	0.038	0.038	0.052	-0.153	0.41	0.385	0.119	0.366	0.171	-0.226	0.39	-0.292	-0.022	-0.441	0.142	-0.021	0.363	0.324	0.381	0.381	0.257	0.252	-0.023	0.503	0.07	-0.04	0.138865
56358	Copz2	0.387	0.039	-0.21	0.066	0.28	0.086	0.135	0.213	-0.056	-0.081	0.057	0.067	0.067	0.14	0.379	0.335	0.025	0.41	0.385	0.133	-0.187	0.353	0.215	0.345	0.261	0.179	-0.371	0.398	0.399	0.448	-0.051	-0.06	-0.18	0.122	0.063	0.102	0.244	0.138838
20229	Sat1	-0.147	0.153	0.418	NA	0.104	0.021	0.004	0.109	NA	NA	NA	-0.011	-0.011	NA	-0.496	0.296	-0.004	0.06	0.267	0.282	-0.321	0.325	0.132	0.595	0.322	-0.003	0.47	0.378	NA	0.369	0.054	-0.058	0.242	NA	0.209	0.267	NA	0.138828
319530	Zfp750	-0.153	0.056	0.383	-0.112	0.097	0.035	-0.014	0.045	NA	NA	0.003	0.065	0.065	0.153	0.226	0.25	0.161	0.139	-0.05	0.071	0.081	0.317	NA	0.185	0.475	-0.035	0.091	0.344	0.451	-0.124	0.211	0.022	0.489	-0.007	0.333	NA	0.328	0.138818
69596	Ap5s1	0.092	NA	0.082	0.118	-0.001	NA	NA	0.305	NA	NA	0.07	NA	NA	0.014	0.287	0.193	-0.005	0.284	0.132	0.007	0.069	NA	-0.075	0.366	0.199	0.03	-0.14	0.472	0.431	0.283	-0.225	0.175	0.469	-0.01	0.031	0.096	0.274	0.138724
14790	Grcc10	0.335	0.158	0.128	-0.044	0.016	0.179	0.036	-0.056	0.197	0.176	0.02	-0.004	-0.004	NA	0.446	0.192	0.091	-0.184	-0.122	0.288	-0.014	0.088	0.427	0.538	0.471	0.171	-0.01	0.369	0.432	0.019	-0.061	0.157	-0.281	NA	-0.03	0.208	0.523	0.138714
68371	Pbld1	NA	-0.058	0.084	0.009	-0.039	0.167	0.324	NA	NA	NA	0.057	0.3	0.3	0.107	0.12	-0.011	0.138	0.065	NA	NA	0.282	0.176	0.043	NA	0.401	-0.289	-0.014	0.268	0.551	NA	-0.099	0.082	NA	0.096	0.02	0.21	0.589	0.138536
17112	Tm4sf1	0.335	0.221	0.146	0.005	NA	-0.144	0.11	0.046	0.171	0.235	-0.074	0.089	0.089	0.185	-0.056	0.141	0.039	0.008	0.288	0.205	-0.104	0.066	0.211	0.563	0.248	0.33	-0.232	0.394	0.53	0.424	0.108	-0.017	-0.022	0.107	0.097	0.106	NA	0.138514
55990	Fmo2	0.209	0.116	0.076	0.221	0.237	0.003	0.25	0.186	0.018	0.169	0.127	0.24	0.24	0.25	-0.034	-0.013	-0.084	0.227	0.289	-0.036	-0.038	0.347	-0.561	0.398	0.282	0.162	0.246	0.506	0.471	0.275	-0.061	0.131	0.352	-0.045	-0.098	-0.074	NA	0.138444
229228	Nudt6	0.349	0.093	0.016	0.131	0.168	0.059	-0.114	0.155	-0.044	0.115	0.112	-0.075	-0.075	0.179	0.02	0.064	0.109	0.278	0.381	0.232	0.511	-0.506	0.185	0.314	0.261	0.224	-0.075	0.429	0.365	0.457	0.168	-0.186	-0.154	0.167	0.087	0.14	0.581	0.138405
20103	Rps5	0.402	0.265	0.216	0.082	0.181	-0.182	-0.038	0.198	0.055	-0.005	0.072	0.012	0.012	-0.035	-0.218	0.181	-0.23	0.237	0.304	0.37	0.046	0.038	0.377	0.362	-0.49	0.263	0.429	0.492	0.31	0.339	0.011	0.278	-0.132	-0.049	0.159	0.413	0.395	0.138378
19228	Pth1r	0.117	0.002	0.25	0.112	0.307	0.031	0.027	0.112	0.026	0.243	-0.012	0	0	0.128	0.1	0.049	0.392	-0.095	0.216	0.201	-0.213	0.134	0.087	0.313	-0.127	-0.081	0.304	0.491	0.211	0.307	0.26	0.092	0.267	0.078	0.297	0.16	0.333	0.138351
56699	Cdc42ep4	-0.06	0.093	-0.032	-0.042	0.159	0.191	0.161	0.183	-0.011	0.105	0.076	0.102	0.102	0.059	0.35	0.269	0.018	0.176	0.04	-0.112	-0.004	0.144	0.318	0.418	0.556	-0.115	-0.073	0.375	0.389	0.01	0.157	0.233	0.391	-0.101	-0.025	0.205	0.413	0.138324
52120	Hgsnat	0.182	0.079	0.206	-0.088	NA	-0.174	-0.061	0.101	NA	NA	-0.023	-0.059	-0.059	0.172	0.183	0.39	0.297	0.042	0.331	0.137	0.32	0.135	0.396	0.545	-0.55	0.005	0.448	0.499	0.346	0.062	-0.102	0.096	0.179	0.17	0.125	0.146	0.227	0.138324
17149	Magoh	0.259	0.051	0.267	0.006	0.123	0.063	-0.036	0.082	0.264	0.056	-0.068	0.003	0.003	-0.002	-0.368	0.217	-0.265	0.242	0.141	0.303	0.093	0.141	0.338	0.374	-0.254	0.506	0.444	0.316	0.428	0.413	0.131	0.106	0.089	-0.054	0.107	0.219	0.378	0.13827
76915	Mnd1	0.241	0.273	0.097	-0.049	0.122	-0.095	0.14	0.09	NA	NA	0.029	0.082	0.082	0.229	0.064	-0.122	-0.024	0.094	0.177	0.077	0.13	-0.075	0.419	0.267	0.261	0.3	0.048	0.409	NA	0.301	-0.081	0.225	-0.032	0.299	0.083	0.094	0.542	0.138147
13108	Cyp2g1	0.394	0.227	0.129	0.223	NA	0.123	0.087	0.211	-0.087	-0.021	0.106	0.013	0.013	0.084	0.309	0.208	0.5	0.278	0.302	-0.017	0.117	0.08	-0.076	0.226	-0.099	0.386	0.256	0.353	NA	0.256	-0.08	-0.144	0.163	0.135	0.15	-0.311	0.341	0.138143
67019	Actr6	0.063	0.045	0.022	0.063	0.069	0.308	0.173	0.027	0.188	-0.02	0.067	0.159	0.159	0.247	0.076	0.09	0.142	-0.065	0.267	0.246	0.024	0.313	0.284	0.142	0.073	0.319	0.299	0.43	0.549	0.199	-0.007	-0.177	0.165	0.027	-0.107	0.116	0.135	0.138108
14262	Fmo3	0.335	0.28	0.047	0.212	NA	0.012	0.136	0.267	-0.106	-0.083	0.16	0.121	0.121	0.142	0.182	0.05	0.197	0.148	0.307	0.09	0.065	0.26	-0.38	0.543	0.191	0.113	0.138	0.471	0.254	0.268	-0.223	-0.046	0.255	-0.1	-0.012	0.025	0.531	0.138083
66264	Ccdc28b	0.295	0.072	-0.096	0.167	-0.09	0.622	0.042	0.05	NA	NA	0.173	-0.041	-0.041	-0.003	0.26	-0.038	0.482	-0.018	-0.07	-0.198	0.409	0.068	NA	0.174	0.423	0.029	0.158	0.497	0.243	0.03	0.188	0.336	0.364	0.105	-0.089	NA	0.053	0.138061
223631	Ly6g2	0.138	-0.074	-0.044	-0.072	0.106	0.136	-0.008	0.147	NA	NA	-0.128	0.046	0.046	0.114	0.018	0.147	0.434	0.003	0.209	0.313	0.155	0.09	-0.269	0.589	0.56	0.154	0.26	0.456	0.399	0.283	-0.209	-0.074	0.129	0.075	-0.08	0.239	0.544	0.138057
23837	Cfdp1	0.382	0.138	0.231	-0.104	0.11	0.049	-0.065	0.237	0.113	-0.187	-0.145	-0.077	-0.077	-0.012	0.041	-0.076	0.058	-0.07	0.379	0.268	0.219	0.174	0.404	0.606	-0.281	0.131	0.375	0.438	0.177	0.353	0.171	0.295	0.01	-0.046	0.155	0.324	0.41	0.138054
22320	Vamp8	0.3	0.014	0.144	0.033	-0.016	-0.322	-0.088	0.089	0.149	-0.018	0.038	-0.105	-0.105	-0.036	0.123	0.309	-0.164	0.162	0.261	0.379	-0.37	0.119	0.522	0.577	0.408	0.209	0.109	0.456	0.388	0.328	0.005	0.376	0.036	0.142	0.135	0.07	0.45	0.138027
76425	Gid8	0.326	0.114	0.109	0.029	0.143	0.13	-0.009	0.072	NA	NA	-0.04	-0.015	-0.015	0.04	0.252	0.194	0.265	-0.093	0.187	0.401	0.375	0.297	0.223	0.42	0.352	0.366	-0.01	0.46	0.301	-0.207	-0.081	0.192	0.024	0.07	-0.029	0.079	-0.094	0.137943
73644	2210039B01Rik	NA	0.182	0.129	NA	0.135	0.269	0.13	NA	NA	NA	NA	0.06	0.06	0.133	0.216	0.186	0.349	0.077	NA	NA	-0.033	0.051	NA	NA	0.145	0.252	0.068	0.372	NA	NA	0.051	-0.017	NA	-0.057	0.276	NA	NA	0.137909
216618	Cfap36	0.404	-0.002	-0.027	-0.061	0.187	-0.023	0.074	0.247	NA	NA	-0.12	0.085	0.085	0.141	0.179	-0.224	0.005	0.357	0.4	0.35	0.284	0.323	0.041	0.224	0.402	0.261	0.338	0.404	0.366	0.345	-0.011	-0.24	0.082	0.115	0.257	-0.023	-0.399	0.137886
68576	Lamtor5	0.198	-0.121	0.077	-0.138	-0.118	-0.074	-0.003	0.07	NA	NA	-0.074	-0.004	-0.004	0.033	0.013	0.193	-0.116	0.108	0.214	0.333	-0.184	0.162	0.569	0.537	-0.223	0.467	0.421	0.364	0.357	0.425	-0.013	0.342	0.313	0.215	0.042	0.307	NA	0.137882
228140	Tnks1bp1	0.054	-0.039	0.09	0.077	0.235	0.249	0.201	0.136	-0.101	0.137	0.134	0.151	0.151	0.101	0.201	-0.035	0.284	0.19	0.345	-0.17	0.213	-0.059	-0.149	0.016	0.28	0.037	-0.025	0.387	0.395	0.248	0.217	0.21	0.496	-0.053	0.131	0.158	0.199	0.137622
108153	Adamts7	0.293	0.12	0.218	0.046	0.07	0.447	0.223	0.041	-0.019	-0.015	0.171	0.146	0.146	0.146	-0.494	0.124	0.317	0.237	0.077	-0.037	0.027	0.202	-0.05	0.099	0.138	-0.008	0.081	0.411	0.386	0.176	0.042	0.15	0.477	0.099	0.182	0.026	0.395	0.137568
19942	Rpl27	0.189	0.106	0.071	-0.01	NA	0.029	0.006	0.028	0.178	0.252	0.015	-0.003	-0.003	NA	-0.338	0.294	0.026	0.358	-0.089	0.13	0.182	0.189	0.45	0.508	NA	NA	0.476	0.54	NA	0.199	0.112	NA	-0.031	NA	0.184	0.344	-0.265	0.137567
18703	Pigr	0.2	0.076	0.265	0.171	0.413	0.137	0.193	0.2	-0.028	-0.246	0.049	0.097	0.097	0.179	0.408	-0.136	0.349	0.171	0.321	-0.08	-0.074	-0.021	0.131	0.695	0.334	-0.026	0.182	0.445	0.411	-0.232	0.127	-0.261	-0.17	0.236	-0.232	0.141	0.563	0.137432
68170	Iftap	0.401	0.122	-0.099	-0.116	-0.26	0.303	0.068	0.199	NA	NA	-0.095	0.056	0.056	0.043	0.047	-0.119	0.157	-0.085	0.295	0.452	0.3	0.287	0.507	0.623	0.266	0.465	-0.115	0.365	0.407	0.331	-0.193	0.153	0.028	0.22	-0.107	-0.005	-0.147	0.137429
11639	Ak4	0.128	-0.152	-0.202	0.055	NA	0.328	0.221	0.183	0.073	0.267	0.186	0.132	0.132	0.286	0.154	0.067	0.38	-0.012	0.258	-0.059	0.128	0.333	0.216	0.422	-0.068	0.215	0.112	0.301	0.556	-0.059	-0.076	-0.518	0.591	-0.123	-0.055	0.137	0.41	0.137417
433771	Micos10	0.352	0.058	-0.321	NA	0.108	0.212	0.021	-0.03	NA	NA	NA	0.002	0.002	0.01	-0.126	0.144	-0.02	-0.006	0.022	0.378	0.252	0.179	0.463	0.453	-0.276	0.286	0.252	0.309	0.275	0.277	0.043	0.382	0.091	0.051	0.16	0.242	0.289	0.137394
103142	Rdh9	-0.117	0.213	0.168	NA	0.02	-0.107	0.167	-0.043	NA	NA	NA	0.124	0.124	0.112	-0.4	0.226	0.321	0.217	0.082	-0.016	-0.156	0.331	0.176	0.546	0.609	0.086	0.176	0.481	0.287	0.011	-0.026	0.09	0.324	0.068	-0.204	0.211	0.429	0.137273
68044	Chac2	0.31	-0.146	0.195	-0.067	-0.14	0.437	0.153	0.069	NA	NA	-0.036	0.115	0.115	0.158	0.168	-0.098	0.584	-0.043	0.13	0.24	0.03	0.019	0.396	0.545	-0.322	0.022	0.382	0.441	0.537	0.162	-0.07	-0.057	0.047	0.106	0.162	0.07	0.188	0.1372
66618	Snrnp27	0.285	0.182	0.379	-0.04	NA	0.229	-0.036	0.128	NA	NA	-0.044	-0.042	-0.042	0.029	0.065	0.189	-0.185	0.053	0.396	0.295	0.013	0.369	-0.065	0.538	-0.515	0.146	0.392	0.347	0.423	0.355	-0.002	0.51	-0.08	-0.022	0.084	0.057	0.273	0.137176
18260	Ocln	0.255	0.038	0.251	0.017	0.138	0.176	0.093	0.175	0.146	0	-0.063	-0.014	-0.014	-0.022	0.076	-0.043	0.38	-0.046	0.082	0.019	-0.139	0.101	0.235	0.2	0.629	0.185	0.348	0.34	0.45	0.122	0.199	-0.21	0.316	-0.007	0.193	0.042	0.422	0.137027
74106	Dcaf6	0.155	0.182	0.087	0.162	0.364	-0.008	0.133	0.155	NA	NA	0.143	0.088	0.088	0.044	0.124	-0.009	-0.152	-0.147	0.182	-0.288	0.169	0.184	NA	0.504	0.467	-0.196	0.066	0.504	0.351	0.117	0.178	0.396	0.005	0.027	-0.054	NA	0.497	0.136909
72121	Dennd2d	0.292	0.023	0.026	-0.074	0.124	0.155	0.254	0.146	NA	NA	-0.131	0.177	0.177	0.194	-0.099	0.122	0.224	0.299	0.293	-0.036	-0.173	0.446	-0.337	-0.049	0.681	0.339	0.325	0.316	0.419	0.36	-0.172	0.043	0.114	0.07	0.163	-0.057	NA	0.136882
231050	Galnt11	0.009	0.034	0.003	-0.009	0.183	0.309	0.227	0.245	0.237	0.005	0.061	0.161	0.161	0.149	0.172	-0.17	0.083	0.097	0.23	0.165	-0.012	0.334	-0.005	-0.016	0.27	0.232	0.266	0.42	0.443	0.153	-0.11	0.295	0.085	-0.057	0.13	0.025	0.257	0.136811
18606	Enpp2	-0.073	0.196	-0.071	-0.117	NA	-0.032	0.189	0.01	0.218	-0.126	0.012	0.215	0.215	0.222	-0.35	0.038	-0.059	0.053	-0.007	0.231	-0.103	0.3	0.592	0.433	0.702	-0.064	0.014	0.421	0.593	-0.3	0.187	-0.201	0.278	0.264	0.216	0.198	0.629	0.13675
19655	Rbmx	0.21	0.195	0.233	0.148	0.098	0.161	0.178	0.189	0.043	0.036	0.121	0.133	0.133	0.125	-0.118	-0.122	0.138	-0.057	0.402	0.135	0.418	0.264	-0.283	0.236	-0.5	0.247	0.116	0.535	0.372	0.568	0.228	-0.15	-0.043	0.237	0.362	-0.222	0.293	0.13673
27367	Rpl3	0.184	0.068	0.235	0.161	NA	0.298	0.082	0.181	0.104	0.158	0.2	0.011	0.011	0.027	-0.274	0.313	0.124	0.037	0.455	0.545	0.259	0.137	0.261	0.177	-0.256	0.044	-0.135	0.379	NA	0.242	0.033	-0.099	0.053	0.033	-0.027	0.373	0.391	0.136714
67945	Rpl41	0.397	-0.033	0.284	0.13	0.076	NA	NA	0.127	0.065	0.313	0.14	NA	NA	0.006	0.088	0.301	0.105	0.12	0.097	0.369	0.012	NA	0.054	0.298	-0.283	0.148	0.25	0.418	NA	0.23	0.011	0.16	0.261	-0.054	-0.109	0.249	0.008	0.13671
213484	Nudt18	0.059	0.111	0.182	0.106	0.123	-0.131	-0.003	-0.065	0.187	0.172	0.122	-0.047	-0.047	-0.03	-0.308	0.334	-0.006	0.168	0.062	0.159	0.06	0.281	NA	0.395	0.583	0.065	0.266	0.495	0.287	-0.005	0.472	0.346	-0.045	0.123	0.408	NA	-0.096	0.136657
77254	Yif1b	0.035	0.188	0.283	0.077	0.027	0.108	0.081	-0.066	NA	NA	0.053	0.015	0.015	0.06	0.018	0.081	0.281	-0.021	0.134	0.345	0.037	0.148	NA	0.373	-0.632	-0.032	0.404	0.497	0.443	0.222	0.167	0.356	-0.043	0.256	0.181	NA	0.418	0.136636
414077	Wdr83os	0.25	0.286	-0.033	NA	0.01	-0.543	0.059	0.217	NA	NA	NA	0.114	0.114	0.141	0.28	0.156	0.057	-0.053	0.23	0.129	0.068	0.133	0.538	0.431	-0.186	-0.303	0.121	0.365	0.199	0.313	0.044	0.514	0.13	0.279	0.151	-0.028	0.322	0.136515
66866	Nhlrc2	-0.099	0.051	0.182	-0.017	0.085	0.073	0.184	0.028	-0.025	0.023	0.031	0.158	0.158	0.255	0.101	0.328	0.16	0.179	0.311	0.131	0.004	0.198	NA	0.23	0.315	0.291	-0.233	0.364	0.523	0.038	0.113	-0.204	0.241	0.033	0.059	NA	0.509	0.136514
73668	Ttc21b	0.372	0.081	0.107	0.137	0.02	-0.126	0.07	0.178	0.114	0.226	0.091	0.101	0.101	0.087	0.221	0.031	0.073	0.107	0.379	-0.001	0.196	0.302	NA	0.102	0.333	0.251	-0.069	0.375	0.389	0.257	0.09	0.071	0.336	0.1	0.075	NA	-0.399	0.136514
16912	Psmb9	0.14	-0.167	0.197	0.048	-0.031	0.083	0.026	0.005	0.019	0.209	0.031	0.017	0.017	0.021	-0.262	0.163	0.281	0.248	0.196	0.198	-0.234	0.221	-0.003	0.465	0.512	0.207	0.262	0.299	0.322	0.273	0.089	0.332	0.335	0.031	0.346	0.126	0.023	0.136351
78330	Ndufv3	0.442	0.007	0.021	-0.078	-0.07	-0.025	0.005	0.156	NA	NA	-0.024	-0.019	-0.019	-0.127	0.422	0.148	0.387	-0.104	0.03	0.181	0.154	0.237	0.622	0.572	0.211	0.067	0.089	0.316	0.3	0.294	0.094	0.472	-0.277	-0.052	-0.013	0.101	0.25	0.136286
16596	Klf1	0.156	0.293	0.023	0.055	0.274	-0.052	0.233	0.215	-0.073	0.2	0.056	0.153	0.153	0.204	0.235	0.296	-0.071	-0.026	0.475	0.102	-0.01	0.035	-0.168	0.147	0.078	-0.019	-0.223	0.466	0.607	0.45	0.012	0.19	0.043	0.104	-0.155	0.003	0.579	0.136216
622402	Akr1c12	0.05	-0.14	0.027	-0.18	-0.102	NA	NA	0.172	-0.058	-0.285	NA	NA	NA	0.188	0.083	0.251	0.416	0.049	-0.009	0.181	0.106	NA	0.668	0.687	0.129	0.252	0.4	0.312	0.478	-0.13	-0.073	-0.021	0.409	0.071	-0.058	0.174	0.175	0.136194
140492	Kcnn2	0.057	0.14	0	0.129	0.299	0.197	0.218	0.173	-0.083	-0.102	0.127	0.165	0.165	NA	0.363	-0.031	0.25	0.081	0.219	-0.061	0.128	0.071	0.309	0.426	0.534	-0.06	-0.084	0.434	0.275	0.407	-0.002	-0.039	0.069	NA	-0.175	0.059	0.107	0.136143
13098	Cyp2c39	0.403	NA	0.003	0.161	NA	NA	NA	0.239	0.041	0.024	-0.007	NA	NA	0.124	0.02	-0.12	0.575	0.099	0.321	0.025	0.083	NA	-0.339	0.355	0.468	0.1	0.356	0.491	0.411	0.21	-0.181	0.076	-0.104	-0.004	-0.053	-0.174	0.481	0.136133
13884	Ces1c	0.375	0.166	0.175	0.233	0.076	-0.075	0.105	0.339	-0.034	-0.077	0.094	0.082	0.082	NA	0	-0.073	0.32	0.258	0.262	-0.221	0.095	-0.096	0.271	0.658	0.166	0.117	0.134	0.504	0.433	0.149	0.02	-0.035	0.085	NA	-0.194	0.118	0.251	0.136086
17304	Mfge8	0.034	0.274	0.135	0.275	0.069	-0.5	0.029	0.006	0.088	0.362	0.2	0.039	0.039	0.087	-0.337	0.278	-0.235	0.487	0.297	0.168	-0.358	0.368	-0.08	0.286	-0.236	0.146	0.03	0.456	0.391	0.41	0.338	0.451	0.415	0.089	0.414	0.279	-0.159	0.136081
232491	Pyroxd1	-0.01	-0.154	0.227	0.122	0.205	0.005	0.019	0.163	0.059	-0.074	0.049	0.043	0.043	NA	0.07	-0.028	-0.11	0.232	0.308	0.276	0.314	0.042	0.262	0.137	-0.151	0.312	0.059	0.469	0.49	0.446	0.208	-0.326	-0.111	NA	0.422	0.207	0.534	0.135971
17449	Mdh1	0.322	-0.096	-0.065	0.069	0.1	0.201	0.09	0.178	0.021	-0.062	-0.032	0.045	0.045	0.171	0.044	0.061	-0.245	0.105	0.183	0.368	-0.148	-0.008	0.351	0.629	0.448	0.256	0.256	0.258	0.564	0.169	0.028	-0.174	0.138	0.255	-0.269	0.189	0.58	0.135811
21810	Tgfbi	-0.175	0.268	0.489	0.046	0.216	-0.382	0.108	0.142	0.084	0.03	0.05	0.122	0.122	0.18	-0.46	0.118	0.086	0.121	0.298	0.217	-0.363	0.232	0.221	0.584	0.064	0.048	0.167	0.49	0.138	0.228	0.371	-0.374	0.475	0.166	0.326	0.497	0.074	0.135784
29820	Tnfrsf19	0.223	0.139	0.017	-0.006	0.039	-0.144	0.143	-0.008	0.097	0.362	0.081	0.174	0.174	0.201	-0.47	0.142	0.342	0.379	0.319	0.006	0.154	0.271	-0.246	0.128	0.431	0.454	-0.081	0.208	0.449	0.167	0.034	-0.388	0.541	0.125	0.062	0.267	0.237	0.135757
15024	H2-T10	0.142	-0.024	0.211	NA	NA	-0.112	0.141	0.107	NA	NA	NA	0.162	0.162	NA	-0.02	-0.194	0.274	0.408	0.293	0.023	-0.104	0.329	-0.198	0.111	NA	NA	0.102	0.24	NA	0.366	0.105	NA	0.571	NA	0.394	0.252	-0.212	0.135731
66385	Ppp1r7	0.146	0.034	0.398	0.081	0.084	-0.057	0.076	0.165	0.099	0.064	0.046	0.062	0.062	0.049	-0.265	-0.119	0.171	0.195	0.387	0.074	0.211	0.346	0.51	0.437	-0.059	0.427	0.055	0.472	0.439	0.153	0.086	-0.042	-0.045	0.199	0.197	0.283	-0.399	0.13573
84652	Fam126a	0.401	0.203	0.055	0.122	0.202	-0.114	0.183	0.226	-0.012	-0.204	0.064	0.159	0.159	0.185	0.229	0.036	0.115	0.392	0.245	0.006	0.009	0.027	-0.218	0.146	0.27	0.137	-0.164	0.437	0.384	0.086	0.278	0.298	0.514	-0.011	-0.062	0.103	NA	0.135722
234683	Elmo3	0.287	0.123	0.113	0.022	0.146	-0.088	-0.013	0.071	NA	NA	0.121	-0.038	-0.038	0.005	0.06	0.202	0.176	-0.023	0.037	-0.019	0.162	0.219	0.308	0.109	0.535	0.003	-0.057	0.324	0.367	0.215	0.004	0.404	0.036	0.073	0.099	0.275	0.529	0.135686
226527	Cryzl2	NA	-0.071	0.12	0.089	-0.111	0.421	0.03	NA	0.187	0.527	0.022	0.013	0.013	0.132	0.293	0.105	0.409	0.152	NA	NA	0.158	0.055	0.328	NA	0.317	0.154	-0.183	0.081	0.176	NA	0.153	-0.047	NA	0.188	0.236	-0.013	NA	0.135655
27409	Abcg5	-0.004	0.378	-0.007	0.183	0.153	0.075	0.179	-0.012	-0.233	-0.096	0.208	0.107	0.107	0.13	-0.627	0.275	0.351	0.154	0.337	-0.157	-0.485	0.216	0.182	0.414	0.406	0.097	0.056	0.498	0.497	0.415	0.266	-0.099	0.002	0.183	0.078	0.269	0.523	0.135649
54451	Cpsf3	0.038	0.07	0.249	0.051	NA	0.134	0.076	0.082	0.033	0.097	0.03	0.037	0.037	-0.022	0.261	0.025	0.102	-0.055	0.271	-0.082	0.216	0.004	0.358	0.518	-0.384	0.097	0.229	0.427	0.483	0.11	0.163	0.473	0.103	0.02	0.254	0.27	0.105	0.135556
19943	Rpl28	0.315	0.048	0.3	NA	NA	0.013	-0.035	0.114	0.052	0.007	NA	-0.067	-0.067	-0.089	0.1	0.174	-0.052	0.159	0.188	0.183	0.258	-0.017	0.329	0.438	NA	NA	0.367	0.472	NA	0.257	0.161	NA	0.03	-0.182	0.21	0.262	NA	0.135448
69601	Dab2ip	0.098	0.001	0.175	0.121	0.222	-0.025	0.175	-0.005	-0.025	0.239	0.068	0.131	0.131	0.144	-0.061	-0.066	0.24	0.29	0.145	-0.17	0.094	0.295	0.196	0	0.444	-0.016	-0.144	0.412	0.335	0.18	0.332	-0.226	0.205	-0.03	0.315	0.248	0.541	0.135378
78038	Mccc2	0.305	0.115	-0.042	0.076	0.116	NA	NA	0.192	-0.122	-0.022	NA	NA	NA	0.163	0.389	-0.042	0.284	-0.047	0.222	0.145	0.181	NA	-0.073	0.464	0.462	0.162	0.027	0.371	0.436	0.225	-0.081	-0.035	0.031	0.354	-0.069	-0.127	NA	0.135333
217845	Ifi27l2b	0.107	0.102	0.029	0.178	0.243	-0.218	0.105	0.127	NA	NA	0.105	0.141	0.141	0.152	-0.464	0.378	-0.275	0.348	0.354	0.155	-0.206	0.432	-0.033	0.055	0.402	0.164	0.18	0.28	0.284	0.456	0.127	-0.245	0.482	-0.013	0.353	0.388	-0.079	0.135286
17984	Ndn	-0.016	0.03	0.327	0.125	NA	0.101	0.159	0.096	NA	NA	0.062	0.076	0.076	0.109	0.126	0.285	0.214	0.051	0.177	-0.025	-0.007	0.217	-0.126	0.003	-0.026	0.279	0.285	0.377	0.28	0.182	0.347	0.251	0.507	-0.11	0.095	-0.191	0.263	0.135265
68114	Pwwp3a	0.269	-0.036	0.298	-0.028	0.294	0.219	0.073	0.088	-0.027	0.07	-0.007	0.115	0.115	0.044	-0.011	0.021	0.138	-0.061	0.247	-0.125	0.074	0.287	-0.189	0.254	0.06	0.15	-0.089	0.52	0.398	0.519	0.252	0.239	0.367	-0.018	0.074	0.032	0.375	0.135162
75617	Rps25	0.496	NA	0.104	-0.056	0.057	NA	NA	0.244	-0.041	-0.113	-0.04	NA	NA	NA	-0.262	0.221	-0.011	0.208	0.356	0.358	0.218	NA	-0.02	0.235	-0.303	0.308	0.28	0.367	NA	0.496	0.176	0.159	-0.065	NA	-0.242	0.245	0.409	0.135143
218341	Rfesd	0.322	0.074	-0.069	0.031	NA	0.588	0.174	0.079	NA	NA	-0.018	0.093	0.093	0.071	0.094	-0.029	0.239	-0.211	0.1	0.269	0.159	0.174	NA	0.394	0.11	0.388	0.191	0.302	0.102	0.122	-0.138	0.239	-0.105	0.206	0.088	NA	0.19	0.135063
77559	Agl	0.081	-0.115	0.002	-0.026	0.17	-0.288	0.059	-0.024	NA	NA	-0.036	0.079	0.079	0.268	0.308	0.028	0.34	0.339	0.277	-0.084	0.274	0.36	0.304	0.55	0.098	0.384	-0.08	0.356	0.505	0.043	0.093	-0.199	0.245	0.082	-0.107	0.105	0.257	0.135057
69123	Eci3	0.305	0.214	0.111	0.244	NA	0.111	0.098	0.29	NA	NA	0.099	0.098	0.098	0.143	0.488	0.023	0.299	0.175	0.303	0.044	0.271	0.192	-0.352	0.235	-0.022	-0.187	0.043	0.436	0.185	0.245	-0.019	-0.022	-0.077	0.12	-0.059	-0.06	0.519	0.135029
18633	Pex16	0.367	-0.075	-0.086	0.015	-0.05	0.418	-0.054	0.214	0.068	0.129	0.095	-0.096	-0.096	0	0.339	0.131	-0.213	0.101	0.051	0.244	0.555	0.226	-0.133	0.544	0.209	0.197	-0.025	0.309	0.222	0.222	-0.087	0.368	0.019	0.226	0.023	0.102	0.516	0.135
14231	Fkbp7	0.092	0.053	0.135	-0.004	0.064	-0.501	0.089	-0.016	0.226	0.151	-0.023	0.104	0.104	0.176	-0.097	0.185	-0.228	0.27	0.286	0.101	-0.228	0.331	0.322	0.2	0.512	0.433	-0.059	0.364	0.643	0.292	0.015	0.097	0.147	0.033	0.176	0.167	0.382	0.134973
26754	Cops5	0.251	0.308	-0.137	-0.086	NA	-0.021	0.03	0.161	0.073	-0.339	-0.04	-0.013	-0.013	0.043	0.239	0.093	-0.084	-0.03	0.228	0.347	0.44	0.232	0.539	0.45	0.044	0.249	0.231	0.326	0.376	0.187	-0.009	-0.296	-0.006	0.389	-0.043	0.344	0.395	0.134944
70025	Acot7	0.226	0.064	0.057	-0.018	0.216	0.284	0.057	0.083	-0.08	-0.017	-0.053	0.017	0.017	0.157	0.301	0.152	0	0.409	0.236	-0.035	0.028	0.198	0.176	0.177	-0.601	0.167	-0.025	0.409	0.5	0.256	0.181	0.316	0.468	0.038	-0.03	0.143	0.518	0.134919
27632	Nelfe	0.155	NA	0.035	-0.003	0.178	0.01	-0.208	0.174	-0.096	0.136	0.078	-0.168	-0.168	-0.02	0.502	0.235	-0.424	0.358	0.039	0.033	0.345	-0.572	0.369	0.496	-0.127	0.284	0.015	0.446	0.484	0.222	0.229	0.534	0.295	0.248	0.224	0.092	0.426	0.134889
66113	Apoa5	0.021	0.12	-0.009	0.046	0.209	0.141	0.142	0.048	0.022	0.316	0.047	0.073	0.073	0.009	0.182	-0.133	0.158	-0.166	0.319	0.055	-0.046	0.049	0.324	0.686	0.405	0.061	0.148	0.441	0.215	0.336	-0.023	-0.267	0.042	0.242	0.149	0.103	0.452	0.134865
107986	Ddb2	-0.051	-0.002	0.187	0.042	0.167	0.008	0.157	0.04	NA	NA	0.076	0.125	0.125	NA	0.037	0.07	0.12	0.083	0.339	0.069	0.062	0.027	-0.275	0.02	0.456	0.127	0.067	0.514	0.281	0.454	0.287	0.21	0.21	NA	0.258	0.015	0.143	0.134788
66467	Gtf2h5	0.383	0.053	-0.021	-0.053	0.147	0.309	0.02	0.109	0.221	0.319	-0.113	-0.01	-0.01	0.108	-0.028	0.07	-0.016	0.372	0.229	0.408	0.24	0.401	NA	0.508	-0.355	0.306	0.007	0.281	0.217	0.389	-0.02	-0.065	-0.189	0.316	0.15	NA	0.034	0.134771
18567	Pdcd2	0.18	0.24	0.096	-0.05	0.041	0.068	-0.052	0.192	-0.078	-0.069	0.046	-0.146	-0.146	-0.065	NA	0.465	-0.047	0.168	0.168	0.24	0.423	0.241	0.534	0.3	-0.469	0.082	0.435	0.361	0.372	0.36	-0.029	0.137	-0.034	0.134	0.036	0.17	0.547	0.13475
106344	Rfc4	0.13	0.187	0.275	-0.058	-0.111	0.028	0.085	0.006	0.088	0.218	-0.034	0.076	0.076	0.202	-0.055	0.107	0.049	-0.026	0.169	0.207	0.235	0.149	0.334	0.164	-0.038	0.399	0.255	0.438	0.366	0.17	0.038	0.307	-0.112	0.141	0.352	0.229	-0.063	0.134676
215512	Fam117a	0.394	0.142	-0.144	0.031	0.027	0.409	0.13	0.232	NA	NA	0.011	0.105	0.105	0.144	-0.165	0.233	0.468	0.01	0.062	-0.077	0.161	0.206	0.034	0.025	0.392	0.083	0.173	0.31	0.378	0.139	-0.103	0.256	0.469	-0.003	-0.191	0.135	0.132	0.134657
192191	Med9	0.138	0.21	0.218	0.103	0.146	0.212	0.077	0.071	0.067	0.414	0.115	0.031	0.031	0.071	-0.173	0.156	0.017	0.153	0.258	0.175	0.121	0.511	0.013	0.186	-0.491	0.197	0.09	0.395	0.147	0.219	0.018	0.418	0.047	0.177	0.357	0.067	0.02	0.134649
73363	1700056E22Rik	0.194	0.169	0.067	NA	0.221	0.282	0.239	0.038	NA	NA	NA	0.183	0.183	0.051	0.061	0.121	0.148	0.251	0.091	-0.147	0.063	0.487	NA	0.011	0.236	-0.016	-0.062	0.283	0.42	0.263	0.161	0.079	0.16	0.008	0.327	NA	-0.399	0.134613
54405	Ndufa1	0.316	0.121	-0.14	0.079	-0.144	0.144	0.141	0.057	0.273	0.2	0.012	0.167	0.167	-0.098	0.387	-0.007	-0.212	0.002	-0.122	0.293	-0.246	0.114	0.559	0.544	0.32	-0.25	0.425	0.344	0.309	0.198	-0.061	0.317	0.284	-0.026	0.025	0.132	0.353	0.134514
15528	Hspe1	0.355	0.098	-0.109	0.109	0.019	0.077	0.13	0.073	0.208	-0.109	0.066	0.121	0.121	0.064	0.055	-0.054	-0.08	0.335	0.18	0.298	0.075	0.148	0.216	0.416	-0.459	0.345	0.625	0.395	0.139	0.172	-0.011	0.121	0.013	-0.01	0.123	0.304	0.407	0.134486
106264	0610012G03Rik	0.303	-0.212	0.027	-0.048	0.026	-0.179	-0.036	0.058	NA	NA	-0.092	-0.095	-0.095	0.001	0.029	0.183	0.148	0.282	0.303	0.242	0.236	0.067	0.209	0.471	0.381	0.088	0.199	0.257	0.465	0.387	0.145	0.371	-0.135	0.113	0.117	0.354	NA	0.134412
70113	Odf3b	0.099	NA	-0.16	NA	0.094	NA	NA	-0.088	NA	NA	NA	NA	NA	0.108	-0.186	0.146	0.297	0.273	-0.101	0.249	0.336	NA	NA	0.454	0.274	0.146	-0.335	0.481	0.566	-0.038	0.038	0.217	-0.173	0.234	0.17	NA	0.258	0.13436
68758	Abhd11	0.293	-0.016	0.047	-0.129	0.089	-0.149	-0.064	-0.016	-0.156	-0.082	-0.051	-0.016	-0.016	0.028	0.211	0.276	0.313	0.011	0.164	0.191	0.331	0.038	NA	0.397	0.208	0.041	0.354	0.466	0.158	0.355	0.028	0.541	0.123	-0.015	0.253	NA	0.487	0.134086
72307	2510002D24Rik	0.247	0.233	0.118	-0.091	0.007	0.217	0.026	-0.023	NA	NA	0.056	0.028	0.028	0.032	0.138	-0.092	0.165	0.146	-0.065	0.245	0.212	0.163	0.27	0.219	0.505	0.238	-0.043	0.47	0.411	0.185	0.092	0.091	0.026	0.127	0.07	0.018	0.218	0.133914
58521	Eid1	0.237	0.386	0.273	0.013	0.071	-0.02	0.001	0.196	NA	NA	-0.004	-0.026	-0.026	0.106	-0.333	0.268	0.35	-0.008	0.219	0.378	-0.163	0.405	0.239	0.168	-0.095	-0.013	0.565	0.438	0.401	0.234	0.225	-0.139	0.016	0.248	0.255	0.127	-0.305	0.133914
69694	Tatdn1	0.28	0.163	-0.045	-0.063	0.051	0.315	0.083	0.205	NA	NA	-0.022	0.057	0.057	0.111	-0.066	0.06	0.071	0.22	0.288	0.134	0.4	0.29	NA	0.36	-0.637	0.442	0.216	0.47	0.39	0.409	0.048	0.153	0.082	0.056	0.148	NA	-0.309	0.133848
30933	Tor2a	0.225	0.301	-0.112	0.008	0.138	0	-0.039	0.119	0.033	0.021	0	-0.079	-0.079	-0.009	-0.133	0.342	0.385	0.223	0.003	0.099	-0.094	0.218	0.466	0.488	0.356	0.03	0.458	0.407	0.162	0.054	-0.11	0.36	-0.026	0.122	0.179	0.301	NA	0.133806
67306	Zc2hc1a	0.206	0.171	0.16	0.115	0.129	0.148	0.113	0.228	NA	NA	-0.002	0.079	0.079	0.084	-0.184	-0.003	0.152	0.177	0.292	0.193	-0.004	-0.073	NA	0.099	0.672	0.201	-0.163	0.378	0.351	0.268	0.263	-0.148	0.223	-0.033	0.227	NA	0.017	0.133788
57316	C1d	0.415	0.008	0.053	-0.045	0.223	0.046	-0.014	0.183	0.244	-0.047	-0.106	-0.029	-0.029	0.037	0.005	-0.001	0.033	0.289	0.376	0.297	0.259	0.296	0.517	0.635	0.233	0.382	0.256	0.355	0.364	0.163	-0.1	-0.318	0.02	0.092	0.147	0.109	-0.399	0.133757
69742	Tm2d2	0.319	0.105	-0.14	0.081	-0.101	0.12	0.052	0.109	NA	NA	0.062	-0.055	-0.055	-0.076	0.451	0.223	0.4	0.101	0.137	0.225	0.281	-0.094	0.476	0.508	0.267	-0.216	0.373	0.477	0.445	-0.066	-0.148	-0.182	-0.103	0.129	-0.144	0.126	0.59	0.133629
329679	Fnip2	0.205	-0.053	0.086	0.011	0.131	0.017	-0.029	0.189	0.094	0.066	-0.057	0.039	0.039	0.205	0.129	0.271	0.443	0.417	0.25	-0.256	-0.143	0.25	NA	0.405	0.162	0.218	0.119	0.446	0.611	0.052	0.006	0.178	0.436	0.008	0.037	NA	-0.306	0.1336
240638	Slc16a12	0.096	-0.143	-0.065	0.032	0.073	0.278	0.167	0.017	NA	NA	0.045	0.142	0.142	0.293	-0.254	0.128	0.458	0.293	0.265	-0.049	0.216	0.145	NA	0.517	0.553	0.254	0.281	0.407	0.327	-0.029	-0.107	-0.049	0.307	0.157	-0.129	NA	-0.362	0.133515
72852	Mblac2	0.363	0.04	0.049	-0.011	-0.002	0.082	-0.017	0.076	NA	NA	-0.002	-0.031	-0.031	0.114	0.054	0.09	0.325	0.463	-0.015	-0.015	0.385	0.206	NA	0.499	0.226	0.35	-0.256	0.309	0.389	0.115	0.189	0.032	0.131	-0.012	0.103	NA	0.206	0.133455
66225	Llph	0.16	0.009	0.108	-0.004	0.24	0.062	0.154	0.114	0.227	0.137	0.053	0.157	0.157	NA	0.018	-0.088	-0.062	0.218	0.329	0.312	-0.077	0.369	0.314	0.357	-0.497	0.242	0.077	0.48	NA	0.393	0.113	0.003	0.091	NA	0.006	0.188	0.175	0.133382
19041	Ppl	0.032	0.164	0.045	0.239	NA	-0.089	0.175	0.175	0.047	-0.094	0.195	0.168	0.168	0.178	-0.217	0.128	0.007	0.356	0.165	0.016	-0.296	0.425	-0.524	0.356	0.536	0.283	-0.188	0.303	0.408	0.238	0.148	0.078	0.581	-0.02	0.257	-0.101	0.458	0.133333
232400	A2ml1	NA	0.206	0.114	0.116	0.11	-0.427	0.011	NA	0.154	0.303	0.22	0.086	0.086	0.089	-0.09	0.436	0.083	0.318	NA	NA	-0.012	0.351	NA	NA	0.225	0.365	-0.25	0.431	0.344	NA	0.247	0.167	NA	0.05	0.187	NA	-0.187	0.133321
83815	Cenpq	0.169	0.176	0.165	0.03	0.047	0.133	0.104	0.239	NA	NA	-0.071	0.072	0.072	0.194	0.457	-0.088	0.066	0.14	0.168	0.133	-0.083	0.076	-0.225	0.062	-0.096	0.482	0.202	0.423	0.451	0.367	0.165	-0.2	0.162	0.076	0.431	-0.201	0.368	0.133314
268354	Tafa2	0.175	0.074	-0.038	0.01	NA	-0.249	0.202	0.149	-0.005	-0.091	-0.009	0.262	0.262	0.272	0.273	0.319	-0.04	0.328	0.455	0.068	0.167	0.315	NA	0.102	-0.273	0.015	-0.183	0.098	0.311	0.374	0.078	0.127	0.35	0.06	0.088	NA	0.481	0.133147
59056	Evc	0.107	0.079	0.169	0.197	0.357	-0.012	0.141	0.165	0.028	0.058	0.193	0.095	0.095	0.059	0.146	0.039	0.143	0.078	0.472	0.017	-0.122	0.437	-0.297	0.05	0.111	0.025	0.25	0.356	0.158	0.368	0.148	0.237	-0.013	0.077	0.231	-0.051	0.334	0.133108
67268	Myl12a	-0.016	NA	0.18	0.037	0.064	NA	NA	0.072	NA	NA	-0.012	NA	NA	0.002	-0.449	0.134	-0.058	0.303	0.294	0.32	-0.076	NA	0.202	0.164	0.164	0.328	0.013	0.363	0.434	0.264	0.172	-0.139	0.321	0.011	0.298	0.337	NA	0.133107
225791	Zadh2	0.272	0.11	-0.203	0.124	-0.141	-0.004	0.167	0.176	0.02	0.129	0.157	0.093	0.093	0.168	0.034	-0.174	0.279	-0.127	0.089	0.045	0.419	0.233	0.487	0.473	0.197	0.101	0.376	0.4	0.575	-0.353	-0.041	-0.185	0.156	0.14	0.233	0.094	0.312	0.133081
59020	Pdzk1	0.335	-0.027	-0.129	-0.015	0.193	0.094	-0.026	0.118	-0.216	0.089	-0.034	-0.098	-0.098	NA	0.14	0.106	0.431	0.232	0.193	0.073	0.499	-0.11	0.297	0.294	0.287	0.323	0.365	0.398	0.19	-0.367	-0.117	0.014	0.351	NA	0.204	0.229	0.432	0.132857
353208	Zfp931	0.029	NA	-0.18	-0.006	-0.047	NA	NA	0.059	NA	NA	0.08	NA	NA	NA	0.382	0.046	0.135	0.269	0.198	0.204	0.211	NA	0.366	0.184	0.502	0.482	0.14	0.189	NA	0.122	-0.072	0.031	0.046	NA	-0.116	0.065	NA	0.13276
103743	Tmem98	0.286	0.323	-0.054	0.124	0.299	0.064	0.098	0.071	NA	NA	-0.069	0.061	0.061	0.095	0.104	0.055	0.343	0.269	0.219	0.136	-0.056	0.184	-0.257	0.238	0.293	-0.044	0.013	0.373	0.206	0.239	0.199	0.071	0.243	-0.016	-0.095	0.068	0.502	0.132743
21673	Dntt	0.205	0.118	-0.075	0.003	0.094	0.128	-0.03	0.224	0.187	0.242	-0.145	0.017	0.017	0.064	0.47	-0.06	0.097	0.351	0.472	0.218	0.2	0.273	-0.449	0.297	0.131	-0.076	0.225	0.366	0.307	0.33	0.154	-0.197	0.562	0.217	0.253	0.076	-0.356	0.132703
230594	Tut4	0.124	0.26	0.227	0.115	0.034	NA	NA	0.02	NA	NA	0.029	NA	NA	0.099	-0.303	-0.073	0.261	0.4	0.254	-0.041	-0.056	NA	NA	0.299	-0.174	0.339	0.248	0.495	0.459	0.045	0.273	0.21	0.144	0.066	0.298	NA	-0.337	0.132679
14473	Gc	0.381	-0.06	0.288	0.11	-0.021	-0.005	0.065	0.346	NA	0.265	0.013	0.063	0.063	0.099	-0.33	-0.242	0.237	0.166	0.237	-0.053	-0.02	-0.026	0.534	0.699	0.36	-0.08	0.105	0.432	0.477	-0.101	-0.093	0.239	0.35	0.182	0.132	0.019	-0.055	0.132667
15040	H2-T23	0.188	-0.087	0.114	0.182	0.065	-0.269	0.072	0.075	0.016	-0.027	0.096	0.122	0.122	NA	-0.21	0.177	0.008	0.305	0.352	0.22	-0.078	0.379	0.337	0.18	NA	NA	-0.082	0.276	NA	0.363	0.252	NA	0.446	NA	0.224	0.372	-0.078	0.132645
212974	Pgghg	NA	-0.027	-0.009	0.138	0.143	-0.059	0.182	NA	0.045	0.351	0.161	0.141	0.141	0.064	-0.061	0.283	-0.116	-0.208	NA	NA	-0.039	0.155	0.133	NA	0.601	-0.146	-0.039	0.316	0.339	NA	0.068	0.422	NA	0.127	0.23	0.047	0.596	0.132633
14300	Frg1	0.242	-0.12	0.396	-0.016	0.066	0.379	0.117	0.26	0.015	0.291	-0.034	0.041	0.041	0.044	-0.018	0.015	0.431	-0.01	0.34	0.089	-0.067	0.221	0.378	0.502	-0.537	-0.21	0.164	0.458	0.415	0.313	0.173	0.12	0.227	0.166	0.049	0.079	-0.113	0.132622
107476	Acaca	0.107	-0.015	0.061	0.18	0.061	0.052	0.117	0.119	0.039	0.351	0.15	0.065	0.065	0.173	0.498	0.042	-0.066	0.241	0.183	-0.21	-0.035	-0.109	-0.295	0.485	0.718	0.228	-0.26	0.346	0.53	-0.034	0.181	0.344	0.484	-0.045	0.285	-0.263	NA	0.132583
18045	Nfyb	0.163	0.095	0.312	0.007	0.241	0.179	0.192	0.132	0.041	-0.068	-0.078	0.168	0.168	0.155	-0.095	-0.142	0.239	0.149	0.175	-0.023	0.339	0.185	0.399	0.493	-0.325	0.227	0.111	0.412	0.278	-0.124	-0.127	0.148	0.243	-0.054	0.215	0.151	0.324	0.132568
66278	Smim20	0.17	0.187	-0.111	-0.076	-0.112	0.079	-0.027	0.082	NA	NA	-0.046	-0.082	-0.082	-0.081	0.267	0.003	-0.112	0.045	0.292	0.211	0.05	0.16	NA	0.601	0.281	0.217	-0.024	0.405	0.435	0.534	0.109	0.258	0.505	-0.105	-0.125	NA	0.466	0.132545
97097	C85328	NA	0.037	0.085	NA	NA	0.078	0.214	NA	NA	NA	NA	0.164	0.164	0.013	NA	0.085	0.121	0.156	NA	NA	0.425	0.38	NA	NA	-0.043	0.162	0.079	0.388	NA	NA	-0.046	0.157	NA	0.018	0.013	NA	NA	0.1325
70248	Dazap1	0.12	0.17	0.172	-0.005	0.109	-0.027	0.127	0.09	-0.041	0.121	0.069	0.128	0.128	0.138	0.235	0.208	-0.168	0.2	0.252	-0.003	0.447	-0.016	0.243	0.423	-0.112	-0.091	0.045	0.517	0.389	0.381	0.239	-0.273	0.162	-0.168	0.075	0.254	0.364	0.132486
67725	Nudt13	0.161	-0.006	0.147	-0.075	0.12	0.112	0.159	-0.062	0.233	0.399	-0.085	0.099	0.099	0.19	-0.126	0.016	0.283	0.207	0.086	0.085	0.041	0.3	0.136	0.251	0.477	0.31	-0.15	0.312	0.226	0.429	0.072	0.158	0.087	-0.064	0.145	0.168	-0.04	0.132432
15015	H2-Q4	0.035	NA	0.302	NA	NA	NA	NA	0.093	NA	NA	NA	NA	NA	NA	-0.234	0.172	0.143	0.466	0.316	-0.126	-0.435	NA	-0.032	0.202	NA	NA	-0.1	0.316	NA	0.43	0.266	NA	0.553	NA	0.154	-0.006	NA	0.132368
71240	Osbpl7	0.303	0.022	0.136	0.191	NA	0.289	0.171	0.117	NA	NA	0.196	0.091	0.091	-0.005	-0.03	0.054	0.067	-0.007	0.375	-0.074	0.181	0.292	NA	0.043	0.318	-0.214	-0.104	0.359	0.129	0.402	0.077	0.135	0.278	0.262	0.196	NA	-0.106	0.132344
99152	Anapc2	-0.027	-0.109	0.338	0.08	0.046	0.033	0.049	-0.057	NA	NA	0.043	0.061	0.061	0.017	-0.423	0.054	0.131	-0.202	-0.101	-0.085	0.015	0.339	0.634	0.435	0.583	-0.08	-0.014	0.396	0.191	0.09	0.275	0.569	0.118	0.109	0.376	0.35	0.334	0.132257
18673	Phb	0.204	NA	-0.094	0.225	0.028	NA	NA	0.025	0.149	-0.019	0.161	NA	NA	0.021	0.144	-0.048	-0.151	0.402	0.078	0.324	0.266	NA	0.342	0.483	-0.246	0.105	0.3	0.471	0.333	0.2	0.115	0.265	-0.094	0.158	0.009	0.34	-0.399	0.132161
75731	Idnk	0.272	-0.095	0.17	-0.059	-0.048	0.173	-0.033	0.151	NA	NA	-0.047	0.011	0.011	0.124	0.131	0.106	0.333	0.15	0.179	0.106	-0.004	-0.074	0.243	0.445	-0.123	0.002	0.174	0.331	0.372	0.303	0.169	0.534	0.444	-0.068	-0.013	0.115	0.14	0.132143
192173	Mcrip1	NA	0.341	0.105	0.132	NA	0.29	0.018	NA	0.057	0.375	0.137	-0.07	-0.07	-0.056	-0.197	0.125	0.22	-0.055	NA	NA	0.183	0.355	-0.062	NA	-0.052	0.273	0.024	0.295	0.286	NA	0.099	0.275	NA	0.333	0.371	-0.083	0.181	0.132069
14678	Gnai2	0.059	0.131	0.346	0.089	0.27	0.044	0.205	0.01	-0.113	0.319	0.112	0.144	0.144	0.135	-0.288	0.166	0.215	0.415	0.217	0.095	-0.266	0.396	-0.097	0.263	-0.139	-0.306	0.303	0.451	0.276	-0.054	0.245	-0.283	0.376	0.216	0.449	0.31	0.031	0.132054
384198	Fam47e	0.103	-0.151	0.055	0.023	0.062	NA	NA	0.099	NA	NA	NA	NA	NA	NA	0.155	-0.024	NA	0.204	0.141	0.219	0.012	NA	NA	0.501	NA	NA	0.268	0.392	0.497	-0.012	-0.19	NA	0.484	NA	-0.03	NA	-0.035	0.132048
224022	Slc7a4	-0.032	0.073	-0.048	0.275	0.056	0.474	0.126	0.076	0.199	0.505	0.409	0.108	0.108	-0.012	-0.068	0.077	0.311	-0.041	0.024	-0.083	0.155	0.244	-0.328	0.293	0.406	0.236	0.117	0.333	0.337	0.233	-0.287	0.081	0.259	0.018	0.085	-0.16	0.326	0.132027
214505	Gnptg	0.342	NA	0.128	-0.053	0.199	0.189	0.019	0.188	0.036	-0.116	-0.024	-0.031	-0.031	0.086	0.29	0.124	0.193	0.078	0.28	0.083	0.201	-0.031	NA	0.504	0.091	-0.051	0.409	0.432	0.411	0.377	-0.173	-0.005	-0.123	0.098	0.243	NA	0.125	0.132
11757	Prdx3	0.28	0.104	-0.061	-0.06	0.029	-0.13	-0.035	0.179	0.093	0.214	-0.118	0.045	0.045	0.1	-0.018	0.22	-0.157	0.2	0.295	0.186	0.167	0.344	0.531	0.394	0.254	0.32	0.04	0.369	0.355	0.017	0.02	0.167	-0.123	0.177	0.003	0.305	NA	0.131972
67025	Rpl11	0.447	0.011	0.116	0.226	0.147	-0.076	0.035	0.197	NA	NA	0.241	0.074	0.074	NA	-0.207	0.054	-0.119	0.002	0.182	0.393	0.198	0.168	0.313	0.171	-0.168	0.395	0.09	0.259	NA	0.368	-0.048	0.305	-0.021	NA	-0.085	0.348	NA	0.131935
11484	Aspa	0.279	-0.042	-0.065	-0.023	-0.01	0.264	0.325	0.062	0.08	-0.169	-0.013	0.275	0.275	0.372	0.146	0.056	0.126	0.24	0.295	0.235	0.071	0.172	-0.056	0.414	0.547	0.296	0.449	0.375	0.428	0.181	-0.163	-0.453	0.134	0.015	0.091	0.058	-0.388	0.131865
11749	Anxa6	0.308	0.207	0.151	0.043	0.139	-0.121	0.139	0.211	-0.121	0.212	-0.016	0.114	0.114	0.188	-0.037	0.03	-0.136	0.121	0.339	-0.036	-0.262	0.391	0.031	0.342	0.365	-0.108	-0.094	0.426	0.408	0.091	0.146	0.028	0.552	0.158	0.224	-0.118	0.447	0.131784
66449	Pam16	0.076	-0.014	-0.258	0.18	NA	0.162	-0.042	0.023	NA	NA	0.178	-0.024	-0.024	-0.084	0.252	0.412	-0.51	0.253	-0.036	0.176	0.409	0.122	0.32	0.393	NA	NA	0.524	0.496	NA	0.206	0.069	NA	-0.168	0.017	0.155	0.235	0.453	0.1317
66271	Tmem126a	0.272	0.153	0.121	-0.063	-0.038	-0.145	-0.074	0.118	NA	NA	0.004	-0.058	-0.058	0.006	0.24	0.063	-0.1	0.265	0.009	0.409	0.225	0.272	0.541	0.632	-0.41	0.029	0.436	0.465	0.448	0.088	-0.098	0.012	0.469	0.145	-0.176	0.144	0.263	0.131686
19891	Rpa2	0.081	0.163	0.111	-0.058	0.035	0.12	0.072	0.1	0.168	0.247	-0.078	0.032	0.032	0.106	-0.233	0.174	0.127	0.081	0.178	0.177	0.163	0.133	-0.013	0.094	0.123	0.426	0.016	0.333	0.4	0.48	-0.011	0.145	0.285	0.312	0.309	-0.123	0.165	0.131676
67308	Mrpl46	0.32	0.324	0.014	0.103	-0.001	0.258	0.001	0.068	0.082	0.312	0.076	-0.088	-0.088	-0.041	-0.058	0.141	0.028	0.178	-0.199	0.327	0.448	0.167	0.368	0.559	-0.295	0.187	-0.009	0.412	0.264	0.101	-0.055	0.368	-0.098	0.155	0.229	0.241	0.07	0.131595
140742	Sesn1	0.213	0.103	0.108	0.018	NA	0.02	0.215	0.216	0.261	0.025	0.005	0.177	0.177	0.163	0.111	-0.082	-0.405	0.024	-0.006	0.024	-0.007	0.338	0.314	0.097	0.358	0.108	0.045	0.48	0.369	0.031	-0.007	0.223	0.39	0.11	-0.013	0.159	0.375	0.131583
67249	Tbc1d19	0.264	0.247	0.225	0.078	-0.053	0.029	0.031	0.062	NA	NA	0.055	0.027	0.027	0.127	-0.231	-0.152	0.074	-0.028	0.321	0.171	0.094	0.356	0.08	0.072	0.265	0.265	-0.166	0.42	0.439	0.543	0.203	-0.132	-0.038	0.095	0.416	-0.098	0.517	0.131571
13982	Esr1	0.255	0.099	0.212	-0.037	0.235	0.089	0.117	0.284	-0.06	-0.339	-0.043	0.091	0.091	0.165	0.27	-0.123	0.423	0.373	0.314	0.028	0.18	0.178	-0.378	0.458	0.12	-0.08	0.088	0.529	0.417	0.187	0.036	-0.051	0.573	0.035	0.13	-0.173	0.174	0.131541
18816	Serpinf2	0.114	0.052	0.222	0.141	0.014	0.058	0.1	0.232	-0.008	0.123	0.135	0.089	0.089	0.06	0.232	0.072	0.553	-0.252	0.121	0.026	0.243	-0.232	0.431	0.682	0.676	-0.255	0.325	0.363	0.191	-0.054	0.123	0.078	0.069	-0.095	0.119	0.089	-0.059	0.131541
11409	Acads	0.109	0.147	-0.039	0.181	0.062	0.281	0.198	-0.065	0.156	0.378	0.189	0.13	0.13	0.024	0.183	-0.007	0.192	-0.021	-0.135	0.013	0.286	0.263	0.288	0.092	0.411	-0.155	0.066	0.333	0.241	-0.311	-0.059	0.489	0.053	0.122	0.144	0.269	0.226	0.131459
12314	Calm2	0.347	0.176	NA	-0.11	NA	-0.034	-0.01	0.19	0.066	0.485	-0.085	-0.018	-0.018	0.142	-0.259	NA	NA	NA	0.231	0.394	NA	0.18	NA	0.431	NA	NA	NA	NA	NA	0.144	NA	NA	0.199	-0.026	NA	NA	0.335	0.131429
22294	Uxt	0.153	-0.157	-0.082	NA	0.066	-0.084	-0.143	-0.048	NA	NA	NA	-0.117	-0.117	-0.017	0.359	0.372	-0.063	0.099	-0.047	0.283	0.04	-0.033	0.569	0.582	-0.102	0.309	0.354	0.447	NA	0.104	-0.115	0.135	0.176	0.416	0.132	0.258	0.476	0.131406
103765	Tmem17	0.193	0.129	-0.044	0.004	0.12	0.305	0.169	0.004	NA	NA	0.012	0.083	0.083	0.154	-0.011	0.194	0.158	0.126	0.273	0.183	-0.199	0.298	NA	0.161	-0.106	0.248	0.144	0.447	0.327	0.22	0.047	-0.261	0.187	0.255	0.385	NA	0.045	0.131303
21872	Tjp1	-0.093	0.038	0.41	-0.029	0.099	-0.114	0.046	0.069	0.247	-0.213	-0.027	0.068	0.068	0.171	0.092	0.017	-0.183	-0.028	0.178	-0.093	-0.059	0.203	0.504	0.378	0.671	-0.022	0.186	0.454	0.5	-0.031	0.128	0.197	0.384	0.032	0.095	0.149	0.366	0.131297
66270	Retreg1	NA	0.197	0.09	0.072	0.183	-0.205	0.16	NA	NA	NA	0.08	0.108	0.108	0.146	0.225	0.178	-0.516	0.212	NA	NA	-0.296	0.244	0.17	NA	0.163	-0.019	0.36	0.452	0.491	NA	0.18	0.185	NA	0.185	-0.093	0.192	0.422	0.131214
406217	Bex4	-0.011	0.174	0.045	NA	0.007	-0.014	0.234	0.21	NA	NA	NA	0.208	0.208	0.134	0.155	0.105	-0.084	0.066	0.087	0.171	-0.05	0.437	-0.283	0.008	0.052	0.131	0.145	0.377	NA	0.27	0.284	0.298	-0.153	0.202	0.466	-0.109	0.427	0.131156
71664	Mettl7b	0.289	0.115	0.105	-0.012	0.016	0.097	0.142	-0.05	NA	NA	-0.053	0.111	0.111	0.082	0.23	-0.028	0.332	0.478	0.079	0.057	0.196	-0.095	0.079	0.696	-0.058	-0.043	0.068	0.313	0.212	0.045	0.081	0.003	0.211	0.083	0.129	0.027	0.542	0.131143
66114	Dnajc30	0.254	0.159	0.103	0.106	0.1	0.098	-0.002	0.192	-0.214	0.255	0.028	-0.042	-0.042	0.016	0.221	0.088	0.067	-0.009	0.164	0.105	0.236	0.203	0.227	0.547	-0.001	-0.028	0.03	0.477	NA	0.204	0.106	0.363	-0.194	0.097	0.225	0.173	0.405	0.131028
116748	Lsm10	0.357	0.162	0.049	0.003	0.148	0.036	-0.015	0.117	-0.043	0.287	0.015	-0.016	-0.016	0.019	-0.139	0.319	0.084	0.221	0.058	-0.005	-0.346	0.031	0.167	0.354	0.405	0.42	-0.165	0.396	0.395	0.329	-0.066	0.367	0.158	0.031	0.007	0.27	0.45	0.130919
56330	Pdcd5	0.27	0.184	0.027	0.014	0.167	-0.042	-0.012	0.032	0.187	-0.022	0.003	0.024	0.024	0.022	-0.013	0.133	-0.073	0.235	-0.027	0.198	0.399	0.067	0.63	0.325	-0.319	0.168	0.41	0.552	NA	0.237	0.142	0.17	-0.226	0.181	0.211	0.18	0.25	0.130778
52502	Carhsp1	0.33	0.119	-0.015	-0.008	-0.043	0.021	0.116	0.031	-0.093	0.295	-0.009	0.056	0.056	0.15	0.068	0.088	0.383	0.192	-0.165	0.1	-0.008	0.005	0.366	0.548	0.505	0.065	0.159	0.425	0.42	-0.09	-0.218	-0.01	0.262	0.142	0.281	0.025	0.289	0.130757
75422	Mettl5	0.26	0.138	0.221	0.052	-0.087	-0.067	0.087	0.054	NA	NA	0.113	0.094	0.094	0.058	NA	-0.189	0.175	0.012	0.044	0.199	0.064	0.279	0.595	0.495	-0.141	0.113	0.491	0.521	0.506	0.165	-0.101	0.051	0.06	0.3	-0.018	0.204	-0.399	0.130676
56040	Rplp1	0.338	NA	-0.006	NA	-0.143	NA	NA	0.013	-0.017	0.335	NA	NA	NA	NA	-0.053	0.24	-0.167	0.208	0.046	0.474	-0.118	NA	0.502	0.088	-0.14	0.169	0.518	0.456	NA	0.183	-0.017	0.112	-0.007	NA	0.222	0.309	-0.151	0.130538
76508	Ube2d-ps	0.344	0.015	0.088	-0.023	0.11	0.384	0.107	0.192	-0.152	0.105	0.093	0.038	0.038	0.116	NA	-0.192	0.449	-0.05	0.167	0.236	0.049	0.195	NA	0.36	-0.103	0.074	0.275	0.536	0.305	0.131	-0.128	-0.007	-0.082	0.076	0.103	NA	0.589	0.130529
58909	Fam13a	0.415	0.185	0.011	0.011	0.063	0.013	0.194	0.128	NA	NA	0.063	0.124	0.124	0.111	0.103	-0.084	-0.141	0.325	0.076	0.051	-0.402	0.259	NA	0.548	0.072	0.167	-0.149	0.44	0.467	0.142	0.191	-0.164	0.264	0.067	0.026	NA	0.607	0.130515
73062	Ppp1r16a	0.233	0.031	-0.093	0.095	0.232	0.281	0.193	0.023	-0.1	0.426	0.09	0.137	0.137	0.092	0.149	0.163	0.417	0.024	0.018	-0.048	0.251	0.216	NA	-0.016	0.649	-0.297	-0.343	0.404	0.192	0.204	0.126	0.284	-0.029	0.017	0.129	NA	0.28	0.130486
57784	Bin3	0.272	-0.025	0.28	0.154	0.198	-0.031	0.156	0.282	0.061	0.047	0.068	0.133	0.133	0.108	0.016	0.363	0.164	-0.244	0.331	0.069	-0.244	0.042	0.122	0.308	-0.372	0.285	-0.013	0.404	0.375	0.361	0.248	0.135	-0.115	0.126	0.304	0.009	0.317	0.130459
14068	F7	0.159	0.174	0.099	0.223	0.008	-0.128	0.051	0.212	-0.165	-0.276	0.204	0.012	0.012	0.064	0.362	0.097	0.492	-0.178	0.266	0.019	-0.101	-0.1	0.285	0.632	0.421	0.018	0.246	0.441	0.57	0.246	-0.144	-0.109	0.523	-0.089	0.051	0.129	0.098	0.130378
54188	Cpsf4	-0.072	0.162	0.158	-0.08	0.187	0.243	0.077	-0.087	NA	NA	-0.065	0.038	0.038	0.108	0.097	0.111	0.338	0.232	0.045	-0.044	0.288	-0.036	0.131	0.18	-0.247	0.258	0.52	0.272	0.357	0.317	-0.007	0.436	0.353	0.028	-0.051	0.099	0.179	0.130371
328035	Fads6	0.064	NA	0.095	0.059	0.156	-0.036	0.101	-0.058	NA	NA	0.079	0.07	0.07	0.137	0.167	0.205	0.148	0.417	0.041	-0.065	-0.002	0.215	NA	0.538	0.601	-0.004	0.109	0.45	NA	-0.063	0.152	0.062	0.037	-0.149	0.047	NA	0.394	0.130226
12509	Cd59a	0.32	-0.047	0.098	-0.052	0.056	0.325	0.201	0.082	-0.238	0.192	-0.062	0.084	0.084	0.202	-0.151	-0.008	0.526	-0.061	0.248	0.185	-0.154	0.241	0.297	0.711	0.249	0.026	0.103	0.358	0.57	0.112	-0.153	-0.082	-0.24	0.095	0.176	0.014	0.508	0.130135
66494	Prelid1	0.292	NA	-0.011	-0.011	0.089	NA	NA	-0.061	NA	NA	0.039	NA	NA	0.023	-0.19	0.174	0.439	0.125	0.113	0.402	0.237	NA	0.563	0.486	0.062	-0.122	-0.023	0.329	NA	0.191	-0.078	0.091	-0.152	0.049	0.234	0.221	NA	0.130037
50918	Myadm	-0.043	0.004	0.272	0.252	0.073	-0.348	0.197	0.196	0.227	0.22	0.146	0.205	0.205	0.279	-0.253	0.063	-0.265	0.294	0.279	-0.01	-0.434	0.373	0.098	0.371	0.419	-0.027	-0.092	0.479	0.455	0.091	0.301	-0.525	0.532	0.1	0.31	0.195	0.172	0.130027
223722	Mcat	0.271	0.132	0.092	0.128	0.164	0.322	0.021	0.195	0.104	0.217	0.059	-0.017	-0.017	0.015	0.374	0.198	0.185	0.088	-0.088	0.094	0.464	-0.033	0.327	0.273	-0.31	0.179	0.168	0.362	0.328	-0.234	-0.042	0.254	-0.159	0.21	0.149	0.218	0.118	0.129973
19212	Pter	0.355	-0.045	0.055	-0.019	0.086	0.137	-0.017	0.117	-0.09	-0.196	-0.089	0.002	0.002	0.094	0.19	-0.07	0.311	0.14	0	-0.028	0.11	0.104	0.178	0.645	0.511	0.189	0.404	0.461	0.394	-0.075	-0.023	0.411	0.098	-0.058	0.164	0.256	0.103	0.129919
67710	Polr2g	0.278	0.167	0.193	0.037	-0.055	0.189	0.118	0.097	NA	NA	-0.021	0.073	0.073	0.124	-0.275	0.329	0.132	-0.113	0.131	0.194	-0.207	0.238	0.518	0.422	-0.585	0.508	0.2	0.32	0.374	0.352	-0.026	0.125	-0.04	-0.079	0.262	0.286	0.205	0.129829
216892	Spns2	0.239	0.136	-0.077	0.034	0.129	0.048	0.234	0.105	-0.038	0.092	0.024	0.185	0.185	0.182	0.261	0.108	0.242	0.166	0.158	0.245	-0.115	0.245	-0.059	0.26	0.325	-0.022	-0.125	0.382	0.246	0.2	0.048	0.146	0.191	0.002	0.377	-0.087	NA	0.129778
22035	Tnfsf10	0.145	-0.06	0.105	0.062	0.05	0.292	0.205	-0.17	0.034	0.216	0.057	0.148	0.148	0.209	-0.117	-0.071	0.231	0.246	0.187	0.227	0.018	0.327	0.023	0.123	0.073	0.218	0.194	0.277	0.473	0.211	0.076	-0.226	0.619	-0.003	0.192	-0.229	0.291	0.129757
26941	Slc9a3r1	-0.294	0.137	0.148	0.1	0.003	-0.042	0.186	-0.04	-0.083	0.094	0.173	0.221	0.221	0.128	0.221	0.29	0.498	0.145	0.214	0.004	-0.043	-0.09	0.287	0.528	0.076	0.079	0.088	0.428	0.426	-0.011	0.035	-0.191	0.432	0.064	-0.189	0.162	0.393	0.129676
107734	Mrpl30	0.28	-0.054	-0.215	-0.067	0.006	0.188	0.046	0.076	NA	NA	-0.025	0.05	0.05	-0.064	0.227	0.116	0.012	0.232	0.202	0.442	0.121	0.123	0.543	0.579	-0.333	0.084	0.251	0.277	0.339	0.494	-0.236	0.087	-0.082	0.284	-0.136	0.223	0.418	0.129657
217830	Dglucy	NA	-0.037	0.165	0.078	0.043	-0.159	0.134	NA	NA	NA	0.019	0.075	0.075	0.177	-0.316	0.134	0.126	0.123	NA	NA	-0.088	0.533	0.125	NA	0.616	-0.004	-0.436	0.472	0.439	NA	0.183	0.365	NA	0.057	0.431	0.014	0.285	0.129607
56424	Stub1	0.155	0.104	0.22	0.071	NA	0.141	-0.007	0.094	-0.049	0.329	0.175	-0.051	-0.051	0.064	NA	0.308	0.058	-0.082	-0.007	0.026	0.356	-0.402	0.44	0.17	-0.226	-0.185	0.351	0.531	0.213	0.162	0.157	0.188	0.239	-0.094	0.201	0.416	0.52	0.129571
67486	Polr3g	0.314	0.041	0.008	0.03	0.207	0.174	0.14	0.166	NA	NA	-0.003	0.128	0.128	0.234	0.407	-0.016	0.399	0.328	0.258	0.07	0.242	0.134	0.199	-0.018	-0.449	0.35	0.149	0.487	0.377	-0.153	-0.151	0.003	0.168	-0.025	-0.28	0.062	0.426	0.129543
73836	Slc35b2	0.261	0.094	-0.109	-0.083	-0.166	0.253	0.028	0.069	NA	NA	-0.02	0.007	0.007	0.052	0.004	0.22	0.219	-0.092	0.295	0.39	0.305	0.019	0.195	0.46	0.005	0.039	0.488	0.31	0.353	0.362	-0.178	-0.187	-0.069	0.252	0.109	-0.011	0.653	0.129543
635702	Naaladl2	0.028	0.099	-0.007	NA	0.161	NA	NA	-0.023	NA	NA	NA	NA	NA	0.234	0.098	0.049	0.25	0.048	0.279	-0.027	0.284	NA	NA	0.152	0.304	0.032	0.149	0.423	NA	0.111	0.141	0.089	0.284	0.083	-0.064	NA	0.061	0.12952
102866	Pls3	0.05	0.207	0.164	-0.007	0.126	0.02	0.156	0.087	-0.102	-0.162	-0.039	0.164	0.164	0.171	-0.273	0.046	0.391	0.068	0.244	-0.053	-0.129	0.296	0.52	0.671	0.302	0.271	0.037	0.398	0.399	-0.216	-0.133	-0.402	0.318	0.283	0.012	0.138	0.604	0.129486
16835	Ldlr	0.291	0.022	0.009	0.029	0.164	0.258	0.133	0.222	0.034	-0.166	0.018	0.166	0.166	0.122	0.477	-0.034	0.412	0.327	0.009	0.003	0.386	0.223	-0.254	0.557	0.299	-0.116	-0.334	0.396	0.335	-0.043	0.111	0.089	0.401	-0.102	-0.206	0.092	0.295	0.129486
17313	Mgp	0.044	0.108	0.292	0.239	0.002	-0.449	0.093	0.158	0.126	0.375	0.195	0.136	0.136	0.194	-0.078	-0.039	0.258	0.194	0.253	0.072	-0.308	0.26	-0.22	0.125	0.218	-0.044	-0.05	0.369	0.382	0.371	0.323	0.347	0.406	-0.192	0.277	0.299	-0.082	0.129459
171281	Acot3	0.412	-0.056	0.083	0.177	NA	0.085	0.204	0.257	-0.019	0.052	0.016	0.157	0.157	0.214	0.184	0.175	0.36	0.371	0.283	-0.192	0.016	0.271	-0.403	0.365	-0.246	0.148	-0.128	0.312	0.27	0.23	0.015	-0.143	0.288	0.011	0.09	0.082	0.561	0.129417
75744	Svip	0.309	-0.038	0.03	-0.07	0.013	-0.068	0.023	0.087	NA	NA	-0.088	0.051	0.051	0.202	0.322	0.052	0.343	0.343	0.195	0.165	0.037	0.137	NA	0.372	0.413	0.338	0.061	0.395	0.511	-0.19	-0.12	0.08	0.325	0.098	-0.238	NA	NA	0.129406
66366	Ergic3	0.386	-0.117	-0.137	0.072	0.033	0.161	0.01	0.14	NA	NA	0.075	-0.045	-0.045	0.071	0.363	0.102	0.388	-0.029	0.176	0.051	0.234	0.008	0.415	0.553	0.178	-0.235	0.262	0.319	0.356	0.023	-0.15	0.426	0.267	0.03	0.086	0.035	0.067	0.1294
13010	Cst3	0.252	-0.06	0.119	0.17	0.257	-0.002	0.035	0.095	0.226	0.405	-0.029	-0.032	-0.032	0.043	-0.36	0.227	-0.178	0.332	0.165	0.245	-0.47	0.424	0.378	0.682	0.108	-0.113	0.192	0.39	0.288	0.247	0.055	0.043	0.133	0.242	0.138	0.25	-0.081	0.129297
67544	Fam120b	-0.104	0.025	0.176	-0.003	0.063	0.067	0.23	0.082	NA	NA	0.067	0.157	0.157	0.041	0.02	-0.054	0.097	-0.197	0.305	0.126	-0.18	0.107	0.207	0.354	0.514	-0.023	-0.061	0.454	0.439	0.284	0.201	0.255	0.321	-0.002	0.045	-0.226	0.58	0.129257
67270	Mrpl42	0.321	0.281	0.086	-0.021	-0.013	-0.126	0.227	0.107	NA	NA	-0.042	0.22	0.22	0.208	0.345	-0.182	-0.122	0.193	0.238	0.325	0.022	0.084	0.231	0.612	NA	NA	-0.044	0.333	NA	0.457	-0.062	NA	0.07	0.086	-0.218	-0.054	0.223	0.129194
28081	Fam104a	0.1	0.109	-0.043	0.065	0.251	-0.091	0.087	0.067	0.028	0.178	0.108	0.056	0.056	0.014	0.179	0.209	-0.079	0.357	0.195	-0.003	-0.125	-0.183	0.434	0.383	-0.262	0.326	0.15	0.372	0.522	0.168	0.152	0.374	0.099	-0.058	-0.087	0.202	0.465	0.129054
66433	Chchd7	0.229	0.313	-0.031	0.322	NA	0.067	0.026	0.017	NA	NA	0.273	0.032	0.032	0.038	0.37	-0.108	-0.202	-0.154	0.022	0.195	-0.2	0.05	0.26	0.534	-0.034	0.176	-0.231	0.389	0.506	0.418	-0.175	0.417	0.468	-0.112	-0.264	0.088	0.656	0.129029
67997	Ddx59	0.062	0.263	0.091	-0.027	0.323	0.104	0.099	0	NA	NA	0.053	0.055	0.055	0.012	-0.037	0.151	0.086	-0.111	0.349	0.17	0.202	0.358	0.133	0.004	0.459	0.232	0.241	0.382	0.372	0.274	-0.074	0.25	0.106	0.054	0.068	0.066	-0.309	0.129029
22359	Vldlr	0.319	0.309	0.111	0.132	NA	0.143	0.166	0.274	0.02	0.194	-0.006	0.144	0.144	0.136	0.231	0.201	0.148	0.09	0.315	-0.14	-0.058	0.408	-0.457	0.315	-0.575	0.209	-0.163	0.299	0.467	0.288	0.23	0.112	-0.25	0.092	-0.004	0.175	0.626	0.129028
18968	Pola1	0.15	0.071	0.339	-0.004	0.071	0.16	0.161	0.156	0.249	0.046	-0.04	0.156	0.156	0.151	-0.081	0.142	0.013	0.117	0.208	-0.099	-0.078	0.102	0.21	0.152	-0.099	0.394	0.066	0.477	0.343	0.143	0.151	0.376	0.449	0.054	0.254	0.056	-0.399	0.129
216558	Ugp2	0.095	-0.09	-0.052	-0.046	0.051	0.061	0.157	0.07	-0.095	-0.11	-0.04	0.131	0.131	0.169	0.157	-0.006	0.351	0.012	0.099	0.132	-0.4	0.285	0.682	0.628	0.336	0.179	0.13	0.234	0.629	-0.015	-0.109	0.143	0.067	0.193	-0.012	0.087	0.539	0.129
394430	Ugt1a10	0.099	-0.116	NA	-0.004	NA	0.05	0.221	-0.028	-0.026	0.071	-0.023	0.168	0.168	NA	0.115	NA	NA	NA	-0.01	0.129	NA	0.365	NA	NA	NA	NA	NA	NA	NA	0.09	NA	NA	0.563	NA	NA	NA	0.488	0.128889
27998	Exosc5	0.003	0.23	-0.199	-0.051	-0.015	0.29	0.067	-0.048	NA	NA	0.001	-0.01	-0.01	-0.026	0.295	0.103	0.085	0.171	-0.022	0.216	0.251	0.198	0.301	0.082	-0.168	0.171	0.445	0.295	0.287	0.21	-0.053	0.434	0.274	0.28	0.076	0.127	0.218	0.1288
67201	Glod4	0.153	0.018	0.15	-0.067	0.129	0.253	0.103	0.052	NA	NA	-0.078	0.086	0.086	NA	-0.019	0.035	0.046	0.105	0.09	0.214	0.102	0.145	0.651	0.393	0.605	0.461	0.138	0.289	0.339	-0.289	0.011	0.067	0.104	NA	-0.049	0.129	-0.205	0.128697
74043	Pex26	-0.318	0.121	0.098	NA	0.193	NA	NA	0.028	NA	NA	NA	NA	NA	0.139	0.136	0.018	0.441	0.125	0.225	0.09	-0.056	NA	0.12	0.343	0.169	-0.08	0.236	0.331	0.314	0.125	-0.036	0.298	0.137	-0.129	-0.066	0.105	0.496	0.128679
216820	Dhrs7b	0.281	0.109	-0.093	0.039	-0.154	-0.053	-0.047	-0.003	0.132	0.324	0.164	-0.008	-0.008	0.039	-0.031	-0.03	0.093	0.354	0.066	0.27	-0.026	0.317	0.349	0.53	0.346	0.336	-0.009	0.29	0.467	0.133	-0.071	0.038	0.018	0.194	-0.059	0.293	0.171	0.128676
70957	Stamos	NA	0.174	-0.089	NA	-0.052	0.113	0.097	NA	NA	NA	NA	0.07	0.07	0.06	-0.141	-0.12	0.12	0.212	NA	NA	0.281	0.523	NA	NA	0.263	0.209	0.378	0.343	0.26	NA	-0.054	0.019	NA	0.025	0.196	NA	NA	0.128565
101488	Slco2b1	0.049	0.122	-0.133	0.138	0.022	-0.211	0.231	0.201	-0.093	0.084	0.172	0.21	0.21	0.221	0.217	-0.131	0.098	0.27	0.331	-0.052	-0.004	0.267	NA	0.628	0.491	-0.125	-0.122	0.198	0.67	0.248	-0.19	-0.125	0.067	0.03	-0.072	NA	0.582	0.128543
80283	Abtb1	0.009	0.137	-0.016	-0.01	-0.038	0.059	0.091	0.081	0.047	0.311	0.06	0.046	0.046	0.074	0.269	0.151	0.116	-0.182	0.007	-0.025	0.27	0.236	0.171	0.286	0.464	-0.243	0.027	0.28	0.388	0.331	0.117	0.379	0.081	0.068	0.083	0.164	0.42	0.128514
69312	Ppp1r42	0.263	0.252	-0.131	0.122	NA	0.218	0.35	0.175	NA	NA	0.25	0.298	0.298	0.048	0.113	0.041	0.12	-0.032	0.111	0.023	0.246	0.223	-0.053	0.196	-0.189	0.331	0.026	0.373	0.381	0.398	0.011	0.104	0.195	0.098	0.078	-0.203	-0.365	0.1285
208366	Rpp40	0.058	0.308	0.059	-0.109	0.175	0.244	-0.059	0.028	NA	NA	-0.003	-0.078	-0.078	-0.039	0.236	0.133	-0.065	0.172	0.078	0.168	0.266	-0.086	0.343	0.444	-0.146	0.251	0.335	0.43	0.415	0.212	0.216	0.513	-0.014	0.091	0.02	0.168	-0.189	0.128486
74895	Ccdc181	0.275	0.056	0.195	0.078	-0.03	-0.072	0.049	0.173	NA	NA	0.03	0.039	0.039	0.128	-0.091	-0.242	0.092	-0.194	0.416	0.323	0.18	0.201	NA	0.191	0.363	0.066	-0.046	0.511	0.348	0.382	0.12	0.288	-0.095	0.149	0.296	NA	0.02	0.128424
64685	Nmi	0.213	0.141	0.348	0.071	0.107	-0.295	-0.008	0.228	-0.048	0.11	0.075	-0.007	-0.007	0.075	-0.333	-0.164	0.218	0.174	0.269	0.31	-0.184	0.09	0.082	0.663	0.257	0.257	0.306	0.418	0.433	0.299	0.045	-0.234	0.453	0.081	0.344	0.329	-0.365	0.128405
338350	Acad12	0.168	NA	-0.057	NA	0.173	NA	NA	-0.025	NA	NA	NA	NA	NA	0.22	0.14	0.134	0.233	0.1	0.314	0.133	-0.127	NA	NA	0.258	0.271	0.117	-0.161	0.256	0.294	0.158	0.192	0.129	0.101	0.363	0.225	NA	-0.399	0.1284
14004	Chchd2	0.364	NA	-0.018	NA	NA	0.239	0.193	0.023	NA	NA	NA	0.159	0.159	NA	0.232	-0.008	-0.362	0.25	0.074	0.373	-0.255	0.158	0.405	0.563	0.196	0.095	0.438	0.431	0.307	0.184	-0.031	-0.169	-0.067	NA	-0.082	0.126	-0.257	0.128276
27404	Abca8b	0.046	0.09	0.311	0.044	0.057	0.009	0.18	0.016	-0.115	0.045	-0.036	0.169	0.169	0.218	-0.093	0.059	0.128	0.071	-0.016	-0.145	0.058	0.102	0.346	0.528	0.266	0.265	0.121	0.447	0.435	-0.12	0.262	0.006	-0.16	0.166	0.325	0.106	0.383	0.128189
319660	Agmo	0.329	-0.146	0.184	-0.166	0.098	0.274	0.115	0.128	NA	NA	-0.17	0.057	0.057	0.26	-0.207	0.02	0.371	0.262	0.269	0.068	0.211	0.009	NA	0.58	0.612	0.23	0.125	0.299	0.504	-0.193	-0.055	-0.015	0.342	0.214	-0.039	NA	-0.399	0.128121
242425	Gabbr2	0.147	0.011	NA	-0.012	NA	0.158	0.138	0.173	-0.036	0.211	-0.018	0.111	0.111	NA	0.519	NA	NA	NA	0.374	-0.153	NA	0.01	NA	0.351	NA	NA	NA	NA	NA	0.276	NA	NA	0.425	NA	NA	NA	-0.362	0.128105
72429	Dnajc25	-0.028	0.123	0.062	-0.025	0.126	0.038	0.082	0.033	NA	NA	-0.044	0.074	0.074	0.05	0.414	0.036	0.473	-0.185	0.283	0.203	0.426	-0.11	NA	0.449	0.517	-0.006	0.048	0.459	NA	0.263	0.136	-0.206	-0.103	0.054	-0.159	NA	0.541	0.128062
71883	Coq2	0.182	NA	-0.032	0.054	-0.017	NA	NA	-0.081	NA	NA	0.049	NA	NA	0.096	-0.016	0.267	0.289	0.152	0.192	0.311	0.078	NA	NA	0.447	-0.08	-0.166	0.045	0.265	0.36	0.146	-0.033	0.174	-0.093	0.119	0.155	NA	0.594	0.128037
67307	Pbld2	0.457	0	-0.136	0.006	-0.066	-0.135	0.358	0.195	NA	NA	0.03	0.279	0.279	0.223	0.166	0.195	0.146	-0.068	0.169	0.064	-0.232	-0.042	0.347	0.638	0.502	-0.117	0.066	0.361	0.537	0.163	-0.282	-0.154	0.253	-0.23	-0.057	0.011	0.555	0.128029
108735	Sft2d2	0.223	0.065	0.059	0.275	0.029	0.246	0.173	-0.012	NA	NA	0.332	0.16	0.16	0.246	-0.036	0.237	0.229	0.238	0.067	0.029	-0.177	0.387	0.129	0.314	-0.452	0.117	-0.067	0.444	0.392	-0.238	-0.048	0.027	0.033	0.087	0.388	0.055	0.366	0.127914
12417	Cbx3	0.233	-0.079	0.261	0.28	0.063	0.202	0.084	0.218	-0.063	0.078	0.235	0.064	0.064	NA	0.355	0.063	-0.08	-0.063	0.413	0.378	0.227	-0.482	0.543	0.412	0.311	0.058	-0.045	0.5	NA	0.382	0.218	-0.22	0.292	NA	-0.231	0.096	-0.42	0.127853
229211	Acad9	0.363	-0.044	-0.038	-0.006	0.084	0.023	0.081	0.207	0.163	-0.133	-0.042	0.032	0.032	0.09	0.302	0.045	0.28	0.362	0.328	-0.183	0.207	0.243	0.231	0.479	-0.109	0.26	-0.131	0.482	0.278	0.19	-0.044	-0.06	-0.025	0.27	0.199	0.008	0.305	0.127811
269261	Rpl12	0.215	0.328	0.136	0.201	-0.128	-0.24	-0.007	-0.023	0.198	0.364	0.214	0.062	0.062	NA	-0.331	0.402	-0.009	0.226	0.246	0.406	-0.071	0.153	0.189	-0.177	-0.205	0.446	0.321	0.407	NA	0.388	0.14	0.169	-0.138	NA	-0.159	0.344	0.216	0.127794
72960	Top1mt	0.322	0.073	-0.102	0.037	0.182	0.191	0.063	0.186	-0.138	0.308	0.06	-0.009	-0.009	0.063	-0.046	0.253	0.293	0.143	-0.054	-0.073	0.307	0.37	0.283	0.143	0.079	0.196	0.061	0.261	0.447	0.01	-0.201	0.577	-0.364	0.141	0.205	0.33	0.138	0.12773
110821	Pcca	0.119	-0.06	-0.269	0.072	-0.105	0.372	0.18	-0.024	0.164	0.215	0.066	0.116	0.116	0.21	0.403	-0.063	0.197	0.124	-0.091	0.068	-0.052	-0.052	0.653	0.547	0.347	0.153	-0.186	0.288	0.568	-0.238	-0.141	0.254	0.009	0.214	-0.024	-0.023	0.597	0.127676
27395	Mrpl15	0.464	0.028	0.135	0.033	NA	-0.285	-0.016	0.184	NA	NA	-0.111	0.004	0.004	0.046	0.443	-0.084	0.044	0.113	0.247	0.364	0.134	-0.012	0.153	0.587	-0.161	0.36	0.161	0.474	0.343	0.299	-0.106	0.216	0.069	0.02	0.065	0.063	0.061	0.127618
105014	Rdh14	0.279	-0.052	0.175	-0.01	0.123	0.354	0.153	-0.011	0.153	0.045	-0.059	0.118	0.118	0.111	-0.116	0.17	-0.117	-0.102	0.301	0.27	0.301	0.229	0.113	0.202	0.254	-0.038	0.232	0.485	0.451	0.317	0.253	-0.123	-0.055	0.048	-0.034	-0.068	0.25	0.127568
213491	Szrd1	0.436	0.031	0.227	0.034	0.082	0.192	0.191	0.041	-0.15	0.356	0.041	0.143	0.143	0.151	-0.276	0.15	0.379	0.106	-0.118	0.031	0.261	0.145	NA	0.421	-0.381	0.098	0.314	0.405	0.228	-0.441	0.222	0.098	0.322	-0.099	0.345	NA	0.336	0.127543
77862	Thyn1	0.237	0.16	-0.076	0.063	-0.066	0.115	0.116	0.059	0.093	0.117	0.08	0.113	0.113	NA	NA	0.049	0.203	0.174	0.082	0.243	0.192	0.402	0.021	0.47	-0.177	0.391	0.216	0.407	0.326	0.354	0.082	-0.066	0.023	NA	-0.083	-0.151	0.052	0.127471
68067	Mrnip	NA	0.096	0.001	0.016	-0.028	0.161	0.2	NA	NA	NA	-0.012	0.176	0.176	0.001	0.124	0.217	0.076	0.032	NA	NA	0.144	0.083	0.282	NA	0.385	0.263	-0.06	0.306	0.249	NA	0.027	0.168	NA	0.082	0.054	0.098	0.251	0.127429
74455	Nsun6	0.113	0.239	0.128	0.026	0.121	0.197	0.261	0.08	NA	NA	0.071	0.231	0.231	0.244	-0.095	0.034	0.037	0.162	0.327	0.005	0.058	0.611	0.021	0.176	-0.157	0.386	-0.102	0.354	0.335	0.402	0.153	-0.105	0.124	0.058	0.377	-0.244	-0.399	0.127429
67938	Myl12b	0.124	0.107	0.036	0.067	0.062	-0.164	0.01	-0.023	NA	NA	0.062	0.036	0.036	0.072	-0.415	0.135	0.194	0.156	0.366	0.2	-0.303	0.239	0.507	0.312	0.545	0.073	-0.041	0.184	0.459	0.483	0.236	-0.19	0.37	-0.027	0.332	0.124	0.094	0.127371
68226	Efcab2	0.209	0.202	0.131	0.133	0.161	0.022	0.141	0.069	NA	NA	0.079	0.105	0.105	0.083	0.154	0.029	0.136	0.223	0.555	0.28	-0.263	0.332	0.048	0.262	-0.401	0.197	0.005	0.372	0.433	0.453	0.008	0.167	0.171	0.077	-0.017	0.099	-0.303	0.127343
69090	Ascc1	0.265	0.004	-0.142	0.099	NA	-0.038	0.04	0.168	NA	NA	0.129	0.022	0.022	-0.024	0.441	0.063	-0.171	-0.076	0.298	0.044	-0.11	0.277	0.194	0.477	0.199	-0.004	0.36	0.294	0.336	0.381	-0.193	0.312	-0.136	0.182	0.086	0.027	0.503	0.127324
239706	Mettl22	0.251	0.092	-0.182	0.031	NA	0.313	0.09	0.057	-0.189	0.316	0.154	0.029	0.029	0.188	0.225	0.106	0.097	-0.053	0.074	0.127	0.457	0.264	0.507	0.439	-0.532	0.416	0.029	0.259	0.427	0.145	-0.283	0.208	0.073	0.305	-0.145	0.127	NA	0.127171
18542	Pcolce	-0.07	0.196	0.396	0.129	-0.068	-0.38	0.053	0.055	-0.011	0.416	0.056	0.059	0.059	0.129	-0.201	0.221	0.205	0.205	0.138	0.053	-0.416	0.361	0.044	0.265	0.413	-0.152	-0.149	0.407	0.396	0.373	0.506	0.074	0.458	-0.129	0.319	0.382	-0.087	0.127162
75686	Nudt16	0.338	-0.019	0.173	0.185	0.07	0.306	0.147	0.112	NA	NA	0.128	0.057	0.057	0.104	0.113	0.233	0.387	-0.016	0.433	0.014	-0.268	0.07	-0.335	0.171	0.319	0.121	0.169	0.327	0.373	0.302	-0.149	0.186	0.068	0.123	0.203	-0.179	NA	0.127147
320847	D330040H18Rik	NA	0.081	0.277	NA	0.135	0.102	0.045	NA	NA	NA	NA	0.045	0.045	0.093	NA	0.041	0.157	-0.23	NA	NA	-0.008	-0.034	NA	NA	0.593	-0.03	0.331	0.427	NA	NA	0.242	0.053	NA	0.028	0.277	NA	NA	0.127143
55960	Ebag9	0.318	-0.303	0.062	0.22	0.066	0.149	-0.032	0.137	0.196	0.083	0.159	-0.04	-0.04	0.173	-0.046	-0.037	0.271	0.309	0.288	0.236	0.134	0.195	0.443	0.304	-0.037	0.149	0.221	0.422	0.446	0.141	-0.014	0.159	-0.013	0.082	0.064	0.065	-0.226	0.127135
194126	Mtmr11	0.194	0.054	0.13	0.026	0.013	-0.164	-0.006	0.212	0.212	0.322	-0.056	0.045	0.045	0.072	-0.201	0.269	-0.132	0.189	0.142	0.087	-0.042	0.357	NA	0.238	0.676	0.107	-0.076	0.32	0.266	0.214	0.362	0.432	0.173	-0.027	0.399	NA	-0.405	0.127057
244198	Olfml1	0.094	-0.043	0.17	-0.107	0.101	0.027	-0.005	0.011	0.144	0.216	0.004	0.003	0.003	0.08	-0.234	-0.01	0.27	0.344	0.013	0.187	0.059	0.16	NA	0.133	0.482	0.292	0.46	0.269	0.613	-0.129	-0.109	-0.314	0.413	0.193	0.214	NA	0.443	0.127057
229900	Gbp7	0.097	-0.058	0.3	0.093	-0.005	-0.104	0.106	0.137	NA	NA	0.026	0.105	0.105	0.111	-0.201	-0.038	0.303	0.131	0.269	0.078	-0.451	0.217	-0.099	0.366	0.468	0.152	0.173	0.395	0.223	0.212	0.217	0.037	0.308	0.102	0.454	0.183	0.034	0.127029
12036	Bcat2	0.196	0.13	-0.012	NA	0.187	-0.057	0.131	0.169	NA	NA	NA	0.134	0.134	0.076	0.337	-0.122	0.021	0.038	0.143	0.175	0.017	-0.085	-0.354	0.126	0.132	-0.226	0.456	0.34	0.468	0.435	0.041	0.338	0.171	0.064	0.175	0.22	0.193	0.127
246696	Slc25a28	0.129	0.318	0.112	0.077	0.181	0.033	-0.087	-0.027	-0.076	0.242	0.098	-0.088	-0.088	-0.033	0.224	0.385	-0.23	0.021	0.195	0.107	0.483	-0.218	0.105	0.335	0.095	-0.146	0.276	0.417	0.428	0.335	0.116	0.413	0.094	0.139	-0.008	0.144	0.197	0.126973
434197	Fam169b	0.281	-0.107	-0.005	-0.032	0.038	-0.052	0.006	0.227	NA	NA	0.016	-0.015	-0.015	0.186	0.191	0.05	0.06	0.245	0.213	0.097	0.059	0.18	NA	0.281	0.12	0.208	0.214	0.452	0.351	0.187	-0.015	-0.051	0.039	0.167	0.197	NA	0.413	0.126848
109065	Dnaaf2	0.046	NA	0.246	0.155	0.036	0.069	0.118	0.066	NA	NA	0.139	0.085	0.085	0.069	0.094	0.172	0.179	-0.127	0.196	0.191	0.24	0.333	NA	0.081	0.085	0.275	0.018	0.412	0.257	0.244	-0.131	-0.108	0.097	0.038	0.174	NA	0.225	0.126844
63986	Gmfg	0.289	0.188	0.263	0.08	0.05	-0.354	0.019	0.075	0.08	0.374	0.042	0.08	0.08	0.108	0.163	0.209	-0.191	0.4	0.106	0.207	-0.268	0.12	-0.086	0.268	0.138	0.251	-0.133	0.328	NA	0.193	0.106	0.439	0.378	0.258	0.416	0.097	-0.207	0.126833
11826	Aqp1	0.287	0.069	0.351	0.219	0.18	-0.109	0.139	0.147	0.075	0.192	0.167	0.06	0.06	0.097	-0.155	0.09	-0.304	0.193	-0.133	0.065	-0.075	0.11	0.378	0.132	0.319	-0.169	0.336	0.449	0.545	-0.238	-0.04	0.026	0.292	0.131	0.197	0.272	0.337	0.126811
66488	Fam136a	0.381	0.205	-0.057	-0.017	0.002	NA	NA	0.119	NA	NA	-0.027	NA	NA	0.092	0.054	0.325	0.014	0.262	0.317	0.389	-0.108	NA	0.182	0.424	0.044	0.372	0.111	0.403	NA	0.026	-0.005	0.337	-0.035	-0.051	0.059	0.238	-0.379	0.126793
22619	Siae	0.093	-0.045	-0.096	0.056	NA	-0.074	0.154	-0.047	0.125	0.431	0.041	0.114	0.114	0.231	-0.425	0.008	0.445	0.199	0.099	-0.116	-0.191	0.493	0.389	0.557	0.528	0.229	0.001	0.419	0.564	-0.345	-0.138	0.034	0.056	0.124	0.298	0.112	NA	0.126771
27421	Abcc6	0.007	-0.025	0.092	0.127	0.009	0.019	0.185	0.059	-0.013	0.062	0.088	0.027	0.027	0.119	0.245	0.046	0.165	0.033	0.116	-0.128	-0.032	-0.001	0.219	0.565	0.516	-0.314	-0.416	0.469	0.505	0.46	0.15	-0.065	0.481	0.1	-0.047	0.182	0.658	0.126757
232560	Caprin2	0.223	0.065	0.356	0.17	0.048	0.076	0.141	0.183	0.079	0.116	0.133	0.1	0.1	0.093	-0.152	-0.093	0.26	-0.142	0.326	0.03	0.406	0.285	-0.273	0.063	0.07	0.226	-0.103	0.389	0.364	0.378	0.392	0.43	0.127	0.096	0.292	-0.168	-0.399	0.126676
170833	Hook2	-0.193	0.092	0.069	0.032	0.089	0.095	0.051	0.105	0.135	0.184	0.172	0.052	0.052	0.048	0.179	0.134	0.281	-0.071	0.162	-0.13	-0.03	0.187	0.15	0.417	-0.023	0.203	0.224	0.347	0.233	0.285	0.141	0.185	0.231	-0.153	-0.045	0.194	0.603	0.126676
84506	Hamp	0.13	0.115	0.255	0.199	NA	0.051	0.115	0.101	-0.165	0.023	0.081	0.121	0.121	0.088	0.104	-0.198	0.142	-0.161	0.444	0.129	0.256	-0.237	0.051	0.648	-0.07	-0.052	0.097	0.474	0.598	0.424	0.345	-0.049	0.133	-0.042	0.075	-0.122	0.334	0.126611
67492	Zfand4	0.008	-0.141	-0.003	-0.001	0.087	0.183	0.091	0.035	NA	NA	0.162	0.105	0.105	0.11	0.478	0.099	-0.074	0.175	-0.116	-0.089	0.554	0.117	NA	0.166	0.648	0.15	0.23	0.527	NA	-0.112	0.112	0.015	0.601	0.125	0.063	NA	-0.36	0.126562
20301	Ccl27a	0.286	0.078	0.087	0.127	0.275	-0.234	0.064	0.094	-0.033	0.072	0.074	0.142	0.142	NA	-0.017	0.065	-0.035	0.127	0.236	0.184	-0.238	0.018	-0.07	0.458	NA	0.158	-0.269	0.324	NA	0.367	0.116	0.574	0.201	NA	-0.16	0.368	0.594	0.126515
17685	Msh2	0.029	0.254	0.051	0.053	NA	0.024	0.206	0.021	0.152	0.292	0.032	0.179	0.179	0.148	0.147	-0.076	0.019	0.104	0.276	0.152	0.024	0.117	0.03	0.198	0.132	0.34	0.016	0.357	0.26	0.218	0.103	0.02	0.071	0.21	0.125	0.147	-0.057	0.126472
77219	Ptgr2	0.1	0.029	0.035	-0.04	0.131	-0.08	0.184	-0.025	NA	NA	-0.031	0.13	0.13	0.252	0.273	-0.113	0.075	0.078	0.288	0.283	0.178	0.248	0.157	0.605	0.248	0.199	-0.057	0.456	0.457	-0.097	-0.058	0.174	-0.054	-0.002	-0.028	-0.021	0.322	0.126457
76487	Ppp1r3g	0.115	-0.063	0.071	0.051	NA	0.082	0.117	0.189	NA	NA	0.073	0.084	0.084	0.071	0.359	0.292	-0.401	-0.011	0.131	-0.072	-0.13	0.3	NA	0.039	0.044	0.26	0.166	0.396	0.246	0.156	0.428	0.12	0.414	0.171	0.135	NA	NA	0.126355
78779	Spata2l	-0.057	-0.025	-0.023	0.093	0.19	-0.088	0.169	0.159	NA	NA	0.146	0.126	0.126	0.153	0.347	0.068	0.36	-0.164	0.062	-0.001	0.108	0.206	NA	0.406	0.294	-0.337	-0.336	0.318	0.51	0.266	0.256	-0.039	0.275	-0.029	0.131	NA	0.499	0.126333
12371	Casp9	0.322	0.08	-0.017	0.001	0.233	-0.128	0.215	0.136	0.068	0.081	0.008	0.158	0.158	0.176	0.162	0.113	0.373	0.145	-0.067	-0.069	-0.051	0.103	0.281	0.309	0.255	0.238	0.052	0.254	0.432	-0.004	-0.013	0.259	0.263	0.099	-0.118	0.071	0.094	0.12627
15289	Hmgb1	0.286	0.025	0.311	0.077	NA	-0.044	0.043	0.147	0.108	0.107	0.084	0.027	0.027	NA	0.124	-0.052	0.101	0.223	0.381	0.367	-0.161	0.17	0.285	0.056	NA	NA	0.172	0.434	NA	0.343	0.202	NA	0.247	NA	0.122	0.103	-0.528	0.126233
107702	Rnh1	0.119	-0.113	0.217	0.055	0.033	0.016	0.013	0.13	-0.146	0.246	0.021	-0.008	-0.008	-0.002	-0.188	0.142	0.143	-0.16	0.137	0.081	-0.274	0.247	0.445	0.529	-0.23	0.133	0.292	0.452	0.379	0.315	-0.069	0.441	0.292	0.211	0.336	0.317	NA	0.126222
230766	Fam167b	0.202	-0.003	0.256	0.224	0.089	0.331	0.076	0.087	NA	NA	0.214	-0.002	-0.002	0.006	0.175	0.391	-0.043	0.246	-0.164	-0.001	0.102	-0.022	0	0.197	0.148	0.153	0.461	0.456	0.356	0.098	-0.067	-0.157	0.417	-0.009	-0.004	0.241	-0.036	0.126171
71966	Nkiras2	0.245	0.219	-0.008	0.185	0.011	0.104	0.044	0.178	NA	NA	0.152	-0.015	-0.015	0.1	NA	0.177	-0.097	0.36	0.123	0.112	-0.002	0.353	-0.034	0.16	-0.441	0.242	0.125	0.478	0.329	0.23	0.198	0.123	0.239	0.049	0.095	0.185	0.085	0.126147
67759	Plgrkt	0.369	0.036	0.217	0.056	0.037	0.04	0.116	0.226	NA	NA	-0.038	0.096	0.096	0.136	-0.429	-0.1	0.259	0.237	0.279	0.078	-0.249	0.357	-0.035	0.339	0.133	0.335	-0.077	0.399	0.194	0.463	0.179	0.251	0.24	-0.062	0.428	-0.163	-0.028	0.126143
74754	Dhcr24	0.09	0.055	-0.163	0.106	-0.105	-0.194	0.151	0.184	0.275	0.413	0.068	0.158	0.158	0.192	0.358	0.321	0.046	0.486	0.172	0.027	-0.094	0.121	-0.2	0.679	0.653	-0.222	-0.134	0.306	0.145	-0.316	-0.004	0.099	0.41	-0.088	0.128	0.098	0.288	0.126135
69709	Ptrhd1	0.17	-0.089	-0.12	-0.16	0.048	NA	NA	-0.042	-0.072	-0.36	NA	NA	NA	0.046	0.235	0.333	0.249	0.319	0.2	0.354	-0.095	NA	0.174	0.303	0.205	0.411	0.426	0.477	0.419	0.089	-0.014	-0.042	0.142	0.19	0.239	0.272	-0.399	0.126065
12953	Cry2	-0.117	0.197	0.142	-0.12	NA	0.302	0.17	0.161	NA	NA	-0.126	0.079	0.079	0.172	0.244	0.187	0.306	0.108	0.222	-0.016	-0.106	0.049	0.183	0.32	-0.005	-0.021	-0.036	0.384	0.469	0.3	0.023	0.061	0.007	-0.024	0.075	0.097	0.52	0.126059
269639	Zfp512	0.252	0.049	0.233	NA	0.108	-0.025	0.258	0.064	NA	NA	NA	0.201	0.201	0.1	-0.289	0.142	-0.136	-0.244	0.187	-0.081	-0.002	0.302	NA	0.197	0.157	-0.223	-0.038	0.322	0.341	0.493	0.149	0.206	0.221	0.1	0.117	NA	0.545	0.126032
23830	Capn10	0.291	0.246	0.021	0.181	0.181	0.068	0.016	0.293	-0.067	-0.033	0.168	0.018	0.018	-0.023	0.401	0.375	0.077	0.115	0.057	0.03	0.154	0.248	-0.346	0.331	0.374	-0.029	0.059	0.361	0.323	0.144	-0.04	0.024	0.635	-0.114	0.093	-0.116	NA	0.125944
329470	Accs	0.327	0.199	0.172	0.052	-0.001	-0.188	0.114	0.171	NA	NA	0.074	0.043	0.043	0.09	-0.127	-0.006	0.041	-0.048	0.308	0.021	0.044	0.268	NA	0.126	0.487	0.219	-0.328	0.425	0.293	0.404	-0.001	0.099	-0.036	0.174	0.325	NA	0.371	0.125909
17850	Mmut	0.06	0.05	-0.075	-0.007	NA	-0.268	0.201	0.001	0.239	-0.093	-0.037	0.166	0.166	0.199	0.176	-0.042	0.095	-0.125	0.237	0.158	0.391	0.29	0.667	0.649	0.526	0.149	0.149	0.217	0.527	-0.252	0.001	0.352	-0.062	0.113	0.033	0.079	-0.399	0.125861
66179	Ogfod3	0.14	0.243	-0.104	-0.103	0.304	0.099	-0.039	0.071	NA	NA	-0.026	-0.092	-0.092	-0.056	0.164	0.213	0.237	0.114	0.13	0.167	0.315	0.158	0.503	0.295	-0.017	0.077	0.211	0.246	0.254	0.173	-0.095	0.251	0.027	0.124	0.064	0.097	0.35	0.1258
11867	Arpc1b	0.157	0.083	0.425	0.14	0.143	-0.134	0.107	0.217	0.204	0.419	0.076	0.133	0.133	0.12	-0.307	0.053	0.006	0.08	0.101	0.047	-0.436	0.275	-0.029	0.239	-0.1	0.02	0.052	0.403	NA	0.106	0.233	0.478	0.414	0.013	0.335	0.263	0.058	0.12575
75568	Capsl	0.143	0.142	0.217	0.175	NA	0.149	0.151	0.109	NA	NA	0.157	0.167	0.167	0.068	-0.036	0.069	0.07	-0.076	0.198	0.143	-0.252	0.33	NA	0.116	0.11	0.069	0.066	0.444	0.213	0.326	-0.038	0.206	0.364	0.087	0.368	NA	-0.399	0.125719
55934	Rp9	0.079	0.21	0.092	0.098	0.18	-0.051	-0.194	0.064	-0.17	0.199	0.111	-0.174	-0.174	-0.123	0.139	0.147	-0.038	0.208	0.253	0.268	0.344	0.157	0.322	0.476	0.134	0.154	0.432	0.176	0.328	0.403	-0.1	0.428	0.082	-0.108	0.099	0.043	0.154	0.125622
20005	Rpl9	0.43	0.198	0.302	0.129	-0.044	-0.141	0.097	0.281	0.169	0.111	0.128	0.103	0.103	NA	-0.121	0.177	-0.148	-0.061	0.291	0.413	0.069	0.111	0.239	0.288	NA	NA	0.086	0.404	NA	0.171	-0.114	NA	0.012	NA	-0.071	0.307	-0.025	0.125613
12798	Cnn2	0.176	0.075	0.372	0.219	-0.048	-0.083	0.061	0.059	0.113	0.368	0.149	0.035	0.035	0.134	-0.305	0.071	0.003	0.251	0.05	0.2	-0.395	0.177	-0.196	0.153	0.417	0.166	0.301	0.426	0.441	0.298	0.4	-0.499	0.277	0.083	0.257	0.331	0.072	0.125514
75089	Uhrf1bp1l	0.062	-0.051	0.177	0.144	0.156	0.016	-0.019	0.234	-0.133	0.048	0.075	-0.029	-0.029	0.098	0.32	-0.032	-0.026	-0.03	0.243	0.03	0.393	0.165	0.003	0.499	0.325	0.263	-0.223	0.533	0.294	0.206	0.013	0.344	0.048	-0.13	-0.089	0.137	0.609	0.125514
233824	Cog7	-0.046	0.114	0.188	NA	0.189	0.155	-0.049	-0.05	NA	NA	NA	-0.077	-0.077	-0.008	0.145	0.188	0.086	0.253	0.007	-0.168	0.241	0.257	NA	0.543	0.523	0.081	-0.198	0.415	0.329	-0.275	0.209	0.292	0.101	0.162	0.062	NA	0.298	0.125484
14121	Fbp1	-0.01	-0.165	0.131	0.054	-0.222	0.003	0.068	0.079	NA	0.299	-0.038	0.098	0.098	0.085	0.307	-0.145	0.299	-0.09	0.259	0.167	0.141	-0.15	0.444	0.662	0.531	-0.329	0.043	0.435	0.547	-0.053	-0.059	0.328	0.316	0.07	-0.093	-0.098	0.505	0.125472
71846	Syce2	0.141	0.069	0.207	0.021	0.206	-0.012	0.168	0.116	NA	NA	0.043	0.171	0.171	0.219	-0.167	0.208	0.128	0.304	0.214	-0.014	-0.029	0.217	-0.105	0.197	-0.431	0.335	0.016	0.348	0.276	0.379	0.189	0.665	0.055	0.206	0.292	0.018	-0.43	0.125457
238023	Hexdc	-0.068	0.158	0.145	0.02	0.152	0.252	0.145	-0.174	NA	NA	0.015	0.087	0.087	0.11	-0.082	0.058	0.109	-0.173	0.203	-0.15	0.388	0.33	-0.334	0.042	0.381	0.17	-0.024	0.288	0.165	0.487	0.286	0.285	0.106	0.001	0.271	0.118	0.537	0.125457
227298	Retreg2	NA	0.084	0.219	0.075	0.211	0.067	0.154	NA	-0.179	-0.005	0.15	0.1	0.1	0.125	0.223	0.27	0.137	-0.027	NA	NA	0.045	0.145	0.29	NA	0.399	-0.208	0.052	0.409	0.367	NA	0.031	-0.071	NA	0.136	-0.102	-0.029	0.595	0.125433
11886	Asah1	0.368	0.235	0.165	-0.116	0.042	-0.058	0.061	0.167	0.207	0.093	-0.129	0.079	0.079	0.146	-0.33	-0.054	0.28	0.235	0.206	0.186	-0.169	0.286	0.363	0.553	0.434	0.318	-0.026	0.302	0.431	-0.112	0.022	-0.19	0.396	-0.014	0.223	0.158	-0.196	0.125432
15211	Hexa	0.144	0.021	0.164	-0.08	0.065	-0.212	0.33	0.044	0.132	0.512	-0.051	0.29	0.29	0.329	-0.427	0.415	-0.039	0.589	0.202	0.061	-0.233	0.446	0.421	0.391	-0.252	-0.072	0.059	0.16	0.391	-0.276	0.137	-0.155	-0.048	0.159	0.372	0.406	-0.044	0.125432
13482	Dpp4	0.31	0.059	0.01	0.039	-0.195	0.073	0.258	0.078	0.065	0.02	0.007	0.184	0.184	0.03	0.179	-0.07	0.231	0.133	0.202	0.042	0.066	0.265	0.319	0.484	0.38	0.059	0.074	0.335	0.627	0.078	-0.052	-0.344	0.077	-0.001	-0.098	0.101	0.429	0.125351
21789	Tfpi2	0.19	0.061	0.002	-0.073	-0.005	0.184	0.006	0.166	0.206	-0.118	-0.128	0.041	0.041	0.105	0.2	-0.027	0.169	0.135	-0.106	0.291	0.309	0.183	0.506	0.605	0.467	0.193	0.283	0.432	0.332	0.012	-0.039	-0.043	0.157	0.152	0.065	0.083	-0.399	0.125351
66126	Elof1	0.224	0.239	0.132	0.123	0.005	0.124	0.033	0.073	0.005	0.08	0.099	-0.005	-0.005	-0.084	-0.027	0.169	0.074	-0.042	0.053	0.189	0.19	0.046	0.2	0.563	-0.115	0.235	0.459	0.493	0.071	0.177	-0.136	0.262	0.046	0.031	0.018	0.19	0.448	0.125324
230163	Aldob	-0.005	-0.146	-0.075	0.182	-0.023	0.072	0.064	0.093	0.019	0.308	0.134	0.059	0.059	0.036	0.212	-0.229	-0.142	-0.004	0.251	0.03	-0.126	0.073	0.515	0.678	0.676	0.004	0.12	0.362	0.529	0.23	-0.084	-0.067	0.217	0.076	-0.058	-0.012	0.607	0.12527
69168	Bola1	0.355	-0.051	-0.166	-0.049	NA	-0.132	-0.013	0.047	NA	NA	-0.047	-0.068	-0.068	0.014	0.36	0.063	-0.142	0.177	-0.019	0.094	0.38	0.231	0.176	0.508	-0.222	0.438	0.221	0.284	0.336	0.129	-0.031	0.428	-0.028	0.262	-0.056	0.387	0.46	0.125235
66493	Mrpl51	0.342	NA	-0.084	0.008	0.039	NA	NA	0.154	NA	NA	0.001	NA	NA	0.057	0.045	-0.059	-0.268	0.268	0.276	0.468	0.06	NA	0.268	0.566	-0.384	0.177	-0.163	0.352	0.179	0.458	0.283	-0.034	0.183	0.015	-0.059	0.428	0.055	0.125207
56792	Stap1	0.145	-0.124	-0.108	-0.14	NA	0.207	0.141	0.109	0.215	0.167	-0.086	0.112	0.112	0.17	-0.026	-0.169	0.167	0.073	0.456	0.344	0.063	0.325	-0.223	0.052	0.247	0.44	0.398	0.337	0.446	0.384	0.199	0.013	-0.025	0.151	0.301	-0.015	-0.352	0.125167
19170	Psmb1	0.407	0.262	-0.307	0.046	-0.024	-0.112	0.118	0.19	0.107	-0.094	0.009	0.111	0.111	-0.139	0.183	0.124	0.002	0.278	0.192	0.335	0.262	0.063	0.202	0.467	-0.077	0.326	-0.047	0.438	0.253	0.301	-0.095	0.229	0.106	0.342	-0.2	0.129	0.131	0.125108
17939	Naga	0.342	0.185	0.087	-0.023	0.119	-0.01	0.033	0.261	-0.147	0.067	-0.073	0.003	0.003	0.042	0.115	0.226	0.26	0.224	0.251	-0.203	0.058	0.201	0.027	0.287	0.252	-0.1	-0.006	0.358	0.377	0.364	0.186	0.24	-0.053	-0.13	0.089	0.309	0.407	0.125081
67866	Wfdc1	-0.003	0.205	0.12	0.114	0.161	-0.101	0.123	0.197	0.058	0.354	0.136	0.075	0.075	0.112	0.067	-0.124	0.045	-0.126	0.21	0.278	0.062	0.262	-0.19	0.298	-0.018	0.198	0.244	0.384	0.29	0.337	-0.071	-0.25	0.497	0.229	0.113	0.141	NA	0.125056
106522	Pkdcc	-0.058	0.081	0.247	0.113	NA	0.238	0.02	-0.037	0.177	0.194	0.071	0.005	0.005	-0.067	-0.033	0.058	0.349	0.012	0.078	0.168	0.235	0.017	0.219	0.211	-0.083	0.19	0.339	0.455	0.337	0.016	0.115	0.198	0.027	0.037	0.132	0.321	0.115	0.125056
19116	Prlr	0.452	-0.053	0.218	0.197	0.183	0.098	0.197	0.306	-0.049	-0.022	0.028	0.127	0.127	0.162	0.338	-0.176	0.558	0.024	0.291	-0.078	0.206	0.042	-0.23	0.652	0.309	-0.13	-0.082	0.501	0.305	0.212	-0.062	-0.315	-0.244	0.011	0.079	-0.058	0.503	0.125054
78309	Cul9	0.004	0.287	0.095	0.064	-0.016	0.063	0.256	0.104	0.23	0.44	0.16	0.216	0.216	-0.017	-0.168	0.136	0.226	-0.002	0.22	0.005	0.088	0.533	0.013	0.257	0.215	-0.077	-0.191	0.398	0.406	0.495	0.115	0.259	0.128	-0.016	-0.109	-0.022	-0.387	0.124973
13361	Dhfr	0.262	0.134	0.027	0.089	-0.082	0.084	0.203	-0.039	0.021	0.211	-0.013	0.194	0.194	0.217	0.209	0.032	0.19	-0.056	0.102	0.139	-0.151	0.055	0.355	0.614	0.549	0.102	0.027	0.432	0.374	0.216	-0.065	-0.198	-0.087	0.166	-0.05	0.045	0.119	0.124892
66400	Alkbh7	0.439	0	0.207	0.027	0.063	0.278	0.035	0.082	-0.178	0.051	0.027	0.031	0.031	0.029	0.317	0.11	-0.263	0.136	-0.083	0.119	0.408	-0.054	NA	0.337	0.127	0.113	0.325	0.373	0.42	0.164	-0.03	0.262	-0.17	0.069	0.134	NA	0.432	0.1248
26894	Cops7a	0.132	0.018	0.194	0.173	0.068	0.265	0.043	0.11	-0.156	0.226	0.129	-0.015	-0.015	0.092	0.176	0.078	0.194	0.143	0.238	0.035	0.352	0.143	-0.039	0.425	-0.274	0.089	0.275	0.39	0.42	0.144	-0.025	-0.305	-0.203	0.315	0.236	0.263	0.283	0.124784
66073	Txndc12	0.318	0.184	0.181	0.074	0.004	0.284	0.019	0.125	NA	NA	-0.075	-0.011	-0.011	0.074	-0.137	-0.199	-0.013	-0.123	0.085	-0.025	0.382	-0.004	0.466	0.365	-0.095	0.185	0.44	0.378	0.261	-0.343	0.135	0.533	0.101	0.178	0.22	0.111	0.3	0.124771
12567	Cdk4	0.183	0.179	0.248	0.076	0.034	0.011	-0.028	0.075	-0.195	-0.238	0.045	-0.052	-0.052	-0.015	-0.152	0.353	-0.022	-0.008	0.317	0.267	-0.187	0.246	0.017	0.637	-0.183	0.268	0.229	0.34	0.415	0.444	0.267	0.487	0.185	-0.114	0.037	0.334	0.168	0.124757
231507	Plac8	-0.117	-0.014	0.362	0.065	-0.065	-0.238	0.035	0.101	0.129	0.19	0.002	0.055	0.055	0.086	-0.404	0.347	-0.191	0.057	0.237	0.226	-0.394	0.13	0.101	0.375	0.632	0.335	0.29	0.228	0.285	0.313	0.193	0.355	0.409	0.021	0.404	0.1	-0.08	0.12473
66388	Cutc	0.043	0.156	0.187	-0.048	0.109	0.161	-0.083	0.052	NA	NA	-0.035	-0.105	-0.105	0.024	0.061	0.061	0.251	-0.22	0.296	0.37	0.174	-0.135	0.503	0.268	-0.036	0.134	-0.109	0.552	0.337	0.335	-0.004	0.282	0.027	0.12	0.139	0.345	0.258	0.124714
67549	Gpr89	0.186	0.027	-0.337	0.131	0.087	0.01	0.071	-0.095	NA	NA	0.188	-0.029	-0.029	0.032	0.141	0.332	0.406	0.107	-0.121	0.158	0.236	0.292	0.387	0.523	-0.182	0.411	0.399	0.444	0.258	-0.2	-0.172	0.185	-0.094	0.053	0.217	0.231	0.11	0.124657
68713	Ifitm1	-0.226	0.157	0.235	0.136	0.198	-0.258	0.072	0.197	0.027	-0.003	0.024	0.08	0.08	NA	-0.164	0.226	-0.367	0.324	0.334	0.177	-0.396	0.312	-0.052	0.459	0.094	0.113	0.18	0.372	0.383	0.333	0.18	0.426	0.557	NA	0.216	0.258	-0.325	0.124543
235674	Acaa1b	0.21	-0.064	0.236	0.031	NA	0.067	0.224	-0.084	NA	0.223	-0.026	0.153	0.153	0.18	-0.426	-0.059	-0.02	0.292	-0.091	-0.088	-0.303	0.145	0.193	0.579	0.17	0.276	-0.185	0.313	0.426	-0.192	0.375	0.342	0.379	0.259	-0.035	0.217	0.489	0.124543
101966	D8Ertd738e	0.39	0.067	-0.188	0.038	-0.018	0.256	0.021	0.075	NA	NA	0.076	0.034	0.034	-0.075	-0.116	0.279	-0.055	0.303	0.02	0.175	0.215	0.09	-0.05	0.561	-0.252	0.381	-0.017	0.392	0.271	0.234	0.073	0.147	-0.062	0.166	0.263	0.248	0.38	0.124457
74080	Nmnat3	0.229	0.14	0.02	0.182	-0.038	0.024	0.227	0.227	NA	NA	0.158	0.164	0.164	0.216	0.075	0.115	0.065	-0.097	0.38	0.017	0.261	0.382	-0.101	0.165	-0.206	0.149	-0.137	0.378	0.496	0.443	0.125	0.292	-0.075	0.147	-0.047	-0.119	-0.07	0.124314
17960	Nat1	0.316	0.135	-0.048	0.016	0.184	0.271	0.12	0.147	0.074	-0.007	-0.097	0.137	0.137	0.256	0.197	-0.046	0.37	0.076	0.338	0.032	0.315	0.128	-0.435	0.19	0.479	0.158	0.245	0.304	0.349	0.141	-0.038	0.083	-0.189	0.141	0.201	-0.298	0.215	0.124243
75125	4930513O06Rik	0.121	0.25	0.1	NA	NA	0.193	0.21	0.15	NA	NA	NA	0.164	0.164	0.131	0.203	0.025	0.328	0.056	0.226	0.09	0.317	0.228	NA	0.13	0.117	0.196	0.08	0.355	0.365	-0.064	-0.012	-0.03	0	-0.014	0.047	NA	-0.399	0.124233
67781	Ilf2	-0.11	0.101	0.304	0.292	0.034	0.257	0.131	0.018	NA	NA	0.25	0.086	0.086	-0.06	-0.014	-0.01	-0.148	-0.08	0.092	-0.028	0.031	0.075	0.331	0.374	0.181	0.398	0.031	0.426	0.4	0.328	0.179	-0.327	-0.001	0.02	0.302	0.048	0.348	0.124143
20492	Slbp	0.098	NA	0.318	0.01	-0.024	NA	NA	-0.035	0.184	-0.105	-0.039	NA	NA	0.102	0.117	0.034	-0.006	0.157	0.154	0.023	0.122	NA	0.497	0.444	-0.338	0.249	0.023	0.373	0.352	0.452	0.286	0.359	0.259	0.032	0.044	0.104	-0.399	0.124097
13726	Emd	0.084	0.21	0.273	0.14	0.278	-0.036	0.034	0.098	0.266	0.221	0.074	0.031	0.031	-0.029	0.009	0.125	-0.222	-0.257	0.155	0.035	-0.113	0.273	-0.114	0.279	0.033	0.332	0.271	0.417	0.384	0.022	0.207	0.465	0.08	0.079	0.097	0.085	0.274	0.124081
235459	Gtf2a2	-0.401	0.164	0.123	-0.013	0.05	-0.049	-0.008	0.039	NA	NA	0.127	0.031	0.031	0.162	-0.171	0.298	0.205	-0.125	0.334	0.248	0.125	0.166	NA	0.609	0.393	-0.036	0.474	0.411	0.411	0.324	-0.088	-0.237	0.344	0.117	0.109	NA	-0.074	0.12403
11927	Atox1	0.136	0.008	0.005	-0.042	NA	-0.014	-0.044	-0.059	0.125	0.266	-0.035	0	0	-0.037	-0.037	0.105	0.132	0.299	-0.079	0.2	0.156	0.275	0.388	0.579	0.383	0.242	0.019	0.353	0.164	0.139	-0.167	0.367	0.113	-0.031	0.315	0.059	0.182	0.124028
170753	Zfp704	0.26	0.055	0.313	0.133	0.197	0.116	0.008	0.044	0.101	0.358	0.047	0.019	0.019	0.007	-0.252	-0.012	0.223	0.227	0.398	-0.145	-0.076	0.255	-0.317	0.377	0.522	-0.145	-0.173	0.403	0.378	0.222	0.293	0.393	-0.106	0.066	0.282	0.156	-0.057	0.124027
68350	Mul1	0.005	0.168	0.191	0.099	0.177	0.045	-0.028	0.157	0.052	0.284	0.106	-0.131	-0.131	0.094	0.226	0.249	-0.281	0.143	0.21	0.23	0.153	0.327	0.282	0.429	-0.35	-0.025	-0.316	0.443	0.357	0.317	0.234	0.37	0.013	0.212	0.083	0.07	NA	0.124
353499	Tmc4	0.117	0.062	0.139	NA	0.064	NA	NA	0.118	NA	NA	NA	NA	NA	0.111	0.212	-0.071	0.263	0.009	0.346	-0.005	0.271	NA	-0.146	0.279	-0.013	0.013	-0.068	0.282	0.156	0.465	0.127	0.618	0.273	-0.114	0.034	-0.299	0.229	0.124
12491	Cd36	0.268	-0.043	0.06	0.082	0.101	0.103	0.209	0.071	0.137	0.365	-0.051	0.203	0.203	0.222	-0.391	0.123	-0.053	0.4	0.354	0.288	-0.218	0.321	-0.091	0.593	0.546	0.114	-0.03	0.26	0.186	0.132	0.107	0.12	-0.315	0.215	0.189	0.02	-0.214	0.123946
66915	Cops9	NA	0.167	-0.028	0.094	0.086	0.083	0.066	NA	NA	NA	0.092	0.065	0.065	-0.001	0.03	0.168	-0.082	0.211	NA	NA	0.065	0.355	0.416	NA	-0.359	0.347	0.304	0.366	0.152	NA	0.037	0.251	NA	0.22	-0.169	0.241	0.227	0.123893
210719	Mkx	0.19	-0.067	0.124	-0.009	NA	0.478	0.13	0.118	NA	NA	0.012	-0.023	-0.023	-0.041	0.062	-0.074	0.485	-0.169	0.26	-0.112	0.184	0.309	NA	-0.036	0.204	0.104	0.281	0.394	0.463	0.186	-0.03	0.081	0.413	0.203	-0.224	NA	0.091	0.123875
12460	Ccs	0.158	0.05	0.146	-0.101	-0.046	-0.003	-0.054	0.006	-0.039	-0.152	-0.094	-0.072	-0.072	-0.019	0.219	0.077	0.367	0.025	0.174	0.378	0.063	-0.023	0.229	0.611	0.252	0.073	0.076	0.454	0.312	0.172	-0.006	0.412	0.102	0.167	0.089	0.195	0.457	0.123865
68241	Mcrip2	NA	0.162	-0.17	0.037	0.158	0.286	0.076	NA	NA	NA	-0.002	0.021	0.021	0.065	0.216	0.184	-0.101	0.451	NA	NA	0.292	0.085	-0.103	NA	-0.354	0.134	0.419	0.349	0.325	NA	0.046	0.401	NA	0.02	-0.137	0.129	0.456	0.123786
71960	Myh14	0.263	-0.023	-0.088	0.156	0.093	0.08	0.14	-0.011	0.142	0.318	0.106	0.09	0.09	0.148	0.195	0.122	0.102	0.173	0.121	0.044	0.152	0.276	-0.08	0.149	0.383	0.127	-0.398	0.354	0.39	0.118	0.12	0.425	-0.034	-0.003	0.179	0.014	0.147	0.123784
18391	Sigmar1	0.439	0.144	0.057	0	0.074	0.25	0.074	0.163	0.077	0.373	-0.029	0.046	0.046	0.017	0.31	-0.074	0.165	0.344	-0.102	0.023	0.409	0.164	0.119	0.424	-0.292	0.135	0.053	0.416	0.352	-0.031	-0.044	0.08	-0.073	0.094	0.172	0.095	0.109	0.123757
20200	S100a6	0.04	0.19	0.243	0.098	-0.069	-0.216	0.085	0.043	0.085	0.298	0.13	0.101	0.101	0.077	-0.318	0.233	0.079	0.185	0.286	0.144	-0.349	0.209	-0.009	0.088	0.299	0.176	0.267	0.399	0.326	0.212	0.121	0.21	0.269	-0.146	0.345	0.305	0.041	0.12373
11829	Aqp4	-0.001	0.072	-0.118	-0.074	-0.157	0.231	0.091	-0.04	0.239	0.181	0.06	0.089	0.089	-0.005	-0.029	0.089	-0.031	0.423	-0.118	0.231	0.4	0.234	0.222	0.138	0.016	0.384	0.079	0.147	0.422	-0.104	0.046	0.107	0.504	0.307	0.303	-0.08	0.231	0.12373
114584	Clic1	0.359	0.05	0.343	-0.053	NA	-0.082	-0.062	0.056	0.138	0.072	-0.019	-0.034	-0.034	0.08	-0.397	0.146	-0.043	0.26	0.048	0.124	-0.398	0.255	0.095	0.276	-0.168	0.293	0.32	0.431	0.369	0.179	0.204	0.31	0.408	0.096	0.308	0.4	NA	0.123714
70726	Angptl6	0.108	0.051	0.069	0.16	0.294	-0.015	0.112	0.085	-0.101	0.276	0.065	0.043	0.043	0.1	0.072	0.082	0.06	0.091	0.121	0.121	-0.067	0.263	0.096	0.055	-0.188	0.024	0.197	0.426	0.539	0.324	0.188	0.099	0.361	0.12	0.177	0	NA	0.123639
12116	Bhmt	0.146	-0.05	0.119	NA	0.058	0.117	0.055	0.093	0.153	-0.116	NA	0.077	0.077	0.101	0.093	-0.225	0.175	-0.075	0.089	0.262	0.295	-0.088	0.434	0.71	0.52	-0.26	0.148	0.455	NA	0.085	0.05	0.095	-0.06	0.106	0.061	0.133	0.369	0.123588
338367	Myo1d	0.198	0.157	0.131	0.298	0.077	0.097	0.226	0.17	0.177	0.507	0.21	0.195	0.195	0.135	0.274	-0.056	0.165	0.254	0.285	-0.176	0.077	0.264	-0.03	0.318	-0.266	-0.112	-0.131	0.213	0.512	-0.056	0.221	-0.143	0.3	0.101	0.018	0.131	-0.365	0.123541
69957	Cdc16	0.032	0.086	-0.037	-0.07	-0.085	0.086	0	0.078	NA	NA	-0.081	-0.003	-0.003	0.053	-0.139	-0.03	0.015	-0.164	0.222	0.271	0.218	0.286	0.453	0.371	-0.023	0.477	0.26	0.325	0.355	0.197	-0.084	0.534	-0.081	0.231	0.115	0.071	0.387	0.123514
218232	Ptpdc1	0.243	0.067	0.276	0.184	NA	0.09	0.021	0.093	NA	NA	0.096	0.007	0.007	0.087	-0.066	-0.002	0.151	-0.036	0.361	-0.051	0.332	0.077	NA	-0.011	0.128	0.012	-0.147	0.361	0.379	0.385	0.252	0.071	-0.11	-0.104	0.403	NA	0.396	0.1235
13171	Dbt	0.09	0.195	0.209	0.06	0.056	-0.012	0.152	0.094	0.051	-0.122	0.043	0.126	0.126	0.238	0.438	-0.087	0.233	0.339	0.296	0.083	0.127	-0.011	0.251	0.61	-0.6	-0.04	0.351	0.49	0.583	0.109	0.184	-0.447	-0.07	0.146	-0.211	0.068	0.419	0.123432
269023	Zfp608	0.298	0.171	0.096	0.096	NA	-0.003	0.258	0.11	NA	NA	0.099	0.214	0.214	0.06	-0.289	0.168	-0.104	0.242	0.211	-0.094	0.078	0.363	NA	0.445	0.452	0.017	-0.377	0.182	0.287	0.216	0.107	-0.165	0.284	-0.042	0.29	NA	0.064	0.123375
20463	Cox7a2l	0.157	0.091	-0.064	0.01	0.028	-0.188	-0.114	0.095	0.235	0.468	-0.014	-0.107	-0.107	-0.023	-0.252	0.457	-0.164	0.136	0.259	0.418	-0.209	0.188	0.472	0.317	0.275	0.377	0.474	0.166	0.421	-0.234	-0.034	0.126	-0.024	0.28	0.124	0.329	0.189	0.123189
243771	Parp12	-0.013	0.083	0.209	0.126	-0.136	-0.207	-0.02	-0.008	NA	NA	0.066	-0.006	-0.006	-0.015	-0.323	0.267	0.275	0.092	0.043	0.156	-0.171	0.37	0.154	0.521	0.473	0.044	0.343	0.253	0.364	0.061	-0.079	0.445	0.413	0.105	0.273	0.13	0.029	0.123171
28028	Mrpl50	0.16	0.096	0.257	-0.11	0.001	0.05	0.093	0.101	NA	NA	-0.107	0.071	0.071	0.227	-0.073	-0.078	0.195	0.119	0.169	0.263	0.137	0.157	0.424	0.524	0.33	0.302	0.197	0.435	0.173	-0.185	-0.001	-0.369	-0.14	0.079	0.111	0.175	0.456	0.123143
192678	Rassf3	-0.004	0.12	0.13	-0.086	0.048	0.251	0.148	0.01	-0.009	0.065	-0.012	0.147	0.147	0.107	-0.149	0.143	0.35	-0.112	-0.213	0.273	0.24	0.372	0.254	0.344	0.457	0.002	0.159	0.276	0.372	-0.257	0.117	-0.207	0.107	0.032	-0.055	0.221	0.768	0.123135
15200	Hbegf	0.27	0.081	0.298	0.277	0.17	0.173	0.132	0.253	0.141	-0.034	0.209	0.118	0.118	0.141	-0.237	0.073	0.108	0.218	0.247	0.034	0.183	-0.111	-0.441	-0.013	-0.04	0.091	0.094	0.486	0.215	0.12	0.199	0.349	0.329	0.021	0.283	-0.205	0.205	0.123108
18171	Nr1i2	-0.069	0.172	-0.041	0.21	0.213	-0.069	0.293	0.114	NA	NA	0.272	0.27	0.27	0.236	0.042	0.124	-0.06	-0.423	0.167	-0.012	-0.369	0.268	-0.236	0.471	0.404	0.159	-0.07	0.369	0.334	0.181	0.004	0	0.234	0.215	0.049	0.059	0.526	0.123057
12580	Cdkn2c	0.239	0.151	0.181	0.187	0.026	-0.18	0.051	0.083	0.075	0.297	0.184	0.051	0.051	0.075	-0.128	0.41	-0.028	-0.012	0.196	0.204	-0.031	0.104	-0.099	0.215	0.693	0.277	-0.404	0.44	0.356	0.237	0.018	-0.032	0.142	-0.023	0.295	0.258	-0.006	0.123054
20768	Sephs2	0.016	-0.013	0.023	0.026	0.014	0.075	0.104	0.014	-0.085	0.208	0.075	0.1	0.1	0	-0.106	0.176	0.006	0.114	-0.136	0.21	-0.156	-0.141	0.595	0.687	0.576	-0.164	0.39	0.38	0.254	-0.006	0.079	0.428	0.32	0.143	-0.203	0.174	0.275	0.123027
20318	Sdf4	0.341	-0.156	-0.177	0.178	-0.026	0.049	0.053	0.114	0.039	0.343	0.078	0.051	0.051	-0.098	0.314	0.072	0.084	0.137	0.299	0.322	0.101	0.217	0.422	0.311	0.422	-0.159	0.223	0.35	0.313	-0.143	-0.09	0.367	0.076	-0.376	-0.089	0.273	0.266	0.123027
68920	1110065P20Rik	0.126	0.109	-0.11	NA	-0.013	0.328	-0.058	-0.08	NA	NA	NA	-0.073	-0.073	-0.037	NA	0.14	0.254	0.201	-0.145	0.089	0.356	0.064	NA	0.449	0.399	0.193	0.379	0.314	0.233	-0.052	-0.143	0.13	0.074	0.12	0.086	NA	0.43	0.123
17083	Tmed1	0.369	0.082	-0.177	0.204	-0.067	0.38	0.029	0.001	0.068	0.171	0.164	-0.046	-0.046	-0.03	0.256	0.202	0.154	0.054	0.091	0.116	0.103	0.185	-0.298	0.155	0.519	0.203	0.478	0.375	0.459	0.182	-0.287	-0.061	0.146	0.21	-0.111	-0.123	0.437	0.122892
66469	Prxl2b	-0.027	-0.113	-0.096	-0.137	-0.101	0.298	0.185	0.121	NA	NA	0.108	0.094	0.094	0.102	-0.105	0.188	0.447	0.249	-0.306	-0.362	0.043	-0.07	0.486	0.397	0.509	0.342	0.634	0.216	0.321	-0.234	-0.268	0.521	0.552	-0.026	0.039	-0.119	0.318	0.122857
77739	Adamtsl1	0.278	-0.066	-0.041	NA	0.221	0.151	-0.009	0.186	NA	NA	NA	-0.017	-0.017	0.261	0.106	0.304	0.178	0.59	0.28	-0.024	0.202	-0.119	NA	0.028	0.183	0.057	-0.054	0.225	0.285	0.463	-0.25	-0.434	0.46	0.151	0.105	NA	NA	0.122767
24004	Rai2	0.185	NA	0.116	-0.024	NA	NA	NA	0.222	0.043	-0.129	-0.059	NA	NA	0.15	0.149	0.107	-0.051	0.161	0.428	-0.078	-0.169	NA	0.037	0.13	0.493	0.255	-0.06	0.279	0.455	0.217	0.215	0.258	0.362	0.001	0.114	0.212	-0.338	0.1227
107047	Psmg2	0.226	-0.082	0.032	-0.098	-0.016	0.322	-0.026	0.055	0.165	0.025	-0.039	-0.059	-0.059	0.088	0.04	-0.061	0.131	0.136	0.04	0.274	0.357	0.19	0.546	0.376	-0.492	0.438	-0.167	0.375	0.447	0.209	-0.094	0.137	0.036	0.106	0.295	0.057	0.628	0.122649
21648	Dynlt1b	0.258	NA	0.065	NA	NA	NA	NA	0.022	0.042	0.179	NA	NA	NA	NA	-0.267	0.272	-0.011	-0.057	0.068	-0.073	0.346	NA	0.199	0.245	-0.17	-0.068	0.558	0.517	NA	0.098	0.268	0.048	0.323	NA	0.287	0.324	-0.407	0.12264
22196	Ube2i	0.022	0.108	0.388	-0.071	0.169	-0.079	0.073	0.031	NA	NA	-0.021	0.114	0.114	0.013	-0.12	0.22	0.204	0.028	0.185	0.228	0.364	0.203	0.325	0.349	-0.02	0.085	-0.146	0.404	0.407	0.512	0.195	-0.198	0.107	-0.061	-0.1	0.226	0.033	0.1226
268860	Abat	0.255	0.172	-0.06	0.07	NA	0.173	0.186	0.075	NA	NA	0.099	0.126	0.126	0.103	0.319	-0.19	0.319	0.263	-0.049	0.064	0.383	-0.291	0.487	0.624	0.428	-0.048	-0.009	0.338	0.135	-0.29	-0.022	-0.142	-0.085	0.16	0.044	0.052	0.352	0.122559
239273	Abcc4	0.411	0.183	0.159	0.186	0.169	-0.07	0.094	0.263	NA	NA	0.033	0.113	0.113	0.091	-0.316	0.295	0.069	0.397	0.384	-0.036	-0.056	-0.06	NA	0.156	-0.483	0.137	0.001	0.337	0.289	0.267	0.155	-0.323	0.303	0.024	0.315	NA	0.444	0.122545
93721	Cpn1	0.13	0.075	0.031	-0.005	-0.127	-0.031	-0.097	0.155	-0.096	0.119	0.011	-0.074	-0.074	-0.014	0.309	0.074	-0.003	0.316	0.097	-0.059	0.251	-0.038	0.514	0.678	0.53	-0.139	0.189	0.417	0.338	0.128	0.098	0.145	0.357	-0.155	0.128	0.259	0.097	0.122541
66268	Pigyl	0.311	0.16	-0.021	0.002	0.009	0.218	-0.095	-0.017	NA	NA	0.069	-0.085	-0.085	-0.07	0.017	0.138	0.18	-0.066	-0.123	0.154	0.14	-0.08	0.245	0.494	0.488	0.303	0.346	0.509	0.301	-0.016	-0.136	0.512	0.149	0.06	-0.074	0.039	0.312	0.122514
13036	Ctsh	0.314	0.064	0.084	0.123	0.025	-0.352	0.108	0.144	-0.042	0.044	0.091	0.081	0.081	0.132	-0.171	0.06	0.133	0.149	0.121	0.056	-0.287	-0.005	0.429	0.648	0.757	0.232	0.48	0.455	0.286	-0.272	-0.114	0.12	0.133	0.132	-0.086	0.157	0.222	0.122486
13350	Dgat1	0.115	-0.034	-0.178	0.101	0.023	0.155	-0.066	-0.062	0.107	0.135	0.062	-0.151	-0.151	-0.003	0.485	0.098	-0.295	0.255	0.231	0.008	0.23	0.077	0.269	0.054	0.45	0.123	0.034	0.497	0.34	0.476	-0.003	0.281	0	0.205	-0.091	0.237	0.517	0.122459
22751	Zfp90	0.167	0.082	0.327	0.082	0.14	-0.073	0.076	0.049	0.133	0.433	0.018	0.086	0.086	NA	-0.338	0.006	0.133	0.159	0.197	0.101	-0.262	0.204	-0.353	-0.033	0.377	0.103	0.13	0.256	0.328	0.335	0.234	0.292	0.455	NA	0.358	-0.125	NA	0.122441
217666	L2hgdh	0.078	0.033	0.065	-0.115	0.183	0.268	0.18	-0.088	0.061	-0.189	-0.033	0.104	0.104	0.094	0.087	-0.138	0.243	0.148	0.196	0.029	0.159	0.167	0.375	0.334	-0.245	0.204	0.244	0.375	0.422	0.142	0.175	0.333	0.149	-0.02	-0.102	0.128	0.38	0.122432
64050	Yeats4	0.076	0.025	0.084	-0.072	0.178	-0.08	-0.114	0.261	NA	NA	-0.049	-0.163	-0.163	-0.058	0.012	0.036	0.154	-0.212	0.237	0.283	0.078	0.076	0.27	0.188	0.084	0.112	0.585	0.411	0.388	0.434	-0.048	0.159	0.158	0.192	0.044	0.286	0.431	0.122371
70316	Ndufab1	0.33	0.018	-0.124	-0.116	0.115	0.09	0.192	0.022	NA	NA	-0.114	0.151	0.151	0.187	0.169	-0.23	-0.174	0.18	0.183	0.161	0.136	0.251	0.129	0.689	0.092	0.06	0.41	0.458	NA	0.41	0.126	-0.038	-0.347	0.264	-0.121	0.203	0.243	0.122235
72711	2810037O22Rik	NA	0.133	0.051	NA	NA	0.168	0.266	NA	NA	NA	NA	0.2	0.2	0.166	NA	0.055	0.188	-0.017	NA	NA	0.149	0.134	NA	NA	0.069	0.117	-0.057	0.252	NA	NA	0.138	0.01	NA	0.062	0.159	NA	NA	0.12215
432613	Trim80	0.209	0.049	0.008	0.175	-0.013	0.069	0.08	0.27	0.003	0.12	0.2	0.086	0.086	0.231	0.031	0.301	-0.057	0.33	0.373	0.056	-0.201	-0.151	NA	0.199	-0.217	0.063	-0.153	0.386	0.446	0.299	-0.119	-0.148	0.35	0.056	0.277	NA	0.581	0.122143
66161	Pop4	0.18	0.051	0.152	0.181	0.101	-0.488	-0.066	-0.035	NA	NA	0.106	0.004	0.004	0.065	0.041	-0.075	-0.327	0.072	0.185	0.12	-0.008	0.412	0.287	0.303	-0.011	0.293	0.073	0.392	0.305	0.473	0.159	0.436	0.246	0.195	0.215	-0.06	0.294	0.122143
18605	Enpp1	0.022	0.2	0.283	0.166	0.4	-0.306	0.214	0.1	-0.021	0.123	0.113	0.183	0.183	0.152	0.055	-0.072	0	0.12	0.299	-0.251	-0.174	0.098	0.129	0.43	0.488	0.127	-0.36	0.508	0.47	0.037	0.044	0.023	0.114	0.031	-0.051	0.104	0.538	0.122135
21991	Tpi1	0.279	0.209	-0.073	-0.008	-0.179	0.2	-0.036	0.093	-0.01	0.135	0.006	-0.055	-0.055	-0.142	0.209	0.21	0.021	0.169	-0.089	0.102	0.135	0.236	0.499	0.64	0.057	0.289	0.099	0.354	0.4	-0.103	-0.117	0.15	0.346	0.069	0.065	0.165	0.246	0.122054
75512	Gpx6	-0.001	0.283	-0.112	-0.01	NA	-0.071	0.106	0.104	0.038	0.055	-0.014	0.088	0.088	0.075	0.217	0.262	-0.104	0.264	0.479	0.196	0.426	0.049	-0.012	0.154	-0.04	0.292	-0.287	0.188	0.477	0.391	0.034	-0.002	0.586	0.203	-0.034	-0.063	0.087	0.122
232910	Ap2s1	0.352	-0.026	0.2	0.001	-0.067	0.081	-0.177	0.056	-0.049	0.129	0.014	-0.218	-0.218	-0.064	0.179	0.207	0.296	0.27	0.1	0.221	0.19	-0.023	0.522	0.431	-0.054	-0.021	0.378	0.432	0.201	0.23	0.001	0.081	0.041	0.206	0.266	0.244	0.1	0.121946
109901	Cela1	-0.158	0.173	0.27	0.109	0.13	0.269	-0.024	-0.009	NA	NA	0.104	-0.066	-0.066	-0.05	0.281	-0.286	0.569	-0.266	-0.26	0.317	0.352	-0.235	0.508	0.486	0.31	-0.008	0.712	0.447	0.431	-0.297	-0.1	0.215	-0.136	0.104	0	0.288	0.154	0.121943
21452	Tcn2	0.315	-0.103	-0.065	0.144	0.11	0.041	0.114	0.275	-0.209	0.104	0.079	0.081	0.081	0.138	0.226	-0.017	-0.059	0.259	0.3	-0.302	-0.068	0.322	-0.128	0.572	0.629	-0.082	-0.117	0.391	0.336	0.137	-0.113	0.338	0.124	-0.031	0.277	0.129	0.283	0.121919
14366	Fzd4	0.229	0.221	-0.11	0.115	-0.014	0.32	0.266	0.022	0.346	0.485	0.081	0.159	0.159	0.158	0.125	-0.047	0.446	0.236	0.221	-0.151	-0.261	0.344	-0.197	0.37	0.38	0.119	-0.188	0.417	0.368	0.017	-0.065	-0.114	0.169	-0.111	0.008	0.048	-0.06	0.121919
108030	Lin7a	0.048	0.118	0.192	-0.074	0.192	0.061	0.113	0.019	-0.122	-0.164	-0.075	0.122	0.122	0.148	0.308	0.009	0.505	-0.046	0.143	0.014	0.244	-0.059	NA	0.693	0.34	0.021	0.143	0.487	0.345	0.005	-0.107	-0.046	0.267	0.117	-0.249	NA	0.433	0.121914
66446	Exosc7	0.301	0.032	0.236	-0.05	0.114	0.129	0.015	0.032	0.15	0.108	-0.047	-0.055	-0.055	-0.032	0.098	0.007	0.271	0.246	-0.028	0.083	0.197	0.422	0.401	0.452	-0.246	0.316	-0.096	0.437	0.48	0.377	-0.063	-0.024	-0.23	-0.008	0.212	0.168	0.159	0.121865
109552	Sri	0.205	-0.101	0.409	0.007	-0.009	-0.004	-0.085	0.008	NA	NA	0.007	-0.082	-0.082	0.048	-0.334	-0.166	0.253	0.049	0.053	0.33	-0.016	0.236	0.536	0.158	0.241	0.036	0.126	0.504	0.492	-0.133	0.104	0.024	0.594	0.234	0.341	0.167	0.115	0.121857
71843	R3hcc1	0.378	0.007	0.278	NA	0.061	0.066	-0.12	0.071	NA	NA	NA	-0.189	-0.189	-0.066	-0.163	-0.009	0.075	0.093	0.113	0.163	0.371	0.286	0.039	0.28	0.351	0.15	0.24	0.491	0.312	0.23	-0.045	0.011	-0.11	0.053	0.246	0.031	0.516	0.121848
103844	Inca1	0.325	0.309	-0.203	-0.015	-0.061	-0.094	-0.024	0.01	-0.037	0.181	0.03	-0.094	-0.094	0.003	0.063	0.221	-0.027	-0.043	-0.046	0.334	0.451	-0.012	0.293	0.518	0.281	0.12	-0.017	0.381	0.37	0.295	-0.126	0.329	-0.071	0.227	0.071	0.234	0.426	0.121838
235041	Kank2	0.456	0.06	0.246	0.103	-0.002	0.06	0.155	0.084	NA	NA	0.061	0.147	0.147	0.057	0.162	-0.043	0.264	0.187	0.194	-0.034	0.072	0.205	-0.316	0.29	0.394	-0.114	-0.26	0.404	0.406	0.219	0.158	-0.184	0.239	-0.112	0.203	-0.095	0.448	0.121743
226409	Zranb3	0.049	-0.03	-0.021	0.012	-0.029	0.083	0.336	-0.029	NA	NA	-0.033	0.289	0.289	0.139	-0.169	-0.062	0.171	-0.174	0.265	0.079	0.028	0.066	NA	0.271	0.396	0.331	-0.101	0.476	0.388	0.252	-0.105	0.207	-0.06	0.103	0.183	NA	0.417	0.121727
109145	Gins4	0.028	0.015	0.025	-0.124	0.058	0.283	0.111	0.003	NA	NA	-0.031	0.057	0.057	0.182	-0.053	0.04	0.124	0.159	0.039	0.166	0.054	0.17	0.32	0.127	0.006	0.19	0.181	0.384	0.333	0.227	-0.012	0.465	0.084	0.164	0.223	0.216	-0.011	0.121714
67914	Coq9	0.269	0.015	-0.107	0.114	0.01	0.164	0.161	0.094	NA	NA	0.11	0.089	0.089	0.112	0.422	-0.004	-0.125	0.099	0.055	0.174	0.202	0.328	0.435	0.557	0.04	-0.2	-0.177	0.319	0.418	0.288	0.12	-0.096	-0.184	0.209	-0.137	0.223	0.174	0.121714
11546	Parp2	0.106	0.084	0.34	0.149	0.075	-0.069	0.075	0.165	0.141	0.201	0.033	0.052	0.052	0.123	-0.3	-0.079	0.217	0.166	0.331	-0.041	0.267	0.305	-0.122	0.307	-0.339	0.235	-0.104	0.455	0.383	0.41	0.258	0.445	-0.07	-0.04	0.356	-0.204	0.14	0.121703
12355	Nr1i3	0.318	0.081	-0.04	0.225	0.181	0.056	-0.07	0.285	0.155	0.082	0.201	-0.099	-0.099	-0.077	-0.107	0.247	0.505	-0.402	0.302	-0.139	0.294	0.23	-0.156	0.62	0.512	-0.23	0.031	0.564	0.313	0.096	-0.09	-0.087	0.109	0.055	0.028	0.153	0.454	0.121649
67426	Coq8a	NA	0.053	0.087	0.039	0.045	0.19	0.232	NA	-0.114	0.248	-0.025	0.171	0.171	0.17	0.077	0.051	0.239	0.038	NA	NA	-0.05	-0.122	0.291	NA	0.464	-0.047	-0.061	0.445	0.452	NA	0.043	0.222	NA	0.03	0.066	0.039	0.204	0.1216
27384	Akr1c13	0.267	-0.072	0.164	-0.163	-0.097	-0.058	0.135	0.016	0.086	-0.144	-0.105	0.127	0.127	0.159	0.359	0.296	0.58	-0.04	-0.12	0.1	0.237	0.086	0.646	0.575	0.016	0.446	0.451	0.411	0.454	-0.331	-0.048	-0.176	0.336	0.205	-0.165	0.138	-0.399	0.121595
67115	Rpl14	0.194	0.049	0.273	-0.029	NA	-0.022	-0.192	0.092	0.081	0.168	0.036	-0.119	-0.119	0.026	0.32	0.082	-0.068	0.417	0.452	0.182	0.007	0.163	0.458	0.225	-0.405	0.293	0.435	0.299	0.425	0.32	0.16	0.523	-0.16	-0.126	0.011	0.325	-0.399	0.121583
56088	Psmg1	0.319	0.115	0.066	-0.087	-0.061	0.3	-0.006	0.022	-0.066	-0.179	-0.076	-0.05	-0.05	0.076	0.296	0.347	0.215	0.162	0.145	0.114	0.4	0.208	0.535	0.4	-0.404	0.46	0.316	0.36	0.395	0.451	-0.032	-0.082	-0.052	-0.033	-0.24	0.25	-0.036	0.121568
399591	Tmsb15l	0.143	0.064	0.165	0.118	NA	0.13	0.313	0.018	NA	NA	0.008	0.295	0.295	NA	NA	-0.024	0.231	0.116	0.2	0.003	0.286	0.151	NA	0.082	NA	NA	-0.199	0.184	NA	0.269	0.127	NA	0.451	NA	0.012	NA	-0.399	0.12156
20918	Eif1	0.177	-0.161	0.141	-0.041	0.234	NA	NA	0.169	0.133	-0.129	0.006	NA	NA	0.029	0.015	0.188	0.19	0.24	0.265	0.103	-0.003	NA	0.314	0.337	-0.283	0.103	0.335	0.424	0.14	0.204	0.153	0.071	-0.064	0.163	0.05	0.265	NA	0.121548
69684	Aarsd1	0.047	0.225	-0.107	-0.023	NA	0.078	0.025	0.041	-0.135	0.059	0.004	-0.022	-0.022	0.028	NA	0.198	0.294	0.156	-0.196	0.16	0.25	0.278	0.489	-0.039	0	0.104	0.344	0.333	0.262	0.048	-0.159	0.291	0.035	0.385	0.087	0.257	0.479	0.121543
271278	BC024139	0.22	0.158	0.043	0.143	0.254	0.104	0.219	0.151	-0.02	-0.073	0.186	0.095	0.095	NA	0.338	0.087	0.114	-0.172	0.36	0.15	0.246	0.108	-0.228	0.245	-0.025	-0.097	0.191	0.37	NA	0.504	-0.078	0.079	-0.099	NA	-0.132	0.02	0.574	0.121471
75178	Meiob	0.114	0.091	0.062	-0.067	0.071	0.29	0.005	0.086	NA	NA	-0.007	-0.026	-0.026	-0.017	-0.159	0.103	0.506	-0.003	0.2	0.225	-0.089	-0.003	NA	0.23	-0.06	0.33	0.619	0.435	0.291	0.333	0.209	0.087	0.107	-0.076	0.099	NA	0.046	0.121394
13116	Cyp46a1	0.302	0.012	0.038	0.085	NA	0.507	0.195	0.077	-0.175	0.208	0.074	0.187	0.187	-0.006	0.098	-0.241	0.204	0.295	0.399	-0.182	0.201	0.255	-0.099	0.084	-0.051	0.101	0.012	0.213	0.414	0.354	-0.01	0.237	0.576	0.153	-0.189	0.239	-0.385	0.121361
227835	Gtdc1	0.068	-0.025	0.177	0.106	NA	0.136	0.063	0.063	NA	NA	0.026	0.075	0.075	0.158	0.143	-0.045	-0.211	0.028	0.342	0.185	0.036	0.249	NA	0.083	0.247	0.276	0.187	0.286	0.333	0.411	0.183	-0.23	-0.005	0.092	0.036	NA	0.335	0.121344
66427	Cyb5b	0.33	-0.112	0.098	-0.049	-0.085	0.241	0.055	0.149	NA	NA	-0.003	0.081	0.081	0.133	0.296	-0.049	0.541	0.329	-0.322	-0.092	0.291	0.332	0.415	0.534	-0.356	0.226	0.058	0.308	0.392	-0.434	-0.112	-0.038	0.348	0.018	-0.026	0.053	0.614	0.121286
18476	Pafah1b3	0.143	-0.047	0.235	0.036	-0.068	-0.111	-0.071	0.055	0.141	0.357	0.165	-0.009	-0.009	0.083	0.129	0.309	0.177	0.264	-0.047	-0.193	-0.054	0.13	0.377	0.083	0.011	0.206	0.237	0.462	0.276	0.021	0.026	0.268	0.325	0.051	0.229	0.311	-0.012	0.121243
19988	Rpl6	0.283	NA	0.148	-0.034	0.014	NA	NA	0.217	0.127	0.099	0.026	NA	NA	NA	-0.225	0.245	-0.15	0.117	0.242	0.272	0.019	NA	0.526	0.089	-0.308	0.489	0.258	0.475	NA	0.214	-0.056	0.336	-0.134	NA	0.142	0.355	-0.394	0.121143
94063	Mrpl16	0.029	-0.104	-0.047	-0.023	-0.155	0.342	0.165	-0.055	0.058	0.356	0.022	0.09	0.09	-0.181	-0.219	0.005	-0.094	0.212	-0.242	0.176	0.22	0.135	0.459	0.555	0.564	0.14	0.345	0.34	0.233	-0.193	-0.04	0.362	-0.018	0.113	0.201	0.273	0.368	0.121135
246221	Mpst	0.241	0.182	0.035	0.098	-0.04	0.131	0.075	-0.018	0.11	0.139	0.124	0.07	0.07	0.01	0.463	0.078	0.385	-0.148	-0.014	0.254	0.419	0.185	-0.215	0.204	0.104	0.277	-0.285	0.327	0.363	-0.003	-0.054	0.303	0.235	0.179	0.203	0.012	-0.019	0.121081
12858	Cox5a	0.222	-0.02	0.006	0.119	NA	0.219	0.121	-0.064	0.185	0.173	0.043	0.093	0.093	NA	0.273	0.008	-0.188	0.077	-0.051	0.27	-0.226	0.05	0.637	0.658	-0.24	-0.18	0.428	0.45	0.39	0.176	-0.017	-0.262	0.369	NA	-0.205	0.155	0.352	0.121
113868	Acaa1a	-0.013	0.263	0.023	0.007	NA	0.073	0.126	-0.038	0.138	0.202	0.071	0.05	0.05	-0.056	-0.311	-0.012	0.081	0.332	0.084	0.152	-0.099	0.291	-0.029	0.401	0.501	-0.044	-0.024	0.08	0.193	-0.008	0.296	0.461	0.405	0.216	-0.087	0.253	0.327	0.120972
14060	F13b	0.135	0.035	0.136	-0.084	-0.059	0.157	0.112	0.108	-0.004	-0.257	-0.116	0.098	0.098	0.197	-0.134	-0.156	0.3	-0.133	0.213	0.323	-0.152	-0.003	0.496	0.69	0.593	0.24	0.463	0.403	0.563	-0.333	-0.117	-0.024	0.094	0.262	-0.009	0.035	0.305	0.120946
66556	Drap1	0.328	0.137	0.106	0.098	NA	-0.17	0.117	0.086	-0.052	0.31	0.111	0.055	0.055	0.096	0.046	0.122	0.137	0.237	0.235	0.088	-0.213	0.317	0.492	0.246	-0.27	-0.19	0.155	0.292	0.263	0.236	-0.056	0.439	0.017	0.203	0.123	0.037	NA	0.120943
209692	Dhtkd1	0.065	-0.013	0.008	0.036	0.158	0.044	-0.028	-0.028	-0.015	-0.04	0.026	-0.045	-0.045	0.193	0.137	-0.145	0.282	0.047	0.32	0.06	0.135	0.065	NA	0.623	0.431	-0.163	0.417	0.418	NA	0.49	0.158	0.367	0.061	0.225	-0.296	NA	0.164	0.120941
23965	Tenm3	0.217	0.194	-0.087	0.123	0.383	0.14	0.136	0.053	0.052	0.343	0.059	0.088	0.088	0.148	0.197	0.103	0.402	0.271	0.172	-0.183	0.24	0.439	-0.1	0.123	0.499	-0.061	-0.096	0.441	0.259	-0.182	0.059	0.028	-0.271	0.032	-0.239	0.06	0.344	0.120919
68523	Ciao2b	0.295	-0.001	0.001	-0.032	-0.039	-0.086	-0.081	0.08	NA	NA	-0.018	-0.06	-0.06	-0.068	0.262	0.147	-0.194	0.276	-0.016	-0.031	0.39	0.282	0.269	0.373	-0.531	0.408	0.468	0.418	0.37	0.11	-0.03	0.46	0.484	0	0.056	0.325	0.004	0.120886
68936	Smim11	0.354	0.101	0.048	-0.017	0.074	-0.03	0.087	0.117	0.179	0.3	-0.034	0.11	0.11	-0.027	-0.004	0.041	0.077	0.151	0.202	0.081	0.135	0.151	0.021	0.407	-0.318	0.343	0.217	0.447	0.359	0.341	-0.012	0.078	0.266	-0.079	-0.093	0.212	0.072	0.12073
11593	Aga	0.095	0	0.071	0.023	0.128	-0.053	0.096	0	NA	NA	0.045	0.076	0.076	0.105	-0.223	-0.22	0.181	0.166	0.38	0.174	0.024	0.49	NA	0.52	0.068	0.16	0.226	0.421	0.501	0.355	-0.139	-0.033	0.058	0.131	0.521	NA	-0.442	0.120636
229759	Olfm3	-0.116	-0.046	0.088	-0.119	NA	0.303	0.15	0.025	0.046	0.001	-0.138	0.123	0.123	0.131	-0.135	-0.146	0.136	0.39	0	0.189	-0.077	0.365	0.477	0.124	0.002	0.576	0.369	0.174	0.592	-0.08	0.288	-0.145	0.506	0.234	0.197	0.075	-0.341	0.120583
240084	Cchcr1	0.21	0.111	0.039	0.203	0.013	-0.264	0.122	0.043	-0.018	0.316	0.106	0.094	0.094	0.09	-0.155	0.134	-0.007	-0.003	0.166	-0.18	0.12	0.383	NA	0.226	0.147	0.164	-0.005	0.329	0.214	0.499	0.093	0.393	0.293	-0.058	0.41	NA	-0.102	0.120571
218294	Cdc14b	0.241	-0.036	0.089	0.05	0.021	0.158	0.099	0.026	-0.121	0.067	0.03	0.022	0.022	0.132	0.046	-0.073	0.273	-0.096	-0.051	-0.234	0.061	0.027	NA	0.465	0.641	0.251	0.105	0.358	0.508	-0.045	-0.017	0.588	0.173	-0.027	0.039	NA	0.426	0.120514
18120	Mrpl49	0.37	NA	0.054	-0.169	0.006	-0.025	-0.029	0.078	NA	NA	-0.082	-0.068	-0.068	0.234	0.111	0.004	0.457	0.229	-0.086	0.096	0.386	0.139	0.308	0.435	0.211	0.285	0.329	0.391	0.372	0.015	-0.143	-0.339	-0.156	0.127	0.004	0.215	0.406	0.1205
67013	Oma1	0.285	0.064	-0.001	-0.006	0.059	0.174	0.08	-0.059	NA	NA	-0.005	0.038	0.038	-0.012	-0.043	-0.087	0.08	0.173	-0.21	0.058	0.102	0.24	0.544	0.341	0.332	0.325	0.151	0.331	0.277	-0.315	0.034	0.214	0.001	0.122	0.277	0.313	0.302	0.120486
68121	Cep70	0.295	0.063	0.149	0.006	0.204	0.304	0.172	0.115	0.244	0.081	-0.002	0.086	0.086	0.202	-0.223	-0.087	0.308	-0.004	0.417	0.117	0.105	0.369	-0.218	0.125	-0.058	0.287	0.006	0.444	0.482	0.374	0.115	-0.225	0.133	0.041	0.282	0.068	-0.406	0.120459
63955	Cables1	0.347	0.119	0.121	0.094	0.253	0.167	0.052	0.207	-0.051	0.227	-0.006	-0.007	-0.007	-0.086	0.237	0.214	0.07	-0.023	0.183	0.109	0.172	0.325	-0.148	0.209	-0.077	0.005	0.204	0.371	0.293	0.137	0.223	0.089	0.15	-0.044	-0.04	-0.039	0.406	0.120432
66496	Ppdpf	0.408	0.097	0.145	-0.015	-0.044	-0.105	-0.037	0.053	-0.202	0.268	0.014	-0.002	-0.002	0.053	0.357	0.224	0.411	0.101	0.058	0.333	-0.016	0.041	0.318	0.514	-0.012	0.168	-0.267	0.417	NA	0.27	-0.141	0.266	-0.075	0.126	0.124	0.179	0.308	0.120417
15985	Cd79b	0.231	-0.021	0.313	0.068	0.187	-0.081	0.081	0.19	0.091	0.209	-0.023	0.093	0.093	0.158	-0.039	0.145	-0.016	0.115	0.274	0.095	0.163	-0.018	-0.154	-0.034	0.157	0.132	-0.133	0.328	0.38	0.213	0.115	0.306	0.375	0.085	0.27	0.041	0.066	0.120405
67701	Wfdc2	0.233	0.034	0.087	0.199	NA	-0.038	0.094	0.065	NA	NA	0.155	0.058	0.058	0.092	-0.119	0.115	0.036	0.19	0.267	-0.207	-0.206	0.384	-0.017	0.39	-0.367	0.131	0.05	0.341	0.479	0.275	-0.403	0.452	0.652	0.257	0.151	0.246	-0.042	0.120353
12190	Brca2	0.171	0.022	-0.013	0.068	-0.01	0.252	0.138	0.099	0.226	0.133	0.05	0.095	0.095	0.117	-0.081	0.095	0.007	-0.002	0.191	-0.213	0.262	0.071	-0.349	0.268	0.339	0.388	0.007	0.445	0.315	0.381	0.077	0.464	0.134	-0.018	0.281	-0.143	0.088	0.12027
12799	Cnp	-0.035	-0.211	0.382	0.052	-0.012	0.38	-0.015	0.041	-0.059	0.09	0.025	-0.02	-0.02	0.012	0.076	0.227	0.538	0.082	-0.134	0.168	0.022	-0.056	0.375	0.29	0.509	0.083	0.577	0.355	0.421	-0.263	-0.048	0.116	-0.008	0.259	0.139	0.179	-0.067	0.12027
69754	Fbxo7	0.248	-0.089	0.116	0.085	0.201	0.251	0.095	0.038	-0.053	0.403	0.103	-0.003	-0.003	0.077	0.058	0.088	0.152	-0.119	0.242	-0.125	0.166	0.332	NA	0.381	-0.287	0.121	0.114	0.253	0.546	0.323	-0.045	0	0.072	0.013	0.335	NA	NA	0.120265
664968	Tmem238	0.309	0.102	0.055	NA	0.167	NA	NA	-0.028	NA	NA	NA	NA	NA	-0.118	0.175	0.157	0.297	-0.057	0.053	0.115	0.165	NA	NA	0.2	-0.317	0.098	0.174	0.456	0.295	0.161	-0.06	0.458	-0.164	0.02	0.285	NA	0.127	0.120192
19125	Prodh	-0.063	0.167	-0.001	0.131	0.146	0.005	-0.014	0.121	-0.041	-0.207	0.108	-0.116	-0.116	-0.089	0.261	0.19	0.033	0.237	0.214	0.028	-0.061	0.043	0.172	0.674	-0.039	0.003	0.103	0.446	0.616	0.4	-0.078	0.481	0.206	0.14	-0.218	0.078	0.487	0.120189
105450	Mmrn2	0.312	0.108	0.246	0.115	0.094	0.103	0.135	-0.019	NA	NA	-0.005	0.162	0.162	0.166	-0.062	-0.004	-0.247	0.367	-0.148	0.047	-0.006	0.165	NA	0.373	0.483	-0.033	-0.068	0.358	0.421	0.01	0.194	0.099	0.578	0.116	-0.06	NA	-0.196	0.120182
114301	Palmd	0.066	0.294	0.095	0.027	0.154	-0.199	0.118	-0.009	0.073	-0.189	0.034	0.126	0.126	0.117	-0.205	0.038	0.207	0.024	0.391	0.172	-0.226	0.347	0.092	0.482	0.478	0.225	0.09	0.409	0.117	0.139	0.116	0.041	0.046	0.102	0.222	0.165	0.141	0.120162
11677	Akr1b3	-0.039	-0.021	0.175	0.058	0.008	0.334	-0.069	-0.009	0.033	-0.008	0.147	-0.017	-0.017	0.061	-0.281	0.307	0.378	0.233	0.23	0.281	-0.433	0.022	0.458	0.204	-0.023	0.576	0.132	0.226	NA	0.227	0.059	0.12	0.276	-0.083	0.383	0.368	0.028	0.120111
66578	Mis18a	0.168	0.058	0.182	0.046	-0.04	0.14	0.135	0.029	NA	NA	0.026	0.1	0.1	0.264	-0.158	0.323	0.246	-0.042	0.165	0.088	-0.14	0.194	0.112	-0.052	0.34	0.336	-0.051	0.372	0.407	0.338	0.23	-0.086	0.099	0.157	0.301	-0.117	-0.067	0.120086
68328	Rab13	0.288	0.054	0.378	0.191	0.082	-0.045	0.047	0.141	NA	NA	0.134	0.058	0.058	0.013	-0.228	0.112	0.119	0.086	0.126	0.014	-0.311	0.209	0.07	0.291	0.525	0.138	0.126	0.448	0.371	0.209	0.061	0.309	-0.033	0.041	0.242	-0.019	-0.102	0.120086
68219	Nudt21	-0.138	0.217	0.243	0.029	0.075	0.173	0.129	0.159	NA	NA	0.044	0.097	0.097	0.102	-0.026	0.048	0.123	-0.131	0.299	0.052	-0.076	0.305	0.456	0.468	-0.023	-0.176	0.202	0.347	NA	-0.084	0.071	0.018	0.189	0.237	0.01	0.318	0.228	0.120059
14862	Gstm1	0.353	NA	-0.183	-0.049	0.036	0.002	0.019	0.222	-0.03	0.361	0.064	-0.032	-0.032	0.04	-0.287	0.396	0.367	0.382	0.066	-0.205	-0.336	0.422	0.433	0.671	0.071	0.249	-0.337	0.27	0.443	0.146	-0.111	0.274	0.013	0.004	0.022	0.001	0.597	0.120056
110094	Phka2	0.255	0.061	0.046	0.075	0.047	-0.014	-0.036	0.137	NA	NA	0.12	-0.033	-0.033	0.111	-0.005	0.058	0.287	-0.312	0.116	-0.024	0.04	-0.043	-0.047	0.32	0.534	0.376	-0.233	0.331	0.388	0.144	0.01	0.321	0.073	0.137	0.238	0.263	0.493	0.120029
18457	Bloc1s6	0.17	0.135	-0.026	0.01	NA	-0.055	0.136	0.065	NA	NA	0.102	0.172	0.172	-0.064	-0.135	-0.054	0.288	0.144	0.241	0.152	0.085	0.224	0.372	0.244	-0.42	0.223	0.456	0.266	0.297	0.205	-0.083	0.01	0.188	0.055	0.04	-0.004	0.468	0.119971
235461	Mindy2	NA	0.059	0.224	-0.084	0.238	NA	NA	NA	NA	NA	-0.033	NA	NA	0.108	0.068	-0.038	-0.155	0.179	NA	NA	-0.238	NA	NA	NA	0.376	0.084	0.148	0.487	0.523	NA	0.205	-0.041	NA	-0.008	0.04	NA	0.377	0.119952
214424	Parp16	-0.075	-0.029	0.075	0.036	0.154	-0.008	0.205	0.055	0.081	-0.162	0.104	0.184	0.184	0.247	-0.261	0.235	-0.214	0.04	0.406	-0.126	-0.239	0.181	0.094	0.168	0.23	0.144	0.347	0.341	0.558	0.154	0.234	0.164	-0.072	0.033	0.367	0.254	0.349	0.119946
19899	Rpl18	0.311	-0.084	0.17	NA	0.129	NA	NA	0.09	-0.001	0.243	NA	NA	NA	NA	-0.042	0.263	-0.268	0.184	0.058	0.335	0.252	NA	0.38	0.076	-0.364	0.347	0.39	0.479	NA	0.132	-0.05	0.061	-0.155	NA	0.012	0.407	-0.118	0.119889
28077	Med10	0.135	0.181	0.282	0.014	NA	0.186	-0.003	0.153	NA	NA	0.027	-0.093	-0.093	-0.036	-0.127	0.241	-0.045	0.21	0.26	0.197	-0.031	0.356	0.112	0.128	-0.496	0.184	0.347	0.408	0.291	0.471	0.315	0.213	0.081	0.029	0.08	0.106	-0.008	0.119853
12818	Col14a1	-0.151	-0.049	0.317	0.119	0.001	-0.185	0.227	0.068	0.078	0.3	0.006	0.178	0.178	0.206	-0.331	0.018	-0.028	0.234	0.052	0.198	-0.411	0.327	0.208	0.466	0.307	0.06	-0.191	0.33	0.356	0.13	0.329	0.024	0.561	0.168	0.169	0.132	0.033	0.119838
80286	Tusc3	0.155	-0.166	0.009	0.009	0.119	0.314	0.075	-0.098	0.111	0.278	0.028	0.075	0.075	0.178	-0.333	0.147	0.181	0.376	0.124	0.157	0.014	0.201	0.602	0.011	0.175	0.249	0.341	0.175	0.423	0.058	-0.014	-0.37	0.078	0.28	0.378	-0.102	NA	0.119806
209086	Samd9l	0.117	-0.071	0.408	0.04	0.052	-0.397	0.112	0.092	0.232	0.17	-0.055	0.14	0.14	0.19	-0.434	0.01	-0.042	0.109	0.278	0.362	-0.31	0.214	NA	0.311	0.433	0.383	-0.04	0.217	0.221	0.301	0.285	0.117	0.15	0.082	0.416	NA	-0.04	0.1198
16592	Fabp5	0.041	0.031	0.157	NA	NA	-0.184	-0.216	0.191	0.135	0.197	NA	-0.121	-0.121	NA	0.29	-0.065	0.171	0.21	0.036	0.232	-0.135	0.002	-0.005	0.6	-0.089	0.27	0.325	0.409	NA	0.18	0.274	0.268	0.521	NA	0.033	0.228	-0.153	0.119742
17904	Myl6	0.237	0.158	0.112	NA	NA	-0.008	-0.026	-0.059	0.163	0.28	NA	-0.008	-0.008	NA	-0.006	0.193	0.173	-0.093	0.083	0.342	-0.361	0.081	0.339	0.369	NA	NA	0.169	0.315	NA	0.383	0.101	NA	0.233	NA	0.143	0.11	-0.063	0.119714
76308	Rab1b	0.217	0.154	-0.12	0.119	0.012	0.212	0.098	-0.008	NA	NA	0.124	0.062	0.062	0.081	-0.21	0.074	-0.038	0.444	0.241	0.024	-0.174	0.211	0.225	0.344	0.533	0.141	-0.126	0.227	0.28	0.019	0.167	0.032	0.031	0.283	0.304	-0.019	0.163	0.119686
66602	Oip5os1	NA	0.076	0.142	-0.006	-0.018	-0.153	0.158	NA	NA	NA	0.051	0.204	0.204	0.23	-0.105	0.019	0.023	0.178	NA	NA	0.083	0.079	0.303	NA	0.43	0.369	-0.007	0.434	0.485	NA	0.052	0.286	NA	-0.098	-0.012	-0.176	NA	0.119667
67178	Zmat5	0.311	0.106	0.044	0.064	0.065	0.183	0.013	0.005	NA	NA	0.057	-0.065	-0.065	-0.124	0.079	0.174	0.168	0.02	0.188	0.182	0.203	0.406	-0.284	0.182	0.256	0.26	0.188	0.337	0.347	0.279	-0.027	0.182	-0.016	0.241	0.174	0.039	0.016	0.119657
16155	Il10rb	0.179	0.027	0.415	0.105	0.089	-0.221	0.038	0.071	0.096	0.431	0.069	0.053	0.053	0.041	-0.501	-0.017	-0.001	0.373	0.137	0.2	-0.346	0.053	0.255	0.019	0.263	0.139	0.299	0.251	0.432	0.205	0.255	-0.085	0.541	-0.138	0.267	0.193	0.187	0.119649
214580	Pstk	0.218	0.146	0.206	-0.026	NA	0.261	0.095	0.031	NA	NA	-0.043	0.047	0.047	0.17	0.003	-0.101	0.108	-0.015	0.211	-0.002	0.401	0.252	0.201	0.122	-0.475	0.39	0.406	0.421	0.522	0.379	0.094	0.104	-0.009	0.13	0.018	0.016	-0.262	0.119588
76894	Mettl15	0.209	0.071	0.087	0.023	-0.091	0.276	0.153	0.065	NA	NA	-0.006	0.102	0.102	0.245	0.012	-0.041	0.155	0.194	0.233	0.067	0.231	0.463	NA	-0.015	0.27	0.282	-0.205	0.443	0.462	0.223	0.046	-0.15	-0.164	0.178	0.425	NA	-0.399	0.119576
641376	Tomm40l	-0.01	-0.132	0.161	NA	0.022	NA	NA	0.062	NA	NA	NA	NA	NA	0.225	0.226	-0.057	0.094	-0.258	0.274	0.143	0.094	NA	0.196	0.424	0.544	0.123	0.126	0.253	0.21	0.071	-0.054	0.31	0.332	-0.086	0.014	0.042	-0.003	0.1195
170787	Hdac10	0.109	0.141	0.092	0.035	NA	0.066	0.033	-0.009	NA	NA	0.03	0.018	0.018	0.04	0.297	-0.07	0.227	0.176	0.053	0.047	0.093	-0.135	NA	0.164	0.385	-0.221	0.011	0.225	0.36	0.471	0.081	0.414	-0.064	0.154	0.109	NA	0.473	0.119469
399566	Btbd6	0.121	0.07	0.145	-0.008	0.253	-0.047	-0.052	0.091	0.085	-0.196	-0.078	-0.079	-0.079	0.045	0.213	0.105	-0.114	0.054	0.202	0.089	0.239	0.255	NA	0.195	0.389	0.076	0.049	0.308	0.335	0.207	0.141	0.397	0.29	0.066	-0.098	NA	0.512	0.119457
57028	Pdxp	NA	0.083	0.059	NA	0.041	0.233	0.387	NA	0.011	-0.191	NA	0.389	0.389	0.342	-0.017	0.046	0.179	0.139	NA	NA	0.153	0.152	-0.446	NA	-0.168	0.07	0.05	0.245	0.282	NA	-0.005	0.628	NA	0.064	0.097	-0.042	0.172	0.119357
381280	Hjurp	0.045	0.042	NA	-0.148	NA	-0.384	0.047	-0.019	NA	NA	-0.112	0.038	0.038	0.077	0.085	NA	NA	NA	0.343	-0.107	NA	0.017	NA	0.59	0.556	0.146	NA	NA	0.386	0.452	NA	-0.171	0.408	-0.086	NA	NA	0.502	0.119348
75641	1700029I15Rik	0.23	0.123	-0.012	0.041	0.237	-0.077	0.141	0.146	NA	NA	0.022	0.063	0.063	0.04	0.297	0.059	-0.118	0.16	0.126	0.065	0.162	0.248	NA	0.105	0.138	-0.046	-0.159	0.45	0.378	0.144	-0.001	0.188	0.129	-0.039	0.273	NA	0.361	0.119303
71774	Shroom1	0.183	0.144	0.025	0.058	0.173	-0.074	0.088	0.156	NA	NA	0.023	0.127	0.127	0.087	0.225	0.224	0.139	0.004	0.023	-0.161	0.039	0.022	-0.113	0.416	0.419	0.042	-0.14	0.411	0.475	0.414	0.147	0.081	0.054	0.044	0.102	0.072	NA	0.119294
28106	Mydgf	0.24	0.129	-0.051	0.029	0.107	0.047	-0.109	0.042	-0.054	0.205	0.07	-0.092	-0.092	-0.097	0.261	0.228	0.241	0.099	-0.181	0.336	0.1	0.09	0.253	0.621	0.38	0.139	0.516	0.431	0.175	0.037	-0.032	0.049	0.03	0.104	-0.032	0.073	NA	0.119222
71955	Ist1	-0.217	0.143	0.347	-0.089	0.05	-0.067	-0.048	0.056	NA	NA	-0.036	-0.058	-0.058	0.064	-0.457	0.185	0.03	0.16	0.359	-0.014	-0.28	0.25	0.373	0.446	0.359	0.271	0.066	0.477	0.416	0.374	0.091	0.176	0.269	0.089	-0.045	0.131	0.358	0.119171
52570	Ccdc69	0.163	0.044	0.098	0.194	NA	0.02	0.036	0.189	0.206	0.38	0.109	0.031	0.031	0.121	0.027	0.155	-0.048	0.308	0.105	-0.037	0.068	0.186	NA	-0.153	0.076	0.21	-0.241	0.27	0.282	0.362	0.227	-0.011	0.478	0.184	0.261	NA	-0.281	0.119118
67673	Elob	NA	0.076	0.127	0.04	-0.072	0.166	-0.116	NA	0.017	0.218	0.033	-0.123	-0.123	-0.004	0.101	0.162	-0.15	0.381	NA	NA	0.09	-0.031	0.622	NA	-0.041	0.338	0.169	0.464	NA	NA	0.128	0.527	NA	-0.068	0.245	0.281	-0.003	0.119103
337924	Cyp3a44	0.399	0.1	-0.051	NA	NA	0.061	0.071	0.247	NA	NA	NA	0.021	0.021	0.044	0.451	-0.082	0.267	0.222	0.289	-0.064	0.246	0.14	-0.345	0.521	0.344	0.325	0.368	0.393	0.336	0.177	-0.193	-0.249	-0.062	0.335	0.022	-0.13	-0.413	0.119094
317717	Sec22a	0.134	0.171	0.079	-0.1	NA	0.317	0.058	0.145	0.189	0.432	-0.122	0.013	0.013	-0.09	-0.131	-0.022	0.256	-0.173	0.09	0.198	0.205	0.325	0.385	0.437	0.304	0.354	-0.023	0.149	0.202	-0.012	-0.076	0.045	0.089	0.149	0.269	0.204	-0.176	0.119083
64339	Fndc4	0.367	-0.086	-0.026	0.093	0.104	-0.01	0.046	0.144	0.079	0.15	0.093	0.05	0.05	-0.108	0.341	0.263	0.357	0.151	-0.039	-0.086	0.297	-0.16	-0.102	0.556	0.658	-0.179	0.214	0.38	0.387	0.165	-0.218	0.181	0.072	-0.059	-0.039	0.157	0.162	0.119054
71743	Coasy	0.157	0.012	-0.365	-0.032	0.081	0.153	0.009	-0.026	NA	NA	0.026	-0.046	-0.046	-0.085	0.226	0.133	0.146	0.268	-0.081	-0.095	-0.041	0.084	0.348	0.604	0.556	0.028	0.208	0.408	0.329	-0.181	0.005	0.581	-0.05	0.187	-0.12	0.294	0.491	0.119029
16913	Psmb8	0.069	-0.14	0.28	0.067	-0.012	0.055	0.024	0.018	-0.049	0.102	0.027	0.021	0.021	0.067	-0.312	0.141	0.37	0.254	0.22	0.147	-0.333	0.118	0.009	0.476	0.597	0.18	0.222	0.358	0.151	0.224	0.092	-0.129	0.477	0.126	0.331	0.16	-0.025	0.119027
67676	Rpp21	0.364	0.056	0.187	0.042	0.034	-0.051	0.03	-0.051	NA	NA	0.054	0.004	0.004	0.011	-0.005	0.03	0.109	0.108	0.105	0.172	0.242	0.198	0.184	0.47	-0.322	0.106	0.139	0.315	0.267	0.307	0.135	0.4	0.159	-0.162	0.005	0.114	0.403	0.118943
23954	Nek3	0.131	-0.025	0.044	0.043	0.069	0.221	0.268	0.006	0.019	0.129	0.068	0.187	0.187	0.193	-0.289	-0.071	0.235	0.051	0.416	0.087	-0.158	0.401	-0.247	0.21	-0.112	0.165	0.028	0.339	0.287	0.432	0.155	0.123	0.161	0.048	0.469	-0.137	0.266	0.118892
68137	Kdelr1	0.162	0.212	-0.018	0.114	0.002	-0.059	0.105	0.056	0.289	0.283	0.096	0.101	0.101	-0.036	-0.048	0.16	0.225	-0.094	0.31	0.034	0.165	0	0.161	0.441	0.337	-0.022	0.358	0.357	0.163	0.059	0.14	0.282	-0.24	0.057	0.057	0.126	-0.037	0.118892
20648	Snta1	0.258	0.084	0.014	0.139	0.088	0.115	0.186	0.091	0.011	0.072	0.111	0.173	0.173	0.034	-0.028	0.221	0.066	0.36	0.199	-0.069	0.082	0.042	-0.364	0.124	0.273	-0.188	-0.017	0.485	0.379	0.19	0.144	0.108	0.341	-0.034	0.029	0.173	0.333	0.118865
380912	Zfp395	0.429	0.161	0.129	0.022	0.17	0.115	-0.046	0.212	-0.159	0.262	0.032	-0.048	-0.048	0.132	0.428	-0.081	0.316	-0.09	0.221	-0.104	0.267	0.168	-0.162	0.172	0.075	-0.121	-0.018	0.147	0.285	0.348	0.226	0.158	0.359	-0.007	0.127	-0.141	0.462	0.118865
65099	Irak1bp1	0.021	0.218	0.202	-0.02	0.124	-0.125	0.057	0.173	0.186	0.31	-0.029	0.087	0.087	0.066	-0.005	0.085	0.225	0.339	0.456	0.064	0.007	0.395	-0.323	0.03	0.006	0.354	0.106	0.326	0.348	0.401	0.009	0.036	0.001	0.042	0.2	-0.01	-0.052	0.118838
14151	Fech	-0.014	0.119	0.206	-0.164	-0.062	-0.054	0.052	0.104	NA	NA	-0.033	0.031	0.031	0.146	0.297	0.114	0.208	0.167	0.154	-0.035	-0.019	0.289	0.712	0.577	0.255	0.071	0.28	0.216	0.446	-0.325	0.048	-0.154	0.223	0.182	-0.259	0.199	0.151	0.118829
226251	Ablim1	0.28	0.065	0.07	0.134	NA	0.128	0.082	-0.005	0.045	0.237	0.109	0.078	0.078	0.106	-0.127	0.001	0.224	0.421	0.122	-0.052	-0.073	0.097	0.166	0.248	0.285	0.176	0.297	0.422	0.342	0.112	0.038	0.05	0.217	-0.014	0.067	0.286	-0.437	0.11875
68079	Pdcd2l	0.127	0.225	0.275	0.003	0.084	0.037	-0.066	0.049	NA	NA	0.076	-0.096	-0.096	-0.011	0.075	0.126	-0.028	-0.11	0.072	0.23	0.108	0.153	0.172	0.165	-0.493	0.222	0.423	0.483	0.461	0.334	-0.073	0.178	0.137	0.102	-0.001	0.272	0.541	0.118743
70252	Jpx	NA	NA	-0.073	NA	0.394	0.003	0.002	NA	NA	NA	NA	0.066	0.066	0.147	0.055	0.128	0.508	0.183	NA	NA	0.315	-0.143	NA	NA	0.124	0.116	-0.062	0.435	0.366	NA	-0.183	0.091	NA	0.21	-0.136	NA	NA	0.118727
93694	Clec2d	0.391	0.105	0.139	0.062	-0.027	0	-0.008	0.06	0.005	0.109	0.024	0.009	0.009	0.022	0.2	0.102	0.101	-0.017	0.174	0.301	0.022	-0.239	-0.109	0.363	0.456	0.192	0.064	0.415	0.431	0.328	0.172	-0.132	0.316	0.087	-0.206	-0.004	0.474	0.118676
71640	Zfp949	0.021	0.102	0.041	0.035	NA	0.394	0.15	-0.02	NA	NA	0.037	0.113	0.113	0.082	0.054	-0.039	0.069	-0.074	0.057	-0.009	0.355	0.383	NA	0.026	0.212	0.302	-0.068	0.396	0.365	0.151	-0.072	0.168	0.268	-0.011	-0.016	NA	0.212	0.118656
72125	Amer2	0.152	-0.08	0.101	0.23	NA	0.234	0.266	0.202	NA	NA	0.152	0.209	0.209	0.229	0.014	0.039	0.246	-0.284	0.259	-0.042	-0.03	0.073	NA	-0.155	0.274	0.234	0.26	0.129	0.225	0.154	0.039	0.012	0.355	0	-0.162	NA	0.249	0.118531
73822	Mfsd12	0.33	0.071	0.153	0.2	0.073	NA	NA	0.124	NA	NA	0.139	NA	NA	NA	-0.277	0.218	0.266	0.124	0.055	-0.046	-0.048	NA	NA	-0.008	0.119	0.209	0.208	0.37	NA	0.193	0.158	0.414	0.138	NA	0.176	NA	-0.396	0.11852
11720	Mat1a	0.073	0.067	0.158	0.227	0.091	0.014	0.076	0.253	-0.03	0.089	0.168	0.021	0.021	0.037	0.195	-0.028	-0.283	0.156	0.351	0.055	0.021	0.029	-0.206	0.675	0.539	-0.231	0.122	0.482	0.561	0.226	0.052	-0.054	-0.146	0.127	0.041	0.022	0.413	0.118486
21769	Zfand3	0.042	0.286	0.163	0.055	NA	0.105	0.209	0.054	-0.021	-0.047	0.045	0.129	0.129	0.119	0.185	0.159	0.016	0.039	0.144	-0.034	0.009	0.336	-0.082	0.503	0.391	-0.313	0.361	0.531	0.153	0.095	0.157	0.023	0.015	0.009	-0.003	0.06	0.242	0.118444
229722	Elapor1	0.257	0.133	0.026	0.072	NA	0.259	-0.154	0.25	NA	NA	0.026	-0.069	-0.069	0.197	-0.263	0.322	0.358	0.091	0.393	0.169	0.3	0.095	-0.461	-0.018	0.015	0.038	-0.14	0.339	0.257	0.534	0.263	0.266	0.15	0.23	0.285	0.152	-0.276	0.118441
74411	Plpp6	0.219	0.001	0.274	0.23	NA	0.11	0.046	0.118	NA	NA	0.165	0.005	0.005	0.049	0.082	0.062	0.065	-0.056	0.05	-0.125	0.121	0.09	NA	0.118	0.325	-0.138	0.14	0.516	0.522	0.074	0.109	0.088	-0.089	-0.037	0.305	NA	0.346	0.118438
52477	Angel2	0.151	-0.176	0.155	-0.066	NA	0.272	0.138	-0.111	0.124	-0.14	-0.063	0.147	0.147	0.272	-0.065	-0.019	0.192	0.018	0.407	-0.063	-0.136	0.265	-0.149	0.331	-0.188	0.326	0.191	0.258	0.449	0.364	0.291	0.032	0.447	-0.068	0.062	0.126	0.34	0.118361
56018	Stard10	0.257	0.057	-0.131	0.021	0.074	0.057	0.031	0.047	-0.104	0.106	0.054	0.019	0.019	0.003	0.346	0.099	0.192	0.151	0.244	0.335	0.15	-0.003	0.291	0.621	0.413	-0.396	0.166	0.189	0.201	0.232	0.11	0.485	-0.085	-0.054	0.118	-0.109	0.173	0.118351
110198	Akr7a5	0.063	0.115	-0.122	0.055	0.055	0.21	0.018	-0.065	-0.031	-0.085	0.131	-0.004	-0.004	-0.043	0.197	0.203	0.174	0.31	-0.162	0.161	0.119	0.045	0.623	0.59	0.403	-0.185	-0.084	0.401	0.383	-0.057	-0.043	0.259	-0.15	0.244	-0.049	0.245	0.457	0.118297
18484	Pam	-0.139	0.086	0.304	0.184	0.313	-0.128	0.099	0.089	-0.008	0.301	0.185	0.088	0.088	0.078	-0.358	0.132	0.073	0.318	0.17	0.078	-0.429	0.33	-0.164	0.126	-0.441	-0.05	0.263	0.424	0.412	0.138	0.416	0.259	0.328	0.048	0.338	0.235	0.187	0.118189
14130	Fcgr2b	0.26	-0.038	0.279	-0.084	NA	0.171	0.287	0.035	NA	NA	-0.082	0.234	0.234	0.129	-0.334	-0.012	-0.16	0.109	0.018	0.237	-0.242	0.156	0.121	0.574	0.641	0.279	0.106	0.348	0.356	-0.017	0.011	0.261	0.227	0.018	0.017	0.085	-0.206	0.118176
68490	Zfp579	0.266	-0.045	0.13	0.143	0.043	0.157	0.249	0.16	NA	NA	0.106	0.171	0.171	0.022	-0.101	-0.056	0.035	-0.033	0.154	-0.294	0.18	0.33	NA	0.034	0.363	-0.23	-0.212	0.331	0.298	0.511	0.151	0.386	0.055	0.051	-0.034	NA	0.407	0.118152
108755	Lyrm2	0.224	-0.118	0.043	-0.17	0.096	0.3	-0.04	-0.024	NA	NA	-0.158	-0.111	-0.111	-0.093	-0.067	-0.142	0.3	0	0.178	0.064	-0.078	0.254	0.409	0.527	0.24	0.381	0.717	0.306	0.248	0.267	-0.053	0.202	0.164	0.15	-0.019	0.066	0.181	0.118086
232933	Ccdc61	0.312	0.117	0.157	0.079	0.03	0.204	0.098	0.076	NA	NA	0.096	0.022	0.022	0.017	0.109	0.149	0.148	0.193	0.251	-0.055	0.029	0.244	NA	-0.092	-0.352	0.037	0.046	0.412	0.211	0.453	0.14	0.262	0.106	0.015	-0.017	NA	0.375	0.118
67623	Tm7sf3	-0.003	-0.039	0.008	-0.083	NA	-0.205	-0.048	0.072	0.153	-0.22	-0.121	-0.002	-0.002	-0.014	-0.018	0.176	0.094	0.426	0.327	0.202	0.148	0.469	0.402	0.535	0.288	0.311	-0.159	0.174	0.512	-0.074	-0.109	-0.173	0.39	0.182	-0.029	0.177	0.501	0.118
14127	Fcer1g	0.116	-0.015	0.329	-0.026	0.094	0.067	0.237	0.079	0.09	0.398	-0.081	0.228	0.228	0.067	-0.454	0.01	-0.026	0.39	-0.017	0.116	-0.368	0.191	0.041	0.485	0.274	0.074	0.192	0.335	0.134	-0.027	0.082	0.074	0.392	-0.014	0.254	0.295	NA	0.117889
67131	Acbd4	0.228	0.01	-0.11	0.063	0.173	-0.032	-0.016	0.064	-0.058	0.379	0.014	-0.051	-0.051	-0.027	0.289	0.072	0.381	0.111	-0.26	0.033	0.297	0.157	NA	0.422	0.572	-0.243	0.292	0.276	0.212	-0.218	-0.138	0.476	0.166	-0.004	0.188	NA	0.457	0.117829
212285	Arap2	0.19	0.147	0.267	-0.051	0.157	-0.208	0.045	0.207	0.265	-0.259	-0.067	0.056	0.056	0.153	0.203	0.127	-0.047	0.207	0.19	0.045	0.092	0.003	0.386	0.306	-0.396	0.182	0.086	0.471	0.451	-0.13	0.298	-0.21	0.391	0.008	0.259	-0.044	0.522	0.117784
66146	Maco1	-0.089	0.015	0.014	0.113	0.099	0.092	0.177	0.074	NA	NA	0.101	0.127	0.127	0.243	0.234	-0.088	0.172	0.134	0.276	-0.129	0.136	-0.087	NA	0.297	0.413	0.02	0.052	0.414	0.521	0.043	0.131	-0.138	0.261	-0.044	-0.041	NA	0.215	0.117727
27176	Rpl7a	0.225	0.105	0.126	0.155	NA	-0.13	-0.046	0.068	-0.062	-0.106	0.206	-0.042	-0.042	NA	-0.096	0.167	NA	0.124	0.209	0.314	0.036	0.118	0.464	0.136	NA	NA	0.274	0.493	NA	0.352	0.021	NA	-0.204	NA	0.038	0.302	0.209	0.117724
230972	Arhgef16	0.152	0.002	0.108	0.213	0.048	-0.312	-0.076	0.08	0.052	0.405	0.222	0.004	0.004	-0.003	-0.028	0.112	-0.088	0.155	0.112	0.079	-0.242	0.303	-0.14	-0.119	0.477	0.362	-0.189	0.334	0.496	0.183	-0.015	0.366	0.688	0.03	0.237	0.069	0.274	0.117703
231931	Gimap6	0.249	0.035	0.362	0.032	0.041	0.029	0.127	0.129	0.203	0.109	0.03	0.102	0.102	0.158	-0.426	0.095	-0.13	0.069	0.049	0.267	-0.41	0.273	0.198	0.021	0.536	0.24	0.219	0.315	0.412	0.111	0.105	0.046	0.402	0.135	0.12	-0.037	0.034	0.117622
54709	Eif3i	0.205	0.235	0.073	0.048	-0.062	0.092	0.011	0.138	-0.068	0.002	0.085	0.001	0.001	-0.139	0.133	0.148	-0.007	0.049	0.011	0.355	0.1	-0.032	0.505	0.336	-0.28	0.323	0.723	0.472	0.179	-0.184	-0.082	0.319	0.059	0.036	-0.036	0.229	0.373	0.117595
320700	A930033H14Rik	-0.057	0.002	0.058	NA	0.061	0.057	0.291	0.151	NA	NA	NA	0.296	0.296	0.254	0.214	0.136	-0.05	0.126	0.244	-0.016	-0.187	0.143	NA	0.149	-0.289	-0.017	0.186	0.429	0.399	0.271	0.146	-0.093	0.251	-0.042	-0.104	NA	0.339	0.117548
272428	Acsm5	0.105	-0.001	0.079	-0.141	0.03	-0.13	0.174	-0.117	NA	NA	0.065	0.116	0.116	0.19	-0.265	0.122	0.386	0.115	0.13	-0.12	-0.2	0.036	NA	0.608	0.441	0.07	0.188	0.267	0.553	0.084	0.048	-0.056	0.263	0.233	-0.02	NA	0.508	0.117485
17992	Ndufa4	0.378	0.021	-0.257	-0.066	-0.257	0.081	0.113	0.088	NA	NA	-0.069	0.122	0.122	-0.028	-0.187	0.222	0.12	0.267	-0.052	0.34	-0.233	-0.015	0.573	0.635	0.109	0.313	0.372	0.227	0.408	0.216	-0.05	0.005	0.265	-0.072	-0.008	0.091	0.316	0.117429
19126	Prom1	0.342	0.312	0.231	0.188	NA	0.265	0.061	0.294	0.007	0.184	-0.01	0.031	0.031	0.049	-0.034	0.128	0.2	0.33	0.396	-0.205	0.048	0.079	-0.244	0.389	-0.212	0.282	-0.195	0.432	0.148	0.336	0.266	-0.331	0.023	0.064	0.338	-0.12	NA	0.117229
26399	Map2k6	0.015	0.101	0.092	0.039	0.214	0.283	0.281	-0.004	NA	NA	0.126	0.171	0.171	0.241	0.028	-0.063	0.015	-0.177	0.184	-0.028	-0.407	0.127	0.317	0.155	0.177	0.032	0.122	0.419	0.512	0.279	0.167	-0.21	0.417	0.136	-0.044	-0.02	0.235	0.117229
11548	Adra1b	0.425	-0.091	0.124	-0.047	0.092	-0.099	0.139	0.147	0.043	0.228	-0.017	0.08	0.08	0.185	0.377	0.035	0.459	0.21	-0.033	-0.044	0.385	0.208	-0.061	0.573	0.271	0.07	0.121	0.462	0.388	0.145	-0.081	-0.21	0.098	0.077	-0.041	0.036	-0.399	0.117162
66826	Taz	0.393	0.053	0.068	-0.019	NA	0.218	0.08	0.075	NA	NA	0.022	0.01	0.01	NA	0.045	0.014	0.069	-0.117	0.023	0.067	0.201	0.237	0.074	0.251	0.352	-0.043	-0.038	0.3	0.18	0.472	0.086	0.519	-0.13	NA	-0.046	0.137	0.186	0.117156
[truncated: 18,562 more rows]
