# Supplementary material for: Integrative Analyses Reveal Tstd1 as a Potential Modulator of HDL Cholesterol and Mitochondrial Function in Mice
Source: Cells. 2021 Nov 1;10(11):2976. doi: 10.3390/cells10112976 (PMC8616306; doi:10.3390/cells10112976)
Supplement: Supplementary file 1 [file cells-10-02976-s001.zip › Table S5.txt]

Position(x)	Score(y)	ID	Name	Gene present?
1	0.085	R-MMU-69002	DNA Replication Pre-Initiation	No
2	0.047	R-MMU-69304	Regulation of DNA replication	No
3	0.077	R-MMU-69300	Removal of licensing factors from origins	No
4	0.078	R-MMU-68949	Orc1 removal from chromatin	No
5	0.078	R-MMU-69052	Switching of origins to a post-replicative state	No
6	0.095	R-MMU-68827	CDT1 association with the CDC6:ORC:origin complex	No
7	0.078	R-MMU-68867	Assembly of the pre-replicative complex	No
8	0.088	R-MMU-453279	Mitotic G1-G1/S phases	No
9	0.101	R-MMU-69206	G1/S Transition	No
10	0.091	R-MMU-69242	S Phase	No
11	0.09	R-MMU-69239	Synthesis of DNA	No
12	0.092	R-MMU-69306	DNA Replication	No
13	0.043	R-MMU-176408	Regulation of APC/C activators between G1/S and early anaphase	No
14	0.045	R-MMU-174143	APC/C-mediated degradation of cell cycle proteins	No
15	0.045	R-MMU-453276	Regulation of mitotic cell cycle	No
16	0.058	R-MMU-176409	APC/C:Cdc20 mediated degradation of mitotic proteins	No
17	0.075	R-MMU-176814	Activation of APC/C and APC/C:Cdc20 mediated degradation of mitotic proteins	No
18	0.091	R-MMU-174184	Cdc20:Phospho-APC/C mediated degradation of Cyclin A	No
19	0.092	R-MMU-179419	APC:Cdc20 mediated degradation of cell cycle proteins prior to satisfation of the cell cycle checkpoint	No
20	0.085	R-MMU-174084	Autodegradation of Cdh1 by Cdh1:APC/C	No
21	0.088	R-MMU-174154	APC/C:Cdc20 mediated degradation of Securin	No
22	0.075	R-MMU-174178	APC/C:Cdh1 mediated degradation of Cdc20 and other APC/C:Cdh1 targeted proteins in late mitosis/early G1	No
23	0.0	R-MMU-446652	Interleukin-1 family signaling	No
24	0.0	R-MMU-2454202	Fc epsilon receptor (FCERI) signaling	No
25	0.041	R-MMU-5607764	CLEC7A (Dectin-1) signaling	No
26	0.0	R-MMU-5621481	C-type lectin receptors (CLRs)	No
27	0.0	R-MMU-202403	TCR signaling	No
28	0.0	R-MMU-202424	Downstream TCR signaling	No
29	0.0	R-MMU-983705	Signaling by the B Cell Receptor (BCR)	No
30	0.041	R-MMU-2871837	FCERI mediated NF-kB activation	No
31	0.008	R-MMU-1168372	Downstream signaling events of B Cell Receptor (BCR)	No
32	0.041	R-MMU-1169091	Activation of NF-kappaB in B cells	No
33	-0.073	GO:0005838	proteasome regulatory particle	No
34	-0.073	GO:0022624	proteasome accessory complex	No
35	0.088	GO:0005839	proteasome core complex	No
36	0.078	GO:1905368	peptidase complex	No
37	0.038	GO:0000502	proteasome complex	No
38	0.078	GO:1905369	endopeptidase complex	No
39	0.0	R-MMU-3858494	Beta-catenin independent WNT signaling	No
40	0.0	R-MMU-4086400	PCP/CE pathway	No
41	0.038	R-MMU-69615	G1/S DNA Damage Checkpoints	No
42	0.037	R-MMU-69563	p53-Dependent G1 DNA Damage Response	No
43	0.037	R-MMU-69580	p53-Dependent G1/S DNA damage checkpoint	No
44	0.11	R-MMU-187577	SCF(Skp2)-mediated degradation of p27/p21	No
45	0.109	R-MMU-69202	Cyclin E associated events during G1/S transition	No
46	0.111	R-MMU-69656	Cyclin A:Cdk2-associated events at S phase entry	No
47	0.0	R-MMU-5668541	TNFR2 non-canonical NF-kB pathway	No
48	0.013	R-MMU-382556	ABC-family proteins mediated transport	No
49	0.035	R-MMU-5689603	UCH proteinases	No
50	0.084	R-MMU-1234176	Oxygen-dependent proline hydroxylation of Hypoxia-inducible Factor Alpha	No
51	0.038	R-MMU-1234174	Regulation of Hypoxia-inducible Factor (HIF) by oxygen	No
52	0.038	R-MMU-2262749	Cellular response to hypoxia	No
53	0.043	R-MMU-351202	Metabolism of polyamines	No
54	0.013	R-MMU-1236975	Antigen processing-Cross presentation	No
55	0.075	R-MMU-450531	Regulation of mRNA stability by proteins that bind AU-rich elements	No
56	0.054	R-MMU-8878159	Transcriptional regulation by RUNX3	No
57	0.11	R-MMU-8941858	Regulation of RUNX3 expression and activity	No
58	0.035	R-MMU-195253	Degradation of beta-catenin by the destruction complex	No
59	0.091	R-MMU-8878166	Transcriptional regulation by RUNX2	No
60	0.106	R-MMU-8939902	Regulation of RUNX2 expression and activity	No
61	0.086	R-MMU-5607761	Dectin-1 mediated noncanonical NF-kB signaling	No
62	0.086	R-MMU-5676590	NIK-->noncanonical NF-kB signaling	No
63	0.089	R-MMU-5610780	Degradation of GLI1 by the proteasome	No
64	0.085	R-MMU-5610785	GLI3 is processed to GLI3R by the proteasome	No
65	0.071	R-MMU-174113	SCF-beta-TrCP mediated degradation of Emi1	No
66	0.089	R-MMU-8854050	FBXL7 down-regulates AURKA during mitotic entry and in early mitosis	No
67	0.0	R-MMU-5687128	MAPK6/MAPK4 signaling	No
68	0.098	03050	Proteasome	No
69	0.097	R-MMU-1236978	Cross-presentation of soluble exogenous antigens (endosomes)	No
70	0.102	R-MMU-350562	Regulation of ornithine decarboxylase (ODC)	No
71	0.093	R-MMU-5658442	Regulation of RAS by GAPs	No
72	0.053	R-MMU-8948751	Regulation of PTEN stability and activity	No
73	0.048	R-MMU-5358346	Hedgehog ligand biogenesis	No
74	0.092	R-MMU-8852276	The role of GTSE1 in G2/M progression after G2 checkpoint	No
75	0.087	R-MMU-4641258	Degradation of DVL	No
76	0.089	R-MMU-4608870	Asymmetric localization of PCP proteins	No
77	0.089	R-MMU-4641257	Degradation of AXIN	No
78	0.108	R-MMU-349425	Autodegradation of the E3 ubiquitin ligase COP1	No
79	0.107	R-MMU-69541	Stabilization of p53	No
80	0.089	R-MMU-69613	p53-Independent G1/S DNA damage checkpoint	No
81	0.089	R-MMU-69601	Ubiquitin Mediated Degradation of Phosphorylated Cdc25A	No
82	0.089	R-MMU-69610	p53-Independent DNA Damage Response	No
83	0.027	R-MMU-450408	AUF1 (hnRNP D0) binds and destabilizes mRNA	No
84	0.105	R-MMU-69017	CDK-mediated phosphorylation and removal of Cdc6	No
85	0.107	R-MMU-69229	Ubiquitin-dependent degradation of Cyclin D1	No
86	0.107	R-MMU-75815	Ubiquitin-dependent degradation of Cyclin D	No
87	-0.032	GO:0006909	phagocytosis	No
88	-0.03	GO:0006911	phagocytosis, engulfment	No
89	-0.028	GO:0010324	membrane invagination	No
90	-0.027	GO:0099024	plasma membrane invagination	No
91	0.0	GO:0006959	humoral immune response	No
92	0.085	GO:0072562	blood microparticle	No
93	0.0	GO:0008037	cell recognition	No
94	0.0	GO:0003823	antigen binding	No
95	0.03	GO:0072376	protein activation cascade	No
96	0.015	GO:0006956	complement activation	No
97	0.035	GO:0050853	B cell receptor signaling pathway	No
98	0.0	GO:0002455	humoral immune response mediated by circulating immunoglobulin	No
99	0.0	GO:0006910	phagocytosis, recognition	No
100	0.0	GO:0034987	immunoglobulin receptor binding	No
101	0.0	GO:0006958	complement activation, classical pathway	No
102	0.0	GO:0019814	immunoglobulin complex	No
103	0.0	GO:0042571	immunoglobulin complex, circulating	No
104	-0.041	GO:0050851	antigen receptor-mediated signaling pathway	No
105	-0.039	GO:0002429	immune response-activating cell surface receptor signaling pathway	No
106	-0.039	GO:0002768	immune response-regulating cell surface receptor signaling pathway	No
107	0.036	GO:0002253	activation of immune response	No
108	0.013	GO:0002757	immune response-activating signal transduction	No
109	0.013	GO:0002764	immune response-regulating signaling pathway	No
110	-0.033	GO:0045087	innate immune response	No
111	0.019	GO:0002684	positive regulation of immune system process	No
112	0.015	GO:0050776	regulation of immune response	No
113	0.041	GO:0050778	positive regulation of immune response	No
114	0.046	GO:0051251	positive regulation of lymphocyte activation	No
115	0.051	GO:0002696	positive regulation of leukocyte activation	No
116	0.051	GO:0050867	positive regulation of cell activation	No
117	-0.037	GO:0045321	leukocyte activation	No
118	0.0	GO:0046649	lymphocyte activation	No
119	0.046	GO:0051249	regulation of lymphocyte activation	No
120	0.05	GO:0002694	regulation of leukocyte activation	No
121	0.049	GO:0050865	regulation of cell activation	No
122	-0.035	GO:0002252	immune effector process	No
123	-0.035	GO:0002250	adaptive immune response	No
124	0.012	GO:0002460	adaptive immune response based on somatic recombination of immune receptors built from immunoglobulin superfamily domains	No
125	-0.038	GO:0002443	leukocyte mediated immunity	No
126	-0.04	GO:0002449	lymphocyte mediated immunity	No
127	-0.036	GO:0016064	immunoglobulin mediated immune response	No
128	-0.036	GO:0019724	B cell mediated immunity	No
129	0.0	GO:0042113	B cell activation	No
130	0.025	GO:0050864	regulation of B cell activation	No
131	0.0	GO:0050871	positive regulation of B cell activation	No
132	0.0	GO:0042130	negative regulation of T cell proliferation	No
133	0.043	GO:0070664	negative regulation of leukocyte proliferation	No
134	0.043	GO:0032945	negative regulation of mononuclear cell proliferation	No
135	0.043	GO:0050672	negative regulation of lymphocyte proliferation	No
136	0.0	GO:0007162	negative regulation of cell adhesion	No
137	0.0	GO:0022408	negative regulation of cell-cell adhesion	No
138	0.0	GO:0050868	negative regulation of T cell activation	No
139	0.0	GO:1903038	negative regulation of leukocyte cell-cell adhesion	No
140	0.042	GO:0051250	negative regulation of lymphocyte activation	No
141	0.044	GO:0002695	negative regulation of leukocyte activation	No
142	0.043	GO:0050866	negative regulation of cell activation	No
143	0.0	GO:0045582	positive regulation of T cell differentiation	No
144	0.0	GO:0045621	positive regulation of lymphocyte differentiation	No
145	0.0	GO:0045580	regulation of T cell differentiation	No
146	0.0	GO:0045619	regulation of lymphocyte differentiation	No
147	0.0	GO:1903708	positive regulation of hemopoiesis	No
148	0.0	GO:1902107	positive regulation of leukocyte differentiation	No
149	0.0	GO:1902105	regulation of leukocyte differentiation	No
150	0.0	GO:1903706	regulation of hemopoiesis	No
151	0.0	GO:0030097	hemopoiesis	No
152	0.0	GO:0002520	immune system development	No
153	0.0	GO:0048534	hematopoietic or lymphoid organ development	No
154	0.0	GO:0030183	B cell differentiation	No
155	0.0	GO:0002521	leukocyte differentiation	No
156	0.0	GO:0030098	lymphocyte differentiation	No
157	0.0	GO:0030217	T cell differentiation	No
158	0.0	GO:0042110	T cell activation	No
159	0.044	GO:0022409	positive regulation of cell-cell adhesion	No
160	0.041	GO:0050870	positive regulation of T cell activation	No
161	0.043	GO:1903039	positive regulation of leukocyte cell-cell adhesion	No
162	0.0	GO:0030155	regulation of cell adhesion	No
163	0.045	GO:0045785	positive regulation of cell adhesion	No
164	0.045	GO:0098609	cell-cell adhesion	No
165	0.045	GO:0022407	regulation of cell-cell adhesion	No
166	0.043	GO:0007159	leukocyte cell-cell adhesion	No
167	0.042	GO:0050863	regulation of T cell activation	No
168	0.043	GO:1903037	regulation of leukocyte cell-cell adhesion	No
169	0.039	GO:0042102	positive regulation of T cell proliferation	No
170	0.0	GO:0070665	positive regulation of leukocyte proliferation	No
171	0.042	GO:0032946	positive regulation of mononuclear cell proliferation	No
172	0.042	GO:0050671	positive regulation of lymphocyte proliferation	No
173	0.0	GO:0070661	leukocyte proliferation	No
174	0.0	GO:0032943	mononuclear cell proliferation	No
175	0.0	GO:0046651	lymphocyte proliferation	No
176	0.045	GO:0070663	regulation of leukocyte proliferation	No
177	0.046	GO:0032944	regulation of mononuclear cell proliferation	No
178	0.046	GO:0050670	regulation of lymphocyte proliferation	No
179	0.045	GO:0042098	T cell proliferation	No
180	0.041	GO:0042129	regulation of T cell proliferation	No
181	0.0	GO:0002286	T cell activation involved in immune response	No
182	0.0	GO:0002285	lymphocyte activation involved in immune response	No
183	-0.009	GO:0002263	cell activation involved in immune response	No
184	-0.009	GO:0002366	leukocyte activation involved in immune response	No
185	0.0	GO:0046631	alpha-beta T cell activation	No
186	0.0	GO:0046632	alpha-beta T cell differentiation	No
187	0.0	GO:0002292	T cell differentiation involved in immune response	No
188	0.0	GO:0002287	alpha-beta T cell activation involved in immune response	No
189	0.0	GO:0002293	alpha-beta T cell differentiation involved in immune response	No
190	0.0	GO:0002294	CD4-positive, alpha-beta T cell differentiation involved in immune response	No
191	0.0	GO:0042093	T-helper cell differentiation	No
192	0.0	GO:0035710	CD4-positive, alpha-beta T cell activation	No
193	0.0	GO:0043367	CD4-positive, alpha-beta T cell differentiation	No
194	0.0	GO:0002825	regulation of T-helper 1 type immune response	No
195	0.0	GO:0002827	positive regulation of T-helper 1 type immune response	No
196	0.0	GO:0042088	T-helper 1 type immune response	No
197	0.0	GO:0045063	T-helper 1 cell differentiation	No
198	0.036	GO:0046635	positive regulation of alpha-beta T cell activation	No
199	0.0	GO:0046638	positive regulation of alpha-beta T cell differentiation	No
200	0.0	GO:0046634	regulation of alpha-beta T cell activation	No
201	0.0	GO:0046637	regulation of alpha-beta T cell differentiation	No
202	0.0	GO:2000514	regulation of CD4-positive, alpha-beta T cell activation	No
203	0.0	GO:0043370	regulation of CD4-positive, alpha-beta T cell differentiation	No
204	0.0	GO:0045622	regulation of T-helper cell differentiation	No
205	0.0	GO:0045624	positive regulation of T-helper cell differentiation	No
206	0.0	GO:0043372	positive regulation of CD4-positive, alpha-beta T cell differentiation	No
207	0.0	GO:2000516	positive regulation of CD4-positive, alpha-beta T cell activation	No
208	0.0	GO:0002360	T cell lineage commitment	No
209	0.0	GO:0043369	CD4-positive or CD8-positive, alpha-beta T cell lineage commitment	No
210	0.0	GO:0002363	alpha-beta T cell lineage commitment	No
211	0.0	GO:0002295	T-helper cell lineage commitment	No
212	0.0	GO:0043373	CD4-positive, alpha-beta T cell lineage commitment	No
213	0.0	GO:2000316	regulation of T-helper 17 type immune response	No
214	0.0	GO:0072538	T-helper 17 type immune response	No
215	0.0	GO:0072539	T-helper 17 cell differentiation	No
216	0.0	GO:0045581	negative regulation of T cell differentiation	No
217	0.0	GO:0045620	negative regulation of lymphocyte differentiation	No
218	0.0	GO:0046639	negative regulation of alpha-beta T cell differentiation	No
219	0.0	GO:0043371	negative regulation of CD4-positive, alpha-beta T cell differentiation	No
220	0.0	GO:0045623	negative regulation of T-helper cell differentiation	No
221	0.0	GO:0046636	negative regulation of alpha-beta T cell activation	No
222	0.0	GO:2000515	negative regulation of CD4-positive, alpha-beta T cell activation	No
223	0.0	GO:0002701	negative regulation of production of molecular mediator of immune response	No
224	0.0	GO:0002719	negative regulation of cytokine production involved in immune response	No
225	0.0	GO:0002704	negative regulation of leukocyte mediated immunity	No
226	0.0	GO:0002707	negative regulation of lymphocyte mediated immunity	No
227	0.0	GO:0002710	negative regulation of T cell mediated immunity	No
228	0.0	GO:0002820	negative regulation of adaptive immune response	No
229	0.0	GO:0002823	negative regulation of adaptive immune response based on somatic recombination of immune receptors built from immunoglobulin superfamily domains	No
230	0.0	GO:0061082	myeloid leukocyte cytokine production	No
231	0.0	GO:0010934	macrophage cytokine production	No
232	0.0	GO:0002374	cytokine secretion involved in immune response	No
233	0.0	GO:0002720	positive regulation of cytokine production involved in immune response	No
234	0.0	GO:0002367	cytokine production involved in immune response	No
235	0.0	GO:0002718	regulation of cytokine production involved in immune response	No
236	0.0	GO:0035743	CD4-positive, alpha-beta T cell cytokine production	No
237	0.0	GO:0002369	T cell cytokine production	No
238	0.0	GO:0002724	regulation of T cell cytokine production	No
239	0.0	GO:0045064	T-helper 2 cell differentiation	No
240	0.0	GO:0002828	regulation of type 2 immune response	No
241	0.0	GO:0042092	type 2 immune response	No
242	0.0	GO:0048305	immunoglobulin secretion	No
243	0.0	GO:0051023	regulation of immunoglobulin secretion	No
244	0.0	GO:0002440	production of molecular mediator of immune response	No
245	0.0	GO:0002377	immunoglobulin production	No
246	0.0	GO:0002637	regulation of immunoglobulin production	No
247	0.0	GO:0002639	positive regulation of immunoglobulin production	No
248	0.0	GO:0002700	regulation of production of molecular mediator of immune response	No
249	0.0	GO:0002702	positive regulation of production of molecular mediator of immune response	No
250	0.0	GO:0016445	somatic diversification of immunoglobulins	No
251	0.0	GO:0016447	somatic recombination of immunoglobulin gene segments	No
252	0.0	GO:0002200	somatic diversification of immune receptors	No
253	0.0	GO:0002562	somatic diversification of immune receptors via germline recombination within a single locus	No
254	0.0	GO:0016444	somatic cell DNA recombination	No
255	0.0	GO:0002312	B cell activation involved in immune response	No
256	0.0	GO:0002381	immunoglobulin production involved in immunoglobulin mediated immune response	No
257	0.0	GO:0045190	isotype switching	No
258	0.0	GO:0002204	somatic recombination of immunoglobulin genes involved in immune response	No
259	0.0	GO:0002208	somatic diversification of immunoglobulins involved in immune response	No
260	0.0	GO:0048291	isotype switching to IgG isotypes	No
261	0.0	GO:0048302	regulation of isotype switching to IgG isotypes	No
262	-0.037	GO:0002712	regulation of B cell mediated immunity	No
263	-0.037	GO:0002889	regulation of immunoglobulin mediated immune response	No
264	0.0	GO:0002714	positive regulation of B cell mediated immunity	No
265	0.0	GO:0002891	positive regulation of immunoglobulin mediated immune response	No
266	0.0	GO:0045191	regulation of isotype switching	No
267	0.0	GO:0045911	positive regulation of DNA recombination	No
268	0.0	GO:0045830	positive regulation of isotype switching	No
269	0.0	GO:0001913	T cell mediated cytotoxicity	No
270	0.0	GO:0001914	regulation of T cell mediated cytotoxicity	No
271	0.0	GO:0001916	positive regulation of T cell mediated cytotoxicity	No
272	0.0	GO:0002456	T cell mediated immunity	No
273	0.0	GO:0002709	regulation of T cell mediated immunity	No
274	0.0	GO:0002711	positive regulation of T cell mediated immunity	No
275	-0.033	GO:0002821	positive regulation of adaptive immune response	No
276	-0.034	GO:0002824	positive regulation of adaptive immune response based on somatic recombination of immune receptors built from immunoglobulin superfamily domains	No
277	0.011	GO:0002819	regulation of adaptive immune response	No
278	0.009	GO:0002822	regulation of adaptive immune response based on somatic recombination of immune receptors built from immunoglobulin superfamily domains	No
279	-0.038	GO:0002697	regulation of immune effector process	No
280	-0.035	GO:0002699	positive regulation of immune effector process	No
281	-0.038	GO:0002705	positive regulation of leukocyte mediated immunity	No
282	-0.039	GO:0002708	positive regulation of lymphocyte mediated immunity	No
283	-0.04	GO:0002703	regulation of leukocyte mediated immunity	No
284	-0.045	GO:0002706	regulation of lymphocyte mediated immunity	No
285	0.0	GO:0002836	positive regulation of response to tumor cell	No
286	0.0	GO:0002839	positive regulation of immune response to tumor cell	No
287	0.0	GO:0002347	response to tumor cell	No
288	0.0	GO:0002418	immune response to tumor cell	No
289	0.0	GO:0002834	regulation of response to tumor cell	No
290	0.0	GO:0002837	regulation of immune response to tumor cell	No
291	0.0	GO:0045824	negative regulation of innate immune response	No
292	0.0	GO:0002716	negative regulation of natural killer cell mediated immunity	No
293	0.0	GO:0045953	negative regulation of natural killer cell mediated cytotoxicity	No
294	0.0	GO:0001911	negative regulation of leukocyte mediated cytotoxicity	No
295	0.0	GO:0031342	negative regulation of cell killing	No
296	0.0	GO:0001906	cell killing	No
297	0.0	GO:0001909	leukocyte mediated cytotoxicity	No
298	0.0	GO:0001910	regulation of leukocyte mediated cytotoxicity	No
299	0.0	GO:0031341	regulation of cell killing	No
300	0.0	GO:0001912	positive regulation of leukocyte mediated cytotoxicity	No
301	0.0	GO:0031343	positive regulation of cell killing	No
302	0.0	GO:0002717	positive regulation of natural killer cell mediated immunity	No
303	0.0	GO:0045954	positive regulation of natural killer cell mediated cytotoxicity	No
304	0.0	GO:0002715	regulation of natural killer cell mediated immunity	No
305	0.0	GO:0042269	regulation of natural killer cell mediated cytotoxicity	No
306	0.0	GO:0002228	natural killer cell mediated immunity	No
307	0.0	GO:0042267	natural killer cell mediated cytotoxicity	No
308	0.0	R-MMU-190236	Signaling by FGFR	No
309	0.0	R-MMU-5654738	Signaling by FGFR2	No
310	0.0	R-MMU-5654736	Signaling by FGFR1	No
311	0.0	R-MMU-5654741	Signaling by FGFR3	No
312	0.0	R-MMU-5654743	Signaling by FGFR4	No
313	0.0	R-MMU-1295596	Spry regulation of FGF signaling	No
314	0.0	R-MMU-5654726	Negative regulation of FGFR1 signaling	No
315	0.0	R-MMU-5654727	Negative regulation of FGFR2 signaling	No
316	0.0	R-MMU-5654732	Negative regulation of FGFR3 signaling	No
317	0.0	R-MMU-5654733	Negative regulation of FGFR4 signaling	No
318	0.0	R-MMU-74752	Signaling by Insulin receptor	No
319	0.0	R-MMU-2428928	IRS-related events triggered by IGF1R	No
320	0.0	R-MMU-2404192	Signaling by Type 1 Insulin-like Growth Factor 1 Receptor (IGF1R)	No
321	0.0	R-MMU-2428924	IGF1R signaling cascade	No
322	0.0	R-MMU-74751	Insulin receptor signalling cascade	No
323	0.0	R-MMU-109704	PI3K Cascade	No
324	0.0	R-MMU-112399	IRS-mediated signalling	No
325	0.0	R-MMU-5654712	FRS-mediated FGFR4 signaling	No
326	0.0	R-MMU-5654706	FRS-mediated FGFR3 signaling	No
327	0.0	R-MMU-5654693	FRS-mediated FGFR1 signaling	No
328	0.0	R-MMU-5654700	FRS-mediated FGFR2 signaling	No
329	0.0	R-MMU-5654687	Downstream signaling of activated FGFR1	No
330	0.0	R-MMU-5654716	Downstream signaling of activated FGFR4	No
331	0.0	R-MMU-5654696	Downstream signaling of activated FGFR2	No
332	0.0	R-MMU-5654708	Downstream signaling of activated FGFR3	No
333	0.0	R-MMU-5654688	SHC-mediated cascade:FGFR1	No
334	0.0	R-MMU-5654699	SHC-mediated cascade:FGFR2	No
335	0.0	R-MMU-5654704	SHC-mediated cascade:FGFR3	No
336	0.0	R-MMU-5654719	SHC-mediated cascade:FGFR4	No
337	0.0	R-MMU-5654689	PI-3K cascade:FGFR1	No
338	0.0	R-MMU-5654695	PI-3K cascade:FGFR2	No
339	0.0	R-MMU-5654710	PI-3K cascade:FGFR3	No
340	0.0	R-MMU-5654720	PI-3K cascade:FGFR4	No
341	0.0	R-MMU-190242	FGFR1 ligand binding and activation	No
342	0.0	R-MMU-5654219	Phospholipase C-mediated cascade: FGFR1	No
343	0.0	R-MMU-190241	FGFR2 ligand binding and activation	No
344	0.0	R-MMU-5654221	Phospholipase C-mediated cascade; FGFR2	No
345	0.0	GO:0005104	fibroblast growth factor receptor binding	No
346	0.0	R-MMU-5654228	Phospholipase C-mediated cascade; FGFR4	No
347	0.0	GO:0001655	urogenital system development	No
348	0.0	GO:0001822	kidney development	No
349	0.0	GO:0072001	renal system development	No
350	0.0	GO:0072073	kidney epithelium development	No
351	0.0	GO:0001823	mesonephros development	No
352	0.0	GO:0072164	mesonephric tubule development	No
353	0.0	GO:0001657	ureteric bud development	No
354	0.0	GO:0072163	mesonephric epithelium development	No
355	0.0	GO:0001658	branching involved in ureteric bud morphogenesis	No
356	0.0	GO:0060675	ureteric bud morphogenesis	No
357	0.0	GO:0072171	mesonephric tubule morphogenesis	No
358	0.0	GO:0060993	kidney morphogenesis	No
359	0.0	GO:0061333	renal tubule morphogenesis	No
360	0.0	GO:0072078	nephron tubule morphogenesis	No
361	0.0	GO:0072028	nephron morphogenesis	No
362	0.0	GO:0072088	nephron epithelium morphogenesis	No
363	0.0	GO:0072006	nephron development	No
364	0.0	GO:0072009	nephron epithelium development	No
365	0.0	GO:0061326	renal tubule development	No
366	0.0	GO:0072080	nephron tubule development	No
367	0.0	GO:2000027	regulation of organ morphogenesis	No
368	0.0	GO:0060688	regulation of morphogenesis of a branching structure	No
369	0.0	GO:1905330	regulation of morphogenesis of an epithelium	No
370	0.0	GO:0090183	regulation of kidney development	No
371	0.0	GO:0090184	positive regulation of kidney development	No
372	0.0	GO:1905332	positive regulation of morphogenesis of an epithelium	No
373	0.0	GO:0061217	regulation of mesonephros development	No
374	0.0	GO:0090189	regulation of branching involved in ureteric bud morphogenesis	No
375	0.0	GO:0061213	positive regulation of mesonephros development	No
376	0.0	GO:0090190	positive regulation of branching involved in ureteric bud morphogenesis	No
377	0.0	GO:0072207	metanephric epithelium development	No
378	0.0	GO:0072243	metanephric nephron epithelium development	No
379	0.0	GO:0072170	metanephric tubule development	No
380	0.0	GO:0072234	metanephric nephron tubule development	No
381	0.0	GO:0060231	mesenchymal to epithelial transition	No
382	0.0	GO:0003338	metanephros morphogenesis	No
383	0.0	GO:0072273	metanephric nephron morphogenesis	No
384	0.0	GO:0072283	metanephric renal vesicle morphogenesis	No
385	0.0	GO:0072077	renal vesicle morphogenesis	No
386	0.0	GO:0072087	renal vesicle development	No
387	0.0	GO:0072010	glomerular epithelium development	No
388	0.0	GO:0035850	epithelial cell differentiation involved in kidney development	No
389	0.0	GO:0061005	cell differentiation involved in kidney development	No
390	0.0	GO:0001656	metanephros development	No
391	0.0	GO:0072210	metanephric nephron development	No
392	0.0	GO:0072215	regulation of metanephros development	No
393	0.0	GO:0072202	cell differentiation involved in metanephros development	No
394	0.0	GO:2000696	regulation of epithelial cell differentiation involved in kidney development	No
395	0.0	GO:0007520	myoblast fusion	No
396	0.0	GO:0000768	syncytium formation by plasma membrane fusion	No
397	0.0	GO:0006949	syncytium formation	No
398	0.0	GO:1901739	regulation of myoblast fusion	No
399	0.0	GO:1901741	positive regulation of myoblast fusion	No
400	0.0	GO:0060142	regulation of syncytium formation by plasma membrane fusion	No
401	0.0	GO:0060143	positive regulation of syncytium formation by plasma membrane fusion	No
402	0.0	GO:0014902	myotube differentiation	No
403	0.0	GO:0010830	regulation of myotube differentiation	No
404	0.0	GO:0010831	positive regulation of myotube differentiation	No
405	0.0	GO:0051149	positive regulation of muscle cell differentiation	No
406	0.0	GO:0051155	positive regulation of striated muscle cell differentiation	No
407	0.0	GO:0051147	regulation of muscle cell differentiation	No
408	0.0	GO:0051153	regulation of striated muscle cell differentiation	No
409	0.0	R-MMU-375170	CDO in myogenesis	No
410	0.0	R-MMU-525793	Myogenesis	No
411	0.0	GO:0045663	positive regulation of myoblast differentiation	No
412	0.0	GO:0045445	myoblast differentiation	No
413	0.0	GO:0045661	regulation of myoblast differentiation	No
414	0.0	GO:0060045	positive regulation of cardiac muscle cell proliferation	No
415	0.0	GO:0046622	positive regulation of organ growth	No
416	0.0	GO:0055025	positive regulation of cardiac muscle tissue development	No
417	0.0	GO:0055023	positive regulation of cardiac muscle tissue growth	No
418	0.0	GO:0060421	positive regulation of heart growth	No
419	0.0	GO:0060043	regulation of cardiac muscle cell proliferation	No
420	0.0	GO:0014855	striated muscle cell proliferation	No
421	0.0	GO:0060038	cardiac muscle cell proliferation	No
422	0.0	GO:0035265	organ growth	No
423	0.0	GO:0046620	regulation of organ growth	No
424	0.0	GO:0055017	cardiac muscle tissue growth	No
425	0.0	GO:0060419	heart growth	No
426	0.0	GO:0055024	regulation of cardiac muscle tissue development	No
427	0.0	GO:0055021	regulation of cardiac muscle tissue growth	No
428	0.0	GO:0060420	regulation of heart growth	No
429	0.0	GO:0048641	regulation of skeletal muscle tissue development	No
430	0.0	GO:0048643	positive regulation of skeletal muscle tissue development	No
431	0.0	GO:1901863	positive regulation of muscle tissue development	No
432	0.0	GO:0045844	positive regulation of striated muscle tissue development	No
433	0.0	GO:0048636	positive regulation of muscle organ development	No
434	0.0	GO:0048634	regulation of muscle organ development	No
435	0.0	GO:0016202	regulation of striated muscle tissue development	No
436	0.0	GO:1901861	regulation of muscle tissue development	No
437	0.0	GO:0061061	muscle structure development	No
438	0.0	GO:0007517	muscle organ development	No
439	0.0	GO:0014706	striated muscle tissue development	No
440	0.0	GO:0060537	muscle tissue development	No
441	0.0	GO:0035914	skeletal muscle cell differentiation	No
442	0.0	GO:0007519	skeletal muscle tissue development	No
443	0.0	GO:0060538	skeletal muscle organ development	No
444	0.0	GO:0010832	negative regulation of myotube differentiation	No
445	0.0	GO:0051154	negative regulation of striated muscle cell differentiation	No
446	0.0	GO:0045662	negative regulation of myoblast differentiation	No
447	0.0	GO:0051148	negative regulation of muscle cell differentiation	No
448	0.0	GO:0010614	negative regulation of cardiac muscle hypertrophy	No
449	0.0	GO:0014741	negative regulation of muscle hypertrophy	No
450	0.0	GO:1905208	negative regulation of cardiocyte differentiation	No
451	0.0	GO:2000726	negative regulation of cardiac muscle cell differentiation	No
452	0.0	GO:0046621	negative regulation of organ growth	No
453	0.0	GO:0055026	negative regulation of cardiac muscle tissue development	No
454	0.0	GO:0060044	negative regulation of cardiac muscle cell proliferation	No
455	0.0	GO:0055022	negative regulation of cardiac muscle tissue growth	No
456	0.0	GO:0061117	negative regulation of heart growth	No
457	0.0	GO:1901862	negative regulation of muscle tissue development	No
458	0.0	GO:0045843	negative regulation of striated muscle tissue development	No
459	0.0	GO:0048635	negative regulation of muscle organ development	No
460	0.0	GO:2001014	regulation of skeletal muscle cell differentiation	No
461	0.0	GO:0048642	negative regulation of skeletal muscle tissue development	No
462	0.0	GO:2001015	negative regulation of skeletal muscle cell differentiation	No
463	0.0	GO:0014888	striated muscle adaptation	No
464	0.0	GO:0014887	cardiac muscle adaptation	No
465	0.0	GO:0003299	muscle hypertrophy in response to stress	No
466	0.0	GO:0014898	cardiac muscle hypertrophy in response to stress	No
467	0.0	GO:0010613	positive regulation of cardiac muscle hypertrophy	No
468	0.0	GO:0014742	positive regulation of muscle hypertrophy	No
469	0.0	GO:0003300	cardiac muscle hypertrophy	No
470	0.0	GO:0014896	muscle hypertrophy	No
471	0.0	GO:0014897	striated muscle hypertrophy	No
472	0.0	GO:0010611	regulation of cardiac muscle hypertrophy	No
473	0.0	GO:0014743	regulation of muscle hypertrophy	No
474	0.0	GO:0043500	muscle adaptation	No
475	0.0	GO:0043502	regulation of muscle adaptation	No
476	0.0	GO:0061050	regulation of cell growth involved in cardiac muscle cell development	No
477	0.0	GO:0061049	cell growth involved in cardiac muscle cell development	No
478	0.0	GO:0003298	physiological muscle hypertrophy	No
479	0.0	GO:0003301	physiological cardiac muscle hypertrophy	No
480	0.0	GO:1905207	regulation of cardiocyte differentiation	No
481	0.0	GO:2000725	regulation of cardiac muscle cell differentiation	No
482	0.0	GO:1905209	positive regulation of cardiocyte differentiation	No
483	0.0	GO:2000727	positive regulation of cardiac muscle cell differentiation	No
484	0.0	GO:0055001	muscle cell development	No
485	0.0	GO:0055002	striated muscle cell development	No
486	0.0	GO:0042692	muscle cell differentiation	No
487	0.0	GO:0051146	striated muscle cell differentiation	No
488	0.0	GO:0055006	cardiac cell development	No
489	0.0	GO:0055013	cardiac muscle cell development	No
490	0.0	GO:0048738	cardiac muscle tissue development	No
491	0.0	GO:0035051	cardiocyte differentiation	No
492	0.0	GO:0055007	cardiac muscle cell differentiation	No
493	0.0	GO:0000981	RNA polymerase II transcription factor activity, sequence-specific DNA binding	No
494	0.0	GO:0000977	RNA polymerase II regulatory region sequence-specific DNA binding	No
495	0.0	GO:0001012	RNA polymerase II regulatory region DNA binding	No
496	0.0	GO:0003690	double-stranded DNA binding	No
497	0.0	GO:0000976	transcription regulatory region sequence-specific DNA binding	No
498	0.0	GO:1990837	sequence-specific double-stranded DNA binding	No
499	0.0	GO:0043565	sequence-specific DNA binding	No
500	0.0	GO:0001067	regulatory region nucleic acid binding	No
501	0.0	GO:0000975	regulatory region DNA binding	No
502	0.0	GO:0044212	transcription regulatory region DNA binding	No
503	0.0	GO:0001228	transcriptional activator activity, RNA polymerase II transcription regulatory region sequence-specific binding	No
504	0.0	GO:0001077	transcriptional activator activity, RNA polymerase II core promoter proximal region sequence-specific binding	No
505	0.0	GO:0000982	transcription factor activity, RNA polymerase II core promoter proximal region sequence-specific binding	No
506	0.0	GO:0000978	RNA polymerase II core promoter proximal region sequence-specific DNA binding	No
507	0.0	GO:0000987	core promoter proximal region sequence-specific DNA binding	No
508	0.0	GO:0001159	core promoter proximal region DNA binding	No
509	0.0	GO:0007179	transforming growth factor beta receptor signaling pathway	No
510	0.0	GO:0071559	response to transforming growth factor beta	No
511	0.0	GO:0071560	cellular response to transforming growth factor beta stimulus	No
512	0.0	GO:0017015	regulation of transforming growth factor beta receptor signaling pathway	No
513	0.0	GO:1903844	regulation of cellular response to transforming growth factor beta stimulus	No
514	0.0	GO:0030512	negative regulation of transforming growth factor beta receptor signaling pathway	No
515	0.0	GO:1903845	negative regulation of cellular response to transforming growth factor beta stimulus	No
516	0.0	GO:0090101	negative regulation of transmembrane receptor protein serine/threonine kinase signaling pathway	No
517	0.0	GO:0090288	negative regulation of cellular response to growth factor stimulus	No
518	0.0	GO:0030510	regulation of BMP signaling pathway	No
519	0.0	GO:0030514	negative regulation of BMP signaling pathway	No
520	0.0	GO:0070848	response to growth factor	No
521	0.0	GO:0071363	cellular response to growth factor stimulus	No
522	0.0	GO:0090287	regulation of cellular response to growth factor stimulus	No
523	0.0	GO:0007178	transmembrane receptor protein serine/threonine kinase signaling pathway	No
524	0.0	GO:0090092	regulation of transmembrane receptor protein serine/threonine kinase signaling pathway	No
525	0.0	GO:0030509	BMP signaling pathway	No
526	0.0	GO:0071772	response to BMP	No
527	0.0	GO:0071773	cellular response to BMP stimulus	No
528	0.0	GO:0090100	positive regulation of transmembrane receptor protein serine/threonine kinase signaling pathway	No
529	0.0	GO:0030513	positive regulation of BMP signaling pathway	No
530	0.0	GO:0055008	cardiac muscle tissue morphogenesis	No
531	0.0	GO:0048644	muscle organ morphogenesis	No
532	0.0	GO:0060415	muscle tissue morphogenesis	No
533	0.0	GO:0003208	cardiac ventricle morphogenesis	No
534	0.0	GO:0003229	ventricular cardiac muscle tissue development	No
535	0.0	GO:0055010	ventricular cardiac muscle tissue morphogenesis	No
536	0.0	GO:0003007	heart morphogenesis	No
537	0.0	GO:0003206	cardiac chamber morphogenesis	No
538	0.0	GO:0003205	cardiac chamber development	No
539	0.0	GO:0003231	cardiac ventricle development	No
540	0.0	GO:0003279	cardiac septum development	No
541	0.0	GO:0003281	ventricular septum development	No
542	0.0	GO:0060411	cardiac septum morphogenesis	No
543	0.0	GO:0060412	ventricular septum morphogenesis	No
544	0.0	GO:0003151	outflow tract morphogenesis	No
545	0.0	GO:0003148	outflow tract septum morphogenesis	No
546	0.0	GO:0072132	mesenchyme morphogenesis	No
547	0.0	GO:0003197	endocardial cushion development	No
548	0.0	GO:0003203	endocardial cushion morphogenesis	No
549	0.0	GO:0060317	cardiac epithelial to mesenchymal transition	No
550	0.0	GO:0003198	epithelial to mesenchymal transition involved in endocardial cushion formation	No
551	0.0	GO:0003272	endocardial cushion formation	No
552	0.0	GO:0003209	cardiac atrium morphogenesis	No
553	0.0	GO:0003230	cardiac atrium development	No
554	0.0	GO:0003283	atrial septum development	No
555	0.0	GO:0060413	atrial septum morphogenesis	No
556	0.0	GO:0003171	atrioventricular valve development	No
557	0.0	GO:0003181	atrioventricular valve morphogenesis	No
558	0.0	GO:0003170	heart valve development	No
559	0.0	GO:0003179	heart valve morphogenesis	No
560	0.0	GO:1905314	semi-lunar valve development	No
561	0.0	GO:0003188	heart valve formation	No
562	0.0	GO:0016331	morphogenesis of embryonic epithelium	No
563	0.0	GO:0035148	tube formation	No
564	0.0	GO:0001838	embryonic epithelial tube formation	No
565	0.0	GO:0072175	epithelial tube formation	No
566	0.0	GO:0021915	neural tube development	No
567	0.0	GO:0001841	neural tube formation	No
568	0.0	GO:0014020	primary neural tube formation	No
569	0.0	GO:0001843	neural tube closure	No
570	0.0	GO:0060606	tube closure	No
571	0.0	GO:0042733	embryonic digit morphogenesis	No
572	0.0	GO:0030326	embryonic limb morphogenesis	No
573	0.0	GO:0035113	embryonic appendage morphogenesis	No
574	0.0	GO:0035107	appendage morphogenesis	No
575	0.0	GO:0035108	limb morphogenesis	No
576	0.0	GO:0048736	appendage development	No
577	0.0	GO:0060173	limb development	No
578	0.0	GO:0035115	embryonic forelimb morphogenesis	No
579	0.0	GO:0035136	forelimb morphogenesis	No
580	0.0	GO:0035116	embryonic hindlimb morphogenesis	No
581	0.0	GO:0035137	hindlimb morphogenesis	No
582	0.0	GO:0048754	branching morphogenesis of an epithelial tube	No
583	0.0	GO:0001763	morphogenesis of a branching structure	No
584	0.0	GO:0061138	morphogenesis of a branching epithelium	No
585	0.0	GO:0002009	morphogenesis of an epithelium	No
586	0.0	GO:0048729	tissue morphogenesis	No
587	0.0	GO:0035295	tube development	No
588	0.0	GO:0035239	tube morphogenesis	No
589	0.0	GO:0060562	epithelial tube morphogenesis	No
590	0.0	GO:0001701	in utero embryonic development	No
591	0.0	GO:0009792	embryo development ending in birth or egg hatching	No
592	0.0	GO:0043009	chordate embryonic development	No
593	0.0	GO:0048598	embryonic morphogenesis	No
594	0.0	GO:0048562	embryonic organ morphogenesis	No
595	0.0	GO:0048568	embryonic organ development	No
596	0.0	GO:0007368	determination of left/right symmetry	No
597	0.0	GO:0009799	specification of symmetry	No
598	0.0	GO:0009855	determination of bilateral symmetry	No
599	0.0	GO:0035050	embryonic heart tube development	No
600	0.0	GO:0003143	embryonic heart tube morphogenesis	No
601	0.0	GO:0061371	determination of heart left/right asymmetry	No
602	0.0	GO:0001947	heart looping	No
603	0.0	GO:0007350	blastoderm segmentation	No
604	0.0	GO:0009880	embryonic pattern specification	No
605	0.0	GO:0000578	embryonic axis specification	No
606	0.0	GO:0009798	axis specification	No
607	0.0	GO:0009948	anterior/posterior axis specification	No
608	0.0	GO:0035282	segmentation	No
609	0.0	GO:0001756	somitogenesis	No
610	0.0	GO:0061053	somite development	No
611	0.0	GO:0009952	anterior/posterior pattern specification	No
612	0.0	GO:0003002	regionalization	No
613	0.0	GO:0007389	pattern specification process	No
614	0.0	GO:0030177	positive regulation of Wnt signaling pathway	No
615	0.0	GO:0090263	positive regulation of canonical Wnt signaling pathway	No
616	0.0	GO:0030178	negative regulation of Wnt signaling pathway	No
617	0.0	GO:0090090	negative regulation of canonical Wnt signaling pathway	No
618	0.0	GO:1905114	cell surface receptor signaling pathway involved in cell-cell signaling	No
619	0.0	GO:0016055	Wnt signaling pathway	No
620	0.0	GO:0198738	cell-cell signaling by wnt	No
621	0.0	GO:0030111	regulation of Wnt signaling pathway	No
622	0.0	GO:0060070	canonical Wnt signaling pathway	No
623	0.0	GO:0060828	regulation of canonical Wnt signaling pathway	No
624	0.0	GO:0090162	establishment of epithelial cell polarity	No
625	0.0	GO:0030859	polarized epithelial cell differentiation	No
626	0.0	GO:0035089	establishment of apical/basal cell polarity	No
627	0.0	GO:0061162	establishment of monopolar cell polarity	No
628	0.0	GO:0061339	establishment or maintenance of monopolar cell polarity	No
629	0.0	GO:0030011	maintenance of cell polarity	No
630	0.0	GO:0045197	establishment or maintenance of epithelial cell apical/basal polarity	No
631	0.0	GO:0035088	establishment or maintenance of apical/basal cell polarity	No
632	0.0	GO:0061245	establishment or maintenance of bipolar cell polarity	No
633	0.0	GO:0060026	convergent extension	No
634	0.0	GO:1905276	regulation of epithelial tube formation	No
635	0.0	GO:0042249	establishment of planar polarity of embryonic epithelium	No
636	0.0	GO:0090177	establishment of planar polarity involved in neural tube closure	No
637	0.0	GO:0090178	regulation of establishment of planar polarity involved in neural tube closure	No
638	0.0	GO:2000050	regulation of non-canonical Wnt signaling pathway	No
639	0.0	GO:0001738	morphogenesis of a polarized epithelium	No
640	0.0	GO:0001736	establishment of planar polarity	No
641	0.0	GO:0007164	establishment of tissue polarity	No
642	0.0	GO:0035567	non-canonical Wnt signaling pathway	No
643	0.0	GO:0060071	Wnt signaling pathway, planar cell polarity pathway	No
644	0.0	GO:0090175	regulation of establishment of planar polarity	No
645	0.0	GO:0044236	multicellular organism metabolic process	No
646	0.0	GO:0032963	collagen metabolic process	No
647	0.0	GO:0044259	multicellular organismal macromolecule metabolic process	No
648	0.0	GO:0032967	positive regulation of collagen biosynthetic process	No
649	0.0	GO:0010714	positive regulation of collagen metabolic process	No
650	0.0	GO:0044253	positive regulation of multicellular organismal metabolic process	No
651	0.0	GO:0032964	collagen biosynthetic process	No
652	0.0	GO:0032965	regulation of collagen biosynthetic process	No
653	0.0	GO:0010712	regulation of collagen metabolic process	No
654	0.0	GO:0044246	regulation of multicellular organismal metabolic process	No
655	0.0	GO:0030501	positive regulation of bone mineralization	No
656	0.0	GO:0070169	positive regulation of biomineral tissue development	No
657	0.0	GO:0030500	regulation of bone mineralization	No
658	0.0	GO:0070167	regulation of biomineral tissue development	No
659	0.0	GO:0030282	bone mineralization	No
660	0.0	GO:0031214	biomineral tissue development	No
661	0.0	GO:0030279	negative regulation of ossification	No
662	0.0	GO:0045668	negative regulation of osteoblast differentiation	No
663	0.0	GO:0045778	positive regulation of ossification	No
664	0.0	GO:0045669	positive regulation of osteoblast differentiation	No
665	0.0	GO:0030278	regulation of ossification	No
666	0.0	GO:0045667	regulation of osteoblast differentiation	No
667	0.0	GO:0001503	ossification	No
668	0.0	GO:0001649	osteoblast differentiation	No
669	0.0	GO:0061036	positive regulation of cartilage development	No
670	0.0	GO:0032332	positive regulation of chondrocyte differentiation	No
671	0.0	GO:0032331	negative regulation of chondrocyte differentiation	No
672	0.0	GO:0061037	negative regulation of cartilage development	No
673	0.0	GO:0032330	regulation of chondrocyte differentiation	No
674	0.0	GO:0061035	regulation of cartilage development	No
675	0.0	GO:0048799	animal organ maturation	No
676	0.0	GO:0043931	ossification involved in bone maturation	No
677	0.0	GO:0070977	bone maturation	No
678	0.0	GO:0030502	negative regulation of bone mineralization	No
679	0.0	GO:0070168	negative regulation of biomineral tissue development	No
680	0.0	GO:0033687	osteoblast proliferation	No
681	0.0	GO:0033688	regulation of osteoblast proliferation	No
682	0.0	GO:0003417	growth plate cartilage development	No
683	0.0	GO:0003416	endochondral bone growth	No
684	0.0	GO:0098868	bone growth	No
685	0.0	GO:0060350	endochondral bone morphogenesis	No
686	0.0	GO:0060351	cartilage development involved in endochondral bone morphogenesis	No
687	0.0	GO:0048706	embryonic skeletal system development	No
688	0.0	GO:0048704	embryonic skeletal system morphogenesis	No
689	0.0	GO:0048701	embryonic cranial skeleton morphogenesis	No
690	0.0	GO:1904888	cranial skeletal system development	No
691	0.0	GO:0001958	endochondral ossification	No
692	0.0	GO:0036075	replacement ossification	No
693	0.0	GO:0002062	chondrocyte differentiation	No
694	0.0	GO:0051216	cartilage development	No
695	0.0	GO:0061448	connective tissue development	No
696	0.0	GO:0001501	skeletal system development	No
697	0.0	GO:0048705	skeletal system morphogenesis	No
698	0.0	GO:0060348	bone development	No
699	0.0	GO:0060349	bone morphogenesis	No
700	0.0	GO:0031069	hair follicle morphogenesis	No
701	0.0	GO:0048730	epidermis morphogenesis	No
702	0.0	GO:0042303	molting cycle	No
703	0.0	GO:0042633	hair cycle	No
704	0.0	GO:0022404	molting cycle process	No
705	0.0	GO:0022405	hair cycle process	No
706	0.0	GO:0001942	hair follicle development	No
707	0.0	GO:0098773	skin epidermis development	No
708	0.0	GO:0003158	endothelium development	No
709	0.0	GO:0045446	endothelial cell differentiation	No
710	0.0	GO:0001885	endothelial cell development	No
711	0.033	GO:0061028	establishment of endothelial barrier	No
712	0.0	GO:0045601	regulation of endothelial cell differentiation	No
713	0.0	GO:0045603	positive regulation of endothelial cell differentiation	No
714	0.0	GO:0030856	regulation of epithelial cell differentiation	No
715	0.0	GO:0030858	positive regulation of epithelial cell differentiation	No
716	-0.058	GO:0018149	peptide cross-linking	No
717	-0.075	GO:0001533	cornified envelope	No
718	0.0	GO:0009913	epidermal cell differentiation	No
719	0.0	GO:0030216	keratinocyte differentiation	No
720	0.0	GO:0008544	epidermis development	No
721	0.0	GO:0043588	skin development	No
722	0.0	GO:0042640	anagen	No
723	0.0	GO:0044851	hair cycle phase	No
724	0.0	GO:0048820	hair follicle maturation	No
725	0.0	GO:0044848	biological phase	No
726	0.0	GO:0022403	cell cycle phase	No
727	0.0	GO:0045606	positive regulation of epidermal cell differentiation	No
728	0.0	GO:0045684	positive regulation of epidermis development	No
729	0.0	GO:0045616	regulation of keratinocyte differentiation	No
730	0.0	GO:0045604	regulation of epidermal cell differentiation	No
731	0.0	GO:0045682	regulation of epidermis development	No
732	0.0	GO:0010837	regulation of keratinocyte proliferation	No
733	0.0	GO:0043616	keratinocyte proliferation	No
734	0.0	GO:0042634	regulation of hair cycle	No
735	0.0	GO:0051797	regulation of hair follicle development	No
736	0.0	GO:0030857	negative regulation of epithelial cell differentiation	No
737	0.0	GO:0045683	negative regulation of epidermis development	No
738	0.0	GO:0002067	glandular epithelial cell differentiation	No
739	0.0	GO:0003309	type B pancreatic cell differentiation	No
740	0.0	GO:0035883	enteroendocrine cell differentiation	No
741	0.0	GO:0002068	glandular epithelial cell development	No
742	0.0	GO:0003323	type B pancreatic cell development	No
743	0.0	GO:0035270	endocrine system development	No
744	0.0	GO:0031016	pancreas development	No
745	0.0	GO:0031018	endocrine pancreas development	No
746	0.0	GO:0021511	spinal cord patterning	No
747	0.0	GO:0021513	spinal cord dorsal/ventral patterning	No
748	0.0	GO:0021514	ventral spinal cord interneuron differentiation	No
749	0.0	GO:0060579	ventral spinal cord interneuron fate commitment	No
750	0.0	GO:0060581	cell fate commitment involved in pattern specification	No
751	-0.063	GO:0021510	spinal cord development	No
752	0.0	GO:0021522	spinal cord motor neuron differentiation	No
753	0.0	GO:0021515	cell differentiation in spinal cord	No
754	0.0	GO:0021517	ventral spinal cord development	No
755	0.0	GO:0045165	cell fate commitment	No
756	0.0	GO:0001708	cell fate specification	No
757	0.0	GO:0048663	neuron fate commitment	No
758	0.0	GO:0048665	neuron fate specification	No
759	0.0	GO:0001704	formation of primary germ layer	No
760	0.0	GO:0007369	gastrulation	No
761	0.0	GO:0007498	mesoderm development	No
762	0.0	GO:0001707	mesoderm formation	No
763	0.0	GO:0048332	mesoderm morphogenesis	No
764	0.0	GO:0060795	cell fate commitment involved in formation of primary germ layer	No
765	0.0	GO:0001711	endodermal cell fate commitment	No
766	0.0	GO:0007492	endoderm development	No
767	0.0	GO:0001706	endoderm formation	No
768	0.0	GO:0035987	endodermal cell differentiation	No
769	0.0	GO:0010454	negative regulation of cell fate commitment	No
770	0.0	GO:0010453	regulation of cell fate commitment	No
771	0.0	GO:0042659	regulation of cell fate specification	No
772	0.0	GO:0001710	mesodermal cell fate commitment	No
773	0.0	GO:0048333	mesodermal cell differentiation	No
774	0.0	GO:0048368	lateral mesoderm development	No
775	0.0	GO:2000380	regulation of mesoderm development	No
776	0.0	GO:0072111	cell proliferation involved in kidney development	No
777	0.0	GO:1901722	regulation of cell proliferation involved in kidney development	No
778	0.0	GO:0090192	regulation of glomerulus development	No
779	0.0	GO:0072109	glomerular mesangium development	No
780	0.0	GO:0032835	glomerulus development	No
781	0.0	GO:0072012	glomerulus vasculature development	No
782	0.0	GO:0061437	renal system vasculature development	No
783	0.0	GO:0061440	kidney vasculature development	No
784	0.0	GO:0050679	positive regulation of epithelial cell proliferation	No
785	0.0	GO:0050673	epithelial cell proliferation	No
786	0.0	GO:0050678	regulation of epithelial cell proliferation	No
787	0.0	GO:0001938	positive regulation of endothelial cell proliferation	No
788	0.0	GO:0001935	endothelial cell proliferation	No
789	0.0	GO:0001936	regulation of endothelial cell proliferation	No
790	0.0	GO:0001937	negative regulation of endothelial cell proliferation	No
791	0.0	GO:0050680	negative regulation of epithelial cell proliferation	No
792	0.0	GO:0050930	induction of positive chemotaxis	No
793	0.0	GO:0050918	positive chemotaxis	No
794	0.0	GO:0050926	regulation of positive chemotaxis	No
795	0.0	GO:0050927	positive regulation of positive chemotaxis	No
796	0.0	GO:0001945	lymph vessel development	No
797	0.0	GO:0001946	lymphangiogenesis	No
798	0.0	GO:0036303	lymph vessel morphogenesis	No
799	0.0	GO:0035767	endothelial cell chemotaxis	No
800	0.0	GO:2001026	regulation of endothelial cell chemotaxis	No
801	0.0	GO:2001028	positive regulation of endothelial cell chemotaxis	No
802	0.0	GO:0035924	cellular response to vascular endothelial growth factor stimulus	No
803	0.0	GO:0038084	vascular endothelial growth factor signaling pathway	No
804	0.0	GO:0030947	regulation of vascular endothelial growth factor receptor signaling pathway	No
805	0.0	GO:0048010	vascular endothelial growth factor receptor signaling pathway	No
806	0.0	GO:0060644	mammary gland epithelial cell differentiation	No
807	0.0	GO:0060749	mammary gland alveolus development	No
808	0.0	GO:0061377	mammary gland lobule development	No
809	0.0	GO:0033598	mammary gland epithelial cell proliferation	No
810	0.0	GO:0033599	regulation of mammary gland epithelial cell proliferation	No
811	0.0	GO:0030879	mammary gland development	No
812	0.0	GO:0061180	mammary gland epithelium development	No
813	0.0	GO:0060443	mammary gland morphogenesis	No
814	0.0	GO:0060444	branching involved in mammary gland duct morphogenesis	No
815	0.0	GO:0060603	mammary gland duct morphogenesis	No
816	0.0	GO:2000345	regulation of hepatocyte proliferation	No
817	0.0	GO:0072576	liver morphogenesis	No
818	0.0	GO:0072574	hepatocyte proliferation	No
819	0.0	GO:0072575	epithelial cell proliferation involved in liver morphogenesis	No
820	0.0	GO:0001889	liver development	No
821	0.0	GO:0061008	hepaticobiliary system development	No
822	0.0	GO:0048732	gland development	No
823	0.0	GO:0022612	gland morphogenesis	No
824	0.0	GO:0060395	SMAD protein signal transduction	No
825	0.0	GO:0005160	transforming growth factor beta receptor binding	No
826	0.0	GO:0010862	positive regulation of pathway-restricted SMAD protein phosphorylation	No
827	0.0	GO:0060389	pathway-restricted SMAD protein phosphorylation	No
828	0.0	GO:0060393	regulation of pathway-restricted SMAD protein phosphorylation	No
829	0.0	GO:0033612	receptor serine/threonine kinase binding	No
830	0.0	GO:0070696	transmembrane receptor protein serine/threonine kinase binding	No
831	0.0	GO:0038092	nodal signaling pathway	No
832	0.0	GO:0032924	activin receptor signaling pathway	No
833	0.0	GO:0032925	regulation of activin receptor signaling pathway	No
834	0.0	GO:0030511	positive regulation of transforming growth factor beta receptor signaling pathway	No
835	0.0	GO:1903846	positive regulation of cellular response to transforming growth factor beta stimulus	No
836	0.0	GO:0007184	SMAD protein import into nucleus	No
837	0.0	GO:0060390	regulation of SMAD protein import into nucleus	No
838	0.0	GO:0046332	SMAD binding	No
839	0.0	GO:0070412	R-SMAD binding	No
840	0.0	GO:0004675	transmembrane receptor protein serine/threonine kinase activity	No
841	0.0	GO:0050431	transforming growth factor beta binding	No
842	0.0	04350	TGF-beta signaling pathway	No
843	0.0	R-MMU-201451	Signaling by BMP	No
844	0.0	GO:0001755	neural crest cell migration	No
845	0.0	GO:0014033	neural crest cell differentiation	No
846	0.0	GO:0048864	stem cell development	No
847	0.0	GO:0014031	mesenchymal cell development	No
848	0.0	GO:0014032	neural crest cell development	No
849	0.0	GO:0048863	stem cell differentiation	No
850	0.0	GO:0048762	mesenchymal cell differentiation	No
851	0.0	GO:0060485	mesenchyme development	No
852	0.0	GO:0010719	negative regulation of epithelial to mesenchymal transition	No
853	0.0	GO:0010718	positive regulation of epithelial to mesenchymal transition	No
854	0.0	GO:0001837	epithelial to mesenchymal transition	No
855	0.0	GO:0010717	regulation of epithelial to mesenchymal transition	No
856	0.0	GO:0035272	exocrine system development	No
857	0.0	GO:0060445	branching involved in salivary gland morphogenesis	No
858	0.0	GO:0007431	salivary gland development	No
859	0.0	GO:0007435	salivary gland morphogenesis	No
860	0.0	GO:0060428	lung epithelium development	No
861	0.0	GO:0060479	lung cell differentiation	No
862	0.0	GO:0060487	lung epithelial cell differentiation	No
863	0.0	GO:0048286	lung alveolus development	No
864	0.0	GO:0060541	respiratory system development	No
865	0.0	GO:0030323	respiratory tube development	No
866	0.0	GO:0030324	lung development	No
867	0.0	GO:0060442	branching involved in prostate gland morphogenesis	No
868	0.0	GO:0030850	prostate gland development	No
869	0.0	GO:0060512	prostate gland morphogenesis	No
870	0.0	GO:0060740	prostate gland epithelium morphogenesis	No
871	0.0	GO:0060571	morphogenesis of an epithelial fold	No
872	0.0	GO:0060572	morphogenesis of an epithelial bud	No
873	0.0	GO:0003401	axis elongation	No
874	0.0	GO:0060602	branch elongation of an epithelium	No
875	0.0	GO:0060425	lung morphogenesis	No
876	0.0	GO:0060441	epithelial tube branching involved in lung morphogenesis	No
877	0.0	GO:0010463	mesenchymal cell proliferation	No
878	0.0	GO:0002053	positive regulation of mesenchymal cell proliferation	No
879	0.0	GO:0010464	regulation of mesenchymal cell proliferation	No
880	0.0	GO:0048566	embryonic digestive tract development	No
881	0.0	GO:0048557	embryonic digestive tract morphogenesis	No
882	0.0	GO:0048546	digestive tract morphogenesis	No
883	0.0	GO:0048565	digestive tract development	No
884	0.0	GO:0055123	digestive system development	No
885	0.0	GO:0060324	face development	No
886	0.0	GO:0010171	body morphogenesis	No
887	0.0	GO:0060323	head morphogenesis	No
888	0.0	GO:0060325	face morphogenesis	No
889	0.0	GO:0097186	amelogenesis	No
890	0.0	GO:0034505	tooth mineralization	No
891	0.0	GO:0070166	enamel mineralization	No
892	0.0	GO:0042475	odontogenesis of dentin-containing tooth	No
893	0.0	GO:0042476	odontogenesis	No
894	0.0	GO:0042481	regulation of odontogenesis	No
895	0.0	GO:0042487	regulation of odontogenesis of dentin-containing tooth	No
896	0.0	GO:0071696	ectodermal placode development	No
897	0.0	GO:0060788	ectodermal placode formation	No
898	0.0	GO:0071697	ectodermal placode morphogenesis	No
899	0.0	GO:0031076	embryonic camera-type eye development	No
900	0.0	GO:0048048	embryonic eye morphogenesis	No
901	0.0	GO:0048596	embryonic camera-type eye morphogenesis	No
902	0.0	GO:0035019	somatic stem cell population maintenance	No
903	0.0	GO:0019827	stem cell population maintenance	No
904	0.0	GO:0098727	maintenance of cell number	No
905	0.0	GO:0001832	blastocyst growth	No
906	0.0	GO:0001833	inner cell mass cell proliferation	No
907	0.0	GO:0001824	blastocyst development	No
908	0.0	GO:0001825	blastocyst formation	No
909	0.0	GO:0001829	trophectodermal cell differentiation	No
910	0.0	GO:0097152	mesenchymal cell apoptotic process	No
911	0.0	GO:2001053	regulation of mesenchymal cell apoptotic process	No
912	0.0	GO:0090185	negative regulation of kidney development	No
913	0.0	GO:1905331	negative regulation of morphogenesis of an epithelium	No
914	0.0	GO:0072189	ureter development	No
915	0.0	GO:0072079	nephron tubule formation	No
916	0.0	GO:0001502	cartilage condensation	No
917	0.0	GO:0098743	cell aggregation	No
918	0.0	GO:0060008	Sertoli cell differentiation	No
919	0.0	GO:0060009	Sertoli cell development	No
920	0.0	GO:0007530	sex determination	No
921	0.0	GO:0030238	male sex determination	No
922	0.0	GO:0009954	proximal/distal pattern formation	No
923	0.0	GO:0007379	segment specification	No
924	0.0	GO:0060850	regulation of transcription involved in cell fate commitment	No
925	0.0	GO:0021895	cerebral cortex neuron differentiation	No
926	0.0	GO:0001709	cell fate determination	No
927	0.0	GO:0071837	HMG box domain binding	No
928	0.0	GO:0097150	neuronal stem cell population maintenance	No
929	0.037	GO:0072148	epithelial cell fate commitment	No
930	0.0	GO:0040034	regulation of development, heterochronic	No
931	0.0	GO:0060973	cell migration involved in heart development	No
932	0.0	GO:0061307	cardiac neural crest cell differentiation involved in heart development	No
933	0.0	GO:0060037	pharyngeal system development	No
934	0.0	GO:0071599	otic vesicle development	No
935	0.0	GO:0043584	nose development	No
936	0.0	GO:0043586	tongue development	No
937	0.0	GO:0030325	adrenal gland development	No
938	0.0	GO:0048745	smooth muscle tissue development	No
939	0.0	GO:0072498	embryonic skeletal joint development	No
940	0.0	GO:0042474	middle ear morphogenesis	No
941	0.0	GO:0097094	craniofacial suture morphogenesis	No
942	0.0	GO:0060021	palate development	No
943	0.0	GO:0061029	eyelid development in camera-type eye	No
944	0.0	GO:0008356	asymmetric cell division	No
945	0.0	GO:0017145	stem cell division	No
946	0.0	GO:0048103	somatic stem cell division	No
947	0.0	GO:0002320	lymphoid progenitor cell differentiation	No
948	0.0	GO:1901532	regulation of hematopoietic progenitor cell differentiation	No
949	0.0	GO:0002244	hematopoietic progenitor cell differentiation	No
950	0.0	GO:0060218	hematopoietic stem cell differentiation	No
951	0.0	GO:2000736	regulation of stem cell differentiation	No
952	0.0	GO:2000737	negative regulation of stem cell differentiation	No
953	0.0	GO:0003161	cardiac conduction system development	No
954	0.0	GO:0003214	cardiac left ventricle morphogenesis	No
955	0.0	GO:2000738	positive regulation of stem cell differentiation	No
956	0.0	GO:0003215	cardiac right ventricle morphogenesis	No
957	0.0	GO:0010002	cardioblast differentiation	No
958	0.0	GO:0035112	genitalia morphogenesis	No
959	0.0	GO:0030539	male genitalia development	No
960	0.0	GO:0048806	genitalia development	No
961	0.0	GO:0030540	female genitalia development	No
962	0.0	GO:0060065	uterus development	No
963	0.0	GO:0021871	forebrain regionalization	No
964	0.0	GO:0021978	telencephalon regionalization	No
965	0.0	GO:0048854	brain morphogenesis	No
966	0.0	GO:0048853	forebrain morphogenesis	No
967	0.0	GO:0021854	hypothalamus development	No
968	0.0	GO:0021536	diencephalon development	No
969	0.0	GO:0021983	pituitary gland development	No
970	0.0	04330	Notch signaling pathway	No
971	0.0	R-MMU-157118	Signaling by NOTCH	No
972	0.0	R-MMU-1980143	Signaling by NOTCH1	No
973	0.0	GO:0007219	Notch signaling pathway	No
974	0.0	GO:0008593	regulation of Notch signaling pathway	No
975	0.0	GO:0045747	positive regulation of Notch signaling pathway	No
976	0.0	GO:0045746	negative regulation of Notch signaling pathway	No
977	0.0	GO:0005112	Notch binding	No
978	0.0	GO:0043276	anoikis	No
979	0.0	GO:2000209	regulation of anoikis	No
980	0.0	GO:2000811	negative regulation of anoikis	No
981	0.0	GO:0060252	positive regulation of glial cell proliferation	No
982	0.0	GO:0060253	negative regulation of glial cell proliferation	No
983	0.0	GO:0014009	glial cell proliferation	No
984	0.0	GO:0060251	regulation of glial cell proliferation	No
985	0.0	GO:0008543	fibroblast growth factor receptor signaling pathway	No
986	0.0	GO:0044344	cellular response to fibroblast growth factor stimulus	No
987	0.0	GO:0071774	response to fibroblast growth factor	No
988	0.0	GO:0040036	regulation of fibroblast growth factor receptor signaling pathway	No
989	0.0	GO:0040037	negative regulation of fibroblast growth factor receptor signaling pathway	No
990	0.0	GO:0009953	dorsal/ventral pattern formation	No
991	0.0	GO:0021532	neural tube patterning	No
992	0.0	GO:0021904	dorsal/ventral neural tube patterning	No
993	0.0	GO:0045879	negative regulation of smoothened signaling pathway	No
994	0.0	GO:0045880	positive regulation of smoothened signaling pathway	No
995	0.0	GO:0007224	smoothened signaling pathway	No
996	0.0	GO:0008589	regulation of smoothened signaling pathway	No
997	0.0	GO:0005109	frizzled binding	No
998	0.0	R-MMU-3238698	WNT ligand biogenesis and trafficking	No
999	0.0	05217	Basal cell carcinoma	No
1000	0.0	04340	Hedgehog signaling pathway	No
1001	0.0	R-MMU-4086398	Ca2+ pathway	No
1002	0.0	04916	Melanogenesis	No
1003	-0.043	04310	Wnt signaling pathway	No
1004	0.0	GO:0045599	negative regulation of fat cell differentiation	No
1005	0.0	GO:0045600	positive regulation of fat cell differentiation	No
1006	0.0	GO:0045444	fat cell differentiation	No
1007	0.0	GO:0045598	regulation of fat cell differentiation	No
1008	0.0	GO:0035411	catenin import into nucleus	No
1009	0.0	GO:0035412	regulation of catenin import into nucleus	No
1010	0.0	GO:0040019	positive regulation of embryonic development	No
1011	0.0	GO:0010470	regulation of gastrulation	No
1012	0.0	GO:0045995	regulation of embryonic development	No
1013	0.0	GO:0017147	Wnt-protein binding	No
1014	0.0	GO:0042813	Wnt-activated receptor activity	No
1015	0.0	GO:0015026	coreceptor activity	No
1016	0.0	GO:0009950	dorsal/ventral axis specification	No
1017	0.053	GO:0034185	apolipoprotein binding	No
1018	0.0	GO:0007398	ectoderm development	No
1019	0.0	GO:0001702	gastrulation with mouth forming second	No
1020	0.0	GO:0042074	cell migration involved in gastrulation	No
1021	0.0	GO:0030901	midbrain development	No
1022	0.0	GO:0071542	dopaminergic neuron differentiation	No
1023	0.0	GO:0036342	post-anal tail morphogenesis	No
1024	0.0	GO:0061311	cell surface receptor signaling pathway involved in heart development	No
1025	0.0	GO:0045992	negative regulation of embryonic development	No
1026	0.0	GO:0060914	heart formation	No
1027	0.0	GO:2000826	regulation of heart morphogenesis	No
1028	0.0	GO:0061323	cell proliferation involved in heart morphogenesis	No
1029	0.0	GO:2000136	regulation of cell proliferation involved in heart morphogenesis	No
1030	0.0	GO:0003156	regulation of animal organ formation	No
1031	0.0	GO:0048645	animal organ formation	No
1032	0.0	GO:0031128	developmental induction	No
1033	0.0	GO:0001759	organ induction	No
1034	0.0	GO:0010092	specification of animal organ identity	No
1035	0.0	GO:0003222	ventricular trabecula myocardium morphogenesis	No
1036	0.0	GO:0061383	trabecula morphogenesis	No
1037	0.0	GO:0061384	heart trabecula morphogenesis	No
1038	0.0	GO:0061430	bone trabecula morphogenesis	No
1039	0.0	GO:0060343	trabecula formation	No
1040	0.0	GO:0060347	heart trabecula formation	No
1041	0.0	GO:0060840	artery development	No
1042	0.0	GO:0048844	artery morphogenesis	No
1043	0.0	GO:0035904	aorta development	No
1044	0.0	GO:0035909	aorta morphogenesis	No
1045	0.0	GO:0001570	vasculogenesis	No
1046	0.0	GO:0060976	coronary vasculature development	No
1047	0.0	GO:0060977	coronary vasculature morphogenesis	No
1048	0.0	GO:0060979	vasculogenesis involved in coronary vascular morphogenesis	No
1049	0.0	GO:0035886	vascular smooth muscle cell differentiation	No
1050	0.0	GO:0060947	cardiac vascular smooth muscle cell differentiation	No
1051	0.0	GO:0051145	smooth muscle cell differentiation	No
1052	0.0	GO:0051150	regulation of smooth muscle cell differentiation	No
1053	0.0	GO:0009165	nucleotide biosynthetic process	No
1054	0.0	GO:1901293	nucleoside phosphate biosynthetic process	No
1055	0.0	GO:0006164	purine nucleotide biosynthetic process	No
1056	0.0	GO:0072522	purine-containing compound biosynthetic process	No
1057	0.0	GO:0009152	purine ribonucleotide biosynthetic process	No
1058	0.0	GO:0009260	ribonucleotide biosynthetic process	No
1059	0.0	GO:0046390	ribose phosphate biosynthetic process	No
1060	0.0	GO:0055086	nucleobase-containing small molecule metabolic process	No
1061	0.0	GO:0006753	nucleoside phosphate metabolic process	No
1062	0.0	GO:0009117	nucleotide metabolic process	No
1063	0.0	GO:0072521	purine-containing compound metabolic process	No
1064	0.0	GO:0006163	purine nucleotide metabolic process	No
1065	0.0	GO:0019693	ribose phosphate metabolic process	No
1066	0.0	GO:0009150	purine ribonucleotide metabolic process	No
1067	0.0	GO:0009259	ribonucleotide metabolic process	No
1068	0.0	GO:1901135	carbohydrate derivative metabolic process	No
1069	0.0	GO:1901137	carbohydrate derivative biosynthetic process	No
1070	0.0	GO:0019637	organophosphate metabolic process	No
1071	0.0	GO:0090407	organophosphate biosynthetic process	No
1072	0.0	GO:0045761	regulation of adenylate cyclase activity	No
1073	0.0	GO:0031279	regulation of cyclase activity	No
1074	0.0	GO:0051339	regulation of lyase activity	No
1075	0.0	GO:0007190	activation of adenylate cyclase activity	No
1076	0.0	GO:0045762	positive regulation of adenylate cyclase activity	No
1077	0.0	GO:0031281	positive regulation of cyclase activity	No
1078	0.0	GO:0051349	positive regulation of lyase activity	No
1079	0.0	GO:0045981	positive regulation of nucleotide metabolic process	No
1080	0.0	GO:1900544	positive regulation of purine nucleotide metabolic process	No
1081	0.0	GO:0030816	positive regulation of cAMP metabolic process	No
1082	0.0	GO:0030819	positive regulation of cAMP biosynthetic process	No
1083	0.0	GO:0030810	positive regulation of nucleotide biosynthetic process	No
1084	0.0	GO:1900373	positive regulation of purine nucleotide biosynthetic process	No
1085	0.0	GO:0030801	positive regulation of cyclic nucleotide metabolic process	No
1086	0.0	GO:0030804	positive regulation of cyclic nucleotide biosynthetic process	No
1087	0.0	GO:0006140	regulation of nucleotide metabolic process	No
1088	0.0	GO:1900542	regulation of purine nucleotide metabolic process	No
1089	0.0	GO:0006171	cAMP biosynthetic process	No
1090	0.0	GO:0030817	regulation of cAMP biosynthetic process	No
1091	0.0	GO:0030814	regulation of cAMP metabolic process	No
1092	0.0	GO:0046058	cAMP metabolic process	No
1093	0.0	GO:0009187	cyclic nucleotide metabolic process	No
1094	0.0	GO:0030799	regulation of cyclic nucleotide metabolic process	No
1095	0.0	GO:0009190	cyclic nucleotide biosynthetic process	No
1096	0.0	GO:0052652	cyclic purine nucleotide metabolic process	No
1097	0.0	GO:0030802	regulation of cyclic nucleotide biosynthetic process	No
1098	0.0	GO:0030808	regulation of nucleotide biosynthetic process	No
1099	0.0	GO:1900371	regulation of purine nucleotide biosynthetic process	No
1100	0.0	GO:0006874	cellular calcium ion homeostasis	No
1101	0.0	GO:0055074	calcium ion homeostasis	No
1102	0.0	GO:0072503	cellular divalent inorganic cation homeostasis	No
1103	0.0	GO:0072507	divalent inorganic cation homeostasis	No
1104	0.0	GO:0007204	positive regulation of cytosolic calcium ion concentration	No
1105	0.0	GO:0051480	regulation of cytosolic calcium ion concentration	No
1106	0.0	GO:0019725	cellular homeostasis	No
1107	0.0	GO:0055082	cellular chemical homeostasis	No
1108	0.0	GO:0006875	cellular metal ion homeostasis	No
1109	0.0	GO:0055065	metal ion homeostasis	No
1110	0.0	GO:0006873	cellular ion homeostasis	No
1111	0.0	GO:0030003	cellular cation homeostasis	No
1112	0.0	GO:0050801	ion homeostasis	No
1113	0.0	GO:0055080	cation homeostasis	No
1114	0.0	GO:0098771	inorganic ion homeostasis	No
1115	0.0	GO:0051235	maintenance of location	No
1116	0.0	GO:0010522	regulation of calcium ion transport into cytosol	No
1117	0.0	GO:0051279	regulation of release of sequestered calcium ion into cytosol	No
1118	0.0	GO:0060401	cytosolic calcium ion transport	No
1119	0.0	GO:0060402	calcium ion transport into cytosol	No
1120	0.0	GO:0097553	calcium ion transmembrane import into cytosol	No
1121	0.0	GO:0051209	release of sequestered calcium ion into cytosol	No
1122	0.0	GO:0051283	negative regulation of sequestering of calcium ion	No
1123	0.0	GO:0051208	sequestering of calcium ion	No
1124	0.0	GO:0051282	regulation of sequestering of calcium ion	No
1125	0.0	GO:0032845	negative regulation of homeostatic process	No
1126	0.0	GO:2000021	regulation of ion homeostasis	No
1127	0.0	GO:0043270	positive regulation of ion transport	No
1128	0.0	GO:0010959	regulation of metal ion transport	No
1129	0.0	GO:0043269	regulation of ion transport	No
1130	0.0	GO:1904062	regulation of cation transmembrane transport	No
1131	0.0	GO:0034762	regulation of transmembrane transport	No
1132	0.0	GO:0034765	regulation of ion transmembrane transport	No
1133	0.0	GO:2001257	regulation of cation channel activity	No
1134	0.0	GO:0032409	regulation of transporter activity	No
1135	0.0	GO:0022898	regulation of transmembrane transporter activity	No
1136	0.0	GO:0032412	regulation of ion transmembrane transporter activity	No
1137	0.0	GO:0006812	cation transport	No
1138	0.0	GO:0030001	metal ion transport	No
1139	0.0	GO:0098655	cation transmembrane transport	No
1140	0.0	GO:0098660	inorganic ion transmembrane transport	No
1141	0.0	GO:0098662	inorganic cation transmembrane transport	No
1142	0.0	GO:0034220	ion transmembrane transport	No
1143	0.0	GO:0055085	transmembrane transport	No
1144	0.0	GO:0070588	calcium ion transmembrane transport	No
1145	0.0	GO:1903169	regulation of calcium ion transmembrane transport	No
1146	0.0	GO:0051924	regulation of calcium ion transport	No
1147	0.0	GO:0006816	calcium ion transport	No
1148	0.0	GO:0070838	divalent metal ion transport	No
1149	0.0	GO:0072511	divalent inorganic cation transport	No
1150	0.0	GO:0005251	delayed rectifier potassium channel activity	No
1151	0.0	R-MMU-1296072	Voltage gated Potassium channels	No
1152	0.0	GO:0044325	ion channel binding	No
1153	-0.052	GO:0008076	voltage-gated potassium channel complex	No
1154	-0.069	GO:0034705	potassium channel complex	No
1155	0.0	GO:0015672	monovalent inorganic cation transport	No
1156	0.0	GO:0006813	potassium ion transport	No
1157	-0.051	GO:0071804	cellular potassium ion transport	No
1158	-0.051	GO:0071805	potassium ion transmembrane transport	No
1159	-0.104	GO:0022843	voltage-gated cation channel activity	No
1160	-0.084	GO:0005244	voltage-gated ion channel activity	No
1161	-0.084	GO:0022832	voltage-gated channel activity	No
1162	-0.06	R-MMU-1296071	Potassium Channels	No
1163	-0.083	GO:0005249	voltage-gated potassium channel activity	No
1164	-0.103	GO:0005267	potassium channel activity	No
1165	-0.062	GO:0015079	potassium ion transmembrane transporter activity	No
1166	-0.083	GO:0015267	channel activity	No
1167	-0.083	GO:0022803	passive transmembrane transporter activity	No
1168	-0.077	GO:0005216	ion channel activity	No
1169	-0.081	GO:0022838	substrate-specific channel activity	No
1170	-0.089	GO:0005261	cation channel activity	No
1171	-0.1	GO:0022836	gated channel activity	No
1172	0.0	GO:0022892	substrate-specific transporter activity	No
1173	0.0	GO:0022857	transmembrane transporter activity	No
1174	0.0	GO:0015075	ion transmembrane transporter activity	No
1175	0.0	GO:0022891	substrate-specific transmembrane transporter activity	No
1176	0.0	GO:0015077	monovalent inorganic cation transmembrane transporter activity	No
1177	0.0	GO:0046873	metal ion transmembrane transporter activity	No
1178	0.0	GO:0008324	cation transmembrane transporter activity	No
1179	0.0	GO:0022890	inorganic cation transmembrane transporter activity	No
1180	0.0	GO:0086011	membrane repolarization during action potential	No
1181	0.0	GO:0086009	membrane repolarization	No
1182	0.0	GO:0060306	regulation of membrane repolarization	No
1183	0.0	GO:0060307	regulation of ventricular cardiac muscle cell membrane repolarization	No
1184	0.0	GO:0099625	ventricular cardiac muscle cell membrane repolarization	No
1185	0.0	GO:0099622	cardiac muscle cell membrane repolarization	No
1186	0.0	GO:0099623	regulation of cardiac muscle cell membrane repolarization	No
1187	0.0	GO:0098900	regulation of action potential	No
1188	0.0	GO:0098901	regulation of cardiac muscle cell action potential	No
1189	0.0	GO:1903115	regulation of actin filament-based movement	No
1190	0.0	GO:0086004	regulation of cardiac muscle cell contraction	No
1191	0.0	GO:0006942	regulation of striated muscle contraction	No
1192	0.0	GO:0055117	regulation of cardiac muscle contraction	No
1193	0.0	GO:0086066	atrial cardiac muscle cell to AV node cell communication	No
1194	0.0	GO:0086014	atrial cardiac muscle cell action potential	No
1195	0.0	GO:0086026	atrial cardiac muscle cell to AV node cell signaling	No
1196	0.0	GO:0086019	cell-cell signaling involved in cardiac conduction	No
1197	0.0	GO:0086065	cell communication involved in cardiac conduction	No
1198	0.0	GO:0061337	cardiac conduction	No
1199	0.0	GO:0086091	regulation of heart rate by cardiac conduction	No
1200	0.0	GO:0030048	actin filament-based movement	No
1201	0.0	GO:0070252	actin-mediated cell contraction	No
1202	0.0	GO:0086005	ventricular cardiac muscle cell action potential	No
1203	0.0	GO:0086003	cardiac muscle cell contraction	No
1204	0.0	GO:0086001	cardiac muscle cell action potential	No
1205	0.0	GO:0086002	cardiac muscle cell action potential involved in contraction	No
1206	0.0	GO:0003018	vascular process in circulatory system	No
1207	0.0	GO:0035296	regulation of tube diameter	No
1208	0.0	GO:0097746	regulation of blood vessel diameter	No
1209	0.0	GO:0035150	regulation of tube size	No
1210	0.0	GO:0050880	regulation of blood vessel size	No
1211	0.0	GO:0019229	regulation of vasoconstriction	No
1212	0.0	GO:0042310	vasoconstriction	No
1213	0.0	GO:0097756	negative regulation of blood vessel diameter	No
1214	0.0	GO:1903524	positive regulation of blood circulation	No
1215	0.0	GO:0045907	positive regulation of vasoconstriction	No
1216	0.0	GO:0006941	striated muscle contraction	No
1217	0.0	GO:0060048	cardiac muscle contraction	No
1218	0.0	GO:0002027	regulation of heart rate	No
1219	0.0	GO:1903522	regulation of blood circulation	No
1220	0.0	GO:0008016	regulation of heart contraction	No
1221	0.0	GO:0003015	heart process	No
1222	0.0	GO:0060047	heart contraction	No
1223	0.0	GO:0003012	muscle system process	No
1224	0.0	GO:0006936	muscle contraction	No
1225	0.0	GO:0006937	regulation of muscle contraction	No
1226	0.0	GO:0090257	regulation of muscle system process	No
1227	0.0	GO:0044057	regulation of system process	No
1228	0.0	GO:0003013	circulatory system process	No
1229	0.0	GO:0008015	blood circulation	No
1230	0.0	GO:2001258	negative regulation of cation channel activity	No
1231	0.0	GO:0032410	negative regulation of transporter activity	No
1232	0.0	GO:0032413	negative regulation of ion transmembrane transporter activity	No
1233	0.0	GO:0043271	negative regulation of ion transport	No
1234	0.0	GO:1904063	negative regulation of cation transmembrane transport	No
1235	0.0	GO:0034763	negative regulation of transmembrane transport	No
1236	0.0	GO:0034766	negative regulation of ion transmembrane transport	No
1237	0.0	GO:1901019	regulation of calcium ion transmembrane transporter activity	No
1238	0.0	GO:1901385	regulation of voltage-gated calcium channel activity	No
1239	0.0	GO:0051926	negative regulation of calcium ion transport	No
1240	0.0	GO:1901020	negative regulation of calcium ion transmembrane transporter activity	No
1241	0.0	GO:1903170	negative regulation of calcium ion transmembrane transport	No
1242	0.0	GO:0010524	positive regulation of calcium ion transport into cytosol	No
1243	0.0	GO:0051281	positive regulation of release of sequestered calcium ion into cytosol	No
1244	0.0	GO:0051928	positive regulation of calcium ion transport	No
1245	0.0	GO:1904427	positive regulation of calcium ion transmembrane transport	No
1246	0.0	GO:1904064	positive regulation of cation transmembrane transport	No
1247	0.0	GO:0034764	positive regulation of transmembrane transport	No
1248	0.0	GO:0034767	positive regulation of ion transmembrane transport	No
1249	0.0	GO:1901021	positive regulation of calcium ion transmembrane transporter activity	No
1250	0.0	GO:2001259	positive regulation of cation channel activity	No
1251	0.0	GO:0032411	positive regulation of transporter activity	No
1252	0.0	GO:0032414	positive regulation of ion transmembrane transporter activity	No
1253	0.0	GO:1902259	regulation of delayed rectifier potassium channel activity	No
1254	0.0	GO:0043267	negative regulation of potassium ion transport	No
1255	0.0	GO:1901017	negative regulation of potassium ion transmembrane transporter activity	No
1256	0.0	GO:1901380	negative regulation of potassium ion transmembrane transport	No
1257	0.0	GO:0043266	regulation of potassium ion transport	No
1258	0.0	GO:1901016	regulation of potassium ion transmembrane transporter activity	No
1259	0.0	GO:1901379	regulation of potassium ion transmembrane transport	No
1260	0.0	GO:1901018	positive regulation of potassium ion transmembrane transporter activity	No
1261	0.0	GO:0043268	positive regulation of potassium ion transport	No
1262	0.0	GO:1901381	positive regulation of potassium ion transmembrane transport	No
1263	0.0	GO:0051371	muscle alpha-actinin binding	No
1264	0.0	GO:0042805	actinin binding	No
1265	0.0	GO:0051393	alpha-actinin binding	No
1266	0.0	GO:0005200	structural constituent of cytoskeleton	No
1267	0.0	GO:0008307	structural constituent of muscle	No
1268	0.0	R-MMU-445355	Smooth Muscle Contraction	No
1269	0.0	GO:0031430	M band	No
1270	0.0	GO:0031672	A band	No
1271	0.0	GO:0016459	myosin complex	No
1272	0.0	GO:0005859	muscle myosin complex	No
1273	0.0	GO:0016460	myosin II complex	No
1274	0.0	GO:0010927	cellular component assembly involved in morphogenesis	No
1275	0.0	GO:0030239	myofibril assembly	No
1276	0.0	GO:0045214	sarcomere organization	No
1277	0.0	R-MMU-390522	Striated Muscle Contraction	No
1278	0.0	GO:0005865	striated muscle thin filament	No
1279	0.0	GO:0036379	myofilament	No
1280	0.0	GO:0031674	I band	No
1281	0.0	GO:0030018	Z disc	No
1282	0.0	GO:0030016	myofibril	No
1283	0.0	GO:0043292	contractile fiber	No
1284	0.0	GO:0030017	sarcomere	No
1285	0.0	GO:0044449	contractile fiber part	No
1286	0.0	GO:0099512	supramolecular fiber	No
1287	0.0	GO:0099080	supramolecular complex	No
1288	0.0	GO:0099081	supramolecular polymer	No
1289	0.0	GO:0005874	microtubule	No
1290	0.0	GO:0099513	polymeric cytoskeletal fiber	No
1291	0.0	GO:0010765	positive regulation of sodium ion transport	No
1292	0.0	GO:1902307	positive regulation of sodium ion transmembrane transport	No
1293	0.0	GO:0017080	sodium channel regulator activity	No
1294	0.0	GO:0006814	sodium ion transport	No
1295	0.0	GO:0035725	sodium ion transmembrane transport	No
1296	0.0	GO:0002028	regulation of sodium ion transport	No
1297	0.0	GO:1902305	regulation of sodium ion transmembrane transport	No
1298	0.0	GO:2000649	regulation of sodium ion transmembrane transporter activity	No
1299	0.0	GO:0019228	neuronal action potential	No
1300	0.0	GO:0019226	transmission of nerve impulse	No
1301	0.0	GO:0035637	multicellular organismal signaling	No
1302	0.0	GO:0042391	regulation of membrane potential	No
1303	0.0	GO:0001508	action potential	No
1304	0.0	GO:0034706	sodium channel complex	No
1305	0.0	GO:0005272	sodium channel activity	No
1306	0.0	GO:0005248	voltage-gated sodium channel activity	No
1307	0.0	GO:1905030	voltage-gated ion channel activity involved in regulation of postsynaptic membrane potential	No
1308	0.0	GO:0051899	membrane depolarization	No
1309	0.0	GO:0003254	regulation of membrane depolarization	No
1310	0.0	GO:0086010	membrane depolarization during action potential	No
1311	0.0	GO:0086012	membrane depolarization during cardiac muscle cell action potential	No
1312	0.052	04260	Cardiac muscle contraction	No
1313	0.0	05412	Arrhythmogenic right ventricular cardiomyopathy (ARVC)	No
1314	0.0	05410	Hypertrophic cardiomyopathy (HCM)	No
1315	0.0	05414	Dilated cardiomyopathy	No
1316	0.0	GO:0005891	voltage-gated calcium channel complex	No
1317	0.0	GO:0034704	calcium channel complex	No
1318	0.0	GO:0005245	voltage-gated calcium channel activity	No
1319	0.0	R-MMU-5576893	Phase 2 - plateau phase	No
1320	0.0	R-MMU-5576892	Phase 0 - rapid depolarisation	No
1321	-0.073	GO:0034703	cation channel complex	No
1322	-0.081	GO:0034702	ion channel complex	No
1323	-0.077	GO:1902495	transmembrane transporter complex	No
1324	0.0	GO:1990351	transporter complex	No
1325	0.0	GO:0043235	receptor complex	No
1326	0.0	GO:0098802	plasma membrane receptor complex	No
1327	0.0	GO:0032281	AMPA glutamate receptor complex	No
1328	0.0	GO:0008328	ionotropic glutamate receptor complex	No
1329	0.0	GO:0098878	neurotransmitter receptor complex	No
1330	0.0	GO:0070296	sarcoplasmic reticulum calcium ion transport	No
1331	0.0	GO:0010880	regulation of release of sequestered calcium ion into cytosol by sarcoplasmic reticulum	No
1332	0.0	GO:0014808	release of sequestered calcium ion into cytosol by sarcoplasmic reticulum	No
1333	0.0	GO:1903514	release of sequestered calcium ion into cytosol by endoplasmic reticulum	No
1334	0.0	GO:0033017	sarcoplasmic reticulum membrane	No
1335	0.0	GO:0016528	sarcoplasm	No
1336	0.0	GO:0016529	sarcoplasmic reticulum	No
1337	0.0	04972	Pancreatic secretion	No
1338	0.0	04971	Gastric acid secretion	No
1339	0.0	04970	Salivary secretion	No
1340	0.0	04540	Gap junction	No
1341	0.0	04730	Long-term depression	No
1342	0.0	04270	Vascular smooth muscle contraction	No
1343	0.0	04912	GnRH signaling pathway	No
1344	0.0	04020	Calcium signaling pathway	No
1345	0.0	04720	Long-term potentiation	No
1346	0.0	GO:0071320	cellular response to cAMP	No
1347	0.0	GO:0051591	response to cAMP	No
1348	0.0	GO:0014074	response to purine-containing compound	No
1349	0.0	GO:0046683	response to organophosphorus	No
1350	0.0	R-MMU-418346	Platelet homeostasis	No
1351	0.0	R-MMU-418360	Platelet calcium homeostasis	No
1352	-0.049	R-MMU-397014	Muscle contraction	No
1353	-0.066	R-MMU-5576891	Cardiac conduction	No
1354	0.0	R-MMU-5578775	Ion homeostasis	No
1355	0.0	R-MMU-936837	Ion transport by P-type ATPases	No
1356	0.0	GO:0005217	intracellular ligand-gated ion channel activity	No
1357	0.0	GO:0099604	ligand-gated calcium channel activity	No
1358	0.0	GO:0015278	calcium-release channel activity	No
1359	0.0	GO:0072509	divalent inorganic cation transmembrane transporter activity	No
1360	0.0	GO:0015085	calcium ion transmembrane transporter activity	No
1361	0.0	GO:0005262	calcium channel activity	No
1362	0.0	R-MMU-2672351	Stimuli-sensing channels	No
1363	0.0	R-MMU-983712	Ion channel transport	No
1364	0.0	GO:0006828	manganese ion transport	No
1365	0.0	R-MMU-3295583	TRP channels	No
1366	0.0	GO:0042990	regulation of transcription factor import into nucleus	No
1367	0.0	GO:0042991	transcription factor import into nucleus	No
1368	0.0	GO:0042345	regulation of NF-kappaB import into nucleus	No
1369	0.0	GO:0042348	NF-kappaB import into nucleus	No
1370	0.0	GO:0042993	positive regulation of transcription factor import into nucleus	No
1371	0.0	GO:0042346	positive regulation of NF-kappaB import into nucleus	No
1372	0.0	GO:1900181	negative regulation of protein localization to nucleus	No
1373	0.0	GO:0046823	negative regulation of nucleocytoplasmic transport	No
1374	0.0	GO:0042308	negative regulation of protein import into nucleus	No
1375	0.0	GO:1904590	negative regulation of protein import	No
1376	0.0	GO:1903828	negative regulation of cellular protein localization	No
1377	0.0	GO:0032387	negative regulation of intracellular transport	No
1378	0.0	GO:0090317	negative regulation of intracellular protein transport	No
1379	0.0	GO:0042994	cytoplasmic sequestering of transcription factor	No
1380	0.0	GO:0051220	cytoplasmic sequestering of protein	No
1381	0.0	GO:0043124	negative regulation of I-kappaB kinase/NF-kappaB signaling	No
1382	0.0	GO:0042992	negative regulation of transcription factor import into nucleus	No
1383	0.0	GO:0042347	negative regulation of NF-kappaB import into nucleus	No
1384	0.0	GO:0051222	positive regulation of protein transport	No
1385	0.0	GO:1904951	positive regulation of establishment of protein localization	No
1386	0.0	GO:0090087	regulation of peptide transport	No
1387	0.0	GO:0051223	regulation of protein transport	No
1388	0.0	GO:0070201	regulation of establishment of protein localization	No
1389	0.0	GO:1903829	positive regulation of cellular protein localization	No
1390	0.0	GO:0032388	positive regulation of intracellular transport	No
1391	0.0	GO:0090316	positive regulation of intracellular protein transport	No
1392	0.0	GO:0032386	regulation of intracellular transport	No
1393	0.0	GO:0033157	regulation of intracellular protein transport	No
1394	0.0	GO:0060341	regulation of cellular localization	No
1395	0.0	GO:1903827	regulation of cellular protein localization	No
1396	0.0	GO:1900180	regulation of protein localization to nucleus	No
1397	0.0	GO:0046822	regulation of nucleocytoplasmic transport	No
1398	0.0	GO:0042306	regulation of protein import into nucleus	No
1399	0.0	GO:1904589	regulation of protein import	No
1400	0.0	GO:1900182	positive regulation of protein localization to nucleus	No
1401	0.0	GO:0046824	positive regulation of nucleocytoplasmic transport	No
1402	0.0	GO:0042307	positive regulation of protein import into nucleus	No
1403	0.0	GO:1904591	positive regulation of protein import	No
1404	0.0	GO:0006913	nucleocytoplasmic transport	No
1405	0.0	GO:0051169	nuclear transport	No
1406	0.0	GO:0034504	protein localization to nucleus	No
1407	0.0	GO:0017038	protein import	No
1408	0.0	GO:0006606	protein import into nucleus	No
1409	0.0	GO:0051170	nuclear import	No
1410	0.0	GO:0006886	intracellular protein transport	No
1411	0.0	GO:0033365	protein localization to organelle	No
1412	0.0	GO:0072594	establishment of protein localization to organelle	No
1413	0.0	GO:0033500	carbohydrate homeostasis	No
1414	0.0	GO:0042593	glucose homeostasis	No
1415	0.0	GO:0009743	response to carbohydrate	No
1416	0.0	GO:0009749	response to glucose	No
1417	0.0	GO:0009746	response to hexose	No
1418	0.0	GO:0034284	response to monosaccharide	No
1419	0.0	GO:0001678	cellular glucose homeostasis	No
1420	0.0	GO:0071322	cellular response to carbohydrate stimulus	No
1421	0.0	GO:0071333	cellular response to glucose stimulus	No
1422	0.0	GO:0071326	cellular response to monosaccharide stimulus	No
1423	0.0	GO:0071331	cellular response to hexose stimulus	No
1424	0.0	GO:0030073	insulin secretion	No
1425	0.0	GO:0050796	regulation of insulin secretion	No
1426	0.0	GO:0030072	peptide hormone secretion	No
1427	0.0	GO:0090276	regulation of peptide hormone secretion	No
1428	0.0	GO:0010817	regulation of hormone levels	No
1429	0.0	GO:0023061	signal release	No
1430	0.0	GO:0046883	regulation of hormone secretion	No
1431	0.0	GO:0009914	hormone transport	No
1432	0.0	GO:0046879	hormone secretion	No
1433	0.0	GO:0032024	positive regulation of insulin secretion	No
1434	0.0	GO:0046887	positive regulation of hormone secretion	No
1435	0.0	GO:0090277	positive regulation of peptide hormone secretion	No
1436	0.0	GO:0035774	positive regulation of insulin secretion involved in cellular response to glucose stimulus	No
1437	0.0	GO:0035773	insulin secretion involved in cellular response to glucose stimulus	No
1438	0.0	GO:0061178	regulation of insulin secretion involved in cellular response to glucose stimulus	No
1439	0.0	GO:0046888	negative regulation of hormone secretion	No
1440	0.0	GO:0046676	negative regulation of insulin secretion	No
1441	0.0	GO:0090278	negative regulation of peptide hormone secretion	No
1442	0.0	GO:0002792	negative regulation of peptide secretion	No
1443	0.0	GO:0050709	negative regulation of protein secretion	No
1444	0.0	GO:0051048	negative regulation of secretion	No
1445	0.0	GO:1903531	negative regulation of secretion by cell	No
1446	0.0	GO:0051051	negative regulation of transport	No
1447	0.0	GO:0051224	negative regulation of protein transport	No
1448	0.0	GO:1904950	negative regulation of establishment of protein localization	No
1449	0.0	GO:0051047	positive regulation of secretion	No
1450	0.0	GO:1903532	positive regulation of secretion by cell	No
1451	0.0	GO:0002793	positive regulation of peptide secretion	No
1452	0.0	GO:0050714	positive regulation of protein secretion	No
1453	0.0	GO:0032940	secretion by cell	No
1454	0.0	GO:0051046	regulation of secretion	No
1455	0.0	GO:1903530	regulation of secretion by cell	No
1456	0.0	GO:0002790	peptide secretion	No
1457	0.0	GO:0009306	protein secretion	No
1458	0.0	GO:0002791	regulation of peptide secretion	No
1459	0.0	GO:0050708	regulation of protein secretion	No
1460	0.0	GO:0050715	positive regulation of cytokine secretion	No
1461	0.0	GO:0050663	cytokine secretion	No
1462	0.0	GO:0050707	regulation of cytokine secretion	No
1463	-0.034	GO:0001819	positive regulation of cytokine production	No
1464	0.0	GO:0001816	cytokine production	No
1465	0.0	GO:0001817	regulation of cytokine production	No
1466	0.0	GO:0001558	regulation of cell growth	No
1467	0.0	GO:0016049	cell growth	No
1468	0.0	GO:0030308	negative regulation of cell growth	No
1469	0.0	GO:0045926	negative regulation of growth	No
1470	0.0	GO:0030307	positive regulation of cell growth	No
1471	0.0	GO:0045927	positive regulation of growth	No
1472	0.0	GO:0048639	positive regulation of developmental growth	No
1473	0.0	GO:0040007	growth	No
1474	0.0	GO:0048589	developmental growth	No
1475	0.0	GO:0040008	regulation of growth	No
1476	0.0	GO:0048638	regulation of developmental growth	No
1477	0.0	GO:0060560	developmental growth involved in morphogenesis	No
1478	0.0	GO:0048588	developmental cell growth	No
1479	0.0	GO:1990138	neuron projection extension	No
1480	0.0	GO:0050772	positive regulation of axonogenesis	No
1481	0.0	GO:0045773	positive regulation of axon extension	No
1482	0.0	GO:0048675	axon extension	No
1483	0.0	GO:0030516	regulation of axon extension	No
1484	0.0	GO:0061387	regulation of extent of cell growth	No
1485	0.0	GO:0008361	regulation of cell size	No
1486	0.0	GO:0050770	regulation of axonogenesis	No
1487	0.0	GO:0032535	regulation of cellular component size	No
1488	0.0	GO:0090066	regulation of anatomical structure size	No
1489	0.0	GO:0022603	regulation of anatomical structure morphogenesis	No
1490	0.0	GO:0010770	positive regulation of cell morphogenesis involved in differentiation	No
1491	0.0	GO:0010769	regulation of cell morphogenesis involved in differentiation	No
1492	0.0	GO:0022604	regulation of cell morphogenesis	No
1493	0.0	GO:0007409	axonogenesis	No
1494	0.0	GO:0061564	axon development	No
1495	0.0	GO:0031175	neuron projection development	No
1496	0.0	GO:0032990	cell part morphogenesis	No
1497	0.0	GO:0048812	neuron projection morphogenesis	No
1498	0.0	GO:0048858	cell projection morphogenesis	No
1499	0.0	GO:0120039	plasma membrane bounded cell projection morphogenesis	No
1500	0.0	GO:0000902	cell morphogenesis	No
1501	0.0	GO:0000904	cell morphogenesis involved in differentiation	No
1502	0.0	GO:0048667	cell morphogenesis involved in neuron differentiation	No
1503	0.0	GO:0006935	chemotaxis	No
1504	0.0	GO:0042330	taxis	No
1505	0.0	GO:0007411	axon guidance	No
1506	0.0	GO:0097485	neuron projection guidance	No
1507	0.0	GO:0010720	positive regulation of cell development	No
1508	0.0	GO:0050769	positive regulation of neurogenesis	No
1509	0.0	GO:0051962	positive regulation of nervous system development	No
1510	0.0	GO:0031346	positive regulation of cell projection organization	No
1511	0.0	GO:0010976	positive regulation of neuron projection development	No
1512	0.0	GO:0045666	positive regulation of neuron differentiation	No
1513	0.0	GO:0060284	regulation of cell development	No
1514	0.0	GO:0050767	regulation of neurogenesis	No
1515	0.0	GO:0051960	regulation of nervous system development	No
1516	0.0	GO:0031344	regulation of cell projection organization	No
1517	0.0	GO:0120035	regulation of plasma membrane bounded cell projection organization	No
1518	0.0	GO:0010975	regulation of neuron projection development	No
1519	0.0	GO:0045664	regulation of neuron differentiation	No
1520	0.0	GO:0045596	negative regulation of cell differentiation	No
1521	0.0	GO:0051093	negative regulation of developmental process	No
1522	0.0	GO:0010977	negative regulation of neuron projection development	No
1523	0.0	GO:0031345	negative regulation of cell projection organization	No
1524	0.0	GO:0045665	negative regulation of neuron differentiation	No
1525	0.0	GO:0010721	negative regulation of cell development	No
1526	0.0	GO:0050768	negative regulation of neurogenesis	No
1527	0.0	GO:0051961	negative regulation of nervous system development	No
1528	0.0	GO:0007019	microtubule depolymerization	No
1529	0.0	GO:0031111	negative regulation of microtubule polymerization or depolymerization	No
1530	0.0	GO:0007026	negative regulation of microtubule depolymerization	No
1531	0.0	GO:0031114	regulation of microtubule depolymerization	No
1532	0.0	GO:0043242	negative regulation of protein complex disassembly	No
1533	0.0	GO:1901880	negative regulation of protein depolymerization	No
1534	0.0	GO:0043244	regulation of protein complex disassembly	No
1535	0.0	GO:1901879	regulation of protein depolymerization	No
1536	0.0	GO:0022411	cellular component disassembly	No
1537	0.0	GO:0043624	cellular protein complex disassembly	No
1538	0.0	GO:0051261	protein depolymerization	No
1539	0.0	GO:0032984	macromolecular complex disassembly	No
1540	0.0	GO:0043241	protein complex disassembly	No
1541	0.0	GO:0043243	positive regulation of protein complex disassembly	No
1542	0.0	GO:1901881	positive regulation of protein depolymerization	No
1543	0.0	GO:0030042	actin filament depolymerization	No
1544	0.0	GO:0030834	regulation of actin filament depolymerization	No
1545	0.0	GO:0030835	negative regulation of actin filament depolymerization	No
1546	0.0	GO:0051693	actin filament capping	No
1547	0.0	GO:0032232	negative regulation of actin filament bundle assembly	No
1548	0.0	GO:0051497	negative regulation of stress fiber assembly	No
1549	0.0	GO:0051494	negative regulation of cytoskeleton organization	No
1550	0.0	GO:1902904	negative regulation of supramolecular fiber organization	No
1551	0.0	GO:0031333	negative regulation of protein complex assembly	No
1552	0.0	GO:0030837	negative regulation of actin filament polymerization	No
1553	0.0	GO:0032272	negative regulation of protein polymerization	No
1554	0.0	GO:0032233	positive regulation of actin filament bundle assembly	No
1555	0.0	GO:0051496	positive regulation of stress fiber assembly	No
1556	0.0	GO:0051017	actin filament bundle assembly	No
1557	0.0	GO:0061572	actin filament bundle organization	No
1558	0.0	GO:0031032	actomyosin structure organization	No
1559	0.0	GO:0030038	contractile actin filament bundle assembly	No
1560	0.0	GO:0043149	stress fiber assembly	No
1561	0.0	GO:0032231	regulation of actin filament bundle assembly	No
1562	0.0	GO:0051492	regulation of stress fiber assembly	No
1563	0.0	GO:0110020	regulation of actomyosin structure organization	No
1564	0.032	GO:0032271	regulation of protein polymerization	No
1565	0.028	GO:0051258	protein polymerization	No
1566	0.034	GO:0030041	actin filament polymerization	No
1567	0.033	GO:0030833	regulation of actin filament polymerization	No
1568	0.034	GO:0008154	actin polymerization or depolymerization	No
1569	0.032	GO:0008064	regulation of actin polymerization or depolymerization	No
1570	0.032	GO:0030832	regulation of actin filament length	No
1571	0.0	GO:0051495	positive regulation of cytoskeleton organization	No
1572	0.0	GO:1902905	positive regulation of supramolecular fiber organization	No
1573	0.034	GO:0030838	positive regulation of actin filament polymerization	No
1574	0.034	GO:0032273	positive regulation of protein polymerization	No
1575	0.025	GO:0051493	regulation of cytoskeleton organization	No
1576	0.03	GO:0032956	regulation of actin cytoskeleton organization	No
1577	0.0	GO:0032970	regulation of actin filament-based process	No
1578	0.032	GO:0110053	regulation of actin filament organization	No
1579	0.0	GO:1902903	regulation of supramolecular fiber organization	No
1580	0.0	GO:0030029	actin filament-based process	No
1581	0.0	GO:0030036	actin cytoskeleton organization	No
1582	0.0	GO:0007015	actin filament organization	No
1583	0.0	GO:0097435	supramolecular fiber organization	No
1584	0.0	GO:0034622	cellular macromolecular complex assembly	No
1585	0.0	GO:0043623	cellular protein complex assembly	No
1586	0.0	GO:0010638	positive regulation of organelle organization	No
1587	0.0	GO:0044087	regulation of cellular component biogenesis	No
1588	0.0	GO:0044089	positive regulation of cellular component biogenesis	No
1589	0.0	GO:0043254	regulation of protein complex assembly	No
1590	0.0	GO:0031334	positive regulation of protein complex assembly	No
1591	0.0	GO:0071622	regulation of granulocyte chemotaxis	No
1592	-0.026	GO:1902622	regulation of neutrophil migration	No
1593	-0.028	GO:1902624	positive regulation of neutrophil migration	No
1594	0.0	GO:0090022	regulation of neutrophil chemotaxis	No
1595	0.0	GO:0071624	positive regulation of granulocyte chemotaxis	No
1596	0.0	GO:0090023	positive regulation of neutrophil chemotaxis	No
1597	0.047	GO:0050920	regulation of chemotaxis	No
1598	0.045	GO:0050921	positive regulation of chemotaxis	No
1599	0.047	GO:0002688	regulation of leukocyte chemotaxis	No
1600	0.044	GO:0002690	positive regulation of leukocyte chemotaxis	No
1601	0.022	GO:0002685	regulation of leukocyte migration	No
1602	0.022	GO:0002687	positive regulation of leukocyte migration	No
1603	0.003	GO:0097530	granulocyte migration	No
1604	0.029	GO:0071621	granulocyte chemotaxis	No
1605	0.004	GO:1990266	neutrophil migration	No
1606	0.0	GO:0030593	neutrophil chemotaxis	No
1607	0.05	GO:0050900	leukocyte migration	No
1608	0.053	GO:0097529	myeloid leukocyte migration	No
1609	0.08	GO:0030595	leukocyte chemotaxis	No
1610	0.077	GO:0060326	cell chemotaxis	No
1611	0.0	GO:0010759	positive regulation of macrophage chemotaxis	No
1612	0.0	GO:1905523	positive regulation of macrophage migration	No
1613	0.0	GO:0010758	regulation of macrophage chemotaxis	No
1614	0.0	GO:1905521	regulation of macrophage migration	No
1615	0.0	GO:0048246	macrophage chemotaxis	No
1616	0.037	GO:1905517	macrophage migration	No
1617	0.0	GO:2000403	positive regulation of lymphocyte migration	No
1618	0.0	GO:2000406	positive regulation of T cell migration	No
1619	0.0	GO:0072678	T cell migration	No
1620	0.0	GO:2000401	regulation of lymphocyte migration	No
1621	0.0	GO:2000404	regulation of T cell migration	No
1622	0.0	GO:0010818	T cell chemotaxis	No
1623	0.0	GO:1901623	regulation of lymphocyte chemotaxis	No
1624	0.0	GO:0002548	monocyte chemotaxis	No
1625	0.036	GO:0071674	mononuclear cell migration	No
1626	-0.026	GO:0071675	regulation of mononuclear cell migration	No
1627	-0.023	GO:0090025	regulation of monocyte chemotaxis	No
1628	-0.022	GO:0071677	positive regulation of mononuclear cell migration	No
1629	-0.023	GO:0090026	positive regulation of monocyte chemotaxis	No
1630	0.0	GO:0034341	response to interferon-gamma	No
1631	0.0	GO:0071346	cellular response to interferon-gamma	No
1632	0.073	04062	Chemokine signaling pathway	No
1633	0.0	R-MMU-380108	Chemokine receptors bind chemokines	No
1634	0.0	GO:0048247	lymphocyte chemotaxis	No
1635	0.051	GO:0072676	lymphocyte migration	No
1636	0.0	GO:0048020	CCR chemokine receptor binding	No
1637	0.0	GO:0070098	chemokine-mediated signaling pathway	No
1638	0.0	GO:0042379	chemokine receptor binding	No
1639	0.0	GO:0008009	chemokine activity	No
1640	0.0	GO:0007257	activation of JUN kinase activity	No
1641	0.0	GO:0043506	regulation of JUN kinase activity	No
1642	0.0	GO:0043507	positive regulation of JUN kinase activity	No
1643	0.0	GO:0046330	positive regulation of JNK cascade	No
1644	0.0	GO:0032874	positive regulation of stress-activated MAPK cascade	No
1645	0.0	GO:0070304	positive regulation of stress-activated protein kinase signaling cascade	No
1646	0.0	GO:0007254	JNK cascade	No
1647	0.0	GO:0046328	regulation of JNK cascade	No
1648	0.0	GO:0031098	stress-activated protein kinase signaling cascade	No
1649	0.0	GO:0051403	stress-activated MAPK cascade	No
1650	0.0	GO:0032872	regulation of stress-activated MAPK cascade	No
1651	0.0	GO:0070302	regulation of stress-activated protein kinase signaling cascade	No
1652	0.0	GO:0051338	regulation of transferase activity	No
1653	0.0	GO:0043549	regulation of kinase activity	No
1654	0.0	GO:0045859	regulation of protein kinase activity	No
1655	0.0	GO:0051347	positive regulation of transferase activity	No
1656	0.0	GO:0033674	positive regulation of kinase activity	No
1657	0.0	GO:0045860	positive regulation of protein kinase activity	No
1658	0.0	GO:0043405	regulation of MAP kinase activity	No
1659	0.0	GO:0043406	positive regulation of MAP kinase activity	No
1660	0.0	GO:0071900	regulation of protein serine/threonine kinase activity	No
1661	0.0	GO:0071902	positive regulation of protein serine/threonine kinase activity	No
1662	0.0	GO:0032147	activation of protein kinase activity	No
1663	0.0	GO:0000187	activation of MAPK activity	No
1664	0.0	GO:0070374	positive regulation of ERK1 and ERK2 cascade	No
1665	0.0	GO:0070371	ERK1 and ERK2 cascade	No
1666	0.0	GO:0070372	regulation of ERK1 and ERK2 cascade	No
1667	0.0	GO:0043410	positive regulation of MAPK cascade	No
1668	0.0	GO:0043408	regulation of MAPK cascade	No
1669	0.0	GO:0000165	MAPK cascade	No
1670	0.0	GO:0023014	signal transduction by protein phosphorylation	No
1671	0.0	GO:1902533	positive regulation of intracellular signal transduction	No
1672	0.0	GO:0001934	positive regulation of protein phosphorylation	No
1673	0.0	GO:0042327	positive regulation of phosphorylation	No
1674	0.0	GO:0030168	platelet activation	No
1675	0.0	GO:0034109	homotypic cell-cell adhesion	No
1676	0.0	GO:0070527	platelet aggregation	No
1677	0.0	GO:0009611	response to wounding	No
1678	0.0	GO:0042060	wound healing	No
1679	0.0	GO:0050878	regulation of body fluid levels	No
1680	0.0	GO:0050817	coagulation	No
1681	0.0	GO:0007596	blood coagulation	No
1682	0.0	GO:0007599	hemostasis	No
1683	0.0	GO:0010544	negative regulation of platelet activation	No
1684	0.0	GO:0034111	negative regulation of homotypic cell-cell adhesion	No
1685	0.0	GO:0010543	regulation of platelet activation	No
1686	0.0	GO:0034110	regulation of homotypic cell-cell adhesion	No
1687	0.0	GO:0090330	regulation of platelet aggregation	No
1688	0.079	GO:0050819	negative regulation of coagulation	No
1689	0.039	GO:0030195	negative regulation of blood coagulation	No
1690	0.039	GO:1900047	negative regulation of hemostasis	No
1691	0.043	GO:0061045	negative regulation of wound healing	No
1692	0.0	GO:1903035	negative regulation of response to wounding	No
1693	0.032	GO:0050818	regulation of coagulation	No
1694	0.034	GO:0030193	regulation of blood coagulation	No
1695	0.034	GO:1900046	regulation of hemostasis	No
1696	0.0	GO:0061041	regulation of wound healing	No
1697	0.0	GO:1903034	regulation of response to wounding	No
1698	0.0	GO:0001954	positive regulation of cell-matrix adhesion	No
1699	0.0	GO:1901890	positive regulation of cell junction assembly	No
1700	0.0	GO:0051894	positive regulation of focal adhesion assembly	No
1701	0.0	GO:1903393	positive regulation of adherens junction organization	No
1702	-0.039	GO:0034332	adherens junction organization	No
1703	0.0	GO:0007044	cell-substrate junction assembly	No
1704	0.0	GO:0034333	adherens junction assembly	No
1705	0.0	GO:0007045	cell-substrate adherens junction assembly	No
1706	0.0	GO:0048041	focal adhesion assembly	No
1707	0.0	GO:1901888	regulation of cell junction assembly	No
1708	0.0	GO:1903391	regulation of adherens junction organization	No
1709	0.0	GO:0051893	regulation of focal adhesion assembly	No
1710	0.0	GO:0090109	regulation of cell-substrate junction assembly	No
1711	0.0	GO:1901889	negative regulation of cell junction assembly	No
1712	0.0	GO:1903392	negative regulation of adherens junction organization	No
1713	0.0	GO:0001953	negative regulation of cell-matrix adhesion	No
1714	0.0	GO:0010812	negative regulation of cell-substrate adhesion	No
1715	0.0	GO:0034446	substrate adhesion-dependent cell spreading	No
1716	0.0	GO:1900024	regulation of substrate adhesion-dependent cell spreading	No
1717	0.0	GO:1900026	positive regulation of substrate adhesion-dependent cell spreading	No
1718	0.0	GO:0001952	regulation of cell-matrix adhesion	No
1719	0.0	GO:0007160	cell-matrix adhesion	No
1720	0.0	GO:0010811	positive regulation of cell-substrate adhesion	No
1721	0.0	GO:0010810	regulation of cell-substrate adhesion	No
1722	0.0	GO:0031589	cell-substrate adhesion	No
1723	0.0	GO:0010595	positive regulation of endothelial cell migration	No
1724	0.0	GO:0010634	positive regulation of epithelial cell migration	No
1725	0.0	GO:0010594	regulation of endothelial cell migration	No
1726	0.0	GO:0043542	endothelial cell migration	No
1727	0.0	GO:0001667	ameboidal-type cell migration	No
1728	0.0	GO:0010632	regulation of epithelial cell migration	No
1729	0.0	GO:0010631	epithelial cell migration	No
1730	0.0	GO:0090130	tissue migration	No
1731	0.0	GO:0090132	epithelium migration	No
1732	0.0	GO:0043536	positive regulation of blood vessel endothelial cell migration	No
1733	0.0	GO:0043534	blood vessel endothelial cell migration	No
1734	0.0	GO:0043535	regulation of blood vessel endothelial cell migration	No
1735	0.0	GO:1903672	positive regulation of sprouting angiogenesis	No
1736	0.0	GO:0002040	sprouting angiogenesis	No
1737	0.0	GO:0002042	cell migration involved in sprouting angiogenesis	No
1738	0.0	GO:0090049	regulation of cell migration involved in sprouting angiogenesis	No
1739	0.0	GO:1903670	regulation of sprouting angiogenesis	No
1740	0.0	GO:1901343	negative regulation of vasculature development	No
1741	0.0	GO:0016525	negative regulation of angiogenesis	No
1742	0.0	GO:2000181	negative regulation of blood vessel morphogenesis	No
1743	0.0	GO:0043537	negative regulation of blood vessel endothelial cell migration	No
1744	0.0	GO:0010596	negative regulation of endothelial cell migration	No
1745	0.0	GO:0010633	negative regulation of epithelial cell migration	No
1746	0.0	GO:0045765	regulation of angiogenesis	No
1747	0.0	GO:1901342	regulation of vasculature development	No
1748	0.0	GO:0045766	positive regulation of angiogenesis	No
1749	0.0	GO:1904018	positive regulation of vasculature development	No
1750	0.0	GO:0072359	circulatory system development	No
1751	0.0	GO:0007507	heart development	No
1752	0.0	GO:0001568	blood vessel development	No
1753	0.0	GO:0001944	vasculature development	No
1754	0.0	GO:0072358	cardiovascular system development	No
1755	0.0	GO:0001525	angiogenesis	No
1756	0.0	GO:0048514	blood vessel morphogenesis	No
1757	0.0	GO:0040013	negative regulation of locomotion	No
1758	0.0	GO:0051271	negative regulation of cellular component movement	No
1759	0.0	GO:0030336	negative regulation of cell migration	No
1760	0.0	GO:2000146	negative regulation of cell motility	No
1761	0.0	GO:0040017	positive regulation of locomotion	No
1762	0.0	GO:0030335	positive regulation of cell migration	No
1763	0.0	GO:0051272	positive regulation of cellular component movement	No
1764	0.0	GO:2000147	positive regulation of cell motility	No
1765	0.0	GO:0051270	regulation of cellular component movement	No
1766	0.0	GO:0040012	regulation of locomotion	No
1767	0.0	GO:0030334	regulation of cell migration	No
1768	0.0	GO:2000145	regulation of cell motility	No
1769	0.0	R-MMU-5693571	Nonhomologous End-Joining (NHEJ)	No
1770	0.0	R-MMU-5693565	Recruitment and ATM-mediated phosphorylation of repair and signaling proteins at DNA double strand breaks	No
1771	0.0	R-MMU-5693606	DNA Double Strand Break Response	No
1772	0.0	R-MMU-73894	DNA Repair	No
1773	0.0	R-MMU-5693532	DNA Double-Strand Break Repair	No
1774	0.0	R-MMU-69473	G2/M DNA damage checkpoint	No
1775	0.05	R-MMU-69481	G2/M Checkpoints	No
1776	0.112	R-MMU-69620	Cell Cycle Checkpoints	No
1777	0.11	R-MMU-73886	Chromosome Maintenance	No
1778	0.0	R-MMU-606279	Deposition of new CENPA-containing nucleosomes at the centromere	No
1779	0.0	R-MMU-774815	Nucleosome assembly	No
1780	0.0	GO:0030219	megakaryocyte differentiation	No
1781	0.0	GO:0045652	regulation of megakaryocyte differentiation	No
1782	0.0	GO:0045653	negative regulation of megakaryocyte differentiation	No
1783	0.0	R-MMU-2559586	DNA Damage/Telomere Stress Induced Senescence	No
1784	0.0	GO:0006336	DNA replication-independent nucleosome assembly	No
1785	0.0	GO:0034724	DNA replication-independent nucleosome organization	No
1786	0.0	R-MMU-73762	RNA Polymerase I Transcription Initiation	No
1787	-0.045	R-MMU-73772	RNA Polymerase I Promoter Escape	No
1788	0.0	R-MMU-73863	RNA Polymerase I Transcription Termination	No
1789	0.027	R-MMU-212165	Epigenetic regulation of gene expression	No
1790	0.0	R-MMU-5250913	Positive epigenetic regulation of rRNA expression	No
1791	0.0	R-MMU-5250924	B-WICH complex positively regulates rRNA expression	No
1792	0.034	R-MMU-73777	RNA Polymerase I Chain Elongation	No
1793	0.0	R-MMU-73854	RNA Polymerase I Promoter Clearance	No
1794	0.0	R-MMU-73864	RNA Polymerase I Transcription	No
1795	0.0	GO:0065004	protein-DNA complex assembly	No
1796	0.0	GO:0071824	protein-DNA complex subunit organization	No
1797	0.0	GO:0071103	DNA conformation change	No
1798	0.0	GO:0006323	DNA packaging	No
1799	0.0	GO:0006333	chromatin assembly or disassembly	No
1800	0.0	GO:0031497	chromatin assembly	No
1801	0.0	GO:0034728	nucleosome organization	No
1802	0.0	GO:0006334	nucleosome assembly	No
1803	0.0	GO:0051290	protein heterotetramerization	No
1804	0.0	GO:0006335	DNA replication-dependent nucleosome assembly	No
1805	0.0	GO:0034723	DNA replication-dependent nucleosome organization	No
1806	0.0	R-MMU-3214842	HDMs demethylate histones	No
1807	0.0	R-MMU-5625740	RHO GTPases activate PKNs	No
1808	0.0	R-MMU-8936459	RUNX1 regulates genes involved in megakaryocyte differentiation and platelet function	No
1809	0.0	R-MMU-212300	PRC2 methylates histones and DNA	No
1810	0.0	R-MMU-5625886	Activated PKN1 stimulates transcription of AR (androgen receptor) regulated genes KLK2 and KLK3	No
1811	0.0	R-MMU-427359	SIRT1 negatively regulates rRNA expression	No
1812	0.0	R-MMU-5250941	Negative epigenetic regulation of rRNA expression	No
1813	0.0	R-MMU-427413	NoRC negatively regulates rRNA expression	No
1814	0.0	R-MMU-73728	RNA Polymerase I Promoter Opening	No
1815	0.0	GO:0032993	protein-DNA complex	No
1816	0.0	GO:0044815	DNA packaging complex	No
1817	0.0	GO:0000786	nucleosome	No
1818	0.0	GO:0000788	nuclear nucleosome	No
1819	0.0	R-MMU-2262752	Cellular responses to stress	No
1820	0.0	R-MMU-8953897	Cellular responses to external stimuli	No
1821	0.0	R-MMU-2559582	Senescence-Associated Secretory Phenotype (SASP)	No
1822	0.0	R-MMU-2559580	Oxidative Stress Induced Senescence	No
1823	0.0	R-MMU-2559583	Cellular Senescence	No
1824	0.055	05322	Systemic lupus erythematosus	No
1825	0.0	R-MMU-5334727	Mus musculus biological processes	No
1826	0.057	R-MMU-1221633	Meiotic Synapsis	No
1827	-0.156	R-MMU-573389	NoRC negatively regulates rRNA expression	No
1828	0.0	R-MMU-912497	Meiotic Recombination	No
1829	0.0	R-MMU-3214858	RMTs methylate histone arginines	No
1830	-0.08	R-MMU-3247509	Chromatin modifying enzymes	No
1831	-0.08	R-MMU-4839726	Chromatin organization	No
1832	-0.036	R-MMU-3214841	PKMTs methylate histone lysines	No
1833	0.0	R-MMU-3214847	HATs acetylate histones	No
1834	0.0	GO:0045821	positive regulation of glycolytic process	No
1835	0.0	GO:0051194	positive regulation of cofactor metabolic process	No
1836	0.0	GO:0051197	positive regulation of coenzyme metabolic process	No
1837	0.0	GO:0051193	regulation of cofactor metabolic process	No
1838	0.0	GO:0051196	regulation of coenzyme metabolic process	No
1839	0.0	GO:0006110	regulation of glycolytic process	No
1840	0.0	GO:0043470	regulation of carbohydrate catabolic process	No
1841	0.0	GO:0010677	negative regulation of cellular carbohydrate metabolic process	No
1842	0.0	GO:0045912	negative regulation of carbohydrate metabolic process	No
1843	0.0	GO:0002082	regulation of oxidative phosphorylation	No
1844	0.0	GO:0043457	regulation of cellular respiration	No
1845	0.0	GO:1903579	negative regulation of ATP metabolic process	No
1846	0.0	GO:0043467	regulation of generation of precursor metabolites and energy	No
1847	0.0	GO:1903578	regulation of ATP metabolic process	No
1848	0.0	GO:1903580	positive regulation of ATP metabolic process	No
1849	0.0	GO:0016052	carbohydrate catabolic process	No
1850	0.0	GO:0006090	pyruvate metabolic process	No
1851	0.0	GO:0009132	nucleoside diphosphate metabolic process	No
1852	0.0	GO:0046031	ADP metabolic process	No
1853	0.0	GO:0009185	ribonucleoside diphosphate metabolic process	No
1854	0.0	GO:0009135	purine nucleoside diphosphate metabolic process	No
1855	0.0	GO:0009179	purine ribonucleoside diphosphate metabolic process	No
1856	0.0	GO:0006096	glycolytic process	No
1857	0.0	GO:0006757	ATP generation from ADP	No
1858	0.0	GO:0006165	nucleoside diphosphate phosphorylation	No
1859	0.0	GO:0046939	nucleotide phosphorylation	No
1860	0.013	GO:0006733	oxidoreduction coenzyme metabolic process	No
1861	0.015	GO:0072524	pyridine-containing compound metabolic process	No
1862	0.014	GO:0019362	pyridine nucleotide metabolic process	No
1863	0.014	GO:0046496	nicotinamide nucleotide metabolic process	No
1864	-0.014	GO:0006732	coenzyme metabolic process	No
1865	0.021	GO:0051186	cofactor metabolic process	No
1866	0.0	GO:0010906	regulation of glucose metabolic process	No
1867	0.0	GO:0006109	regulation of carbohydrate metabolic process	No
1868	0.0	GO:0010675	regulation of cellular carbohydrate metabolic process	No
1869	0.0	GO:0016051	carbohydrate biosynthetic process	No
1870	0.0	GO:0043255	regulation of carbohydrate biosynthetic process	No
1871	0.0	GO:0006006	glucose metabolic process	No
1872	0.0	GO:0005996	monosaccharide metabolic process	No
1873	0.0	GO:0019318	hexose metabolic process	No
1874	0.0	GO:0005975	carbohydrate metabolic process	No
1875	0.0	GO:0044262	cellular carbohydrate metabolic process	No
1876	0.0	GO:0006111	regulation of gluconeogenesis	No
1877	0.0	GO:0046364	monosaccharide biosynthetic process	No
1878	0.0	GO:0006094	gluconeogenesis	No
1879	0.0	GO:0019319	hexose biosynthetic process	No
1880	0.0	GO:0045722	positive regulation of gluconeogenesis	No
1881	0.0	GO:0010907	positive regulation of glucose metabolic process	No
1882	0.0	GO:0010676	positive regulation of cellular carbohydrate metabolic process	No
1883	0.0	GO:0045913	positive regulation of carbohydrate metabolic process	No
1884	0.0	GO:0044275	cellular carbohydrate catabolic process	No
1885	0.0	GO:0044247	cellular polysaccharide catabolic process	No
1886	0.0	GO:0009251	glucan catabolic process	No
1887	0.0	GO:0000272	polysaccharide catabolic process	No
1888	0.0	GO:0005980	glycogen catabolic process	No
1889	0.0	GO:0005976	polysaccharide metabolic process	No
1890	0.0	GO:0044264	cellular polysaccharide metabolic process	No
1891	0.0	GO:0006112	energy reserve metabolic process	No
1892	0.0	GO:0044042	glucan metabolic process	No
1893	0.0	GO:0005977	glycogen metabolic process	No
1894	0.0	GO:0006073	cellular glucan metabolic process	No
1895	0.0	GO:0005978	glycogen biosynthetic process	No
1896	0.0	GO:0009250	glucan biosynthetic process	No
1897	0.0	GO:0034637	cellular carbohydrate biosynthetic process	No
1898	0.0	GO:0000271	polysaccharide biosynthetic process	No
1899	0.0	GO:0033692	cellular polysaccharide biosynthetic process	No
1900	0.0	GO:0070875	positive regulation of glycogen metabolic process	No
1901	0.0	GO:0045725	positive regulation of glycogen biosynthetic process	No
1902	0.0	GO:0032881	regulation of polysaccharide metabolic process	No
1903	0.0	GO:0032885	regulation of polysaccharide biosynthetic process	No
1904	0.0	GO:0070873	regulation of glycogen metabolic process	No
1905	0.0	GO:0005979	regulation of glycogen biosynthetic process	No
1906	0.0	GO:0010962	regulation of glucan biosynthetic process	No
1907	0.029	GO:0009127	purine nucleoside monophosphate biosynthetic process	No
1908	0.029	GO:0009168	purine ribonucleoside monophosphate biosynthetic process	No
1909	0.01	GO:0009124	nucleoside monophosphate biosynthetic process	No
1910	0.028	GO:0009156	ribonucleoside monophosphate biosynthetic process	No
1911	0.0	GO:0009142	nucleoside triphosphate biosynthetic process	No
1912	0.031	GO:0006754	ATP biosynthetic process	No
1913	0.0	GO:0009201	ribonucleoside triphosphate biosynthetic process	No
1914	0.041	GO:0009145	purine nucleoside triphosphate biosynthetic process	No
1915	0.04	GO:0009206	purine ribonucleoside triphosphate biosynthetic process	No
1916	0.214	R-MMU-1592230	Mitochondrial biogenesis	No
1917	0.279	GO:0005753	mitochondrial proton-transporting ATP synthase complex	No
1918	0.279	GO:0045259	proton-transporting ATP synthase complex	No
1919	0.253	R-MMU-163210	Formation of ATP by chemiosmotic coupling	No
1920	0.253	R-MMU-8949613	Cristae formation	No
1921	0.05	GO:1902600	hydrogen ion transmembrane transport	No
1922	0.147	GO:0015985	energy coupled proton transport, down electrochemical gradient	No
1923	0.147	GO:0015986	ATP synthesis coupled proton transport	No
1924	0.0	GO:0010155	regulation of proton transport	No
1925	0.0	GO:0015078	hydrogen ion transmembrane transporter activity	No
1926	0.0	GO:0006818	hydrogen transport	No
1927	0.0	GO:0015992	proton transport	No
1928	-0.03	R-MMU-917937	Iron uptake and transport	No
1929	0.0	04966	Collecting duct acid secretion	No
1930	-0.03	R-MMU-1222556	ROS, RNS production in phagocytes	No
1931	0.0	R-MMU-77387	Insulin receptor recycling	No
1932	-0.033	R-MMU-917977	Transferrin endocytosis and recycling	No
1933	0.0	GO:0044769	ATPase activity, coupled to transmembrane movement of ions, rotational mechanism	No
1934	0.0	GO:0036442	hydrogen-exporting ATPase activity	No
1935	0.0	GO:0046961	proton-transporting ATPase activity, rotational mechanism	No
1936	0.16	GO:0016469	proton-transporting two-sector ATPase complex	No
1937	0.0	GO:0016471	vacuolar proton-transporting V-type ATPase complex	No
1938	0.0	GO:0033176	proton-transporting V-type ATPase complex	No
1939	0.0	GO:0017111	nucleoside-triphosphatase activity	No
1940	0.0	GO:0016462	pyrophosphatase activity	No
1941	0.0	GO:0016817	hydrolase activity, acting on acid anhydrides	No
1942	0.0	GO:0016818	hydrolase activity, acting on acid anhydrides, in phosphorus-containing anhydrides	No
1943	0.0	GO:0016887	ATPase activity	No
1944	0.0	GO:0042623	ATPase activity, coupled	No
1945	0.0	GO:0022853	active ion transmembrane transporter activity	No
1946	0.0	GO:0015662	ATPase activity, coupled to transmembrane movement of ions, phosphorylative mechanism	No
1947	0.0	GO:0019829	cation-transporting ATPase activity	No
1948	0.0	GO:0042625	ATPase coupled ion transmembrane transporter activity	No
1949	0.0	02010	ABC transporters	No
1950	0.0	GO:0043492	ATPase activity, coupled to movement of substances	No
1951	0.0	GO:0016820	hydrolase activity, acting on acid anhydrides, catalyzing transmembrane movement of substances	No
1952	0.0	GO:0042626	ATPase activity, coupled to transmembrane movement of substances	No
1953	0.0	GO:0015399	primary active transmembrane transporter activity	No
1954	0.0	GO:0015405	P-P-bond-hydrolysis-driven transmembrane transporter activity	No
1955	0.287	GO:0044455	mitochondrial membrane part	No
1956	0.374	GO:0098798	mitochondrial protein complex	No
1957	0.408	GO:0098800	inner mitochondrial membrane protein complex	No
1958	0.338	05012	Parkinson's disease	No
1959	0.32	00190	Oxidative phosphorylation	No
1960	0.238	05010	Alzheimer's disease	No
1961	0.194	05016	Huntington's disease	No
1962	0.331	GO:0033108	mitochondrial respiratory chain complex assembly	No
1963	0.35	GO:0097031	mitochondrial respiratory chain complex I biogenesis	No
1964	0.35	GO:0010257	NADH dehydrogenase complex assembly	No
1965	0.35	GO:0032981	mitochondrial respiratory chain complex I assembly	No
1966	0.338	R-MMU-611105	Respiratory electron transport	No
1967	0.329	R-MMU-6799198	Complex I biogenesis	No
1968	0.271	R-MMU-1428517	The citric acid (TCA) cycle and respiratory electron transport	No
1969	0.307	R-MMU-163200	Respiratory electron transport, ATP synthesis by chemiosmotic coupling, and heat production by uncoupling proteins.	No
1970	0.348	GO:0045271	respiratory chain complex I	No
1971	0.348	GO:0005747	mitochondrial respiratory chain complex I	No
1972	0.348	GO:0030964	NADH dehydrogenase complex	No
1973	0.29	GO:1990204	oxidoreductase complex	No
1974	0.333	GO:0005746	mitochondrial respiratory chain	No
1975	0.394	GO:0070469	respiratory chain	No
1976	0.394	GO:0098803	respiratory chain complex	No
1977	0.167	GO:0009055	electron transfer activity	No
1978	0.056	GO:0016675	oxidoreductase activity, acting on a heme group of donors	No
1979	0.066	GO:0016676	oxidoreductase activity, acting on a heme group of donors, oxygen as acceptor	No
1980	0.066	GO:0004129	cytochrome-c oxidase activity	No
1981	0.066	GO:0015002	heme-copper terminal oxidase activity	No
1982	0.133	GO:0070069	cytochrome complex	No
1983	0.154	GO:0005751	mitochondrial respiratory chain complex IV	No
1984	0.137	GO:0045277	respiratory chain complex IV	No
1985	0.048	GO:0009141	nucleoside triphosphate metabolic process	No
1986	0.048	GO:0009144	purine nucleoside triphosphate metabolic process	No
1987	0.047	GO:0009199	ribonucleoside triphosphate metabolic process	No
1988	0.094	GO:0009205	purine ribonucleoside triphosphate metabolic process	No
1989	0.094	GO:0046034	ATP metabolic process	No
1990	0.086	GO:0009123	nucleoside monophosphate metabolic process	No
1991	0.087	GO:0009161	ribonucleoside monophosphate metabolic process	No
1992	0.088	GO:0009126	purine nucleoside monophosphate metabolic process	No
1993	0.087	GO:0009167	purine ribonucleoside monophosphate metabolic process	No
1994	0.251	GO:0022900	electron transport chain	No
1995	0.251	GO:0022904	respiratory electron transport chain	No
1996	0.2	GO:0006119	oxidative phosphorylation	No
1997	0.255	GO:0042773	ATP synthesis coupled electron transport	No
1998	0.254	GO:0042775	mitochondrial ATP synthesis coupled electron transport	No
1999	0.052	GO:0055114	oxidation-reduction process	No
[truncated: 5,489 more rows]
