# Supplementary material for: Integrative Analyses Reveal Tstd1 as a Potential Modulator of HDL Cholesterol and Mitochondrial Function in Mice
Source: Cells. 2021 Nov 1;10(11):2976. doi: 10.3390/cells10112976 (PMC8616306; doi:10.3390/cells10112976)
Supplement: Supplementary file 1 [file cells-10-02976-s001.zip › Table S6.txt]

Position(x)	Score(y)	ID	Name	Gene present?
1	-0.06	R-RNO-69002	DNA Replication Pre-Initiation	No
2	0.0	R-RNO-69304	Regulation of DNA replication	No
3	0.0	R-RNO-69300	Removal of licensing factors from origins	No
4	0.0	R-RNO-68949	Orc1 removal from chromatin	No
5	0.0	R-RNO-69052	Switching of origins to a post-replicative state	No
6	0.238	R-RNO-68827	CDT1 association with the CDC6:ORC:origin complex	No
7	0.0	R-RNO-68867	Assembly of the pre-replicative complex	No
8	-0.069	R-RNO-453279	Mitotic G1-G1/S phases	No
9	-0.068	R-RNO-69206	G1/S Transition	No
10	-0.076	R-RNO-69242	S Phase	No
11	-0.065	R-RNO-69239	Synthesis of DNA	No
12	-0.066	R-RNO-69306	DNA Replication	No
13	0.0	R-RNO-202403	TCR signaling	No
14	0.0	R-RNO-202424	Downstream TCR signaling	No
15	0.0	R-RNO-2454202	Fc epsilon receptor (FCERI) signaling	No
16	0.0	R-RNO-5607764	CLEC7A (Dectin-1) signaling	No
17	0.0	R-RNO-5621481	C-type lectin receptors (CLRs)	No
18	0.0	R-RNO-446652	Interleukin-1 family signaling	No
19	0.0	R-RNO-983705	Signaling by the B Cell Receptor (BCR)	No
20	0.262	R-RNO-2871837	FCERI mediated NF-kB activation	No
21	0.251	R-RNO-1168372	Downstream signaling events of B Cell Receptor (BCR)	No
22	0.257	R-RNO-1169091	Activation of NF-kappaB in B cells	No
23	0.0	R-RNO-1280218	Adaptive Immune System	No
24	0.0	R-RNO-983168	Antigen processing: Ubiquitination & Proteasome degradation	No
25	0.0	R-RNO-983169	Class I MHC mediated antigen processing & presentation	No
26	0.0	R-RNO-5632684	Hedgehog 'on' state	No
27	0.0	R-RNO-5358351	Signaling by Hedgehog	No
28	0.0	R-RNO-5610787	Hedgehog 'off' state	No
29	0.0	R-RNO-5688426	Deubiquitination	No
30	0.0	R-RNO-5689880	Ub-specific processing proteases	No
31	0.0	R-RNO-195721	Signaling by WNT	No
32	0.0	R-RNO-201681	TCF dependent signaling in response to WNT	No
33	0.0	R-RNO-8878171	Transcriptional regulation by RUNX1	No
34	0.0	R-RNO-8939236	RUNX1 regulates transcription of genes involved in differentiation of HSCs	No
35	0.0	R-RNO-176408	Regulation of APC/C activators between G1/S and early anaphase	No
36	-0.06	R-RNO-174143	APC/C-mediated degradation of cell cycle proteins	No
37	-0.06	R-RNO-453276	Regulation of mitotic cell cycle	No
38	0.0	R-RNO-176409	APC/C:Cdc20 mediated degradation of mitotic proteins	No
39	0.0	R-RNO-176814	Activation of APC/C and APC/C:Cdc20 mediated degradation of mitotic proteins	No
40	0.0	R-RNO-174184	Cdc20:Phospho-APC/C mediated degradation of Cyclin A	No
41	0.0	R-RNO-179419	APC:Cdc20 mediated degradation of cell cycle proteins prior to satisfation of the cell cycle checkpoint	No
42	0.248	R-RNO-174084	Autodegradation of Cdh1 by Cdh1:APC/C	No
43	0.256	R-RNO-174154	APC/C:Cdc20 mediated degradation of Securin	No
44	0.0	R-RNO-174178	APC/C:Cdh1 mediated degradation of Cdc20 and other APC/C:Cdh1 targeted proteins in late mitosis/early G1	No
45	0.0	GO:0005838	proteasome regulatory particle	No
46	0.0	GO:0022624	proteasome accessory complex	No
47	0.251	GO:0005839	proteasome core complex	No
48	0.226	GO:1905368	peptidase complex	No
49	0.236	GO:0000502	proteasome complex	No
50	0.236	GO:1905369	endopeptidase complex	No
51	0.0	R-RNO-69615	G1/S DNA Damage Checkpoints	No
52	0.0	R-RNO-69563	p53-Dependent G1 DNA Damage Response	No
53	0.0	R-RNO-69580	p53-Dependent G1/S DNA damage checkpoint	No
54	0.0	R-RNO-187577	SCF(Skp2)-mediated degradation of p27/p21	No
55	0.0	R-RNO-69202	Cyclin E associated events during G1/S transition	No
56	0.0	R-RNO-69656	Cyclin A:Cdk2-associated events at S phase entry	No
57	0.0	R-RNO-3858494	Beta-catenin independent WNT signaling	No
58	0.256	R-RNO-4086400	PCP/CE pathway	No
59	0.221	R-RNO-6807070	PTEN Regulation	No
60	0.25	R-RNO-8948751	Regulation of PTEN stability and activity	No
61	0.246	R-RNO-195253	Degradation of beta-catenin by the destruction complex	No
62	0.247	R-RNO-8878166	Transcriptional regulation by RUNX2	No
63	0.242	R-RNO-8939902	Regulation of RUNX2 expression and activity	No
64	0.253	R-RNO-5607761	Dectin-1 mediated noncanonical NF-kB signaling	No
65	0.253	R-RNO-5676590	NIK-->noncanonical NF-kB signaling	No
66	0.258	R-RNO-174113	SCF-beta-TrCP mediated degradation of Emi1	No
67	0.253	R-RNO-8854050	FBXL7 down-regulates AURKA during mitotic entry and in early mitosis	No
68	0.252	R-RNO-5610780	Degradation of GLI1 by the proteasome	No
69	0.251	R-RNO-5610785	GLI3 is processed to GLI3R by the proteasome	No
70	0.246	R-RNO-1234176	Oxygen-dependent proline hydroxylation of Hypoxia-inducible Factor Alpha	No
71	0.252	R-RNO-1234174	Regulation of Hypoxia-inducible Factor (HIF) by oxygen	No
72	0.252	R-RNO-2262749	Cellular response to hypoxia	No
73	0.257	R-RNO-8878159	Transcriptional regulation by RUNX3	No
74	0.248	R-RNO-8941858	Regulation of RUNX3 expression and activity	No
75	0.159	R-RNO-1236975	Antigen processing-Cross presentation	No
76	0.254	03050	Proteasome	No
77	0.246	R-RNO-5658442	Regulation of RAS by GAPs	No
78	0.258	R-RNO-8852276	The role of GTSE1 in G2/M progression after G2 checkpoint	No
79	0.252	R-RNO-5358346	Hedgehog ligand biogenesis	No
80	0.252	R-RNO-349425	Autodegradation of the E3 ubiquitin ligase COP1	No
81	0.249	R-RNO-69541	Stabilization of p53	No
82	0.245	R-RNO-450408	AUF1 (hnRNP D0) binds and destabilizes mRNA	No
83	0.247	R-RNO-350562	Regulation of ornithine decarboxylase (ODC)	No
84	0.255	R-RNO-1236978	Cross-presentation of soluble exogenous antigens (endosomes)	No
85	0.261	R-RNO-4641257	Degradation of AXIN	No
86	0.249	R-RNO-69229	Ubiquitin-dependent degradation of Cyclin D1	No
87	0.249	R-RNO-75815	Ubiquitin-dependent degradation of Cyclin D	No
88	0.254	R-RNO-69017	CDK-mediated phosphorylation and removal of Cdc6	No
89	0.255	R-RNO-69613	p53-Independent G1/S DNA damage checkpoint	No
90	0.255	R-RNO-69601	Ubiquitin Mediated Degradation of Phosphorylated Cdc25A	No
91	0.255	R-RNO-69610	p53-Independent DNA Damage Response	No
92	0.253	R-RNO-4608870	Asymmetric localization of PCP proteins	No
93	0.25	R-RNO-4641258	Degradation of DVL	No
94	0.0	R-RNO-5668541	TNFR2 non-canonical NF-kB pathway	No
95	0.225	R-RNO-382556	ABC-family proteins mediated transport	No
96	0.238	R-RNO-5689603	UCH proteinases	No
97	0.238	R-RNO-351202	Metabolism of polyamines	No
98	0.215	R-RNO-450531	Regulation of mRNA stability by proteins that bind AU-rich elements	No
99	0.0	R-RNO-5687128	MAPK6/MAPK4 signaling	No
100	0.0	GO:0016358	dendrite development	No
101	0.0	GO:0050773	regulation of dendrite development	No
102	0.0	GO:0048813	dendrite morphogenesis	No
103	0.0	GO:0048814	regulation of dendrite morphogenesis	No
104	0.0	GO:0060996	dendritic spine development	No
105	0.0	GO:0060998	regulation of dendritic spine development	No
106	0.0	GO:0060999	positive regulation of dendritic spine development	No
107	0.0	GO:1900006	positive regulation of dendrite development	No
108	0.0	GO:0106027	neuron projection organization	No
109	0.0	GO:0097061	dendritic spine organization	No
110	0.0	GO:0060997	dendritic spine morphogenesis	No
111	0.0	GO:0061001	regulation of dendritic spine morphogenesis	No
112	0.0	GO:0050775	positive regulation of dendrite morphogenesis	No
113	0.0	GO:0061003	positive regulation of dendritic spine morphogenesis	No
114	0.0	GO:0043197	dendritic spine	No
115	0.0	GO:0044309	neuron spine	No
116	0.0	GO:0098794	postsynapse	No
117	0.0	GO:0032279	asymmetric synapse	No
118	0.0	GO:0098984	neuron to neuron synapse	No
119	0.0	GO:0014069	postsynaptic density	No
120	0.0	GO:0099572	postsynaptic specialization	No
121	0.0	GO:0050804	modulation of chemical synaptic transmission	No
122	0.0	GO:0099536	synaptic signaling	No
123	0.0	GO:0099537	trans-synaptic signaling	No
124	0.0	GO:0007268	chemical synaptic transmission	No
125	0.0	GO:0098916	anterograde trans-synaptic signaling	No
126	0.0	GO:0030425	dendrite	No
127	0.0	GO:0036477	somatodendritic compartment	No
128	0.0	GO:0043025	neuronal cell body	No
129	0.0	GO:0044297	cell body	No
130	0.0	GO:0098793	presynapse	No
131	0.0	GO:0044456	synapse part	No
132	0.0	GO:0045202	synapse	No
133	0.0	GO:0043195	terminal bouton	No
134	0.0	GO:0043679	axon terminus	No
135	0.0	GO:0044306	neuron projection terminus	No
136	0.0	GO:0030424	axon	No
137	0.0	GO:0033267	axon part	No
138	0.0	GO:0007628	adult walking behavior	No
139	0.0	GO:0090659	walking behavior	No
140	0.0	GO:0007626	locomotory behavior	No
141	0.0	GO:0030534	adult behavior	No
142	0.0	GO:0008344	adult locomotory behavior	No
143	0.0	GO:0007632	visual behavior	No
144	0.0	GO:0008542	visual learning	No
145	0.0	GO:0007612	learning	No
146	0.0	GO:0008306	associative learning	No
147	0.0	GO:0007610	behavior	No
148	0.0	GO:0007613	memory	No
149	0.0	GO:0007611	learning or memory	No
150	0.0	GO:0050890	cognition	No
151	0.0	GO:0042711	maternal behavior	No
152	0.0	GO:0060746	parental behavior	No
153	0.0	GO:0007620	copulation	No
154	0.0	GO:0043084	penile erection	No
155	0.0	GO:0007618	mating	No
156	0.0	GO:0007617	mating behavior	No
157	0.0	GO:0019098	reproductive behavior	No
158	0.0	GO:0014072	response to isoquinoline alkaloid	No
159	0.0	GO:0043278	response to morphine	No
160	0.0	GO:0042220	response to cocaine	No
161	0.0	GO:0043279	response to alkaloid	No
162	0.0	GO:0060359	response to ammonium ion	No
163	0.0	GO:1901338	catecholamine binding	No
164	0.0	GO:0035240	dopamine binding	No
165	0.0	GO:0051481	negative regulation of cytosolic calcium ion concentration	No
166	0.0	GO:0048148	behavioral response to cocaine	No
167	0.0	GO:0051967	negative regulation of synaptic transmission, glutamatergic	No
168	0.0	GO:0048149	behavioral response to ethanol	No
169	0.0	GO:1901386	negative regulation of voltage-gated calcium channel activity	No
170	0.0	GO:0001504	neurotransmitter uptake	No
171	0.0	GO:0098810	neurotransmitter reuptake	No
172	0.0	GO:0001963	synaptic transmission, dopaminergic	No
173	0.0	GO:0032225	regulation of synaptic transmission, dopaminergic	No
174	0.0	GO:0050808	synapse organization	No
175	0.0	GO:0007416	synapse assembly	No
176	0.0	GO:0050803	regulation of synapse structure or activity	No
177	0.0	GO:0050807	regulation of synapse organization	No
178	0.0	GO:0051963	regulation of synapse assembly	No
179	0.0	GO:0051965	positive regulation of synapse assembly	No
180	0.0	GO:2000310	regulation of NMDA receptor activity	No
181	0.0	GO:0007215	glutamate receptor signaling pathway	No
182	0.0	GO:2000311	regulation of AMPA receptor activity	No
183	0.0	GO:0099601	regulation of neurotransmitter receptor activity	No
184	0.0	GO:1900449	regulation of glutamate receptor signaling pathway	No
185	0.0	GO:0060079	excitatory postsynaptic potential	No
186	0.0	GO:0060078	regulation of postsynaptic membrane potential	No
187	0.0	GO:0099565	chemical synaptic transmission, postsynaptic	No
188	0.0	GO:0098815	modulation of excitatory postsynaptic potential	No
189	0.0	GO:2000463	positive regulation of excitatory postsynaptic potential	No
190	0.0	GO:0033555	multicellular organismal response to stress	No
191	0.0	GO:0042596	fear response	No
192	0.0	GO:0001662	behavioral fear response	No
193	0.0	GO:0002209	behavioral defense response	No
194	0.0	GO:0043576	regulation of respiratory gaseous exchange	No
195	0.0	GO:0044065	regulation of respiratory system process	No
196	0.0	GO:0003016	respiratory system process	No
197	0.0	GO:0007585	respiratory gaseous exchange	No
198	0.0	GO:0048168	regulation of neuronal synaptic plasticity	No
199	0.0	GO:0048169	regulation of long-term neuronal synaptic plasticity	No
200	0.0	GO:1900271	regulation of long-term synaptic potentiation	No
201	0.0	GO:1900273	positive regulation of long-term synaptic potentiation	No
202	0.0	GO:0048167	regulation of synaptic plasticity	No
203	0.0	GO:0050806	positive regulation of synaptic transmission	No
204	0.0	GO:0060291	long-term synaptic potentiation	No
205	0.0	GO:0032230	positive regulation of synaptic transmission, GABAergic	No
206	0.0	GO:0032228	regulation of synaptic transmission, GABAergic	No
207	0.0	GO:0051932	synaptic transmission, GABAergic	No
208	0.0	GO:0051968	positive regulation of synaptic transmission, glutamatergic	No
209	0.0	GO:0035249	synaptic transmission, glutamatergic	No
210	0.0	GO:0051966	regulation of synaptic transmission, glutamatergic	No
211	0.0	GO:0050805	negative regulation of synaptic transmission	No
212	0.0	GO:0060292	long term synaptic depression	No
213	0.0	GO:1900452	regulation of long term synaptic depression	No
214	0.0	GO:0051705	multi-organism behavior	No
215	0.0	GO:0035176	social behavior	No
216	0.0	GO:0051703	intraspecies interaction between organisms	No
217	0.0	GO:0021544	subpallium development	No
218	0.0	GO:0021756	striatum development	No
219	0.0	GO:0021895	cerebral cortex neuron differentiation	No
220	0.0	GO:0097154	GABAergic neuron differentiation	No
221	0.0	GO:0097106	postsynaptic density organization	No
222	0.0	GO:0099084	postsynaptic specialization organization	No
223	0.0	GO:0071625	vocalization behavior	No
224	0.0	GO:0010996	response to auditory stimulus	No
225	0.0	GO:0007638	mechanosensory behavior	No
226	0.0	GO:0050885	neuromuscular process controlling balance	No
227	0.0	GO:0050905	neuromuscular process	No
228	0.0	GO:0035640	exploration behavior	No
229	0.0	GO:0035641	locomotory exploration behavior	No
230	0.0	GO:0042734	presynaptic membrane	No
231	0.0	GO:0045211	postsynaptic membrane	No
232	0.0	GO:0097060	synaptic membrane	No
233	0.0	GO:0001941	postsynaptic membrane organization	No
234	0.0	GO:0043113	receptor clustering	No
235	0.0	GO:0051668	localization within membrane	No
236	0.0	GO:0007528	neuromuscular junction development	No
237	0.0	GO:0031594	neuromuscular junction	No
238	0.0	GO:0001975	response to amphetamine	No
239	0.0	GO:0014075	response to amine	No
240	0.0	GO:0010042	response to manganese ion	No
241	0.0	GO:0071287	cellular response to manganese ion	No
242	0.0	GO:0099634	postsynaptic specialization membrane	No
243	0.0	R-RNO-8849932	Synaptic adhesion-like molecules	No
244	0.0	GO:0004970	ionotropic glutamate receptor activity	No
245	0.0	GO:0008066	glutamate receptor activity	No
246	0.0	GO:0001964	startle response	No
247	0.0	GO:0060004	reflex	No
248	0.0	GO:0001967	suckling behavior	No
249	0.0	GO:0035235	ionotropic glutamate receptor signaling pathway	No
250	0.0	GO:0016594	glycine binding	No
251	0.0	GO:0035254	glutamate receptor binding	No
252	0.0	GO:0035255	ionotropic glutamate receptor binding	No
253	0.0	R-RNO-6794361	Neurexins and neuroligins	No
254	0.0	R-RNO-6794362	Protein-protein interactions at synapses	No
255	0.0	GO:0015732	prostaglandin transport	No
256	0.0	GO:0032310	prostaglandin secretion	No
257	0.0	GO:2000191	regulation of fatty acid transport	No
258	0.0	GO:0032303	regulation of icosanoid secretion	No
259	0.0	GO:0032305	positive regulation of icosanoid secretion	No
260	0.0	GO:2000193	positive regulation of fatty acid transport	No
261	0.0	GO:0015718	monocarboxylic acid transport	No
262	0.0	GO:0015908	fatty acid transport	No
263	-0.092	GO:0015909	long-chain fatty acid transport	No
264	0.0	GO:0050482	arachidonic acid secretion	No
265	0.0	GO:1903963	arachidonate transport	No
266	0.0	GO:0032309	icosanoid secretion	No
267	0.0	GO:0071715	icosanoid transport	No
268	0.0	GO:1901571	fatty acid derivative transport	No
269	0.0	GO:0051954	positive regulation of amine transport	No
270	0.0	GO:0033605	positive regulation of catecholamine secretion	No
271	0.0	GO:0015837	amine transport	No
272	0.0	GO:0051952	regulation of amine transport	No
273	0.0	GO:0050432	catecholamine secretion	No
274	0.0	GO:0050433	regulation of catecholamine secretion	No
275	0.0	GO:0015844	monoamine transport	No
276	0.0	GO:0051937	catecholamine transport	No
277	0.0	GO:0015696	ammonium transport	No
278	0.0	GO:0015872	dopamine transport	No
279	0.0	GO:0014046	dopamine secretion	No
280	0.0	GO:0014059	regulation of dopamine secretion	No
281	0.0	GO:0015874	norepinephrine transport	No
282	0.0	GO:0014061	regulation of norepinephrine secretion	No
283	0.0	GO:0048243	norepinephrine secretion	No
284	0.0	GO:0014051	gamma-aminobutyric acid secretion	No
285	0.0	GO:0015812	gamma-aminobutyric acid transport	No
286	0.0	GO:0051956	negative regulation of amino acid transport	No
287	0.0	GO:0032891	negative regulation of organic acid transport	No
288	0.0	GO:1903792	negative regulation of anion transport	No
289	0.0	GO:0033604	negative regulation of catecholamine secretion	No
290	0.0	GO:0051953	negative regulation of amine transport	No
291	0.0	GO:0015849	organic acid transport	No
292	0.0	GO:0046942	carboxylic acid transport	No
293	0.0	GO:0006820	anion transport	No
294	0.0	GO:0015711	organic anion transport	No
295	0.0	GO:0046717	acid secretion	No
296	0.0	GO:0006865	amino acid transport	No
297	0.0	GO:0006835	dicarboxylic acid transport	No
298	0.0	GO:0014047	glutamate secretion	No
299	0.0	GO:0014048	regulation of glutamate secretion	No
300	0.0	GO:0051957	positive regulation of amino acid transport	No
301	0.0	GO:0014049	positive regulation of glutamate secretion	No
302	0.0	GO:0032892	positive regulation of organic acid transport	No
303	0.0	GO:1903793	positive regulation of anion transport	No
304	0.0	GO:0051955	regulation of amino acid transport	No
305	0.0	GO:0032890	regulation of organic acid transport	No
306	0.0	GO:0044070	regulation of anion transport	No
307	0.0	GO:0051350	negative regulation of lyase activity	No
308	0.0	GO:0007194	negative regulation of adenylate cyclase activity	No
309	0.0	GO:0031280	negative regulation of cyclase activity	No
310	0.0	GO:0045980	negative regulation of nucleotide metabolic process	No
311	0.0	GO:1900543	negative regulation of purine nucleotide metabolic process	No
312	0.0	GO:0030809	negative regulation of nucleotide biosynthetic process	No
313	0.0	GO:1900372	negative regulation of purine nucleotide biosynthetic process	No
314	0.0	GO:0030803	negative regulation of cyclic nucleotide biosynthetic process	No
315	0.0	GO:0030818	negative regulation of cAMP biosynthetic process	No
316	0.0	GO:0030800	negative regulation of cyclic nucleotide metabolic process	No
317	0.0	GO:0030815	negative regulation of cAMP metabolic process	No
318	0.0	GO:0043271	negative regulation of ion transport	No
319	0.0	GO:2001258	negative regulation of cation channel activity	No
320	0.0	GO:0032410	negative regulation of transporter activity	No
321	0.0	GO:0032413	negative regulation of ion transmembrane transporter activity	No
322	0.0	GO:1904063	negative regulation of cation transmembrane transport	No
323	0.0	GO:0034763	negative regulation of transmembrane transport	No
324	0.0	GO:0034766	negative regulation of ion transmembrane transport	No
325	0.0	GO:1901019	regulation of calcium ion transmembrane transporter activity	No
326	0.0	GO:1901385	regulation of voltage-gated calcium channel activity	No
327	0.0	GO:0051926	negative regulation of calcium ion transport	No
328	0.0	GO:1901020	negative regulation of calcium ion transmembrane transporter activity	No
329	0.0	GO:1903170	negative regulation of calcium ion transmembrane transport	No
330	0.0	GO:0010523	negative regulation of calcium ion transport into cytosol	No
331	0.0	GO:0051280	negative regulation of release of sequestered calcium ion into cytosol	No
332	0.0	GO:0051284	positive regulation of sequestering of calcium ion	No
333	0.0	GO:0050849	negative regulation of calcium-mediated signaling	No
334	0.0	GO:0060314	regulation of ryanodine-sensitive calcium-release channel activity	No
335	0.0	GO:0070296	sarcoplasmic reticulum calcium ion transport	No
336	0.0	GO:0010880	regulation of release of sequestered calcium ion into cytosol by sarcoplasmic reticulum	No
337	0.0	GO:0014808	release of sequestered calcium ion into cytosol by sarcoplasmic reticulum	No
338	0.0	GO:1903514	release of sequestered calcium ion into cytosol by endoplasmic reticulum	No
339	0.0	GO:0033017	sarcoplasmic reticulum membrane	No
340	0.0	GO:0016528	sarcoplasm	No
341	0.0	GO:0016529	sarcoplasmic reticulum	No
342	0.0	GO:0002888	positive regulation of myeloid leukocyte mediated immunity	No
343	0.0	GO:0043302	positive regulation of leukocyte degranulation	No
344	0.0	GO:0033005	positive regulation of mast cell activation	No
345	0.0	GO:0033008	positive regulation of mast cell activation involved in immune response	No
346	0.0	GO:0043306	positive regulation of mast cell degranulation	No
347	0.0	GO:0032418	lysosome localization	No
348	0.0	GO:0033003	regulation of mast cell activation	No
349	0.0	GO:0045576	mast cell activation	No
350	0.0	GO:0033006	regulation of mast cell activation involved in immune response	No
351	0.0	GO:0043304	regulation of mast cell degranulation	No
352	0.0	GO:0002448	mast cell mediated immunity	No
353	0.0	GO:0002279	mast cell activation involved in immune response	No
354	0.0	GO:0043303	mast cell degranulation	No
355	0.0	GO:0002274	myeloid leukocyte activation	No
356	0.0	GO:0002886	regulation of myeloid leukocyte mediated immunity	No
357	0.0	GO:0043300	regulation of leukocyte degranulation	No
358	0.0	GO:0002444	myeloid leukocyte mediated immunity	No
359	0.0	GO:0002275	myeloid cell activation involved in immune response	No
360	0.0	GO:0043299	leukocyte degranulation	No
361	0.0	GO:0005524	ATP binding	No
362	0.0	GO:0030554	adenyl nucleotide binding	No
363	0.0	GO:0032559	adenyl ribonucleotide binding	No
364	0.0	GO:0036094	small molecule binding	No
365	0.0	GO:0000166	nucleotide binding	No
366	0.0	GO:1901265	nucleoside phosphate binding	No
367	0.0	GO:0097367	carbohydrate derivative binding	No
368	0.0	GO:0035639	purine ribonucleoside triphosphate binding	No
369	0.0	GO:0017076	purine nucleotide binding	No
370	0.0	GO:0032553	ribonucleotide binding	No
371	0.0	GO:0032555	purine ribonucleotide binding	No
372	0.0	GO:0003924	GTPase activity	No
373	0.0	GO:0019003	GDP binding	No
374	0.0	GO:0019001	guanyl nucleotide binding	No
375	0.0	GO:0032561	guanyl ribonucleotide binding	No
376	0.0	GO:0005525	GTP binding	No
377	0.0	GO:0001882	nucleoside binding	No
378	0.0	GO:0001883	purine nucleoside binding	No
379	0.0	GO:0032549	ribonucleoside binding	No
380	0.0	GO:0032550	purine ribonucleoside binding	No
381	0.0	GO:0045956	positive regulation of calcium ion-dependent exocytosis	No
382	0.0	GO:0045921	positive regulation of exocytosis	No
383	0.0	GO:1903307	positive regulation of regulated secretory pathway	No
384	0.0	GO:0017158	regulation of calcium ion-dependent exocytosis	No
385	0.0	GO:0017156	calcium ion regulated exocytosis	No
386	0.0	GO:0016079	synaptic vesicle exocytosis	No
387	0.0	GO:0017157	regulation of exocytosis	No
388	0.0	GO:1903305	regulation of regulated secretory pathway	No
389	0.0	GO:0006887	exocytosis	No
390	0.0	GO:0045055	regulated exocytosis	No
391	0.0	GO:0046928	regulation of neurotransmitter secretion	No
392	0.0	GO:0051588	regulation of neurotransmitter transport	No
393	0.0	GO:0099531	presynaptic process involved in chemical synaptic transmission	No
394	0.0	GO:0007269	neurotransmitter secretion	No
395	0.0	GO:0099643	signal release from synapse	No
396	0.0	GO:0001505	regulation of neurotransmitter levels	No
397	0.0	GO:0006836	neurotransmitter transport	No
398	0.0	GO:0051640	organelle localization	No
399	0.0	GO:0051656	establishment of organelle localization	No
400	0.0	GO:0051648	vesicle localization	No
401	0.0	GO:0051650	establishment of vesicle localization	No
402	0.0	GO:0099504	synaptic vesicle cycle	No
403	0.0	GO:0097479	synaptic vesicle localization	No
404	0.0	GO:0099003	vesicle-mediated transport in synapse	No
405	0.0	GO:0048489	synaptic vesicle transport	No
406	0.0	GO:0097480	establishment of synaptic vesicle localization	No
407	0.0	GO:0031082	BLOC complex	No
408	0.0	GO:0031083	BLOC-1 complex	No
409	0.0	GO:0099517	synaptic vesicle transport along microtubule	No
410	0.0	GO:0048490	anterograde synaptic vesicle transport	No
411	0.0	GO:0099514	synaptic vesicle cytoskeletal transport	No
412	0.0	GO:0008088	axo-dendritic transport	No
413	0.0	GO:0008089	anterograde axonal transport	No
414	0.0	GO:0098930	axonal transport	No
415	0.0	GO:0072384	organelle transport along microtubule	No
416	0.0	GO:0099518	vesicle cytoskeletal trafficking	No
417	0.0	GO:0047496	vesicle transport along microtubule	No
418	0.0	GO:0032400	melanosome localization	No
419	0.0	GO:0051875	pigment granule localization	No
420	0.0	GO:0032401	establishment of melanosome localization	No
421	0.0	GO:0032402	melanosome transport	No
422	0.0	GO:0051904	pigment granule transport	No
423	0.0	GO:0051905	establishment of pigment granule localization	No
424	0.0	GO:0048070	regulation of developmental pigmentation	No
425	0.0	GO:0048066	developmental pigmentation	No
426	0.0	GO:0030318	melanocyte differentiation	No
427	0.0	GO:0050931	pigment cell differentiation	No
428	0.0	GO:0042470	melanosome	No
429	0.0	GO:0048770	pigment granule	No
430	0.0	GO:0032438	melanosome organization	No
431	0.0	GO:0048753	pigment granule organization	No
432	0.0	GO:0033059	cellular pigmentation	No
433	0.0	GO:0043473	pigmentation	No
434	0.0	R-RNO-194840	Rho GTPase cycle	No
435	0.0	R-RNO-193704	p75 NTR receptor-mediated signalling	No
436	0.0	R-RNO-204998	Cell death signalling via NRAGE, NRIF and NADE	No
437	0.0	R-RNO-193648	NRAGE signals death through JNK	No
438	0.0	R-RNO-416482	G alpha (12/13) signalling events	No
439	0.0	GO:0017048	Rho GTPase binding	No
440	0.0	GO:0048365	Rac GTPase binding	No
441	0.0	GO:0005089	Rho guanyl-nucleotide exchange factor activity	No
442	0.0	GO:0030676	Rac guanyl-nucleotide exchange factor activity	No
443	0.0	GO:0017137	Rab GTPase binding	No
444	0.0	GO:0051020	GTPase binding	No
445	0.0	GO:0031267	small GTPase binding	No
446	0.0	GO:0017016	Ras GTPase binding	No
447	0.0	GO:0017112	Rab guanyl-nucleotide exchange factor activity	No
448	0.0	GO:0005085	guanyl-nucleotide exchange factor activity	No
449	0.0	GO:0005088	Ras guanyl-nucleotide exchange factor activity	No
450	0.0	GO:0031338	regulation of vesicle fusion	No
451	0.0	GO:0090630	activation of GTPase activity	No
452	0.0	GO:0061024	membrane organization	No
453	0.0	GO:0016050	vesicle organization	No
454	0.0	GO:0061025	membrane fusion	No
455	0.0	GO:0048284	organelle fusion	No
456	0.0	GO:0006906	vesicle fusion	No
457	0.0	GO:0090174	organelle membrane fusion	No
458	0.0	GO:0043087	regulation of GTPase activity	No
459	0.0	GO:0043547	positive regulation of GTPase activity	No
460	0.0	GO:0051336	regulation of hydrolase activity	No
461	0.0	GO:0051345	positive regulation of hydrolase activity	No
462	0.0	GO:0060589	nucleoside-triphosphatase regulator activity	No
463	0.0	GO:0005096	GTPase activator activity	No
464	0.0	GO:0030695	GTPase regulator activity	No
465	0.0	GO:0030234	enzyme regulator activity	No
466	0.0	GO:0008047	enzyme activator activity	No
467	0.0	GO:0007202	activation of phospholipase C activity	No
468	0.0	GO:0010863	positive regulation of phospholipase C activity	No
469	0.0	GO:1900274	regulation of phospholipase C activity	No
470	0.0	GO:0010517	regulation of phospholipase activity	No
471	0.0	GO:0010518	positive regulation of phospholipase activity	No
472	0.0	GO:0060191	regulation of lipase activity	No
473	0.0	GO:0060193	positive regulation of lipase activity	No
474	0.0	GO:0035025	positive regulation of Rho protein signal transduction	No
475	0.0	GO:0051057	positive regulation of small GTPase mediated signal transduction	No
476	0.0	GO:0046579	positive regulation of Ras protein signal transduction	No
477	0.0	GO:0007200	phospholipase C-activating G-protein coupled receptor signaling pathway	No
478	0.0	GO:0051482	positive regulation of cytosolic calcium ion concentration involved in phospholipase C-activating G-protein coupled signaling pathway	No
479	0.0	GO:0035024	negative regulation of Rho protein signal transduction	No
480	0.0	GO:0046580	negative regulation of Ras protein signal transduction	No
481	0.0	GO:0051058	negative regulation of small GTPase mediated signal transduction	No
482	0.0	GO:0007266	Rho protein signal transduction	No
483	0.0	GO:0035023	regulation of Rho protein signal transduction	No
484	0.0	GO:0051056	regulation of small GTPase mediated signal transduction	No
485	0.0	GO:0046578	regulation of Ras protein signal transduction	No
486	0.0	GO:0007264	small GTPase mediated signal transduction	No
487	0.0	GO:0007265	Ras protein signal transduction	No
488	0.0	GO:0030119	AP-type membrane coat adaptor complex	No
489	0.0	GO:0030118	clathrin coat	No
490	0.0	GO:0030665	clathrin-coated vesicle membrane	No
491	0.0	GO:0030125	clathrin vesicle coat	No
492	0.0	GO:0045334	clathrin-coated endocytic vesicle	No
493	0.0	GO:0030666	endocytic vesicle membrane	No
494	0.0	GO:0030669	clathrin-coated endocytic vesicle membrane	No
495	0.0	GO:0048268	clathrin coat assembly	No
496	0.0	GO:0005905	clathrin-coated pit	No
497	0.0	GO:0030140	trans-Golgi network transport vesicle	No
498	0.0	GO:0030135	coated vesicle	No
499	0.0	GO:0030136	clathrin-coated vesicle	No
500	0.0	GO:0030117	membrane coat	No
501	0.0	GO:0048475	coated membrane	No
502	0.0	GO:0030662	coated vesicle membrane	No
503	0.0	GO:0030120	vesicle coat	No
504	0.0	GO:0030137	COPI-coated vesicle	No
505	0.0	GO:0005798	Golgi-associated vesicle	No
506	0.0	GO:0030660	Golgi-associated vesicle membrane	No
507	0.0	R-RNO-432720	Lysosome Vesicle Biogenesis	No
508	0.0	R-RNO-432722	Golgi Associated Vesicle Biogenesis	No
509	0.0	R-RNO-199992	trans-Golgi Network Vesicle Budding	No
510	0.0	R-RNO-421837	Clathrin derived vesicle budding	No
511	0.0	R-RNO-199991	Membrane Trafficking	No
512	0.0	R-RNO-5653656	Vesicle-mediated transport	No
513	0.0	R-RNO-8856828	Clathrin-mediated endocytosis	No
514	0.0	R-RNO-8856825	Cargo recognition for clathrin-mediated endocytosis	No
515	0.0	GO:0006900	vesicle budding from membrane	No
516	0.0	GO:0048194	Golgi vesicle budding	No
517	0.0	GO:0090114	COPII-coated vesicle budding	No
518	0.0	R-RNO-983170	Antigen Presentation: Folding, assembly and peptide loading of class I MHC	No
519	0.0	GO:0030134	COPII-coated ER to Golgi transport vesicle	No
520	0.0	GO:0012507	ER to Golgi transport vesicle membrane	No
521	-0.107	R-RNO-6811442	Intra-Golgi and retrograde Golgi-to-ER traffic	No
522	0.0	R-RNO-6811434	COPI-dependent Golgi-to-ER retrograde traffic	No
523	0.0	R-RNO-8856688	Golgi-to-ER retrograde transport	No
524	0.187	R-RNO-204005	COPII (Coat Protein 2) Mediated Vesicle Transport	No
525	0.0	R-RNO-5694530	Cargo concentration in the ER	No
526	0.0	R-RNO-446203	Asparagine N-linked glycosylation	No
527	0.0	R-RNO-6807878	COPI-mediated anterograde transport	No
528	0.0	R-RNO-199977	ER to Golgi Anterograde Transport	No
529	0.0	R-RNO-948021	Transport to the Golgi and subsequent modification	No
530	0.0	GO:0005802	trans-Golgi network	No
531	0.0	GO:0000139	Golgi membrane	No
532	0.0	GO:0044431	Golgi apparatus part	No
533	0.0	GO:0098791	Golgi subcompartment	No
534	0.0	GO:0005795	Golgi stack	No
535	0.0	GO:0031985	Golgi cisterna	No
536	0.171	GO:0048193	Golgi vesicle transport	No
537	0.178	GO:0006888	ER to Golgi vesicle-mediated transport	No
538	0.0	R-RNO-6811440	Retrograde transport at the Trans-Golgi-Network	No
539	0.0	R-RNO-6811438	Intra-Golgi traffic	No
540	0.0	GO:0034067	protein localization to Golgi apparatus	No
541	0.0	GO:0006890	retrograde vesicle-mediated transport, Golgi to ER	No
542	0.0	GO:0006891	intra-Golgi vesicle-mediated transport	No
543	0.0	GO:0002031	G-protein coupled receptor internalization	No
544	0.0	GO:0023058	adaptation of signaling pathway	No
545	0.0	GO:0002029	desensitization of G-protein coupled receptor protein signaling pathway	No
546	0.0	GO:0022401	negative adaptation of signaling pathway	No
547	0.0	GO:0045745	positive regulation of G-protein coupled receptor protein signaling pathway	No
548	0.0	GO:0008277	regulation of G-protein coupled receptor protein signaling pathway	No
549	0.0	GO:0045744	negative regulation of G-protein coupled receptor protein signaling pathway	No
550	0.0	GO:0006897	endocytosis	No
551	0.0	GO:0098657	import into cell	No
552	0.0	GO:0060627	regulation of vesicle-mediated transport	No
553	0.0	GO:0030100	regulation of endocytosis	No
554	0.0	GO:0045807	positive regulation of endocytosis	No
555	0.0	GO:0006898	receptor-mediated endocytosis	No
556	0.0	GO:0043112	receptor metabolic process	No
557	0.0	GO:0031623	receptor internalization	No
558	0.0	GO:0048259	regulation of receptor-mediated endocytosis	No
559	0.0	GO:0048260	positive regulation of receptor-mediated endocytosis	No
560	0.0	GO:0002090	regulation of receptor internalization	No
561	0.0	GO:0002092	positive regulation of receptor internalization	No
562	0.0	GO:0005773	vacuole	No
563	0.0	GO:0000323	lytic vacuole	No
564	0.0	GO:0005764	lysosome	No
565	0.0	GO:0005765	lysosomal membrane	No
566	0.0	GO:0098852	lytic vacuole membrane	No
567	0.0	GO:0044437	vacuolar part	No
568	0.0	GO:0005774	vacuolar membrane	No
569	0.0	GO:0005543	phospholipid binding	No
570	0.0	GO:0008289	lipid binding	No
571	0.0	GO:0035091	phosphatidylinositol binding	No
572	0.0	GO:1901981	phosphatidylinositol phosphate binding	No
573	0.0	GO:1902936	phosphatidylinositol bisphosphate binding	No
574	0.0	GO:0005546	phosphatidylinositol-4,5-bisphosphate binding	No
575	0.0	GO:0005547	phosphatidylinositol-3,4,5-trisphosphate binding	No
576	0.0	GO:0043325	phosphatidylinositol-3,4-bisphosphate binding	No
577	0.0	GO:0070273	phosphatidylinositol-4-phosphate binding	No
578	0.0	GO:0080025	phosphatidylinositol-3,5-bisphosphate binding	No
579	0.0	GO:0032266	phosphatidylinositol-3-phosphate binding	No
580	0.0	GO:0072665	protein localization to vacuole	No
581	0.0	GO:0072666	establishment of protein localization to vacuole	No
582	0.0	GO:0061462	protein localization to lysosome	No
583	0.0	GO:0006622	protein targeting to lysosome	No
584	0.0	GO:0006623	protein targeting to vacuole	No
585	0.0	GO:0045022	early endosome to late endosome transport	No
586	0.0	GO:0098927	vesicle-mediated transport between endosomal compartments	No
587	0.0	GO:1903649	regulation of cytoplasmic transport	No
588	0.0	GO:2000641	regulation of early endosome to late endosome transport	No
589	0.0	GO:0007040	lysosome organization	No
590	0.0	GO:0080171	lytic vacuole organization	No
591	0.0	GO:0008333	endosome to lysosome transport	No
592	0.0	GO:0007034	vacuolar transport	No
593	0.0	GO:0007041	lysosomal transport	No
594	0.0	GO:0016197	endosomal transport	No
595	0.0	GO:0016482	cytosolic transport	No
596	0.0	GO:0042147	retrograde transport, endosome to Golgi	No
597	0.0	GO:0005771	multivesicular body	No
598	0.0	GO:0005770	late endosome	No
599	0.0	GO:0031902	late endosome membrane	No
600	0.0	GO:0005768	endosome	No
601	0.0	GO:0005769	early endosome	No
602	0.0	GO:0031901	early endosome membrane	No
603	0.0	GO:0010008	endosome membrane	No
604	0.0	GO:0044440	endosomal part	No
605	0.0	GO:0072657	protein localization to membrane	No
606	0.0	GO:0072659	protein localization to plasma membrane	No
607	0.0	GO:1990778	protein localization to cell periphery	No
608	0.0	GO:1905475	regulation of protein localization to membrane	No
609	0.0	GO:1905477	positive regulation of protein localization to membrane	No
610	0.0	GO:1903076	regulation of protein localization to plasma membrane	No
611	0.0	GO:1904375	regulation of protein localization to cell periphery	No
612	0.0	GO:1903078	positive regulation of protein localization to plasma membrane	No
613	0.0	GO:1904377	positive regulation of protein localization to cell periphery	No
614	0.0	GO:1905476	negative regulation of protein localization to membrane	No
615	0.0	GO:1903077	negative regulation of protein localization to plasma membrane	No
616	0.0	GO:1904376	negative regulation of protein localization to cell periphery	No
617	0.0	GO:0006892	post-Golgi vesicle-mediated transport	No
618	0.0	GO:0098876	vesicle-mediated transport to the plasma membrane	No
619	0.0	GO:0006893	Golgi to plasma membrane transport	No
620	0.0	GO:0043001	Golgi to plasma membrane protein transport	No
621	0.0	GO:0090313	regulation of protein targeting to membrane	No
622	0.0	GO:0090314	positive regulation of protein targeting to membrane	No
623	0.0	GO:0090150	establishment of protein localization to membrane	No
624	0.0	GO:0006612	protein targeting to membrane	No
625	0.0	GO:0030285	integral component of synaptic vesicle membrane	No
626	0.0	GO:0098563	intrinsic component of synaptic vesicle membrane	No
627	0.0	GO:0030658	transport vesicle membrane	No
628	0.0	GO:0030672	synaptic vesicle membrane	No
629	0.0	GO:0099501	exocytic vesicle membrane	No
630	0.0	GO:0030133	transport vesicle	No
631	0.0	GO:0008021	synaptic vesicle	No
632	0.0	GO:0070382	exocytic vesicle	No
633	0.0	GO:0098588	bounding membrane of organelle	No
634	0.0	GO:0044433	cytoplasmic vesicle part	No
635	0.0	GO:0012506	vesicle membrane	No
636	0.0	GO:0030659	cytoplasmic vesicle membrane	No
637	0.0	GO:0002080	acrosomal membrane	No
638	0.0	GO:0030667	secretory granule membrane	No
639	0.0	GO:0030141	secretory granule	No
640	0.0	GO:0099503	secretory vesicle	No
641	0.0	GO:0001669	acrosomal vesicle	No
642	0.0	GO:0097223	sperm part	No
643	0.0	GO:2000300	regulation of synaptic vesicle exocytosis	No
644	0.0	GO:0098693	regulation of synaptic vesicle cycle	No
645	0.0	GO:1902803	regulation of synaptic vesicle transport	No
646	0.0	GO:0072583	clathrin-dependent endocytosis	No
647	0.0	GO:0036465	synaptic vesicle recycling	No
648	0.0	GO:0048488	synaptic vesicle endocytosis	No
649	0.0	GO:1903421	regulation of synaptic vesicle recycling	No
650	0.0	GO:2000369	regulation of clathrin-dependent endocytosis	No
651	0.0	R-RNO-210500	Glutamate Neurotransmitter Release Cycle	No
652	0.0	R-RNO-112310	Neurotransmitter release cycle	No
653	0.0	R-RNO-888590	GABA synthesis, release, reuptake and degradation	No
654	0.0	GO:0051590	positive regulation of neurotransmitter transport	No
655	0.0	GO:0001956	positive regulation of neurotransmitter secretion	No
656	0.0	GO:0060080	inhibitory postsynaptic potential	No
657	0.0	GO:0060077	inhibitory synapse	No
658	0.0	GO:0048172	regulation of short-term neuronal synaptic plasticity	No
659	0.0	GO:0017075	syntaxin-1 binding	No
660	0.0	GO:0016082	synaptic vesicle priming	No
661	0.0	GO:0048786	presynaptic active zone	No
662	0.0	GO:0045026	plasma membrane fusion	No
663	0.0	GO:0035493	SNARE complex assembly	No
664	0.0	GO:0097484	dendrite extension	No
665	0.0	GO:1903859	regulation of dendrite extension	No
666	0.0	GO:1903861	positive regulation of dendrite extension	No
667	0.0	GO:0072341	modified amino acid binding	No
668	0.0	GO:0001786	phosphatidylserine binding	No
669	0.0	GO:0000149	SNARE binding	No
670	0.0	GO:0019905	syntaxin binding	No
671	0.0	GO:0030276	clathrin binding	No
672	0.0	GO:0048791	calcium ion-regulated exocytosis of neurotransmitter	No
673	0.0	GO:0005544	calcium-dependent phospholipid binding	No
674	0.0	GO:0032594	protein transport within lipid bilayer	No
675	0.0	GO:0099632	protein transport within plasma membrane	No
676	0.0	GO:0099637	neurotransmitter receptor transport	No
677	0.0	GO:0035418	protein localization to synapse	No
678	0.0	GO:0097120	receptor localization to synapse	No
679	0.0	GO:0099072	regulation of postsynaptic membrane neurotransmitter receptor levels	No
680	0.0	GO:0031201	SNARE complex	No
681	0.0	GO:0005484	SNAP receptor activity	No
682	0.0	04130	SNARE interactions in vesicular transport	No
683	0.0	GO:0140029	exocytic process	No
684	0.0	GO:0006904	vesicle docking involved in exocytosis	No
685	0.0	GO:0022406	membrane docking	No
686	0.0	GO:0048278	vesicle docking	No
687	0.0	GO:0140056	organelle localization by membrane tethering	No
688	0.202	GO:0019432	triglyceride biosynthetic process	No
689	0.188	GO:0046460	neutral lipid biosynthetic process	No
690	0.188	GO:0046463	acylglycerol biosynthetic process	No
691	0.178	GO:0010866	regulation of triglyceride biosynthetic process	No
692	0.179	GO:0010867	positive regulation of triglyceride biosynthetic process	No
693	0.246	GO:0050994	regulation of lipid catabolic process	No
694	0.266	GO:0050996	positive regulation of lipid catabolic process	No
695	0.0	GO:0010896	regulation of triglyceride catabolic process	No
696	0.237	GO:0090207	regulation of triglyceride metabolic process	No
697	0.252	GO:0090208	positive regulation of triglyceride metabolic process	No
698	0.257	GO:0006641	triglyceride metabolic process	No
699	0.247	GO:0006638	neutral lipid metabolic process	No
700	0.245	GO:0006639	acylglycerol metabolic process	No
701	0.19	GO:0046503	glycerolipid catabolic process	No
702	0.196	GO:0019433	triglyceride catabolic process	No
703	0.191	GO:0046461	neutral lipid catabolic process	No
704	0.191	GO:0046464	acylglycerol catabolic process	No
705	0.182	GO:0033344	cholesterol efflux	No
706	0.159	GO:0015918	sterol transport	No
707	0.16	GO:0030301	cholesterol transport	No
708	0.0	GO:0032373	positive regulation of sterol transport	No
709	0.0	GO:0032376	positive regulation of cholesterol transport	No
710	0.0	GO:0010874	regulation of cholesterol efflux	No
711	0.171	GO:0032371	regulation of sterol transport	No
712	0.171	GO:0032374	regulation of cholesterol transport	No
713	0.0	GO:0032368	regulation of lipid transport	No
714	0.162	GO:1905952	regulation of lipid localization	No
715	0.0	GO:1905954	positive regulation of lipid localization	No
716	0.0	GO:0032370	positive regulation of lipid transport	No
717	0.0	GO:0015850	organic hydroxy compound transport	No
718	0.184	GO:0006869	lipid transport	No
719	0.183	GO:0010876	lipid localization	No
720	0.469	GO:0034364	high-density lipoprotein particle	No
721	0.481	GO:0032994	protein-lipid complex	No
722	0.476	GO:0034358	plasma lipoprotein particle	No
723	0.476	GO:1990777	lipoprotein particle	No
724	0.297	GO:0034369	plasma lipoprotein particle remodeling	No
725	0.297	GO:0034367	macromolecular complex remodeling	No
726	0.297	GO:0034368	protein-lipid complex remodeling	No
727	0.251	GO:0034377	plasma lipoprotein particle assembly	No
728	0.315	GO:0065005	protein-lipid complex assembly	No
729	0.161	GO:0097006	regulation of plasma lipoprotein particle levels	No
730	0.161	GO:0071825	protein-lipid complex subunit organization	No
731	0.274	GO:0071827	plasma lipoprotein particle organization	No
732	0.0	GO:0004012	phospholipid-translocating ATPase activity	No
733	0.0	GO:0034204	lipid translocation	No
734	0.0	GO:0097035	regulation of membrane lipid distribution	No
735	0.179	GO:0015748	organophosphate ester transport	No
736	0.183	GO:0015914	phospholipid transport	No
737	0.163	GO:0005319	lipid transporter activity	No
738	0.0	GO:0005548	phospholipid transporter activity	No
739	0.255	GO:0005496	steroid binding	No
740	0.0	GO:0043178	alcohol binding	No
741	0.0	GO:0015485	cholesterol binding	No
742	0.0	GO:0032934	sterol binding	No
743	0.0	GO:0070405	ammonium ion binding	No
744	0.155	GO:0031210	phosphatidylcholine binding	No
745	0.155	GO:0050997	quaternary ammonium group binding	No
746	0.0	GO:0034435	cholesterol esterification	No
747	0.0	GO:0034433	steroid esterification	No
748	0.0	GO:0034434	sterol esterification	No
749	0.113	GO:0015248	sterol transporter activity	No
750	0.117	GO:0017127	cholesterol transporter activity	No
751	0.0	GO:0050892	intestinal absorption	No
752	0.0	GO:0044241	lipid digestion	No
753	0.0	GO:0036314	response to sterol	No
754	0.0	GO:0070723	response to cholesterol	No
755	0.0	GO:0036315	cellular response to sterol	No
756	0.0	GO:0071397	cellular response to cholesterol	No
757	0.132	GO:0055088	lipid homeostasis	No
758	0.148	GO:0042632	cholesterol homeostasis	No
759	0.148	GO:0055092	sterol homeostasis	No
760	0.288	R-RNO-8963898	Plasma lipoprotein assembly	No
761	0.155	R-RNO-174824	Plasma lipoprotein assembly, remodeling, and clearance	No
762	0.138	R-RNO-8964043	Plasma lipoprotein clearance	No
763	0.236	GO:0055090	acylglycerol homeostasis	No
764	0.236	GO:0070328	triglyceride homeostasis	No
765	0.464	GO:0051004	regulation of lipoprotein lipase activity	No
766	0.306	R-RNO-8963899	Plasma lipoprotein remodeling	No
767	0.0	GO:0032365	intracellular lipid transport	No
768	0.0	GO:0032366	intracellular sterol transport	No
769	0.0	GO:0032367	intracellular cholesterol transport	No
770	0.0	GO:0030169	low-density lipoprotein particle binding	No
771	0.176	GO:0071813	lipoprotein particle binding	No
772	0.176	GO:0071814	protein-lipid complex binding	No
773	0.0	GO:0038024	cargo receptor activity	No
774	0.13	GO:0034185	apolipoprotein binding	No
775	0.188	GO:0070325	lipoprotein particle receptor binding	No
776	0.0	GO:0050750	low-density lipoprotein particle receptor binding	No
777	0.173	GO:0010984	regulation of lipoprotein particle clearance	No
778	0.157	GO:0034381	plasma lipoprotein particle clearance	No
779	0.154	GO:0034383	low-density lipoprotein particle clearance	No
780	0.431	GO:0044455	mitochondrial membrane part	No
781	0.374	GO:0098798	mitochondrial protein complex	No
782	0.493	GO:0098800	inner mitochondrial membrane protein complex	No
783	0.584	00190	Oxidative phosphorylation	No
784	0.479	05012	Parkinson's disease	No
785	0.41	05016	Huntington's disease	No
786	0.438	05010	Alzheimer's disease	No
787	0.518	GO:0033108	mitochondrial respiratory chain complex assembly	No
788	0.552	GO:0097031	mitochondrial respiratory chain complex I biogenesis	No
789	0.552	GO:0010257	NADH dehydrogenase complex assembly	No
790	0.552	GO:0032981	mitochondrial respiratory chain complex I assembly	No
791	0.442	R-RNO-1428517	The citric acid (TCA) cycle and respiratory electron transport	No
792	0.547	R-RNO-6799198	Complex I biogenesis	No
793	0.39	R-RNO-163200	Respiratory electron transport, ATP synthesis by chemiosmotic coupling, and heat production by uncoupling proteins.	No
794	0.44	R-RNO-611105	Respiratory electron transport	No
795	0.559	GO:0045271	respiratory chain complex I	No
796	0.559	GO:0005747	mitochondrial respiratory chain complex I	No
797	0.559	GO:0030964	NADH dehydrogenase complex	No
798	0.443	GO:1990204	oxidoreductase complex	No
799	0.56	GO:0005746	mitochondrial respiratory chain	No
800	0.562	GO:0070469	respiratory chain	No
801	0.562	GO:0098803	respiratory chain complex	No
802	0.0	GO:0006123	mitochondrial electron transport, cytochrome c to oxygen	No
803	0.314	GO:0009055	electron transfer activity	No
804	0.126	GO:0016675	oxidoreductase activity, acting on a heme group of donors	No
805	0.127	GO:0016676	oxidoreductase activity, acting on a heme group of donors, oxygen as acceptor	No
806	0.127	GO:0004129	cytochrome-c oxidase activity	No
807	0.127	GO:0015002	heme-copper terminal oxidase activity	No
808	0.342	GO:0070069	cytochrome complex	No
809	0.128	GO:0005751	mitochondrial respiratory chain complex IV	No
810	0.128	GO:0045277	respiratory chain complex IV	No
811	0.293	GO:0006119	oxidative phosphorylation	No
812	0.297	GO:0022900	electron transport chain	No
813	0.297	GO:0022904	respiratory electron transport chain	No
814	0.379	GO:0042773	ATP synthesis coupled electron transport	No
815	0.381	GO:0042775	mitochondrial ATP synthesis coupled electron transport	No
816	0.33	GO:0055114	oxidation-reduction process	No
817	0.283	GO:0045333	cellular respiration	No
818	0.097	GO:0006091	generation of precursor metabolites and energy	No
819	0.096	GO:0015980	energy derivation by oxidation of organic compounds	No
820	0.0	GO:0009127	purine nucleoside monophosphate biosynthetic process	No
821	0.0	GO:0009168	purine ribonucleoside monophosphate biosynthetic process	No
822	0.0	GO:0009124	nucleoside monophosphate biosynthetic process	No
823	0.0	GO:0009156	ribonucleoside monophosphate biosynthetic process	No
824	0.0	GO:0009142	nucleoside triphosphate biosynthetic process	No
825	0.0	GO:0006754	ATP biosynthetic process	No
826	0.0	GO:0009201	ribonucleoside triphosphate biosynthetic process	No
827	0.0	GO:0009145	purine nucleoside triphosphate biosynthetic process	No
828	0.0	GO:0009206	purine ribonucleoside triphosphate biosynthetic process	No
829	0.236	GO:0044769	ATPase activity, coupled to transmembrane movement of ions, rotational mechanism	No
830	0.34	GO:1902600	hydrogen ion transmembrane transport	No
831	0.0	GO:0015985	energy coupled proton transport, down electrochemical gradient	No
832	0.0	GO:0015986	ATP synthesis coupled proton transport	No
833	0.344	R-RNO-1592230	Mitochondrial biogenesis	No
834	0.0	R-RNO-163210	Formation of ATP by chemiosmotic coupling	No
835	0.0	R-RNO-8949613	Cristae formation	No
836	0.345	GO:0016469	proton-transporting two-sector ATPase complex	No
837	0.437	GO:0005753	mitochondrial proton-transporting ATP synthase complex	No
838	0.437	GO:0045259	proton-transporting ATP synthase complex	No
839	0.0	GO:0017111	nucleoside-triphosphatase activity	No
840	0.0	GO:0016462	pyrophosphatase activity	No
841	0.0	GO:0016817	hydrolase activity, acting on acid anhydrides	No
842	0.0	GO:0016818	hydrolase activity, acting on acid anhydrides, in phosphorus-containing anhydrides	No
843	0.0	GO:0016887	ATPase activity	No
844	0.0	GO:0042623	ATPase activity, coupled	No
845	0.0	GO:0022853	active ion transmembrane transporter activity	No
846	0.0	GO:0015662	ATPase activity, coupled to transmembrane movement of ions, phosphorylative mechanism	No
847	0.0	GO:0019829	cation-transporting ATPase activity	No
848	0.0	GO:0042625	ATPase coupled ion transmembrane transporter activity	No
849	0.0	02010	ABC transporters	No
850	0.0	GO:0043492	ATPase activity, coupled to movement of substances	No
851	0.0	GO:0015399	primary active transmembrane transporter activity	No
852	0.0	GO:0015405	P-P-bond-hydrolysis-driven transmembrane transporter activity	No
853	0.0	GO:0016820	hydrolase activity, acting on acid anhydrides, catalyzing transmembrane movement of substances	No
854	0.0	GO:0042626	ATPase activity, coupled to transmembrane movement of substances	No
855	0.0	GO:0016471	vacuolar proton-transporting V-type ATPase complex	No
856	0.0	GO:0033176	proton-transporting V-type ATPase complex	No
857	0.0	R-RNO-917937	Iron uptake and transport	No
858	0.0	R-RNO-917977	Transferrin endocytosis and recycling	No
859	0.0	R-RNO-1222556	ROS, RNS production in phagocytes	No
860	0.0	R-RNO-77387	Insulin receptor recycling	No
861	0.0	GO:0036442	hydrogen-exporting ATPase activity	No
862	0.0	04966	Collecting duct acid secretion	No
863	0.0	GO:0055067	monovalent inorganic cation homeostasis	No
864	0.0	GO:0030004	cellular monovalent inorganic cation homeostasis	No
865	0.0	GO:0006885	regulation of pH	No
866	0.0	GO:0030641	regulation of cellular pH	No
867	0.0	GO:0051453	regulation of intracellular pH	No
868	0.0	GO:0007035	vacuolar acidification	No
869	0.0	GO:0045851	pH reduction	No
870	0.0	GO:0051452	intracellular pH reduction	No
871	0.282	GO:0015934	large ribosomal subunit	No
872	0.253	GO:0022625	cytosolic large ribosomal subunit	No
873	0.25	03010	Ribosome	No
874	0.134	GO:0044445	cytosolic part	No
875	0.319	GO:0003735	structural constituent of ribosome	No
876	0.233	GO:0022626	cytosolic ribosome	No
877	0.183	GO:0005840	ribosome	No
878	0.289	GO:0044391	ribosomal subunit	No
879	0.004	R-RNO-8868773	rRNA processing in the nucleus and cytosol	No
880	0.004	R-RNO-6791226	Major pathway of rRNA processing in the nucleolus and cytosol	No
881	0.004	R-RNO-72312	rRNA processing	No
882	0.231	R-RNO-72766	Translation	No
883	0.228	R-RNO-72689	Formation of a pool of free 40S subunits	No
884	0.192	R-RNO-72613	Eukaryotic Translation Initiation	No
885	0.192	R-RNO-72737	Cap-dependent Translation Initiation	No
886	0.206	R-RNO-156827	L13a-mediated translational silencing of Ceruloplasmin expression	No
887	0.207	R-RNO-72706	GTP hydrolysis and joining of the 60S ribosomal subunit	No
888	0.164	R-RNO-927802	Nonsense-Mediated Decay (NMD)	No
889	0.164	R-RNO-975957	Nonsense Mediated Decay (NMD) enhanced by the Exon Junction Complex (EJC)	No
890	0.251	R-RNO-1799339	SRP-dependent cotranslational protein targeting to membrane	No
891	0.245	R-RNO-975956	Nonsense Mediated Decay (NMD) independent of the Exon Junction Complex (EJC)	No
892	0.03	R-RNO-72695	Formation of the ternary complex, and subsequently, the 43S complex	No
893	0.08	R-RNO-72702	Ribosomal scanning and start codon recognition	No
894	0.085	R-RNO-72649	Translation initiation complex formation	No
895	0.081	R-RNO-72662	Activation of the mRNA upon binding of the cap-binding complex and eIFs, and subsequent binding to 43S	No
896	-0.148	GO:0005852	eukaryotic translation initiation factor 3 complex	No
897	-0.134	GO:0008135	translation factor activity, RNA binding	No
898	-0.208	GO:0003743	translation initiation factor activity	No
899	0.0	GO:0031047	gene silencing by RNA	No
900	0.0	GO:0035195	gene silencing by miRNA	No
901	0.0	GO:0016441	posttranscriptional gene silencing	No
902	0.0	GO:0035194	posttranscriptional gene silencing by RNA	No
903	0.0	GO:0035196	production of miRNAs involved in gene silencing by miRNA	No
904	0.0	GO:0031050	dsRNA fragmentation	No
905	0.0	GO:0070918	production of small RNA involved in gene silencing by RNA	No
906	0.0	GO:0043331	response to dsRNA	No
907	0.0	GO:0071359	cellular response to dsRNA	No
908	0.0	GO:0060148	positive regulation of posttranscriptional gene silencing	No
909	0.0	GO:2000637	positive regulation of gene silencing by miRNA	No
910	0.0	GO:0060968	regulation of gene silencing	No
911	0.0	GO:0060964	regulation of gene silencing by miRNA	No
912	0.0	GO:0060147	regulation of posttranscriptional gene silencing	No
913	0.0	GO:0060966	regulation of gene silencing by RNA	No
914	0.0	GO:0060969	negative regulation of gene silencing	No
915	0.0	GO:0070920	regulation of production of small RNA involved in gene silencing by RNA	No
916	0.0	GO:1903798	regulation of production of miRNAs involved in gene silencing by miRNA	No
917	0.0	GO:0005685	U1 snRNP	No
918	0.0	GO:0005684	U2-type spliceosomal complex	No
919	0.0	GO:0071004	U2-type prespliceosome	No
920	0.0	GO:0071010	prespliceosome	No
921	-0.079	GO:0000245	spliceosomal complex assembly	No
922	0.0	GO:0006376	mRNA splice site selection	No
923	0.0	GO:0045292	mRNA cis splicing, via spliceosome	No
924	0.0	GO:0036002	pre-mRNA binding	No
925	-0.076	R-RNO-191859	snRNP Assembly	No
926	-0.076	R-RNO-194441	Metabolism of non-coding RNA	No
927	0.0	GO:0000387	spliceosomal snRNP assembly	No
928	0.0	GO:0034719	SMN-Sm protein complex	No
929	-0.09	GO:0030532	small nuclear ribonucleoprotein complex	No
930	-0.09	GO:0097525	spliceosomal snRNP complex	No
931	0.0	GO:0046540	U4/U6 x U5 tri-snRNP complex	No
932	0.0	GO:0097526	spliceosomal tri-snRNP complex	No
933	0.0	GO:0005689	U12-type spliceosomal complex	No
934	0.0	R-RNO-72165	mRNA Splicing - Minor Pathway	No
935	0.0	GO:0005686	U2 snRNP	No
936	0.0	GO:0071011	precatalytic spliceosome	No
937	0.0	GO:0005682	U5 snRNP	No
938	0.0	GO:0033120	positive regulation of RNA splicing	No
939	0.0	GO:0048026	positive regulation of mRNA splicing, via spliceosome	No
940	0.0	GO:0050685	positive regulation of mRNA processing	No
941	0.0	GO:0050686	negative regulation of mRNA processing	No
942	0.0	GO:0033119	negative regulation of RNA splicing	No
943	0.0	GO:0048025	negative regulation of mRNA splicing, via spliceosome	No
944	0.0	GO:0000380	alternative mRNA splicing, via spliceosome	No
945	0.0	GO:0000381	regulation of alternative mRNA splicing, via spliceosome	No
946	0.0	GO:0043484	regulation of RNA splicing	No
947	0.0	GO:0048024	regulation of mRNA splicing, via spliceosome	No
948	-0.066	GO:0050684	regulation of mRNA processing	No
949	-0.068	GO:0006397	mRNA processing	No
950	-0.065	GO:0008380	RNA splicing	No
951	-0.068	GO:0000375	RNA splicing, via transesterification reactions	No
952	-0.068	GO:0000377	RNA splicing, via transesterification reactions with bulged adenosine as nucleophile	No
953	-0.068	GO:0000398	mRNA splicing, via spliceosome	No
954	-0.058	GO:0006396	RNA processing	No
955	-0.061	GO:0016071	mRNA metabolic process	No
956	-0.061	GO:1903311	regulation of mRNA metabolic process	No
957	-0.081	GO:0005681	spliceosomal complex	No
958	-0.088	GO:0071013	catalytic step 2 spliceosome	No
959	-0.083	R-RNO-8953854	Metabolism of RNA	No
960	-0.082	03040	Spliceosome	No
961	0.072	R-RNO-72203	Processing of Capped Intron-Containing Pre-mRNA	No
962	0.076	R-RNO-72163	mRNA Splicing - Major Pathway	No
963	0.078	R-RNO-72172	mRNA Splicing	No
964	0.0	00970	Aminoacyl-tRNA biosynthesis	No
965	0.0	GO:0043038	amino acid activation	No
966	0.0	GO:0043039	tRNA aminoacylation	No
967	0.0	GO:0006418	tRNA aminoacylation for protein translation	No
968	0.0	GO:0004812	aminoacyl-tRNA ligase activity	No
969	0.0	GO:0001510	RNA methylation	No
970	0.0	GO:0008173	RNA methyltransferase activity	No
971	0.0	GO:0030488	tRNA methylation	No
972	0.0	GO:0008175	tRNA methyltransferase activity	No
973	0.0	GO:0009451	RNA modification	No
974	0.0	GO:0006400	tRNA modification	No
975	0.0	GO:0008033	tRNA processing	No
976	0.0	GO:0140098	catalytic activity, acting on RNA	No
977	0.0	GO:0006399	tRNA metabolic process	No
978	0.0	GO:0140101	catalytic activity, acting on a tRNA	No
979	-0.099	GO:0022613	ribonucleoprotein complex biogenesis	No
980	-0.145	GO:0042254	ribosome biogenesis	No
981	-0.191	GO:0016072	rRNA metabolic process	No
982	-0.122	GO:0006364	rRNA processing	No
983	-0.132	GO:0034660	ncRNA metabolic process	No
984	-0.126	GO:0034470	ncRNA processing	No
985	0.0	GO:0000462	maturation of SSU-rRNA from tricistronic rRNA transcript (SSU-rRNA, 5.8S rRNA, LSU-rRNA)	No
986	-0.112	GO:0042274	ribosomal small subunit biogenesis	No
987	0.0	GO:0030490	maturation of SSU-rRNA	No
988	-0.076	GO:0030686	90S preribosome	No
989	-0.19	GO:0030684	preribosome	No
990	0.0	GO:0032040	small-subunit processome	No
991	0.0	GO:0097194	execution phase of apoptosis	No
992	0.0	GO:1900117	regulation of execution phase of apoptosis	No
993	0.0	GO:0006921	cellular component disassembly involved in execution phase of apoptosis	No
994	0.0	GO:0030262	apoptotic nuclear changes	No
995	0.0	GO:0006308	DNA catabolic process	No
996	0.0	GO:0000737	DNA catabolic process, endonucleolytic	No
997	0.0	GO:0006309	apoptotic DNA fragmentation	No
998	0.0	GO:0004518	nuclease activity	No
999	0.0	GO:0004519	endonuclease activity	No
1000	0.0	GO:0004540	ribonuclease activity	No
1001	0.0	GO:0004521	endoribonuclease activity	No
1002	0.0	GO:1902555	endoribonuclease complex	No
1003	0.0	GO:1905348	endonuclease complex	No
1004	0.0	GO:0016893	endonuclease activity, active with either ribo- or deoxyribonucleic acids and producing 5'-phosphomonoesters	No
1005	0.0	GO:0016891	endoribonuclease activity, producing 5'-phosphomonoesters	No
1006	0.0	GO:0000469	cleavage involved in rRNA processing	No
1007	0.0	GO:0000460	maturation of 5.8S rRNA	No
1008	0.0	GO:0000466	maturation of 5.8S rRNA from tricistronic rRNA transcript (SSU-rRNA, 5.8S rRNA, LSU-rRNA)	No
1009	0.0	GO:0090502	RNA phosphodiester bond hydrolysis, endonucleolytic	No
1010	0.0	GO:0090305	nucleic acid phosphodiester bond hydrolysis	No
1011	0.0	GO:0090501	RNA phosphodiester bond hydrolysis	No
1012	0.0	GO:0034661	ncRNA catabolic process	No
1013	0.0	GO:0000178	exosome (RNase complex)	No
1014	0.0	GO:1905354	exoribonuclease complex	No
1015	0.0	GO:0032039	integrator complex	No
1016	0.0	GO:0016073	snRNA metabolic process	No
1017	0.0	GO:0016180	snRNA processing	No
1018	0.0	GO:0043628	ncRNA 3'-end processing	No
1019	0.0	GO:0016074	snoRNA metabolic process	No
1020	0.0	GO:0044217	other organism part	No
1021	0.0	GO:0044215	other organism	No
1022	0.0	GO:0044216	other organism cell	No
1023	0.0	GO:0043657	host cell	No
1024	0.0	GO:0018995	host	No
1025	0.0	GO:0033643	host cell part	No
1026	0.0	GO:0000175	3'-5'-exoribonuclease activity	No
1027	0.0	GO:0004532	exoribonuclease activity	No
1028	0.0	GO:0016896	exoribonuclease activity, producing 5'-phosphomonoesters	No
1029	0.0	GO:0016796	exonuclease activity, active with either ribo- or deoxyribonucleic acids and producing 5'-phosphomonoesters	No
1030	0.0	GO:0004527	exonuclease activity	No
1031	0.0	GO:0008408	3'-5' exonuclease activity	No
1032	0.0	GO:0000289	nuclear-transcribed mRNA poly(A) tail shortening	No
1033	0.0	GO:1900151	regulation of nuclear-transcribed mRNA catabolic process, deadenylation-dependent decay	No
1034	0.0	GO:1900153	positive regulation of nuclear-transcribed mRNA catabolic process, deadenylation-dependent decay	No
1035	0.0	GO:0050779	RNA destabilization	No
1036	0.0	GO:0061157	mRNA destabilization	No
1037	0.0	GO:1903313	positive regulation of mRNA metabolic process	No
1038	0.0	GO:0061014	positive regulation of mRNA catabolic process	No
1039	0.0	R-RNO-429914	Deadenylation-dependent mRNA decay	No
1040	0.0	R-RNO-429947	Deadenylation of mRNA	No
1041	0.0	GO:0030014	CCR4-NOT complex	No
1042	0.0	R-RNO-6791312	TP53 Regulates Transcription of Cell Cycle Genes	No
1043	0.0	03018	RNA degradation	No
1044	0.0	GO:0000288	nuclear-transcribed mRNA catabolic process, deadenylation-dependent decay	No
1045	0.0	GO:0000956	nuclear-transcribed mRNA catabolic process	No
1046	0.0	GO:0033962	cytoplasmic mRNA processing body assembly	No
1047	0.0	R-RNO-430039	mRNA decay by 5' to 3' exoribonuclease	No
1048	0.131	GO:0030529	intracellular ribonucleoprotein complex	Yes
1049	0.131	GO:1990904	ribonucleoprotein complex	Yes
1050	0.0	GO:0000932	P-body	No
1051	0.0	GO:0035770	ribonucleoprotein granule	Yes
1052	0.0	GO:0036464	cytoplasmic ribonucleoprotein granule	Yes
1053	0.0	GO:0043604	amide biosynthetic process	No
1054	0.039	GO:0006412	translation	No
1055	0.038	GO:0043043	peptide biosynthetic process	No
1056	0.168	GO:0006518	peptide metabolic process	No
1057	0.0	GO:0043603	cellular amide metabolic process	No
1058	0.0	GO:0034250	positive regulation of cellular amide metabolic process	No
1059	0.0	GO:0045727	positive regulation of translation	No
1060	0.0	GO:0017148	negative regulation of translation	No
1061	0.0	GO:0034249	negative regulation of cellular amide metabolic process	No
1062	0.0	GO:0010608	posttranscriptional regulation of gene expression	No
1063	0.0	GO:0006417	regulation of translation	No
1064	0.0	GO:0034248	regulation of cellular amide metabolic process	No
1065	0.0	GO:0006401	RNA catabolic process	No
1066	0.0	GO:0006402	mRNA catabolic process	No
1067	0.0	GO:0034655	nucleobase-containing compound catabolic process	No
1068	0.0	GO:1901361	organic cyclic compound catabolic process	No
1069	0.0	GO:0019439	aromatic compound catabolic process	No
1070	0.0	GO:0044270	cellular nitrogen compound catabolic process	No
1071	0.0	GO:0046700	heterocycle catabolic process	No
1072	0.0	GO:0061013	regulation of mRNA catabolic process	No
1073	0.0	GO:0043487	regulation of RNA stability	No
1074	0.0	GO:0043488	regulation of mRNA stability	No
1075	0.0	GO:0070935	3'-UTR-mediated mRNA stabilization	No
1076	0.0	GO:1903312	negative regulation of mRNA metabolic process	No
1077	0.0	GO:0043489	RNA stabilization	No
1078	0.0	GO:0048255	mRNA stabilization	No
1079	0.0	GO:1902369	negative regulation of RNA catabolic process	No
1080	0.0	GO:1902373	negative regulation of mRNA catabolic process	No
1081	0.0	GO:0042416	dopamine biosynthetic process	No
1082	0.0	GO:0046189	phenol-containing compound biosynthetic process	No
1083	0.0	GO:0009713	catechol-containing compound biosynthetic process	No
1084	0.0	GO:0042423	catecholamine biosynthetic process	No
1085	0.0	GO:0033238	regulation of cellular amine metabolic process	No
1086	0.0	GO:0042053	regulation of dopamine metabolic process	No
1087	0.0	GO:0042069	regulation of catecholamine metabolic process	No
1088	0.109	GO:0097164	ammonium ion metabolic process	No
1089	0.0	GO:0018958	phenol-containing compound metabolic process	No
1090	0.0	GO:0042417	dopamine metabolic process	No
1091	0.0	GO:0006584	catecholamine metabolic process	No
1092	0.0	GO:0009712	catechol-containing compound metabolic process	No
1093	0.23	GO:0016645	oxidoreductase activity, acting on the CH-NH group of donors	No
1094	0.0	GO:0016646	oxidoreductase activity, acting on the CH-NH group of donors, NAD or NADP as acceptor	No
1095	0.0	GO:0006760	folic acid-containing compound metabolic process	No
1096	0.136	GO:0042558	pteridine-containing compound metabolic process	No
1097	0.0	GO:0046653	tetrahydrofolate metabolic process	No
1098	0.0	00670	One carbon pool by folate	No
1099	0.112	GO:0008652	cellular amino acid biosynthetic process	No
1100	0.115	GO:1901607	alpha-amino acid biosynthetic process	No
1101	0.113	GO:0009066	aspartate family amino acid metabolic process	No
1102	0.0	GO:0009067	aspartate family amino acid biosynthetic process	No
1103	0.0	GO:0050667	homocysteine metabolic process	No
1104	0.206	GO:0000096	sulfur amino acid metabolic process	No
1105	0.0	GO:0000097	sulfur amino acid biosynthetic process	No
1106	0.0	GO:0006555	methionine metabolic process	No
1107	0.0	GO:0046500	S-adenosylmethionine metabolic process	No
1108	0.0	00270	Cysteine and methionine metabolism	No
1109	0.217	GO:0019842	vitamin binding	No
1110	0.214	GO:0030170	pyridoxal phosphate binding	No
1111	0.208	GO:0070279	vitamin B6 binding	No
1112	0.214	00260	Glycine, serine and threonine metabolism	No
1113	0.0	GO:0006544	glycine metabolic process	No
1114	0.092	GO:0009069	serine family amino acid metabolic process	No
1115	0.0	GO:0009070	serine family amino acid biosynthetic process	No
1116	0.0	GO:0006595	polyamine metabolic process	No
1117	0.0	GO:0006576	cellular biogenic amine metabolic process	No
1118	0.0	GO:0009308	amine metabolic process	No
1119	0.0	GO:0044106	cellular amine metabolic process	No
1120	0.139	GO:0009310	amine catabolic process	No
1121	0.0	GO:0042402	cellular biogenic amine catabolic process	No
1122	0.285	GO:0042537	benzene-containing compound metabolic process	No
1123	0.228	GO:0042430	indole-containing compound metabolic process	No
1124	0.221	GO:0009072	aromatic amino acid family metabolic process	No
1125	0.118	GO:0006525	arginine metabolic process	No
1126	0.129	GO:0009065	glutamine family amino acid catabolic process	No
1127	0.157	GO:0006536	glutamate metabolic process	No
1128	0.125	GO:0009064	glutamine family amino acid metabolic process	No
1129	0.0	GO:0009084	glutamine family amino acid biosynthetic process	No
1130	0.136	00330	Arginine and proline metabolism	No
1131	0.129	00910	Nitrogen metabolism	No
1132	0.0	R-RNO-70614	Amino acid synthesis and interconversion (transamination)	No
1133	0.0	GO:0006541	glutamine metabolic process	No
1134	0.234	00250	Alanine, aspartate and glutamate metabolism	No
1135	0.174	GO:0044282	small molecule catabolic process	No
1136	0.421	GO:0016054	organic acid catabolic process	No
1137	0.421	GO:0046395	carboxylic acid catabolic process	No
1138	0.382	GO:0009063	cellular amino acid catabolic process	No
1139	0.39	GO:1901606	alpha-amino acid catabolic process	No
1140	0.187	GO:0006520	cellular amino acid metabolic process	No
1141	0.203	GO:1901605	alpha-amino acid metabolic process	No
1142	0.0	GO:0032352	positive regulation of hormone metabolic process	No
1143	0.0	GO:0046886	positive regulation of hormone biosynthetic process	No
1144	0.0	GO:0042446	hormone biosynthetic process	No
1145	0.0	GO:0032350	regulation of hormone metabolic process	No
1146	0.0	GO:0046885	regulation of hormone biosynthetic process	No
1147	0.0	GO:0090030	regulation of steroid hormone biosynthetic process	No
1148	0.0	GO:0042181	ketone biosynthetic process	No
1149	0.0	GO:0010566	regulation of ketone biosynthetic process	No
1150	0.0	GO:0042448	progesterone metabolic process	No
1151	0.0	GO:0008207	C21-steroid hormone metabolic process	No
1152	0.0	GO:0006700	C21-steroid hormone biosynthetic process	No
1153	0.0	GO:0006704	glucocorticoid biosynthetic process	No
1154	0.0	GO:0008211	glucocorticoid metabolic process	No
1155	0.0	GO:0006081	cellular aldehyde metabolic process	No
1156	0.0	GO:0046184	aldehyde biosynthetic process	No
1157	0.0	GO:0005501	retinoid binding	No
1158	0.0	GO:0019840	isoprenoid binding	No
1159	0.0	R-RNO-2453902	The canonical retinoid cycle in rods (twilight vision)	No
1160	0.0	GO:0004745	retinol dehydrogenase activity	No
1161	0.222	GO:0034308	primary alcohol metabolic process	No
1162	0.0	GO:0042572	retinol metabolic process	No
1163	0.216	GO:0006720	isoprenoid metabolic process	No
1164	0.243	GO:0001523	retinoid metabolic process	No
1165	0.218	GO:0006721	terpenoid metabolic process	No
1166	0.225	GO:0016101	diterpenoid metabolic process	No
1167	0.0	GO:0042573	retinoic acid metabolic process	No
1168	0.0	GO:0008299	isoprenoid biosynthetic process	No
1169	0.246	R-RNO-5365859	RA biosynthesis pathway	No
1170	0.0	R-RNO-5362517	Signaling by Retinoic Acid	No
1171	0.0	R-RNO-9006931	Signaling by Nuclear Receptors	No
1172	0.159	R-RNO-2187338	Visual phototransduction	No
1173	0.265	R-RNO-6806667	Metabolism of fat-soluble vitamins	No
1174	0.269	R-RNO-975634	Retinoid metabolism and transport	No
1175	0.0	GO:0006783	heme biosynthetic process	No
1176	0.0	GO:0006779	porphyrin-containing compound biosynthetic process	No
1177	0.0	GO:0033014	tetrapyrrole biosynthetic process	No
1178	0.0	GO:0042168	heme metabolic process	No
1179	0.0	GO:0006778	porphyrin-containing compound metabolic process	No
1180	0.0	GO:0033013	tetrapyrrole metabolic process	No
1181	0.0	GO:0042440	pigment metabolic process	No
1182	0.0	GO:0046148	pigment biosynthetic process	No
1183	0.0	GO:0006582	melanin metabolic process	No
1184	0.0	GO:0044550	secondary metabolite biosynthetic process	No
1185	0.0	GO:0046173	polyol biosynthetic process	No
1186	0.0	GO:0019751	polyol metabolic process	No
1187	0.0	GO:0043647	inositol phosphate metabolic process	No
1188	0.0	GO:0032957	inositol trisphosphate metabolic process	No
1189	0.0	GO:0010919	regulation of inositol phosphate biosynthetic process	No
1190	0.0	GO:0032958	inositol phosphate biosynthetic process	No
1191	0.0	GO:1902930	regulation of alcohol biosynthetic process	No
1192	0.0	GO:1902932	positive regulation of alcohol biosynthetic process	No
1193	0.0	GO:0034593	phosphatidylinositol bisphosphate phosphatase activity	No
1194	0.0	GO:0052866	phosphatidylinositol phosphate phosphatase activity	No
1195	0.0	GO:0046839	phospholipid dephosphorylation	No
1196	0.0	GO:0046856	phosphatidylinositol dephosphorylation	No
1197	0.0	R-RNO-1483249	Inositol phosphate metabolism	No
1198	0.0	04070	Phosphatidylinositol signaling system	No
1199	0.0	00562	Inositol phosphate metabolism	No
1200	0.154	GO:0046164	alcohol catabolic process	No
1201	0.0	GO:1901616	organic hydroxy compound catabolic process	No
1202	0.0	GO:0046174	polyol catabolic process	No
1203	0.0	GO:0052745	inositol phosphate phosphatase activity	No
1204	0.286	GO:0009060	aerobic respiration	No
1205	0.429	R-RNO-71403	Citric acid cycle (TCA cycle)	No
1206	0.271	00020	Citrate cycle (TCA cycle)	No
1207	0.264	GO:0072350	tricarboxylic acid metabolic process	No
1208	0.166	GO:0006101	citrate metabolic process	No
1209	0.191	GO:0006099	tricarboxylic acid cycle	No
1210	0.088	GO:0006084	acetyl-CoA metabolic process	No
1211	0.0	GO:0006085	acetyl-CoA biosynthetic process	No
1212	0.102	GO:0035384	thioester biosynthetic process	No
1213	0.102	GO:0071616	acyl-CoA biosynthetic process	No
1214	-0.007	GO:0006637	acyl-CoA metabolic process	No
1215	-0.007	GO:0035383	thioester metabolic process	No
1216	0.181	GO:0006790	sulfur compound metabolic process	No
1217	0.0	GO:0044272	sulfur compound biosynthetic process	No
1218	0.0	00010	Glycolysis / Gluconeogenesis	No
1219	0.108	00620	Pyruvate metabolism	No
1220	0.109	GO:0016620	oxidoreductase activity, acting on the aldehyde or oxo group of donors, NAD or NADP as acceptor	No
1221	0.236	GO:0016903	oxidoreductase activity, acting on the aldehyde or oxo group of donors	No
1222	0.0	GO:0004029	aldehyde dehydrogenase (NAD) activity	No
1223	0.099	00340	Histidine metabolism	No
1224	0.0	00310	Lysine degradation	No
1225	0.207	00380	Tryptophan metabolism	No
1226	0.196	00410	beta-Alanine metabolism	No
1227	0.014	00640	Propanoate metabolism	No
1228	0.08	00071	Fatty acid degradation	No
1229	0.462	00280	Valine, leucine and isoleucine degradation	No
1230	0.0	GO:0016408	C-acyltransferase activity	No
1231	0.033	00650	Butanoate metabolism	No
1232	0.069	00630	Glyoxylate and dicarboxylate metabolism	No
1233	0.0	GO:0051187	cofactor catabolic process	No
1234	0.098	R-RNO-70895	Branched-chain amino acid catabolism	No
1235	0.122	GO:0016597	amino acid binding	No
1236	0.132	GO:0031406	carboxylic acid binding	No
1237	0.132	GO:0043177	organic acid binding	No
1238	0.0	GO:0036041	long-chain fatty acid binding	No
1239	0.177	GO:0005504	fatty acid binding	No
1240	0.167	GO:0033293	monocarboxylic acid binding	No
1241	0.405	GO:0050660	flavin adenine dinucleotide binding	No
1242	0.107	GO:0071949	FAD binding	No
1243	0.376	GO:0051287	NAD binding	No
1244	0.413	GO:0048037	cofactor binding	No
1245	0.431	GO:0050662	coenzyme binding	No
1246	0.097	GO:0000062	fatty-acyl-CoA binding	No
1247	0.113	GO:1901567	fatty acid derivative binding	No
1248	0.332	GO:0016627	oxidoreductase activity, acting on the CH-CH group of donors	No
1249	0.092	GO:0033539	fatty acid beta-oxidation using acyl-CoA dehydrogenase	No
1250	0.0	GO:0003995	acyl-CoA dehydrogenase activity	No
1251	0.218	R-RNO-193368	Synthesis of bile acids and bile salts via 7alpha-hydroxycholesterol	No
1252	0.233	R-RNO-194068	Bile acid and bile salt metabolism	No
1253	0.235	R-RNO-192105	Synthesis of bile acids and bile salts	No
1254	0.128	GO:0008206	bile acid metabolic process	No
1255	0.154	GO:0006699	bile acid biosynthetic process	No
1256	0.134	GO:0006706	steroid catabolic process	No
1257	0.284	00120	Primary bile acid biosynthesis	No
1258	0.141	GO:0034754	cellular hormone metabolic process	No
1259	0.0	GO:0042445	hormone metabolic process	No
1260	0.0	GO:0001553	luteinization	No
1261	0.0	GO:0008210	estrogen metabolic process	No
1262	0.0	GO:0008209	androgen metabolic process	No
1263	0.0	GO:0033327	Leydig cell differentiation	No
1264	0.0	GO:0030325	adrenal gland development	No
1265	0.241	GO:0050661	NADP binding	No
1266	0.0	GO:0070402	NADPH binding	No
1267	0.0	GO:0016137	glycoside metabolic process	No
1268	0.0	GO:0004033	aldo-keto reductase (NADP) activity	No
1269	0.193	GO:0016614	oxidoreductase activity, acting on CH-OH group of donors	No
1270	0.202	GO:0016616	oxidoreductase activity, acting on the CH-OH group of donors, NAD or NADP as acceptor	No
1271	0.242	GO:0016229	steroid dehydrogenase activity	No
1272	0.303	GO:0033764	steroid dehydrogenase activity, acting on the CH-OH group of donors, NAD or NADP as acceptor	No
1273	0.0	R-RNO-196071	Metabolism of steroid hormones	No
1274	0.246	R-RNO-8957322	Metabolism of steroids	No
1275	0.287	GO:0016651	oxidoreductase activity, acting on NAD(P)H	No
1276	0.272	GO:0016655	oxidoreductase activity, acting on NAD(P)H, quinone or similar compound as acceptor	No
1277	0.216	GO:0003954	NADH dehydrogenase activity	No
1278	0.0	GO:1904321	response to forskolin	No
1279	0.0	GO:1904322	cellular response to forskolin	No
1280	0.152	R-RNO-2142753	Arachidonic acid metabolism	No
1281	0.0	R-RNO-2162123	Synthesis of Prostaglandins (PG) and Thromboxanes (TX)	No
1282	-0.011	R-RNO-77289	Mitochondrial Fatty Acid Beta-Oxidation	No
1283	0.143	R-RNO-556833	Metabolism of lipids	No
1284	0.09	R-RNO-8978868	Fatty acid metabolism	No
1285	0.0	GO:0034698	response to gonadotropin	No
1286	0.0	GO:0071371	cellular response to gonadotropin stimulus	No
1287	0.0	GO:0032354	response to follicle-stimulating hormone	No
1288	0.0	GO:0071372	cellular response to follicle-stimulating hormone stimulus	No
1289	0.0	GO:0010039	response to iron ion	No
1290	0.0	GO:0071281	cellular response to iron ion	No
1291	0.0	GO:0046686	response to cadmium ion	No
1292	0.0	GO:0071276	cellular response to cadmium ion	No
1293	0.0	GO:0005507	copper ion binding	No
1294	0.0	GO:0046688	response to copper ion	No
1295	0.0	GO:0071280	cellular response to copper ion	No
1296	0.0	GO:0046685	response to arsenic-containing substance	No
1297	0.0	GO:0071243	cellular response to arsenic-containing substance	No
1298	0.121	GO:0019748	secondary metabolic process	No
1299	0.0	GO:0009404	toxin metabolic process	No
1300	0.0	GO:0051385	response to mineralocorticoid	No
1301	0.0	GO:0051412	response to corticosterone	No
1302	0.0	GO:0046677	response to antibiotic	No
1303	0.0	GO:0071236	cellular response to antibiotic	No
1304	0.0	GO:0009635	response to herbicide	No
1305	0.0	GO:0017085	response to insecticide	No
1306	0.0	GO:0060992	response to fungicide	No
1307	0.0	GO:0051597	response to methylmercury	No
1308	0.0	GO:0010288	response to lead ion	No
1309	0.0	GO:0033197	response to vitamin E	No
1310	0.0	GO:0033591	response to L-ascorbic acid	No
1311	0.0	R-RNO-1482925	Acyl chain remodelling of PG	No
1312	0.0	R-RNO-1482801	Acyl chain remodelling of PS	No
1313	0.0	R-RNO-1482788	Acyl chain remodelling of PC	No
1314	0.0	R-RNO-1482839	Acyl chain remodelling of PE	No
1315	0.186	00591	Linoleic acid metabolism	No
1316	0.2	00590	Arachidonic acid metabolism	No
1317	0.0	04975	Fat digestion and absorption	No
1318	0.0	00565	Ether lipid metabolism	No
1319	0.0	GO:0004623	phospholipase A2 activity	No
1320	0.0	00592	alpha-Linolenic acid metabolism	No
1321	0.156	GO:0009395	phospholipid catabolic process	No
1322	0.0	GO:0046475	glycerophospholipid catabolic process	No
1323	0.0	GO:0004622	lysophospholipase activity	No
1324	0.148	GO:0052689	carboxylic ester hydrolase activity	No
1325	0.0	GO:0004620	phospholipase activity	No
1326	0.0	GO:0016298	lipase activity	No
1327	0.0	R-RNO-1483206	Glycerophospholipid biosynthesis	No
1328	0.0	R-RNO-1483257	Phospholipid metabolism	No
1329	0.0	00564	Glycerophospholipid metabolism	No
1330	0.0	R-RNO-1483166	Synthesis of PA	No
1331	0.0	R-RNO-1483191	Synthesis of PC	No
1332	0.0	GO:0006656	phosphatidylcholine biosynthetic process	No
1333	0.147	GO:0046470	phosphatidylcholine metabolic process	No
1334	0.297	00830	Retinol metabolism	No
1335	0.488	00980	Metabolism of xenobiotics by cytochrome P450	No
1336	0.55	00982	Drug metabolism - cytochrome P450	No
1337	0.291	00140	Steroid hormone biosynthesis	No
1338	0.486	00983	Drug metabolism - other enzymes	No
1339	0.0	00514	Other types of O-glycan biosynthesis	No
1340	0.0	GO:0015020	glucuronosyltransferase activity	No
1341	0.114	00040	Pentose and glucuronate interconversions	No
1342	0.249	00053	Ascorbate and aldarate metabolism	No
1343	0.0	00500	Starch and sucrose metabolism	No
1344	0.0	00860	Porphyrin and chlorophyll metabolism	No
1345	0.246	GO:0004602	glutathione peroxidase activity	No
1346	0.319	GO:0016209	antioxidant activity	No
1347	0.107	GO:0004601	peroxidase activity	No
1348	0.108	GO:0016684	oxidoreductase activity, acting on peroxide as acceptor	No
1349	0.0	GO:0010310	regulation of hydrogen peroxide metabolic process	No
1350	0.0	GO:0042743	hydrogen peroxide metabolic process	No
1351	0.0	GO:0042744	hydrogen peroxide catabolic process	No
1352	0.291	GO:0009410	response to xenobiotic stimulus	No
1353	0.284	GO:0006805	xenobiotic metabolic process	No
1354	0.291	GO:0071466	cellular response to xenobiotic stimulus	No
1355	0.0	GO:0042178	xenobiotic catabolic process	No
1356	0.156	GO:0043295	glutathione binding	No
1357	0.0	GO:1900750	oligopeptide binding	No
1358	0.575	GO:0004364	glutathione transferase activity	No
1359	0.0	GO:0016765	transferase activity, transferring alkyl or aryl (other than methyl) groups	No
1360	0.0	00480	Glutathione metabolism	No
1361	0.245	GO:0006575	cellular modified amino acid metabolic process	No
1362	0.422	GO:0006749	glutathione metabolic process	No
1363	0.0	R-RNO-156584	Cytosolic sulfonation of small molecules	No
1364	0.201	R-RNO-156580	Phase II - Conjugation of compounds	No
1365	0.255	R-RNO-156590	Glutathione conjugation	No
1366	0.0	GO:0046456	icosanoid biosynthetic process	No
1367	0.0	GO:1901570	fatty acid derivative biosynthetic process	No
1368	0.0	GO:0006692	prostanoid metabolic process	No
1369	0.0	GO:0006693	prostaglandin metabolic process	No
1370	0.0	GO:0006636	unsaturated fatty acid biosynthetic process	No
1371	0.0	GO:0001516	prostaglandin biosynthetic process	No
1372	0.0	GO:0046457	prostanoid biosynthetic process	No
1373	0.338	GO:0008391	arachidonic acid monooxygenase activity	No
1374	0.324	GO:0019373	epoxygenase P450 pathway	No
1375	0.334	GO:0008392	arachidonic acid epoxygenase activity	No
1376	0.292	GO:0001676	long-chain fatty acid metabolic process	No
1377	0.351	GO:0019369	arachidonic acid metabolic process	No
1378	0.308	GO:0033559	unsaturated fatty acid metabolic process	No
1379	0.319	GO:0006690	icosanoid metabolic process	No
1380	0.285	GO:1901568	fatty acid derivative metabolic process	No
1381	0.363	R-RNO-211859	Biological oxidations	No
1382	0.243	R-RNO-211945	Phase I - Functionalization of compounds	No
1383	0.0	R-RNO-211976	Endogenous sterols	No
1384	0.272	R-RNO-211897	Cytochrome P450 - arranged by substrate type	No
1385	0.0	R-RNO-211981	Xenobiotics	No
1386	0.273	GO:0020037	heme binding	No
1387	0.27	GO:0046906	tetrapyrrole binding	No
1388	0.264	GO:0017144	drug metabolic process	No
1389	0.128	GO:0016709	oxidoreductase activity, acting on paired donors, with incorporation or reduction of molecular oxygen, NAD(P)H as one donor, and incorporation of one atom of oxygen	No
1390	0.355	GO:0016491	oxidoreductase activity	No
1391	0.318	GO:0008395	steroid hydroxylase activity	No
1392	0.316	GO:0004497	monooxygenase activity	No
1393	0.281	GO:0016705	oxidoreductase activity, acting on paired donors, with incorporation or reduction of molecular oxygen	No
1394	0.0	GO:0007031	peroxisome organization	No
1395	0.0	GO:0072663	establishment of protein localization to peroxisome	No
1396	0.0	GO:0072662	protein localization to peroxisome	No
1397	0.0	GO:0006625	protein targeting to peroxisome	No
1398	0.0	GO:0043574	peroxisomal transport	No
1399	0.0	GO:0005779	integral component of peroxisomal membrane	No
1400	0.0	GO:0031231	intrinsic component of peroxisomal membrane	No
1401	0.0	GO:0005778	peroxisomal membrane	No
1402	0.0	GO:0031903	microbody membrane	No
1403	0.215	GO:0044438	microbody part	No
1404	0.215	GO:0044439	peroxisomal part	No
1405	0.314	04146	Peroxisome	No
1406	0.207	GO:0005777	peroxisome	No
1407	0.207	GO:0042579	microbody	No
1408	0.236	GO:1901615	organic hydroxy compound metabolic process	No
1409	0.236	GO:0006066	alcohol metabolic process	No
1410	0.0	GO:1901617	organic hydroxy compound biosynthetic process	No
1411	0.0	GO:0046165	alcohol biosynthetic process	No
1412	0.0	00100	Steroid biosynthesis	No
1413	-0.081	R-RNO-191273	Cholesterol biosynthesis	No
1414	0.224	GO:0016125	sterol metabolic process	No
1415	0.226	GO:0008203	cholesterol metabolic process	No
1416	0.232	GO:1902652	secondary alcohol metabolic process	No
1417	0.23	GO:0016126	sterol biosynthetic process	No
1418	0.228	GO:0006695	cholesterol biosynthetic process	No
1419	0.231	GO:1902653	secondary alcohol biosynthetic process	No
1420	0.0	GO:0045540	regulation of cholesterol biosynthetic process	No
1421	0.119	GO:0090181	regulation of cholesterol metabolic process	No
1422	0.222	GO:0042180	cellular ketone metabolic process	No
1423	0.244	GO:0010565	regulation of cellular ketone metabolic process	No
1424	0.248	GO:0019217	regulation of fatty acid metabolic process	No
1425	0.218	GO:0042304	regulation of fatty acid biosynthetic process	No
1426	0.223	GO:0045723	positive regulation of fatty acid biosynthetic process	No
1427	0.147	GO:0045923	positive regulation of fatty acid metabolic process	No
1428	0.078	GO:0005782	peroxisomal matrix	No
1429	0.078	GO:0031907	microbody lumen	No
1430	0.0	GO:0046321	positive regulation of fatty acid oxidation	No
1431	0.0	GO:0031998	regulation of fatty acid beta-oxidation	No
1432	-0.088	GO:0046320	regulation of fatty acid oxidation	No
1433	0.0	GO:0045922	negative regulation of fatty acid metabolic process	No
1434	0.0	GO:0050995	negative regulation of lipid catabolic process	No
1435	0.0	GO:0010894	negative regulation of steroid biosynthetic process	No
1436	0.0	GO:0045939	negative regulation of steroid metabolic process	No
1437	0.0	GO:0045833	negative regulation of lipid metabolic process	No
1438	0.0	GO:0051055	negative regulation of lipid biosynthetic process	No
1439	0.137	GO:0045834	positive regulation of lipid metabolic process	No
1440	0.136	GO:0046889	positive regulation of lipid biosynthetic process	No
1441	0.157	GO:0019216	regulation of lipid metabolic process	No
1442	0.138	GO:0046890	regulation of lipid biosynthetic process	No
1443	0.0	GO:0045940	positive regulation of steroid metabolic process	No
1444	0.0	GO:0010893	positive regulation of steroid biosynthetic process	No
1445	0.134	GO:0019218	regulation of steroid metabolic process	No
1446	0.0	GO:0050810	regulation of steroid biosynthetic process	No
1447	0.239	GO:0008202	steroid metabolic process	No
1448	0.249	GO:0006694	steroid biosynthetic process	No
1449	0.238	GO:0016042	lipid catabolic process	No
1450	0.148	GO:0044242	cellular lipid catabolic process	No
1451	0.123	GO:0030258	lipid modification	No
1452	0.118	GO:0019395	fatty acid oxidation	No
1453	0.12	GO:0034440	lipid oxidation	No
1454	0.254	GO:0006635	fatty acid beta-oxidation	No
1455	0.232	GO:0009062	fatty acid catabolic process	No
1456	0.228	GO:0072329	monocarboxylic acid catabolic process	No
1457	0.209	GO:0006633	fatty acid biosynthetic process	No
1458	0.224	GO:0072330	monocarboxylic acid biosynthetic process	No
1459	0.212	GO:0044283	small molecule biosynthetic process	No
1460	0.231	GO:0016053	organic acid biosynthetic process	No
1461	0.231	GO:0046394	carboxylic acid biosynthetic process	No
1462	0.222	GO:0044255	cellular lipid metabolic process	No
1463	0.138	GO:0008610	lipid biosynthetic process	No
1464	0.19	GO:0019752	carboxylic acid metabolic process	No
1465	0.196	GO:0006082	organic acid metabolic process	No
1466	0.193	GO:0043436	oxoacid metabolic process	No
1467	0.201	GO:0006631	fatty acid metabolic process	No
1468	0.195	GO:0032787	monocarboxylic acid metabolic process	No
1469	0.0	R-RNO-199418	Negative regulation of the PI3K/AKT network	No
1470	0.0	R-RNO-6811558	PI5P, PP2A and IER3 Regulate PI3K/AKT Signaling	No
1471	0.0	R-RNO-1257604	PIP3 activates AKT signaling	No
1472	0.0	R-RNO-9006925	Intracellular signaling by second messengers	No
1473	0.0	R-RNO-5683057	MAPK family signaling cascades	No
1474	0.0	R-RNO-8854691	Interleukin-20 family signaling	No
1475	0.0	R-RNO-5673001	RAF/MAP kinase cascade	No
1476	0.0	R-RNO-5684996	MAPK1/MAPK3 signaling	No
1477	0.0	R-RNO-1280215	Cytokine Signaling in Immune system	No
1478	0.0	R-RNO-449147	Signaling by Interleukins	No
1479	0.0	04370	VEGF signaling pathway	No
1480	0.0	04664	Fc epsilon RI signaling pathway	No
1481	0.0	04650	Natural killer cell mediated cytotoxicity	No
1482	0.0	04660	T cell receptor signaling pathway	No
1483	0.0	04662	B cell receptor signaling pathway	No
1484	0.0	04973	Carbohydrate digestion and absorption	No
1485	0.0	04960	Aldosterone-regulated sodium reabsorption	No
1486	0.0	04150	mTOR signaling pathway	No
1487	0.0	04910	Insulin signaling pathway	No
1488	0.0	04930	Type II diabetes mellitus	No
1489	0.0	04722	Neurotrophin signaling pathway	No
1490	0.0	04012	ErbB signaling pathway	No
1491	0.0	05211	Renal cell carcinoma	No
1492	0.0	05214	Glioma	No
1493	0.0	05223	Non-small cell lung cancer	No
1494	0.0	05215	Prostate cancer	No
1495	0.0	05218	Melanoma	No
1496	0.0	05212	Pancreatic cancer	No
1497	0.0	05220	Chronic myeloid leukemia	No
1498	0.0	05210	Colorectal cancer	No
1499	0.0	05213	Endometrial cancer	No
1500	0.0	05221	Acute myeloid leukemia	No
1501	0.0	05145	Toxoplasmosis	No
1502	0.0	05140	Leishmaniasis	No
1503	0.0	05160	Hepatitis C	No
1504	0.0	04380	Osteoclast differentiation	No
1505	0.0	04620	Toll-like receptor signaling pathway	No
1506	0.0	05142	Chagas disease (American trypanosomiasis)	No
1507	0.0	04622	RIG-I-like receptor signaling pathway	No
1508	0.0	04623	Cytosolic DNA-sensing pathway	No
1509	0.0	GO:0004707	MAP kinase activity	No
1510	0.0	04621	NOD-like receptor signaling pathway	No
1511	0.0	05200	Pathways in cancer	No
1512	0.0	05222	Small cell lung cancer	No
1513	0.0	04210	Apoptosis	No
1514	0.0	05014	Amyotrophic lateral sclerosis (ALS)	No
1515	0.0	04914	Progesterone-mediated oocyte maturation	No
1516	0.0	04114	Oocyte meiosis	No
1517	0.0	04115	p53 signaling pathway	No
1518	-0.41	04110	Cell cycle	No
1519	0.0	GO:1903725	regulation of phospholipid metabolic process	No
1520	0.0	GO:1903727	positive regulation of phospholipid metabolic process	No
1521	0.0	GO:0043552	positive regulation of phosphatidylinositol 3-kinase activity	No
1522	0.0	GO:0090218	positive regulation of lipid kinase activity	No
1523	0.0	GO:0043550	regulation of lipid kinase activity	No
1524	0.0	GO:0043551	regulation of phosphatidylinositol 3-kinase activity	No
1525	0.0	R-RNO-512988	Interleukin-3, 5 and GM-CSF signaling	No
1526	0.0	R-RNO-451927	Interleukin-2 family signaling	No
1527	0.0	R-RNO-912526	Interleukin receptor SHC signaling	No
1528	0.0	R-RNO-114604	GPVI-mediated activation cascade	No
1529	0.0	R-RNO-392451	G beta:gamma signalling through PI3Kgamma	No
1530	0.0	R-RNO-397795	G-protein beta:gamma signalling	No
1531	0.0	GO:0046834	lipid phosphorylation	No
1532	0.0	GO:0046854	phosphatidylinositol phosphorylation	No
1533	0.0	R-RNO-1483255	PI Metabolism	No
1534	0.0	R-RNO-1660499	Synthesis of PIPs at the plasma membrane	No
1535	0.0	GO:0016307	phosphatidylinositol phosphate kinase activity	No
1536	0.0	GO:0005942	phosphatidylinositol 3-kinase complex	No
1537	0.0	GO:0052742	phosphatidylinositol kinase activity	No
1538	0.0	R-RNO-8848021	Signaling by PTK6	No
1539	0.0	R-RNO-9006927	Signaling by Non-Receptor Tyrosine Kinases	No
1540	0.0	R-RNO-1236394	Signaling by ERBB4	No
1541	0.0	R-RNO-1227986	Signaling by ERBB2	No
1542	0.0	R-RNO-8863795	Downregulation of ERBB2 signaling	No
1543	0.0	R-RNO-177929	Signaling by EGFR	No
1544	0.0	R-RNO-182971	EGFR downregulation	No
1545	0.0	R-RNO-186763	Downstream signal transduction	No
1546	0.0	R-RNO-186797	Signaling by PDGF	No
1547	0.0	R-RNO-1433557	Signaling by SCF-KIT	No
1548	0.0	R-RNO-210993	Tie2 Signaling	No
1549	0.0	R-RNO-2172127	DAP12 interactions	No
1550	0.0	R-RNO-2424491	DAP12 signaling	No
1551	0.0	R-RNO-2871796	FCERI mediated MAPK activation	No
1552	0.0	R-RNO-2871809	FCERI mediated Ca+2 mobilization	No
1553	-0.09	R-RNO-194138	Signaling by VEGF	No
1554	-0.084	R-RNO-4420097	VEGFA-VEGFR2 Pathway	No
1555	0.0	R-RNO-5218920	VEGFR2 mediated vascular permeability	No
1556	0.0	R-RNO-388841	Costimulation by the CD28 family	No
1557	0.0	R-RNO-389356	CD28 co-stimulation	No
1558	0.0	R-RNO-389357	CD28 dependent PI3K/Akt signaling	No
1559	-0.089	R-RNO-5663213	RHO GTPases Activate WASPs and WAVEs	No
1560	-0.082	R-RNO-2029480	Fcgamma receptor (FCGR) dependent phagocytosis	No
1561	-0.079	R-RNO-2029482	Regulation of actin dynamics for phagocytic cup formation	No
1562	0.0	R-RNO-2682334	EPH-Ephrin signaling	No
1563	0.0	R-RNO-3928662	EPHB-mediated forward signaling	No
1564	0.0	R-RNO-3928665	EPH-ephrin mediated repulsion of cells	No
1565	0.0	GO:0048013	ephrin receptor signaling pathway	No
1566	0.0	GO:0046875	ephrin receptor binding	No
1567	0.0	GO:0034219	carbohydrate transmembrane transport	No
1568	0.0	GO:0035428	hexose transmembrane transport	No
1569	0.0	GO:1905950	monosaccharide transmembrane transport	No
1570	0.0	R-RNO-189200	Cellular hexose transport	No
1571	0.0	GO:0015145	monosaccharide transmembrane transporter activity	No
1572	0.0	GO:0005355	glucose transmembrane transporter activity	No
1573	0.0	GO:0015149	hexose transmembrane transporter activity	No
1574	0.0	GO:0015144	carbohydrate transmembrane transporter activity	No
1575	0.0	GO:0051119	sugar transmembrane transporter activity	No
1576	0.0	GO:0015800	acidic amino acid transport	No
1577	0.0	GO:0015813	L-glutamate transport	No
1578	0.0	GO:0005310	dicarboxylic acid transmembrane transporter activity	No
1579	0.0	GO:0015172	acidic amino acid transmembrane transporter activity	No
1580	0.0	GO:0003333	amino acid transmembrane transport	No
1581	0.0	GO:1903825	organic acid transmembrane transport	No
1582	0.0	GO:1905039	carboxylic acid transmembrane transport	No
1583	0.0	GO:1902475	L-alpha-amino acid transmembrane transport	No
1584	0.0	GO:0043090	amino acid import	No
1585	0.0	GO:0043092	L-amino acid import	No
1586	0.0	R-RNO-442660	Na+/Cl- dependent neurotransmitter transporters	No
1587	0.0	GO:0005343	organic acid:sodium symporter activity	No
1588	0.0	GO:0015370	solute:sodium symporter activity	No
1589	0.0	GO:0022804	active transmembrane transporter activity	No
1590	0.0	GO:0015291	secondary active transmembrane transporter activity	No
1591	0.0	GO:0015081	sodium ion transmembrane transporter activity	No
1592	0.0	GO:0015296	anion:cation symporter activity	No
1593	0.0	GO:0015293	symporter activity	No
1594	0.0	GO:0015294	solute:cation symporter activity	No
1595	0.0	GO:0015807	L-amino acid transport	No
1596	0.0	GO:0015171	amino acid transmembrane transporter activity	No
1597	0.0	GO:0015179	L-amino acid transmembrane transporter activity	No
1598	0.0	R-RNO-352230	Amino acid transport across the plasma membrane	No
1599	0.0	GO:0015804	neutral amino acid transport	No
1600	0.0	GO:0015175	neutral amino acid transmembrane transporter activity	No
1601	0.129	GO:0005342	organic acid transmembrane transporter activity	No
1602	0.135	GO:0046943	carboxylic acid transmembrane transporter activity	No
1603	0.0	GO:0008509	anion transmembrane transporter activity	No
1604	0.151	GO:0008514	organic anion transmembrane transporter activity	No
1605	0.0	R-RNO-382551	Transport of small molecules	No
1606	0.0	R-RNO-425407	SLC-mediated transmembrane transport	No
1607	0.0	R-RNO-425393	Transport of inorganic cations/anions and amino acids/oligopeptides	No
1608	0.0	GO:0007214	gamma-aminobutyric acid signaling pathway	No
1609	0.0	GO:1902710	GABA receptor complex	No
1610	0.0	GO:0016917	GABA receptor activity	No
1611	0.0	GO:1902711	GABA-A receptor complex	No
1612	0.0	GO:0004890	GABA-A receptor activity	No
1613	0.0	GO:0006821	chloride transport	No
1614	0.0	GO:0015698	inorganic anion transport	No
1615	0.0	GO:0015103	inorganic anion transmembrane transporter activity	No
1616	0.0	GO:0015108	chloride transmembrane transporter activity	No
1617	0.0	GO:0005253	anion channel activity	No
1618	0.0	GO:0005254	chloride channel activity	No
1619	0.0	GO:0098656	anion transmembrane transport	No
1620	0.0	GO:0098661	inorganic anion transmembrane transport	No
1621	0.0	GO:1902476	chloride transmembrane transport	No
1622	0.0	GO:0072348	sulfur compound transport	No
1623	0.0	GO:1901682	sulfur compound transmembrane transporter activity	No
1624	0.0	GO:0015301	anion:anion antiporter activity	No
1625	0.0	GO:0015701	bicarbonate transport	No
1626	0.0	GO:0015106	bicarbonate transmembrane transporter activity	No
1627	0.0	GO:0007006	mitochondrial membrane organization	No
1628	0.0	GO:0046902	regulation of mitochondrial membrane permeability	No
1629	0.0	GO:0090559	regulation of membrane permeability	No
1630	0.0	GO:1901028	regulation of mitochondrial outer membrane permeabilization involved in apoptotic signaling pathway	No
1631	0.0	GO:1902108	regulation of mitochondrial membrane permeability involved in apoptotic process	No
1632	0.0	GO:1905710	positive regulation of membrane permeability	No
1633	0.0	GO:0035794	positive regulation of mitochondrial membrane permeability	No
1634	0.0	GO:0097345	mitochondrial outer membrane permeabilization	No
1635	0.0	GO:1902110	positive regulation of mitochondrial membrane permeability involved in apoptotic process	No
1636	0.0	GO:1902686	mitochondrial outer membrane permeabilization involved in programmed cell death	No
1637	0.0	GO:1903533	regulation of protein targeting	No
1638	0.0	GO:1903749	positive regulation of establishment of protein localization to mitochondrion	No
1639	0.0	GO:1903955	positive regulation of protein targeting to mitochondrion	No
1640	0.0	GO:1903214	regulation of protein targeting to mitochondrion	No
1641	0.0	GO:1903747	regulation of establishment of protein localization to mitochondrion	No
1642	0.0	GO:0006605	protein targeting	No
1643	0.0	GO:0006839	mitochondrial transport	No
1644	0.0	GO:0006626	protein targeting to mitochondrion	No
1645	0.0	GO:0070585	protein localization to mitochondrion	No
1646	0.0	GO:0072655	establishment of protein localization to mitochondrion	No
1647	0.0	GO:0007005	mitochondrion organization	No
1648	0.0	GO:0010821	regulation of mitochondrion organization	No
1649	0.0	GO:0010822	positive regulation of mitochondrion organization	No
1650	0.0	R-RNO-1296065	Inwardly rectifying K+ channels	No
1651	0.0	R-RNO-997272	Inhibition of voltage gated Ca2+ channels via Gbeta/gamma subunits	No
1652	0.0	R-RNO-1296041	Activation of G protein gated Potassium channels	No
1653	0.0	R-RNO-1296059	G protein gated Potassium channels	No
1654	0.0	R-RNO-977443	GABA receptor activation	No
1655	0.0	R-RNO-977444	GABA B receptor activation	No
1656	0.0	R-RNO-991365	Activation of GABAB receptors	No
1657	-0.095	R-RNO-418555	G alpha (s) signalling events	No
1658	0.0	R-RNO-373080	Class B/2 (Secretin family receptors)	No
1659	0.0	R-RNO-420092	Glucagon-type ligand receptors	No
1660	0.0	R-RNO-163359	Glucagon signaling in metabolic regulation	No
1661	0.0	R-RNO-432040	Vasopressin regulates renal water homeostasis via Aquaporins	No
1662	0.0	R-RNO-445717	Aquaporin-mediated transport	No
1663	0.0	R-RNO-163685	Integration of energy metabolism	No
1664	0.0	R-RNO-422356	Regulation of insulin secretion	No
1665	0.0	R-RNO-381676	Glucagon-like Peptide-1 (GLP1) regulates insulin secretion	No
1666	0.0	R-RNO-400042	Adrenaline,noradrenaline inhibits insulin secretion	No
1667	0.0	GO:0005871	kinesin complex	No
1668	-0.2	GO:0005875	microtubule associated complex	No
1669	0.0	GO:0003774	motor activity	No
1670	0.0	GO:0003777	microtubule motor activity	No
1671	0.0	GO:1990939	ATP-dependent microtubule motor activity	No
1672	0.0	GO:0008574	ATP-dependent microtubule motor activity, plus-end-directed	No
1673	0.0	GO:0005868	cytoplasmic dynein complex	No
1674	0.0	GO:0030286	dynein complex	No
1675	0.0	GO:0045503	dynein light chain binding	No
1676	0.0	GO:0045505	dynein intermediate chain binding	No
1677	0.0	GO:0051959	dynein light intermediate chain binding	No
1678	0.0	GO:0007018	microtubule-based movement	No
1679	0.0	GO:0030705	cytoskeleton-dependent intracellular transport	No
1680	0.0	GO:0010970	transport along microtubule	No
1681	0.0	GO:0099111	microtubule-based transport	No
1682	0.0	GO:0042073	intraciliary transport	No
1683	0.0	GO:0098840	protein transport along microtubule	No
1684	0.0	GO:0099118	microtubule-based protein transport	No
1685	0.0	R-RNO-5620924	Intraflagellar transport	No
1686	0.0	GO:0030990	intraciliary transport particle	No
1687	0.0	GO:0030992	intraciliary transport particle B	No
1688	0.0	GO:0097228	sperm principal piece	No
1689	0.0	GO:0031514	motile cilium	No
1690	0.0	GO:0036126	sperm flagellum	No
1691	0.0	GO:0097729	9+2 motile cilium	No
1692	0.0	GO:0030317	flagellated sperm motility	No
1693	0.0	GO:0097722	sperm motility	No
1694	0.0	GO:0097225	sperm midpiece	No
1695	0.0	GO:0048240	sperm capacitation	No
1696	0.0	GO:1901317	regulation of flagellated sperm motility	No
1697	0.0	GO:0060294	cilium movement involved in cell motility	No
1698	0.0	GO:0001539	cilium or flagellum-dependent cell motility	No
1699	0.0	GO:0060285	cilium-dependent cell motility	No
1700	0.0	GO:0044447	axoneme part	No
1701	0.0	GO:0005930	axoneme	No
1702	0.0	GO:0097014	ciliary plasm	No
1703	0.0	GO:0001578	microtubule bundle formation	No
1704	0.0	GO:0035082	axoneme assembly	No
1705	0.0	GO:0070286	axonemal dynein complex assembly	No
1706	0.0	GO:0036158	outer dynein arm assembly	No
1707	0.0	GO:0060632	regulation of microtubule-based movement	No
1708	0.0	GO:0044458	motile cilium assembly	No
1709	0.0	GO:0021591	ventricular system development	No
1710	0.0	GO:0003341	cilium movement	No
1711	0.0	GO:0003351	epithelial cilium movement	No
1712	0.0	GO:0070925	organelle assembly	No
1713	0.0	GO:0030031	cell projection assembly	No
1714	0.0	GO:0120031	plasma membrane bounded cell projection assembly	No
1715	0.0	GO:0044782	cilium organization	No
1716	0.0	GO:0060271	cilium assembly	No
1717	0.0	GO:0015630	microtubule cytoskeleton	No
1718	0.0	GO:0005815	microtubule organizing center	No
1719	0.0	GO:0005813	centrosome	No
1720	0.0	GO:0044450	microtubule organizing center part	No
1721	0.0	GO:0005814	centriole	No
1722	0.0	GO:0036064	ciliary basal body	No
1723	0.0	GO:0005929	cilium	No
1724	0.0	GO:0044441	ciliary part	No
1725	0.0	GO:1902115	regulation of organelle assembly	No
1726	0.0	GO:1902117	positive regulation of organelle assembly	No
1727	0.0	GO:1905515	non-motile cilium assembly	No
1728	0.0	GO:1902855	regulation of non-motile cilium assembly	No
1729	0.0	GO:1902017	regulation of cilium assembly	No
1730	0.0	GO:0045724	positive regulation of cilium assembly	No
1731	0.0	GO:0051491	positive regulation of filopodium assembly	No
1732	0.0	GO:0046847	filopodium assembly	No
1733	0.0	GO:0051489	regulation of filopodium assembly	No
1734	0.0	GO:0120034	positive regulation of plasma membrane bounded cell projection assembly	No
1735	0.0	GO:0060491	regulation of cell projection assembly	No
1736	0.0	GO:0120032	regulation of plasma membrane bounded cell projection assembly	No
1737	0.0	GO:0060117	auditory receptor cell development	No
1738	0.0	GO:0002093	auditory receptor cell morphogenesis	No
1739	0.0	GO:0060088	auditory receptor cell stereocilium organization	No
1740	0.0	GO:0042490	mechanoreceptor differentiation	No
1741	0.0	GO:0060113	inner ear receptor cell differentiation	No
1742	0.0	GO:0060119	inner ear receptor cell development	No
1743	0.0	GO:0060122	inner ear receptor stereocilium organization	No
1744	0.0	GO:0060563	neuroepithelial cell differentiation	No
1745	0.0	GO:0035315	hair cell differentiation	No
1746	0.0	GO:0042491	auditory receptor cell differentiation	No
1747	0.0	GO:0002065	columnar/cuboidal epithelial cell differentiation	No
1748	0.0	GO:0002066	columnar/cuboidal epithelial cell development	No
1749	0.0	GO:0007605	sensory perception of sound	No
1750	0.0	GO:0050954	sensory perception of mechanical stimulus	No
1751	0.0	GO:0032426	stereocilium tip	No
1752	0.0	GO:0032420	stereocilium	No
1753	0.0	GO:0032421	stereocilium bundle	No
1754	0.0	04742	Taste transduction	No
1755	0.0	GO:0050909	sensory perception of taste	No
1756	0.0	GO:0050913	sensory perception of bitter taste	No
1757	0.0	GO:0001580	detection of chemical stimulus involved in sensory perception of bitter taste	No
1758	0.0	GO:0050912	detection of chemical stimulus involved in sensory perception of taste	No
1759	0.0	R-RNO-420499	Class C/3 (Metabotropic glutamate/pheromone receptors)	No
1760	0.0	GO:0008527	taste receptor activity	No
1761	0.0	GO:0033038	bitter taste receptor activity	No
1762	0.0	GO:0042461	photoreceptor cell development	No
1763	0.0	GO:0042462	eye photoreceptor cell development	No
1764	0.0	GO:0001754	eye photoreceptor cell differentiation	No
1765	0.0	GO:0046530	photoreceptor cell differentiation	No
1766	0.0	GO:0010842	retina layer formation	No
1767	0.0	GO:0060219	camera-type eye photoreceptor cell differentiation	No
1768	0.0	GO:0060041	retina development in camera-type eye	No
1769	0.0	GO:0003407	neural retina development	No
1770	0.0	GO:0060042	retina morphogenesis in camera-type eye	No
1771	0.0	GO:0007423	sensory organ development	No
1772	0.0	GO:0001654	eye development	No
1773	0.0	GO:0043010	camera-type eye development	No
1774	0.0	GO:0090596	sensory organ morphogenesis	No
1775	0.0	GO:0048592	eye morphogenesis	No
1776	0.0	GO:0048593	camera-type eye morphogenesis	No
1777	0.0	GO:0009898	cytoplasmic side of plasma membrane	No
1778	0.0	GO:0098562	cytoplasmic side of membrane	No
1779	0.0	GO:0019898	extrinsic component of membrane	No
1780	0.0	GO:0019897	extrinsic component of plasma membrane	No
1781	0.0	GO:0031234	extrinsic component of cytoplasmic side of plasma membrane	No
1782	0.0	R-RNO-6814122	Cooperation of PDCL (PhLP1) and TRiC/CCT in G-protein beta folding	No
1783	0.0	R-RNO-390466	Chaperonin-mediated protein folding	No
1784	0.0	R-RNO-391251	Protein folding	No
1785	0.0	GO:0031683	G-protein beta/gamma-subunit complex binding	No
1786	0.0	GO:0005834	heterotrimeric G-protein complex	No
1787	0.0	GO:1905360	GTPase complex	No
1788	0.0	R-RNO-2514856	The phototransduction cascade	No
1789	0.0	R-RNO-2514859	Inactivation, recovery and regulation of the phototransduction cascade	No
1790	0.0	GO:0001917	photoreceptor inner segment	No
1791	0.0	GO:0007602	phototransduction	No
1792	0.0	04744	Phototransduction	No
1793	0.0	GO:0007601	visual perception	No
1794	0.0	GO:0050953	sensory perception of light stimulus	No
1795	0.0	GO:0050908	detection of light stimulus involved in visual perception	No
1796	0.0	GO:0050962	detection of light stimulus involved in sensory perception	No
1797	0.0	GO:0009583	detection of light stimulus	No
1798	0.0	GO:0009584	detection of visible light	No
1799	0.0	GO:0032391	photoreceptor connecting cilium	No
1800	0.0	GO:0035869	ciliary transition zone	No
1801	0.0	GO:0001750	photoreceptor outer segment	No
1802	0.0	GO:0097730	non-motile cilium	No
1803	0.0	GO:0097731	9+0 non-motile cilium	No
1804	0.0	GO:0097733	photoreceptor cell cilium	No
1805	0.0	GO:0001895	retina homeostasis	No
1806	0.0	GO:0045494	photoreceptor cell maintenance	No
1807	0.0	GO:0060249	anatomical structure homeostasis	No
1808	0.0	GO:0001894	tissue homeostasis	No
1809	0.0	GO:0048871	multicellular organismal homeostasis	No
1810	0.0	R-RNO-1630316	Glycosaminoglycan metabolism	No
1811	0.0	R-RNO-71387	Metabolism of carbohydrates	No
1812	0.0	R-RNO-1971475	A tetrasaccharide linker sequence is required for GAG synthesis	No
1813	0.0	R-RNO-1638091	Heparan sulfate/heparin (HS-GAG) metabolism	No
1814	0.0	R-RNO-2022928	HS-GAG biosynthesis	No
1815	0.0	GO:0016782	transferase activity, transferring sulfur-containing groups	No
1816	0.0	GO:0008146	sulfotransferase activity	No
1817	0.0	GO:0006029	proteoglycan metabolic process	No
1818	0.0	GO:0030166	proteoglycan biosynthetic process	No
1819	0.0	00534	Glycosaminoglycan biosynthesis - heparan sulfate / heparin	No
1820	0.0	GO:0015012	heparan sulfate proteoglycan biosynthetic process	No
1821	0.0	GO:0030201	heparan sulfate proteoglycan metabolic process	No
1822	0.0	GO:0006023	aminoglycan biosynthetic process	No
1823	0.0	GO:0006024	glycosaminoglycan biosynthetic process	No
1824	0.0	GO:1903510	mucopolysaccharide metabolic process	No
1825	0.0	GO:0006022	aminoglycan metabolic process	No
1826	0.0	GO:0030203	glycosaminoglycan metabolic process	No
1827	0.0	GO:0050654	chondroitin sulfate proteoglycan metabolic process	No
1828	0.0	GO:0030204	chondroitin sulfate metabolic process	No
1829	0.0	GO:0050650	chondroitin sulfate proteoglycan biosynthetic process	No
1830	0.0	00532	Glycosaminoglycan biosynthesis - chondroitin sulfate / dermatan sulfate	No
1831	0.0	R-RNO-1793185	Chondroitin sulfate/dermatan sulfate metabolism	No
1832	0.0	R-RNO-2022870	Chondroitin sulfate biosynthesis	No
1833	0.16	GO:0046486	glycerolipid metabolic process	No
1834	0.0	GO:0006644	phospholipid metabolic process	No
1835	0.0	GO:0006650	glycerophospholipid metabolic process	No
1836	0.0	GO:0045017	glycerolipid biosynthetic process	No
1837	0.0	GO:0008654	phospholipid biosynthetic process	No
1838	0.0	GO:0046474	glycerophospholipid biosynthetic process	No
1839	0.0	GO:0046488	phosphatidylinositol metabolic process	No
1840	0.0	GO:0006661	phosphatidylinositol biosynthetic process	No
1841	0.0	GO:0009247	glycolipid biosynthetic process	No
1842	0.0	GO:0006664	glycolipid metabolic process	No
1843	0.0	GO:1903509	liposaccharide metabolic process	No
1844	0.0	R-RNO-163125	Post-translational modification: synthesis of GPI-anchored proteins	No
1845	0.0	00563	Glycosylphosphatidylinositol(GPI)-anchor biosynthesis	No
1846	0.0	GO:0006505	GPI anchor metabolic process	No
1847	0.0	GO:0006506	GPI anchor biosynthetic process	No
1848	0.0	GO:0042157	lipoprotein metabolic process	No
1849	0.0	GO:0042158	lipoprotein biosynthetic process	No
1850	0.0	GO:0006497	protein lipidation	No
1851	0.0	GO:0018345	protein palmitoylation	No
1852	0.0	GO:0016409	palmitoyltransferase activity	No
1853	0.0	GO:0006672	ceramide metabolic process	No
1854	0.0	GO:0046513	ceramide biosynthetic process	No
1855	0.0	GO:0006643	membrane lipid metabolic process	No
1856	0.0	GO:0006665	sphingolipid metabolic process	No
1857	0.0	GO:0030148	sphingolipid biosynthetic process	No
1858	0.0	GO:0046467	membrane lipid biosynthetic process	No
1859	0.0	GO:0006677	glycosylceramide metabolic process	No
1860	0.0	GO:0006688	glycosphingolipid biosynthetic process	No
1861	0.0	GO:0001573	ganglioside metabolic process	No
1862	0.0	GO:0006687	glycosphingolipid metabolic process	No
1863	0.0	00511	Other glycan degradation	No
1864	0.0	GO:0046466	membrane lipid catabolic process	No
1865	0.0	GO:0019377	glycolipid catabolic process	No
1866	0.0	GO:0030149	sphingolipid catabolic process	No
1867	0.0	GO:0046514	ceramide catabolic process	No
1868	0.0	GO:0006487	protein N-linked glycosylation	No
1869	0.0	GO:0018196	peptidyl-asparagine modification	No
1870	0.0	GO:0018279	protein N-linked glycosylation via asparagine	No
1871	0.0	R-RNO-4085001	Sialic acid metabolism	No
1872	0.0	R-RNO-446193	Biosynthesis of the N-glycan precursor (dolichol lipid-linked oligosaccharide, LLO) and transfer to a nascent protein	No
1873	0.0	R-RNO-446219	Synthesis of substrates in N-glycan biosythesis	No
1874	0.0	00604	Glycosphingolipid biosynthesis - ganglio series	No
1875	0.0	GO:0009311	oligosaccharide metabolic process	No
1876	0.0	GO:0008373	sialyltransferase activity	No
1877	0.0	GO:0070085	glycosylation	No
1878	0.0	GO:0006486	protein glycosylation	No
1879	0.0	GO:0043413	macromolecule glycosylation	No
1880	0.0	GO:0009100	glycoprotein metabolic process	No
1881	0.0	GO:0009101	glycoprotein biosynthetic process	No
1882	0.0	GO:0000030	mannosyltransferase activity	No
1883	0.0	GO:0035268	protein mannosylation	No
1884	0.0	GO:0097502	mannosylation	No
1885	0.0	00533	Glycosaminoglycan biosynthesis - keratan sulfate	No
1886	0.0	R-RNO-1638074	Keratan sulfate/keratin metabolism	No
1887	0.0	R-RNO-2022854	Keratan sulfate biosynthesis	No
1888	0.0	R-RNO-5173105	O-linked glycosylation	No
1889	0.0	R-RNO-913709	O-linked glycosylation of mucins	No
1890	0.0	GO:0006493	protein O-linked glycosylation	No
1891	0.0	GO:0008376	acetylgalactosaminyltransferase activity	No
1892	0.0	00512	Mucin type O-Glycan biosynthesis	No
1893	0.0	GO:0008194	UDP-glycosyltransferase activity	No
1894	0.0	GO:0016757	transferase activity, transferring glycosyl groups	No
1895	0.0	GO:0016758	transferase activity, transferring hexosyl groups	No
1896	0.0	00510	N-Glycan biosynthesis	No
1897	0.0	R-RNO-975576	N-glycan antennae elongation in the medial/trans-Golgi	No
1898	0.0	GO:0008375	acetylglucosaminyltransferase activity	No
1899	0.0	GO:0140103	catalytic activity, acting on a glycoprotein	No
1900	0.0	GO:0008378	galactosyltransferase activity	No
1901	0.0	00601	Glycosphingolipid biosynthesis - lacto and neolacto series	No
1902	0.0	GO:0009166	nucleotide catabolic process	No
1903	0.0	GO:1901292	nucleoside phosphate catabolic process	No
1904	0.0	GO:0072523	purine-containing compound catabolic process	No
1905	0.0	GO:0006195	purine nucleotide catabolic process	No
1906	0.0	GO:0009154	purine ribonucleotide catabolic process	No
1907	0.0	GO:0009261	ribonucleotide catabolic process	No
1908	0.0	GO:0046434	organophosphate catabolic process	No
1909	0.0	GO:1901136	carbohydrate derivative catabolic process	No
1910	0.0	GO:0030551	cyclic nucleotide binding	No
1911	0.0	GO:0030552	cAMP binding	No
1912	0.0	GO:0008081	phosphoric diester hydrolase activity	No
1913	0.0	GO:0004112	cyclic-nucleotide phosphodiesterase activity	No
1914	0.0	GO:0004114	3',5'-cyclic-nucleotide phosphodiesterase activity	No
1915	0.0	GO:0006198	cAMP catabolic process	No
1916	0.0	GO:0009214	cyclic nucleotide catabolic process	No
1917	0.0	GO:1901068	guanosine-containing compound metabolic process	No
1918	0.0	GO:0046039	GTP metabolic process	No
1919	0.0	GO:0042278	purine nucleoside metabolic process	No
1920	0.0	GO:0046128	purine ribonucleoside metabolic process	No
1921	0.0	GO:1901657	glycosyl compound metabolic process	No
1922	0.0	GO:0009116	nucleoside metabolic process	No
1923	0.0	GO:0009119	ribonucleoside metabolic process	No
1924	0.0	00230	Purine metabolism	No
1925	0.0	00240	Pyrimidine metabolism	No
1926	0.0	R-RNO-15869	Metabolism of nucleotides	No
1927	0.0	R-RNO-8956319	Nucleobase catabolism	No
1928	0.0	GO:0006144	purine nucleobase metabolic process	No
1929	0.0	GO:0009112	nucleobase metabolic process	No
1930	0.0	GO:0016814	hydrolase activity, acting on carbon-nitrogen (but not peptide) bonds, in cyclic amidines	No
1931	0.0	GO:0019239	deaminase activity	No
1932	0.0	GO:0009164	nucleoside catabolic process	No
1933	0.0	GO:1901658	glycosyl compound catabolic process	No
1934	0.0	GO:0043094	cellular metabolic compound salvage	No
1935	0.0	R-RNO-8956321	Nucleotide salvage	No
1936	0.0	GO:0042455	ribonucleoside biosynthetic process	No
1937	0.0	GO:0009163	nucleoside biosynthetic process	No
1938	0.0	GO:1901659	glycosyl compound biosynthetic process	No
1939	0.0	GO:0006206	pyrimidine nucleobase metabolic process	No
1940	0.0	GO:0006213	pyrimidine nucleoside metabolic process	No
1941	0.0	GO:0072527	pyrimidine-containing compound metabolic process	No
1942	0.0	GO:0006220	pyrimidine nucleotide metabolic process	No
1943	0.0	GO:0072528	pyrimidine-containing compound biosynthetic process	No
1944	0.0	GO:0009200	deoxyribonucleoside triphosphate metabolic process	No
1945	0.0	GO:0009262	deoxyribonucleotide metabolic process	No
1946	0.0	GO:0009394	2'-deoxyribonucleotide metabolic process	No
1947	0.0	GO:0019692	deoxyribose phosphate metabolic process	No
1948	0.0	GO:0019201	nucleotide kinase activity	No
1949	0.0	GO:0016776	phosphotransferase activity, phosphate group as acceptor	No
1950	0.0	GO:0019205	nucleobase-containing compound kinase activity	No
1951	0.0	GO:0004550	nucleoside diphosphate kinase activity	No
1952	0.0	R-RNO-499943	Interconversion of nucleotide di- and triphosphates	No
1953	0.0	GO:0007622	rhythmic behavior	No
1954	0.0	GO:0048512	circadian behavior	No
1955	0.0	GO:0030431	sleep	No
1956	0.0	GO:0042749	regulation of circadian sleep/wake cycle	No
1957	0.0	GO:0045187	regulation of circadian sleep/wake cycle, sleep	No
1958	0.0	GO:0042745	circadian sleep/wake cycle	No
1959	0.0	GO:0022410	circadian sleep/wake cycle process	No
1960	0.0	GO:0050802	circadian sleep/wake cycle, sleep	No
1961	0.0	GO:0042748	circadian sleep/wake cycle, non-REM sleep	No
1962	0.0	GO:0045188	regulation of circadian sleep/wake cycle, non-REM sleep	No
1963	0.0	GO:0042753	positive regulation of circadian rhythm	No
1964	0.0	GO:0048520	positive regulation of behavior	No
1965	0.0	GO:0032094	response to food	No
1966	0.0	GO:0032105	negative regulation of response to extracellular stimulus	No
1967	0.0	GO:0032108	negative regulation of response to nutrient levels	No
1968	0.0	GO:0032098	regulation of appetite	No
1969	0.0	GO:0032095	regulation of response to food	No
1970	0.0	GO:0032104	regulation of response to extracellular stimulus	No
1971	0.0	GO:0032107	regulation of response to nutrient levels	No
1972	0.0	GO:0035930	corticosteroid hormone secretion	No
1973	0.0	GO:2000846	regulation of corticosteroid hormone secretion	No
1974	0.0	GO:0035929	steroid hormone secretion	No
1975	0.0	GO:2000831	regulation of steroid hormone secretion	No
1976	0.0	GO:0032274	gonadotropin secretion	No
1977	0.0	GO:0032276	regulation of gonadotropin secretion	No
1978	0.0	GO:0050886	endocrine process	No
1979	0.0	GO:0044060	regulation of endocrine process	No
1980	0.0	GO:0060986	endocrine hormone secretion	No
1981	0.0	GO:0007588	excretion	No
1982	0.0	GO:0055078	sodium ion homeostasis	No
1983	0.0	GO:0098801	regulation of renal system process	No
1984	0.0	GO:0044062	regulation of excretion	No
1985	0.0	GO:0035812	renal sodium excretion	No
1986	0.0	GO:0035813	regulation of renal sodium excretion	No
1987	0.0	GO:0003073	regulation of systemic arterial blood pressure	No
1988	0.0	GO:0008217	regulation of blood pressure	No
1989	0.0	GO:0003085	negative regulation of systemic arterial blood pressure	No
1990	0.0	GO:0045776	negative regulation of blood pressure	No
1991	0.0	GO:0003084	positive regulation of systemic arterial blood pressure	No
1992	0.0	GO:0045777	positive regulation of blood pressure	No
1993	0.0	GO:0003071	renal system process involved in regulation of systemic arterial blood pressure	No
1994	0.0	GO:0003081	regulation of systemic arterial blood pressure by renin-angiotensin	No
1995	0.0	GO:0003044	regulation of systemic arterial blood pressure mediated by a chemical signal	No
1996	0.0	GO:0001990	regulation of systemic arterial blood pressure by hormone	No
1997	0.0	GO:0033218	amide binding	No
1998	0.0	GO:0042277	peptide binding	No
1999	0.0	GO:0017046	peptide hormone binding	No
[truncated: 5,462 more rows]
